# Supplementary material for: Placenta-Specific Genes, Their Regulation During Villous Trophoblast Differentiation and Dysregulation in Preterm Preeclampsia
Source: Int J Mol Sci. 2020 Jan 17;21(2):628. doi: 10.3390/ijms21020628 (PMC7013556; doi:10.3390/ijms21020628)
Supplement: Supplementary file 1 [file ijms-21-00628-s001.zip]

Archive with 11 entries (11 files):
- Supp_info_figures.pdf
- TableS1_Predominantly_placental_expressed_genes.xlsx
- TableS10_TaqMan_assays.xlsx
- TableS2_Enrichments_among_predominantly_placental_expressed_genes.xlsx
- TableS3_Predominantly_placental_expressed_gene_expression_in_trophoblastic_lineages.xlsx
- TableS4_Differentially_expressed_genes.xlsx
- TableS5_Gene_module_enrichments.xlsx
- TableS6_iPathwayGuide_Analysis.xlsx
- TableS7_Enrichments_among_high_expression_change_gene_clusters.xlsx
- TableS8_Regulators_of_high_expression_change_gene_clusters.xlsx
- TableS9_Transcription_factors.xlsx
