# Supplementary material for: Placenta-Specific Genes, Their Regulation During Villous Trophoblast Differentiation and Dysregulation in Preterm Preeclampsia
Source: Int J Mol Sci. 2020 Jan 17;21(2):628. doi: 10.3390/ijms21020628 (PMC7013556; doi:10.3390/ijms21020628)
Supplement: Supplementary file 1 [file ijms-21-00628-s001.zip › TableS1_Predominantly_placental_expressed_genes.xlsx]

## Sheet: PPE genes
Entrez ID	Gene Symbol	Gene Name	Chromosome
8038	ADAM12	ADAM metallopeptidase domain 12	10
109	ADCY3	adenylate cyclase 3	2
57211	ADGRG6	adhesion G protein-coupled receptor G6	6
133	ADM	adrenomedullin	11
4299	AFF1	AF4/FMR2 family, member 1	4
185	AGTR1	angiotensin II receptor, type 1	3
55057	AIM1L	absent in melanoma 1-like	1
250	ALPP	alkaline phosphatase, placental	2
251	ALPPL2	alkaline phosphatase, placental-like 2	2
26	AOC1	amine oxidase, copper containing 1	7
57205	ATP10D	ATPase, class V, type 10D	4
51582	AZIN1	antizyme inhibitor 1	8
10331	B3GNT3	UDP-GlcNAc:betaGal beta-1,3-N-acetylglucosaminyltransferase 3	19
649	BMP1	bone morphogenetic protein 1	8
28969	BZW2	basic leucine zipper and W2 domains 2	7
55286	C4orf19	chromosome 4 open reading frame 19	4
827	CAPN6	calpain 6	X
4179	CD46	CD46 molecule, complement regulatory protein	1
966	CD59	CD59 molecule, complement regulatory protein	11
1003	CDH5	cadherin 5, type 2 (vascular endothelium)	16
1028	CDKN1C	cyclin-dependent kinase inhibitor 1C (p57, Kip2)	11
1082	CGB	chorionic gonadotropin, beta polypeptide	19
114335	CGB1	chorionic gonadotropin, beta polypeptide 1	19
114336	CGB2	chorionic gonadotropin, beta polypeptide 2	19
93659	CGB5	chorionic gonadotropin, beta polypeptide 5	19
94027	CGB7	chorionic gonadotropin, beta polypeptide 7	19
94115	CGB8	chorionic gonadotropin, beta polypeptide 8	19
22856	CHSY1	chondroitin sulfate synthase 1	15
22837	COBLL1	cordon-bleu WH2 repeat protein-like 1	2
1284	COL4A2	collagen, type IV, alpha 2	13
64764	CREB3L2	cAMP responsive element binding protein 3-like 2	7
1392	CRH	corticotropin releasing hormone	8
51232	CRIM1	cysteine rich transmembrane BMP regulator 1 (chordin-like)	2
51706	CYB5R1	cytochrome b5 reductase 1	1
1588	CYP19A1	cytochrome P450, family 19, subfamily A, polypeptide 1	15
1442	CSH1	chorionic somatomammotropin hormone 1 (placental lactogen)	17
1443	CSH2	chorionic somatomammotropin hormone 2	17
1444	CSHL1	chorionic somatomammotropin hormone-like 1	17
1601	DAB2	Dab, mitogen-responsive phosphoprotein, homolog 2 (Drosophila)	5
1612	DAPK1	death-associated protein kinase 1	9
9231	DLG5	discs, large homolog 5 (Drosophila)	10
1846	DUSP4	dual specificity phosphatase 4	8
1857	DVL3	dishevelled segment polarity protein 3	3
10148	EBI3	Epstein-Barr virus induced 3	19
80303	EFHD1	EF-hand domain family, member D1	2
25975	EGFL6	EGF-like-domain, multiple 6	X
1956	EGFR	epidermal growth factor receptor	7
8909	ENDOU	endonuclease, polyU-specific	12
54869	EPS8L1	EPS8-like 1	19
405754	ERVFRD-1	endogenous retrovirus group FRD, member 1	6
30816	ERVW-1	endogenous retrovirus group W, member 1	7
2104	ESRRG	estrogen-related receptor gamma	1
55194	EVA1B	eva-1 homolog B (C. elegans)	1
23086	EXPH5	exophilin 5	11
2162	F13A1	coagulation factor XIII, A1 polypeptide	6
55603	FAM46A	family with sequence similarity 46, member A	6
2192	FBLN1	fibulin 1	22
2201	FBN2	fibrillin 2	5
2335	FN1	fibronectin 1	2
2487	FRZB	frizzled-related protein	2
2564	GABRE	gamma-aminobutyric acid (GABA) A receptor, epsilon	X
2625	GATA3	GATA binding protein 3	10
8521	GCM1	glial cells missing homolog 1 (Drosophila)	6
9518	GDF15	growth differentiation factor 15	19
81544	GDPD5	glycerophosphodiester phosphodiesterase domain containing 5	11
2689	GH2	growth hormone 2	17
10020	GNE	glucosamine (UDP-N-acetyl)-2-epimerase/N-acetylmannosamine kinase	9
2719	GPC3	glypican 3	X
51454	GULP1	GULP, engulfment adaptor PTB domain containing 1	2
3248	HPGD	hydroxyprostaglandin dehydrogenase 15-(NAD)	4
3291	HSD11B2	hydroxysteroid (11-beta) dehydrogenase 2	16
3292	HSD17B1	hydroxysteroid (17-beta) dehydrogenase 1	17
3294	HSD17B2	hydroxysteroid (17-beta) dehydrogenase 2	16
3283	HSD3B1	hydroxy-delta-5-steroid dehydrogenase, 3 beta- and steroid delta-isomerase 1	1
3484	IGFBP1	insulin-like growth factor binding protein 1	7
3486	IGFBP3	insulin-like growth factor binding protein 3	7
9173	IL1RL1	interleukin 1 receptor-like 1	2
3641	INSL4	insulin-like 4 (placenta)	9
80760	ITIH5	inter-alpha-trypsin inhibitor heavy chain family, member 5	10
3814	KISS1	KiSS-1 metastasis-suppressor	1
192666	KRT24	keratin 24, type I	17
10319	LAMC3	laminin, gamma 3	9
3952	LEP	leptin	7
29124	LGALS13	lectin, galactoside-binding, soluble, 13	19
56891	LGALS14	lectin, galactoside-binding, soluble, 14	19
148003	LGALS16	lectin, galactoside-binding, soluble, 16	19
55338	LOC55338	uncharacterized LOC55338	5
55227	LRRC1	leucine rich repeat containing 1	6
23764	MAFF	v-maf avian musculoaponeurotic fibrosarcoma oncogene homolog F	22
4107	MAGEA8	melanoma antigen family A8	X
57134	MAN1C1	mannosidase, alpha, class 1C, member 1	1
4128	MAOA	monoamine oxidase A	X
4232	MEST	mesoderm specific transcript	7
4320	MMP11	matrix metallopeptidase 11	22
79710	MORC4	MORC family CW-type zinc finger 4	X
51338	MS4A4A	membrane-spanning 4-domains, subfamily A, member 4A	11
9506	PAGE4	P antigen family, member 4 (prostate associated)	X
5069	PAPPA	pregnancy-associated plasma protein A, pappalysin 1	9
60676	PAPPA2	pappalysin 2	1
5097	PCDH1	protocadherin 1	5
9659	PDE4DIP	phosphodiesterase 4D interacting protein	1
5228	PGF	placental growth factor	14
10761	PLAC1	placenta-specific 1	X
191585	PLAC4	placenta-specific 4	21
5325	PLAGL1	pleiomorphic adenoma gene-like 1	6
22874	PLEKHA6	pleckstrin homology domain containing, family A member 6	1
100130449	PP14571	uncharacterized LOC100130449	2
5553	PRG2	proteoglycan 2, bone marrow (natural killer cell activator, eosinophil granule major basic protein)	11
5669	PSG1	pregnancy specific beta-1-glycoprotein 1	19
653492	PSG10P	pregnancy specific beta-1-glycoprotein 10, pseudogene	19
5680	PSG11	pregnancy specific beta-1-glycoprotein 11	19
5670	PSG2	pregnancy specific beta-1-glycoprotein 2	19
5671	PSG3	pregnancy specific beta-1-glycoprotein 3	19
5672	PSG4	pregnancy specific beta-1-glycoprotein 4	19
5673	PSG5	pregnancy specific beta-1-glycoprotein 5	19
5675	PSG6	pregnancy specific beta-1-glycoprotein 6	19
5676	PSG7	pregnancy specific beta-1-glycoprotein 7 (gene/pseudogene)	19
440533	PSG8	pregnancy specific beta-1-glycoprotein 8	19
5678	PSG9	pregnancy specific beta-1-glycoprotein 9	19
25945	PVRL3	poliovirus receptor-related 3	3
221749	PXDC1	PX domain containing 1	6
5921	RASA1	RAS p21 protein activator (GTPase activating protein) 1	5
9886	RHOBTB1	Rho-related BTB domain containing 1	10
22836	RHOBTB3	Rho-related BTB domain containing 3	5
23429	RYBP	RING1 and YY1 binding protein	3
6286	S100P	S100 calcium binding protein P	4
6382	SDC1	syndecan 1	2
7869	SEMA3B	sema domain, immunoglobulin domain (Ig), short basic domain, secreted, (semaphorin) 3B	3
5055	SERPINB2	serpin peptidase inhibitor, clade B (ovalbumin), member 2	18
81537	SGPP1	sphingosine-1-phosphate phosphatase 1	14
79628	SH3TC2	SH3 domain and tetratricopeptide repeats 2	5
6477	SIAH1	siah E3 ubiquitin protein ligase 1	16
946	SIGLEC6	sialic acid binding Ig-like lectin 6	19
9122	SLC16A4	solute carrier family 16, member 4	1
80704	SLC19A3	solute carrier family 19 (thiamine transporter), member 3	2
8884	SLC5A6	solute carrier family 5 (sodium/multivitamin and iodide cotransporter), member 6	2
6530	SLC6A2	solute carrier family 6 (neurotransmitter transporter), member 2	16
6548	SLC9A1	solute carrier family 9, subfamily A (NHE1, cation proton antiporter 1), member 1	1
57228	SMAGP	small cell adhesion glycoprotein	12
6484	ST3GAL4	ST3 beta-galactoside alpha-2,3-sialyltransferase 4	11
412	STS	steroid sulfatase (microsomal), isozyme S	X
79987	SVEP1	sushi, von Willebrand factor type A, EGF and pentraxin domain containing 1	9
85360	SYDE1	synapse defective 1, Rho GTPase, homolog 1 (C. elegans)	19
6866	TAC3	tachykinin 3	12
10579	TACC2	transforming, acidic coiled-coil containing protein 2	10
7062	TCHH	trichohyalin	1
7005	TEAD3	TEA domain family member 3	6
7020	TFAP2A	transcription factor AP-2 alpha (activating enhancer binding protein 2 alpha)	6
7022	TFAP2C	transcription factor AP-2 gamma (activating enhancer binding protein 2 gamma)	20
7052	TGM2	transglutaminase 2	20
221981	THSD7A	thrombospondin, type I, domain containing 7A	7
7077	TIMP2	TIMP metallopeptidase inhibitor 2	17
7078	TIMP3	TIMP metallopeptidase inhibitor 3	22
23670	TMEM2	transmembrane protein 2	9
64759	TNS3	tensin 3	7
51673	TPPP3	tubulin polymerization-promoting protein family member 3	16
9697	TRAM2	translocation associated membrane protein 2	6
55223	TRIM62	tripartite motif containing 62	1
55503	TRPV6	transient receptor potential cation channel, subfamily V, member 6	7
7991	TUSC3	tumor suppressor candidate 3	8
7319	UBE2A	ubiquitin-conjugating enzyme E2A	X
10451	VAV3	vav 3 guanine nucleotide exchange factor	1
51442	VGLL1	vestigial-like family member 1	X
389136	VGLL3	vestigial-like family member 3	3
