# Supplementary material for: Placenta-Specific Genes, Their Regulation During Villous Trophoblast Differentiation and Dysregulation in Preterm Preeclampsia
Source: Int J Mol Sci. 2020 Jan 17;21(2):628. doi: 10.3390/ijms21020628 (PMC7013556; doi:10.3390/ijms21020628)
Supplement: Supplementary file 1 [file ijms-21-00628-s001.zip › TableS10_TaqMan_assays.xlsx]

## Sheet: TaqMan assays
#	Gene	Protein	Assay ID
1	CGB3	human chorionic gonadotropin	Hs00361224_gH
2	CSH1	chorionic somatomammotropin hormone 1 (placental lactogen)	Hs01862611_g1
3	ESRRG	estrogen-related receptor gamma	Hs00155006_m1
4	GCM1	glial cells missing homolog 1	Hs00961601_m1
5	LGALS13	lectin, galactoside-binding, soluble, 13	Hs00747811_m1
6	LGALS14	lectin, galactoside-binding, soluble, 14	Hs00792300_m1
7	LGALS16	lectin, galactoside-binding, soluble, 16	custom-made assay
8	RPLP0	ribosomal protein, large, P0 (housekeeping gene)	Hs99999902_m1
9	TEAD3	TEA domain family member 3 (TEF-5)	Hs00243231_m1
