# Supplementary material for: Placenta-Specific Genes, Their Regulation During Villous Trophoblast Differentiation and Dysregulation in Preterm Preeclampsia
Source: Int J Mol Sci. 2020 Jan 17;21(2):628. doi: 10.3390/ijms21020628 (PMC7013556; doi:10.3390/ijms21020628)
Supplement: Supplementary file 1 [file ijms-21-00628-s001.zip › TableS2_Enrichments_among_predominantly_placental_expressed_genes.xlsx]

## Sheet: Enrichments among PPE genes
Category	Term	Count	%	P value	pFDR value
CHROMOSOME	19	23	14.3	5.8e-05	0.0014
GOTERM_BP_ALL	female pregnancy	21	13	9.1e-21	1e-17
GOTERM_BP_ALL	reproduction	30	18.6	5.1e-11	1.9e-08
GOTERM_BP_ALL	reproductive process	30	18.6	4.4e-11	2.5e-08
GOTERM_BP_ALL	multi-organism process	25	15.5	1.2e-08	3.5e-06
GOTERM_BP_ALL	steroid biosynthetic process	8	5	1.3e-05	0.0029
GOTERM_BP_ALL	steroid metabolic process	10	6.2	0.0001	0.017
GOTERM_BP_ALL	developmental process	49	30.4	0.0001	0.019
GOTERM_BP_ALL	hormone biosynthetic process	5	3.1	0.00018	0.025
GOTERM_BP_ALL	anatomical structure development	40	24.8	0.0005	0.061
GOTERM_BP_ALL	cellular hormone metabolic process	5	3.1	0.0021	0.21
GOTERM_BP_ALL	multicellular organismal development	41	25.5	0.003	0.25
GOTERM_BP_ALL	hormone metabolic process	6	3.7	0.003	0.26
GOTERM_BP_ALL	cell-cell signaling	14	8.7	0.0036	0.27
GOTERM_BP_ALL	parturition	3	1.9	0.0044	0.3
GOTERM_BP_ALL	cell differentiation	26	16.1	0.0074	0.37
GOTERM_BP_ALL	anatomical structure morphogenesis	21	13	0.0065	0.37
GOTERM_BP_ALL	response to hormone stimulus	10	6.2	0.0069	0.37
GOTERM_BP_ALL	system development	34	21.1	0.0062	0.38
GOTERM_BP_ALL	wound healing	7	4.3	0.0085	0.4
GOTERM_BP_ALL	lipid biosynthetic process	9	5.6	0.01	0.44
GOTERM_BP_ALL	regulation of hormone levels	6	3.7	0.013	0.47
GOTERM_BP_ALL	cellular developmental process	26	16.1	0.012	0.48
GOTERM_BP_ALL	regulation of cell proliferation	15	9.3	0.014	0.48
GOTERM_BP_ALL	response to endogenous stimulus	10	6.2	0.013	0.48
GOTERM_BP_ALL	cell communication	15	9.3	0.015	0.49
GOTERM_BP_ALL	response to organic substance	14	8.7	0.016	0.5
GOTERM_BP_ALL	lipid metabolic process	15	9.3	0.018	0.53
GOTERM_BP_ALL	peptide cross-linking	3	1.9	0.024	0.62
GOTERM_BP_ALL	multicellular organismal process	51	31.7	0.028	0.65
GOTERM_BP_ALL	biological adhesion	13	8.1	0.028	0.66
GOTERM_BP_ALL	cell adhesion	13	8.1	0.028	0.67
GOTERM_BP_ALL	positive regulation of anti-apoptosis	3	1.9	0.031	0.67
GOTERM_BP_ALL	response to steroid hormone stimulus	6	3.7	0.032	0.68
GOTERM_BP_ALL	regulation of cell growth	6	3.7	0.034	0.68
GOTERM_BP_ALL	response to nutrient levels	6	3.7	0.036	0.69
GOTERM_BP_ALL	estrogen biosynthetic process	2	1.2	0.036	0.69
GOTERM_BP_ALL	regulation of growth	8	5	0.038	0.7
GOTERM_BP_ALL	positive regulation of phospholipase A2 activity	2	1.2	0.045	0.75
GOTERM_BP_ALL	regulation of phospholipase A2 activity	2	1.2	0.045	0.75
GOTERM_BP_ALL	glucocorticoid biosynthetic process	2	1.2	0.045	0.75
GOTERM_BP_ALL	regulation of anti-apoptosis	3	1.9	0.048	0.76
GOTERM_BP_ALL	response to stress	23	14.3	0.057	0.79
GOTERM_BP_ALL	response to wounding	10	6.2	0.056	0.79
GOTERM_BP_ALL	response to extracellular stimulus	6	3.7	0.053	0.79
GOTERM_BP_ALL	response to peptide hormone stimulus	5	3.1	0.054	0.79
GOTERM_BP_ALL	kidney development	4	2.5	0.059	0.79
GOTERM_BP_ALL	response to insulin stimulus	4	2.5	0.065	0.81
GOTERM_BP_ALL	regulation of smooth muscle cell proliferation	3	1.9	0.067	0.81
GOTERM_BP_ALL	renal system process involved in regulation of systemic arterial blood pressure	2	1.2	0.063	0.81
GOTERM_BP_ALL	positive regulation of biological process	26	16.1	0.077	0.84
GOTERM_BP_ALL	organ development	23	14.3	0.075	0.84
GOTERM_BP_ALL	nervous system development	16	9.9	0.075	0.84
GOTERM_BP_ALL	response to external stimulus	14	8.7	0.078	0.84
GOTERM_BP_ALL	urogenital system development	4	2.5	0.081	0.84
GOTERM_BP_ALL	induction of apoptosis by extracellular signals	4	2.5	0.085	0.85
GOTERM_BP_ALL	estrogen metabolic process	2	1.2	0.088	0.85
GOTERM_BP_ALL	glucocorticoid metabolic process	2	1.2	0.088	0.85
GOTERM_BP_ALL	astrocyte differentiation	2	1.2	0.088	0.85
GOTERM_BP_ALL	positive regulation of cell proliferation	8	5	0.088	0.86
GOTERM_BP_ALL	neuron development	7	4.3	0.093	0.86
GOTERM_CC_ALL	extracellular region	57	35.4	4.3e-16	8.2e-14
GOTERM_CC_ALL	extracellular region part	24	14.9	1.2e-05	0.0011
GOTERM_CC_ALL	extracellular space	18	11.2	0.00012	0.0073
GOTERM_CC_ALL	basement membrane	6	3.7	0.00064	0.029
GOTERM_CC_ALL	proteinaceous extracellular matrix	10	6.2	0.0022	0.078
GOTERM_CC_ALL	extracellular matrix part	6	3.7	0.0039	0.085
GOTERM_CC_ALL	extracellular matrix	10	6.2	0.0037	0.092
GOTERM_CC_ALL	cell fraction	20	12.4	0.0033	0.096
GOTERM_CC_ALL	viral capsid	3	1.9	0.0086	0.16
GOTERM_CC_ALL	virion part	3	1.9	0.0097	0.16
GOTERM_CC_ALL	virion	3	1.9	0.0097	0.16
GOTERM_CC_ALL	insoluble fraction	13	8.1	0.069	0.56
GOTERM_CC_ALL	adherens junction	5	3.1	0.049	0.57
GOTERM_CC_ALL	membrane fraction	13	8.1	0.056	0.58
GOTERM_CC_ALL	soluble fraction	7	4.3	0.06	0.58
GOTERM_CC_ALL	viral envelope	2	1.2	0.069	0.58
GOTERM_CC_ALL	anchoring junction	5	3.1	0.067	0.6
GOTERM_CC_ALL	cell surface	7	4.3	0.09	0.64
GOTERM_MF_ALL	hormone activity	12	7.5	3.6e-09	1.3e-06
GOTERM_MF_ALL	receptor binding	25	15.5	1.2e-06	0.00023
GOTERM_MF_ALL	steroid dehydrogenase activity, acting on the CH-OH group of donors, NAD or NADP as acceptor	4	2.5	0.0018	0.2
GOTERM_MF_ALL	steroid dehydrogenase activity	4	2.5	0.0027	0.22
GOTERM_MF_ALL	carbohydrate binding	10	6.2	0.0049	0.3
GOTERM_MF_ALL	enzyme regulator activity	16	9.9	0.0089	0.37
GOTERM_MF_ALL	calcium ion binding	17	10.6	0.0089	0.42
GOTERM_MF_ALL	oxidoreductase activity, acting on the CH-OH group of donors, NAD or NADP as acceptor	5	3.1	0.015	0.49
GOTERM_MF_ALL	insulin-like growth factor binding	3	1.9	0.021	0.55
GOTERM_MF_ALL	oxidoreductase activity, acting on CH-OH group of donors	5	3.1	0.021	0.58
GOTERM_MF_ALL	alkaline phosphatase activity	2	1.2	0.053	0.63
GOTERM_MF_ALL	protein binding	85	52.8	0.046	0.64
GOTERM_MF_ALL	enzyme activator activity	8	5	0.033	0.64
GOTERM_MF_ALL	polysaccharide binding	5	3.1	0.051	0.64
GOTERM_MF_ALL	pattern binding	5	3.1	0.051	0.64
GOTERM_MF_ALL	enzyme inhibitor activity	7	4.3	0.036	0.65
GOTERM_MF_ALL	peptidase inhibitor activity	5	3.1	0.05	0.65
GOTERM_MF_ALL	growth factor activity	5	3.1	0.058	0.65
GOTERM_MF_ALL	amine oxidase activity	2	1.2	0.044	0.65
GOTERM_MF_ALL	peptide hormone receptor binding	2	1.2	0.062	0.65
GOTERM_MF_ALL	sugar binding	6	3.7	0.032	0.66
GOTERM_MF_ALL	extracellular matrix structural constituent	4	2.5	0.043	0.66
GOTERM_MF_ALL	heparin binding	4	2.5	0.067	0.67
GOTERM_MF_ALL	growth factor binding	4	2.5	0.07	0.67
GOTERM_MF_ALL	endopeptidase inhibitor activity	5	3.1	0.043	0.68
GOTERM_MF_ALL	protein-glutamine gamma-glutamyltransferase activity	2	1.2	0.079	0.7
GOTERM_MF_ALL	metallopeptidase activity	5	3.1	0.085	0.71
GOTERM_MF_ALL	metalloendopeptidase inhibitor activity	2	1.2	0.087	0.71
GOTERM_MF_ALL	metalloenzyme regulator activity	2	1.2	0.087	0.71
GOTERM_MF_ALL	metalloenzyme inhibitor activity	2	1.2	0.087	0.71
INTERPRO	Immunoglobulin V-set	12	7.5	1.6e-05	0.0029
INTERPRO	Somatotropin hormone, conserved site	4	2.5	2.4e-05	0.0029
INTERPRO	Gonadotropin, beta subunit	4	2.5	3.9e-05	0.0035
INTERPRO	Gonadotropin, beta subunit, conserved site	4	2.5	5.8e-05	0.0041
INTERPRO	Somatotropin hormone	4	2.5	1.4e-05	0.005
INTERPRO	Immunoglobulin subtype 2	10	6.2	0.0001	0.006
INTERPRO	Immunoglobulin subtype	12	7.5	0.0002	0.01
INTERPRO	Cystine knot	4	2.5	0.00037	0.016
INTERPRO	Immunoglobulin	9	5.6	0.00049	0.019
INTERPRO	Four-helical cytokine, core	5	3.1	0.00077	0.027
INTERPRO	Immunoglobulin-like fold	14	8.7	0.0015	0.047
INTERPRO	Complement control module	5	3.1	0.0017	0.05
INTERPRO	Immunoglobulin-like	12	7.5	0.0057	0.15
INTERPRO	Peptidase M, neutral zinc metallopeptidases, zinc-binding site	5	3.1	0.011	0.25
INTERPRO	Glucose/ribitol dehydrogenase	4	2.5	0.012	0.25
INTERPRO	Sushi/SCR/CCP	4	2.5	0.014	0.26
INTERPRO	Insulin-like growth factor-binding protein, IGFBP	3	1.9	0.014	0.27
INTERPRO	Netrin domain	3	1.9	0.018	0.27
INTERPRO	EGF-like region, conserved site	8	5	0.017	0.28
INTERPRO	Short-chain dehydrogenase/reductase SDR	4	2.5	0.016	0.28
INTERPRO	Peptidase M43B, pregnancy-associated plasma-A	2	1.2	0.018	0.28
INTERPRO	EGF calcium-binding	4	2.5	0.027	0.35
INTERPRO	Vestigial/tondu	2	1.2	0.027	0.36
INTERPRO	TLV/ENV coat polyprotein	2	1.2	0.027	0.36
INTERPRO	Myxococcus cysteine-rich repeat	2	1.2	0.027	0.36
INTERPRO	Alkaline phosphatase-like, alpha/beta/alpha	3	1.9	0.032	0.37
INTERPRO	EGF-like, type 3	6	3.7	0.031	0.38
INTERPRO	Alkaline phosphatase	2	1.2	0.036	0.39
INTERPRO	Protein of unknown function TDU	2	1.2	0.036	0.39
INTERPRO	Proteinase inhibitor I35, tissue inhibitor of metalloproteinase	2	1.2	0.036	0.39
INTERPRO	Alkaline phosphatase, active site	2	1.2	0.036	0.39
INTERPRO	NAD(P)-binding domain	5	3.1	0.047	0.45
INTERPRO	Phosphotyrosine interaction region	3	1.9	0.046	0.45
INTERPRO	Transcription factor AP-2, C-terminal	2	1.2	0.044	0.45
INTERPRO	Transcription factor AP-2	2	1.2	0.044	0.45
INTERPRO	EGF-like calcium-binding, conserved site	4	2.5	0.056	0.48
INTERPRO	EGF-type aspartate/asparagine hydroxylation conserved site	4	2.5	0.057	0.48
INTERPRO	Insulin-like growth factor binding protein	2	1.2	0.053	0.48
INTERPRO	Notch region	2	1.2	0.061	0.5
INTERPRO	Tensin phosphotyrosine-binding domain	2	1.2	0.07	0.53
INTERPRO	ENV polyprotein (coat polyprotein)	2	1.2	0.07	0.53
INTERPRO	Transglutaminase, C-terminal	2	1.2	0.078	0.57
INTERPRO	Transglutaminase, N-terminal	2	1.2	0.078	0.57
INTERPRO	Transglutaminase, conserved site	2	1.2	0.078	0.57
INTERPRO	Transglutaminase-like	2	1.2	0.095	0.63
KEGG_PATHWAY	Androgen and estrogen metabolism	6	3.7	2.6e-05	0.0019
KEGG_PATHWAY	Steroid hormone biosynthesis	6	3.7	7.6e-05	0.0028
KEGG_PATHWAY	ECM-receptor interaction	4	2.5	0.049	0.6
KEGG_PATHWAY	Bladder cancer	3	1.9	0.064	0.62
KEGG_PATHWAY	Focal adhesion	6	3.7	0.046	0.69
PIR_SUPERFAMILY	PIRSF001825:prolactin/lactogen/growth hormone	4	2.5	1.9e-05	0.0015
PIR_SUPERFAMILY	PIRSF001824:pituitary glycoprotein hormone beta chain	3	1.9	0.00097	0.038
PIR_SUPERFAMILY	PIRSF001969:insulin-like growth factor binding protein	2	1.2	0.03	0.56
PIR_SUPERFAMILY	PIRSF000891:alkaline phosphatase	2	1.2	0.039	0.56
PIR_SUPERFAMILY	PIRSF002013:biliary glycoprotein	2	1.2	0.039	0.56
PIR_SUPERFAMILY	PIRSF001636:metalloproteinase inhibitor	2	1.2	0.039	0.56
PIR_SUPERFAMILY	PIRSF005097:transcription factor AP-2	2	1.2	0.049	0.56
PIR_SUPERFAMILY	PIRSF006067:retinol dehydrogenase	2	1.2	0.059	0.56
REACTOME_PATHWAY	REACT_15314:Hormone biosynthesis	4	2.5	0.014	0.26
SP_PIR_KEYWORDS	Secreted	55	34.2	2.1e-19	5.6e-17
SP_PIR_KEYWORDS	signal	68	42.2	2.3e-14	3.1e-12
SP_PIR_KEYWORDS	disulfide bond	60	37.3	5.1e-12	4.5e-10
SP_PIR_KEYWORDS	Pregnancy	6	3.7	2e-10	1.3e-08
SP_PIR_KEYWORDS	glycoprotein	71	44.1	5.7e-10	3e-08
SP_PIR_KEYWORDS	hormone	11	6.8	2.3e-09	1e-07
SP_PIR_KEYWORDS	placenta	6	3.7	3.6e-07	1.4e-05
SP_PIR_KEYWORDS	cleavage on pair of basic residues	12	7.5	1.4e-05	0.00048
SP_PIR_KEYWORDS	tandem repeat	7	4.3	3.4e-05	0.001
SP_PIR_KEYWORDS	plasma	7	4.3	0.00011	0.003
SP_PIR_KEYWORDS	Steroid biosynthesis	5	3.1	0.00031	0.0075
SP_PIR_KEYWORDS	calcium	17	10.6	0.0009	0.017
SP_PIR_KEYWORDS	extracellular matrix	9	5.6	0.00083	0.017
SP_PIR_KEYWORDS	homodimer	6	3.7	0.00081	0.018
SP_PIR_KEYWORDS	Immunoglobulin domain	12	7.5	0.0017	0.029
SP_PIR_KEYWORDS	polymorphism	113	70.2	0.0021	0.034
SP_PIR_KEYWORDS	disease mutation	24	14.9	0.0051	0.077
SP_PIR_KEYWORDS	amidation	4	2.5	0.0055	0.078
SP_PIR_KEYWORDS	Lectin	6	3.7	0.0099	0.12
SP_PIR_KEYWORDS	sushi	4	2.5	0.011	0.12
SP_PIR_KEYWORDS	blocked carboxyl end	3	1.9	0.0093	0.12
SP_PIR_KEYWORDS	fusion protein	3	1.9	0.01	0.12
SP_PIR_KEYWORDS	heparin-binding	4	2.5	0.016	0.17
SP_PIR_KEYWORDS	angiogenesis	4	2.5	0.017	0.17
SP_PIR_KEYWORDS	cell adhesion	9	5.6	0.023	0.22
SP_PIR_KEYWORDS	zymogen	6	3.7	0.027	0.22
SP_PIR_KEYWORDS	membrane protein	4	2.5	0.025	0.22
SP_PIR_KEYWORDS	phosphatidylinositol linkage	3	1.9	0.026	0.22
SP_PIR_KEYWORDS	metalloproteinase inhibitor	2	1.2	0.024	0.22
SP_PIR_KEYWORDS	metalloprotease	5	3.1	0.035	0.27
SP_PIR_KEYWORDS	transmembrane protein	11	6.8	0.038	0.28
SP_PIR_KEYWORDS	duplication	6	3.7	0.039	0.28
SP_PIR_KEYWORDS	egf-like domain	6	3.7	0.041	0.28
SP_PIR_KEYWORDS	basement membrane	3	1.9	0.04	0.28
SP_PIR_KEYWORDS	pituitary	2	1.2	0.048	0.31
SP_PIR_KEYWORDS	metalloprotease inhibitor	2	1.2	0.063	0.38
SP_PIR_KEYWORDS	envelope protein	2	1.2	0.063	0.38
SP_PIR_KEYWORDS	virion	2	1.2	0.063	0.38
SP_PIR_KEYWORDS	nad	5	3.1	0.069	0.4
SP_PIR_KEYWORDS	proteoglycan	3	1.9	0.072	0.4
SP_PIR_KEYWORDS	metalloenzyme inhibitor	2	1.2	0.071	0.4
SP_PIR_KEYWORDS	gpi-anchor	4	2.5	0.084	0.44
SP_PIR_KEYWORDS	erv	2	1.2	0.094	0.45
SP_PIR_KEYWORDS	oxidoreductase	9	5.6	0.09	0.46
SP_PIR_KEYWORDS	sh3 domain	5	3.1	0.093	0.46
UP_SEQ_FEATURE	signal peptide	68	42.2	2.2e-14	1.5e-11
UP_SEQ_FEATURE	disulfide bond	59	36.6	3.6e-12	1.3e-09
UP_SEQ_FEATURE	glycosylation site:N-linked (GlcNAc...)	70	43.5	2e-10	4.7e-08
UP_SEQ_FEATURE	short sequence motif:Cell attachment site	11	6.8	2.6e-09	4.5e-07
UP_SEQ_FEATURE	domain:Ig-like V-type	10	6.2	8.1e-07	0.00011
UP_SEQ_FEATURE	domain:Ig-like C2-type 2	11	6.8	3.9e-06	0.00039
UP_SEQ_FEATURE	domain:Ig-like C2-type 1	11	6.8	3.7e-06	0.00044
UP_SEQ_FEATURE	sequence variant	123	76.4	2.3e-05	0.002
UP_SEQ_FEATURE	glycosylation site:O-linked (GalNAc...)	6	3.7	0.00094	0.071
UP_SEQ_FEATURE	domain:Sushi 4	4	2.5	0.0014	0.091
UP_SEQ_FEATURE	domain:EGF-like 4; calcium-binding	4	2.5	0.0024	0.12
UP_SEQ_FEATURE	domain:Sushi 3	4	2.5	0.0022	0.13
UP_SEQ_FEATURE	region of interest:Metalloprotease	3	1.9	0.0023	0.13
UP_SEQ_FEATURE	domain:Ig-like C2-type 3	6	3.7	0.0033	0.14
UP_SEQ_FEATURE	domain:EGF-like 5; calcium-binding	4	2.5	0.0034	0.14
UP_SEQ_FEATURE	metal ion-binding site:Zinc 1	5	3.1	0.0032	0.15
UP_SEQ_FEATURE	domain:Sushi 1	4	2.5	0.0055	0.21
UP_SEQ_FEATURE	domain:Sushi 2	4	2.5	0.0055	0.21
UP_SEQ_FEATURE	domain:IGFBP N-terminal	3	1.9	0.011	0.35
UP_SEQ_FEATURE	domain:EGF-like 2; calcium-binding	4	2.5	0.011	0.36
UP_SEQ_FEATURE	domain:NTR	3	1.9	0.014	0.39
UP_SEQ_FEATURE	domain:Sushi 5	3	1.9	0.014	0.39
UP_SEQ_FEATURE	chain:Chorionic somatomammotropin hormone	2	1.2	0.016	0.42
UP_SEQ_FEATURE	chain:Choriogonadotropin subunit beta	2	1.2	0.016	0.42
UP_SEQ_FEATURE	site:Not glycosylated	3	1.9	0.018	0.43
UP_SEQ_FEATURE	metal ion-binding site:Zinc 2	4	2.5	0.021	0.47
UP_SEQ_FEATURE	domain:EGF-like 7; calcium-binding	3	1.9	0.02	0.47
UP_SEQ_FEATURE	metal ion-binding site:Calcium	4	2.5	0.023	0.48
UP_SEQ_FEATURE	short sequence motif:CXXC	2	1.2	0.024	0.49
UP_SEQ_FEATURE	region of interest:Rho-like	2	1.2	0.024	0.49
UP_SEQ_FEATURE	region of interest:Fusion peptide	2	1.2	0.024	0.49
UP_SEQ_FEATURE	short sequence motif:CX6CC	2	1.2	0.024	0.49
UP_SEQ_FEATURE	chain:Transmembrane protein	2	1.2	0.032	0.58
UP_SEQ_FEATURE	chain:Surface protein	2	1.2	0.032	0.58
UP_SEQ_FEATURE	region of interest:Involved in metalloproteinase-binding	2	1.2	0.032	0.58
UP_SEQ_FEATURE	compositionally biased region:Gln/Pro-rich (transactivation domain)	2	1.2	0.032	0.58
UP_SEQ_FEATURE	metal ion-binding site:Zinc; via amide nitrogen and carbonyl oxygen; shared with metalloproteinase partner	2	1.2	0.032	0.58
UP_SEQ_FEATURE	region of interest:H-S-H (helix-span-helix), dimerization	2	1.2	0.032	0.58
UP_SEQ_FEATURE	lipid moiety-binding region:GPI-anchor amidated aspartate	2	1.2	0.048	0.71
UP_SEQ_FEATURE	glycosylation site:O-linked (Xyl...) (heparan sulfate)	2	1.2	0.056	0.75
UP_SEQ_FEATURE	domain:Galectin	2	1.2	0.063	0.79
UP_SEQ_FEATURE	short sequence motif:WW-binding	2	1.2	0.071	0.81
UP_SEQ_FEATURE	domain:EGF-like 1	4	2.5	0.075	0.82
UP_SEQ_FEATURE	metal ion-binding site:Zinc; catalytic	4	2.5	0.08	0.82
UP_SEQ_FEATURE	active site:Phosphoserine intermediate	2	1.2	0.079	0.83
UP_SEQ_FEATURE	domain:Pentaxin	2	1.2	0.079	0.83
UP_SEQ_FEATURE	domain:BTB 2	2	1.2	0.086	0.84
UP_SEQ_FEATURE	domain:BTB 1	2	1.2	0.086	0.84
UP_SEQ_FEATURE	glycosylation site:O-linked (Xyl...) (chondroitin sulfate)	2	1.2	0.086	0.84
UP_TISSUE	Placenta	113	70.2	7.4e-50	8.8e-48
UP_TISSUE	Fetal kidney	7	4.3	0.0045	0.23
UP_TISSUE	Term placenta	2	1.2	0.042	0.82
UP_TISSUE	Liver	25	15.5	0.061	0.85
UP_TISSUE	Endothelial cell	3	1.9	0.09	0.89
