# Supplementary material for: Placenta-Specific Genes, Their Regulation During Villous Trophoblast Differentiation and Dysregulation in Preterm Preeclampsia
Source: Int J Mol Sci. 2020 Jan 17;21(2):628. doi: 10.3390/ijms21020628 (PMC7013556; doi:10.3390/ijms21020628)
Supplement: Supplementary file 1 [file ijms-21-00628-s001.zip › TableS3_Predominantly_placental_expressed_gene_expression_in_trophoblastic_lineages.xlsx]

## Sheet: PPE expression
Entrez ID	Gene Symbol	Expression in:
8038	ADAM12	Extravillous trophoblasts
109	ADCY3	Both trophoblasts
57211	ADGRG6	Extravillous trophoblasts
133	ADM	Both trophoblasts
4299	AFF1	-
185	AGTR1	-
55057	AIM1L	Both trophoblasts
250	ALPP	Both trophoblasts
251	ALPPL2	-
26	AOC1	Extravillous trophoblasts
57205	ATP10D	Villous trophoblasts
51582	AZIN1	Villous trophoblasts
10331	B3GNT3	-
649	BMP1	-
28969	BZW2	Both trophoblasts
55286	C4orf19	Both trophoblasts
827	CAPN6	-
4179	CD46	Villous trophoblasts
966	CD59	Both trophoblasts
1003	CDH5	Both trophoblasts
1028	CDKN1C	Both trophoblasts
114335	CGB1	-
114336	CGB2	-
1082	CGB3	Both trophoblasts
93659	CGB5	Both trophoblasts
94027	CGB7	-
94115	CGB8	Extravillous trophoblasts
22856	CHSY1	Both trophoblasts
22837	COBLL1	Villous trophoblasts
1284	COL4A2	Extravillous trophoblasts
64764	CREB3L2	Both trophoblasts
1392	CRH	-
51232	CRIM1	Villous trophoblasts
51706	CYB5R1	Both trophoblasts
1588	CYP19A1	Villous trophoblasts
1442	CSH1	Extravillous trophoblasts
1443	CSH2	Extravillous trophoblasts
1444	CSHL1	Extravillous trophoblasts
1601	DAB2	Villous trophoblasts
1612	DAPK1	Both trophoblasts
9231	DLG5	-
1846	DUSP4	Extravillous trophoblasts
1857	DVL3	Villous trophoblasts
10148	EBI3	Extravillous trophoblasts
80303	EFHD1	Villous trophoblasts
25975	EGFL6	-
1956	EGFR	Villous trophoblasts
8909	ENDOU	-
54869	EPS8L1	-
405754	ERVFRD-1	Villous trophoblasts
30816	ERVW-1	Villous trophoblasts
2104	ESRRG	Villous trophoblasts
55194	EVA1B	Extravillous trophoblasts
23086	EXPH5	Villous trophoblasts
2162	F13A1	-
55603	FAM46A	Both trophoblasts
2192	FBLN1	-
2201	FBN2	Villous trophoblasts
2335	FN1	Extravillous trophoblasts
2487	FRZB	-
2564	GABRE	Villous trophoblasts
2625	GATA3	Both trophoblasts
8521	GCM1	Extravillous trophoblasts
9518	GDF15	Both trophoblasts
81544	GDPD5	Both trophoblasts
2689	GH2	-
10020	GNE	Both trophoblasts
2719	GPC3	Extravillous trophoblasts
51454	GULP1	Villous trophoblasts
3248	HPGD	Extravillous trophoblasts
3291	HSD11B2	Villous trophoblasts
3292	HSD17B1	Villous trophoblasts
3294	HSD17B2	-
3283	HSD3B1	Extravillous trophoblasts
3484	IGFBP1	-
3486	IGFBP3	Extravillous trophoblasts
9173	IL1RL1	-
3641	INSL4	Villous trophoblasts
80760	ITIH5	-
3814	KISS1	-
192666	KRT24	-
10319	LAMC3	-
3952	LEP	Both trophoblasts
29124	LGALS13	Villous trophoblasts
56891	LGALS14	Villous trophoblasts
148003	LGALS16	Villous trophoblasts
55338	LOC55338	Villous trophoblasts
55227	LRRC1	Both trophoblasts
23764	MAFF	Villous trophoblasts
4107	MAGEA8	Both trophoblasts
57134	MAN1C1	Villous trophoblasts
4128	MAOA	Both trophoblasts
4232	MEST	-
4320	MMP11	Extravillous trophoblasts
79710	MORC4	Villous trophoblasts
51338	MS4A4A	-
25945	NECTIN3	Villous trophoblasts
9506	PAGE4	Villous trophoblasts
5069	PAPPA	Extravillous trophoblasts
60676	PAPPA2	-
5097	PCDH1	-
9659	PDE4DIP	-
5228	PGF	Extravillous trophoblasts
10761	PLAC1	-
191585	PLAC4	-
5325	PLAGL1	Extravillous trophoblasts
22874	PLEKHA6	Villous trophoblasts
100130449	PP14571	Villous trophoblasts
5553	PRG2	Extravillous trophoblasts
5669	PSG1	-
653492	PSG10P	Extravillous trophoblasts
5680	PSG11	-
5670	PSG2	Both trophoblasts
5671	PSG3	Both trophoblasts
5672	PSG4	Both trophoblasts
5673	PSG5	-
5675	PSG6	Both trophoblasts
5676	PSG7	Both trophoblasts
440533	PSG8	-
5678	PSG9	Both trophoblasts
221749	PXDC1	-
5921	RASA1	Both trophoblasts
9886	RHOBTB1	Villous trophoblasts
22836	RHOBTB3	Both trophoblasts
23429	RYBP	Both trophoblasts
6286	S100P	Both trophoblasts
6382	SDC1	Both trophoblasts
7869	SEMA3B	-
5055	SERPINB2	Villous trophoblasts
81537	SGPP1	-
79628	SH3TC2	Villous trophoblasts
6477	SIAH1	Villous trophoblasts
946	SIGLEC6	Villous trophoblasts
9122	SLC16A4	-
80704	SLC19A3	Villous trophoblasts
8884	SLC5A6	Both trophoblasts
6530	SLC6A2	Extravillous trophoblasts
6548	SLC9A1	Villous trophoblasts
57228	SMAGP	Villous trophoblasts
6484	ST3GAL4	Both trophoblasts
412	STS	Villous trophoblasts
79987	SVEP1	Villous trophoblasts
85360	SYDE1	Extravillous trophoblasts
6866	TAC3	-
10579	TACC2	Villous trophoblasts
7062	TCHH	Extravillous trophoblasts
7005	TEAD3	-
7020	TFAP2A	Both trophoblasts
7022	TFAP2C	Both trophoblasts
7052	TGM2	Villous trophoblasts
221981	THSD7A	Villous trophoblasts
7077	TIMP2	Extravillous trophoblasts
7078	TIMP3	Both trophoblasts
23670	TMEM2	Both trophoblasts
64759	TNS3	Both trophoblasts
51673	TPPP3	-
9697	TRAM2	Both trophoblasts
55223	TRIM62	-
55503	TRPV6	-
7991	TUSC3	Both trophoblasts
7319	UBE2A	-
10451	VAV3	Villous trophoblasts
51442	VGLL1	Both trophoblasts
389136	VGLL3	Extravillous trophoblasts
