# Supplementary material for: Placenta-Specific Genes, Their Regulation During Villous Trophoblast Differentiation and Dysregulation in Preterm Preeclampsia
Source: Int J Mol Sci. 2020 Jan 17;21(2):628. doi: 10.3390/ijms21020628 (PMC7013556; doi:10.3390/ijms21020628)
Supplement: Supplementary file 1 [file ijms-21-00628-s001.zip › TableS4_Differentially_expressed_genes.xlsx]

## Sheet: differentially expressed genes
PROBE_ID	Entrez	Symbol	Module	PPE gene	PE gene	TR gene	HEC gene	CHR	log(FC)	P value	pFDR value	Description
ILMN_1662364	16	AARS	M7 - red	NO	NO	NO	NO	16	1.47546	7.25657e-07	2.13391e-05	alanyl-tRNA synthetase
ILMN_1766054	19	ABCA1	M6 - green	NO	NO	NO	NO	9	-1.58779	0.000524683	0.00400433	ATP binding cassette subfamily A member 1
ILMN_1812070	5243	ABCB1	M8 - yellow	NO	YES	NO	NO	7	-1.84823	0.000256757	0.00227204	ATP binding cassette subfamily B member 1
ILMN_2343048	23457	ABCB9	M4 - turquoise	NO	NO	NO	NO	12	-1.41394	1.70324e-10	3.73892e-08	ATP binding cassette subfamily B member 9
ILMN_1788416	58489	ABHD17C	M3 - magenta	NO	NO	NO	NO	15	1.23155	0.00162725	0.0103344	abhydrolase domain containing 17C
ILMN_1655702	51099	ABHD5	M6 - green	NO	NO	NO	NO	3	1.73263	3.53961e-08	2.61295e-06	abhydrolase domain containing 5
ILMN_2331636	31	ACACA	M5 - blue	NO	NO	NO	NO	17	-1.39544	3.45916e-06	7.63365e-05	acetyl-CoA carboxylase alpha
ILMN_1761058	84129	ACAD11	M5 - blue	NO	YES	NO	YES	3	-2.54024	1.553e-07	7.1179e-06	acyl-CoA dehydrogenase family member 11
ILMN_2053679	34	ACADM	M8 - yellow	NO	NO	NO	NO	1	-1.31626	0.0017239	0.0102691	acyl-CoA dehydrogenase, C-4 to C-12 straight chain
ILMN_2352009	37	ACADVL	M4 - turquoise	NO	NO	NO	NO	17	-1.06218	0.000370144	0.00298972	acyl-CoA dehydrogenase, very long chain
ILMN_1800008	38	ACAT1	M6 - green	NO	NO	NO	NO	11	-1.44849	7.43921e-07	2.47267e-05	acetyl-CoA acetyltransferase 1
ILMN_1667018	59272	ACE2	M9 - black	NO	NO	NO	NO	X	2.04994	1.1298e-08	1.10443e-06	angiotensin I converting enzyme 2
ILMN_1735471	43	ACHE	M3 - magenta	NO	YES	NO	NO	7	1.0695	2.19777e-05	0.000325831	acetylcholinesterase (Cartwright blood group)
ILMN_1763127	1238	ACKR2	M7 - red	NO	NO	NO	NO	3	1.13652	2.06908e-05	0.000311358	atypical chemokine receptor 2
ILMN_1798360	57007	ACKR3	M5 - blue	NO	NO	NO	YES	2	2.92473	0.0005363	0.00441335	atypical chemokine receptor 3
ILMN_1750800	48	ACO1	M5 - blue	NO	NO	NO	NO	9	-1.77231	2.88425e-05	0.000410104	aconitase 1
ILMN_1750158	51	ACOX1	M5 - blue	NO	NO	NO	NO	17	1.13699	0.00031886	0.00283261	acyl-CoA oxidase 1
ILMN_2181432	390928	ACP7	M4 - turquoise	NO	NO	NO	NO	19	-1.37077	1.43099e-07	6.45234e-06	acid phosphatase 7, tartrate resistant (putative)
ILMN_1758323	55	ACPP	M4 - turquoise	NO	YES	NO	NO	3	-1.10269	1.50699e-08	1.12574e-06	acid phosphatase, prostate
ILMN_2038777	60	ACTB	M8 - yellow	NO	NO	NO	NO	7	1.51014	1.77719e-05	0.000281483	actin beta
ILMN_1704961	71	ACTG1	M1 - brown	NO	NO	NO	NO	17	1.00307	0.00144275	0.00891504	actin gamma 1
ILMN_1795325	72	ACTG2	M6 - green	NO	NO	NO	NO	2	2.48299	1.76234e-11	1.1606e-08	actin, gamma 2, smooth muscle, enteric
ILMN_2232177	87	ACTN1	M5 - blue	NO	YES	NO	NO	14	1.28373	0.000234082	0.00212551	actinin alpha 1
ILMN_1725534	81	ACTN4	M5 - blue	NO	NO	NO	NO	19	1.56301	2.91925e-07	1.22937e-05	actinin alpha 4
ILMN_1657153	10096	ACTR3	M5 - blue	NO	NO	NO	NO	2	1.24301	1.2455e-06	3.69086e-05	ARP3 actin related protein 3 homolog
ILMN_2243308	91	ACVR1B	M1 - brown	NO	NO	NO	NO	12	1.12511	0.000114672	0.00127768	activin A receptor type 1B
ILMN_3236756	80221	ACSF2	M5 - blue	NO	YES	NO	NO	17	-1.94918	3.92947e-14	1.21844e-10	acyl-CoA synthetase family member 2
ILMN_1666096	2181	ACSL3	M1 - brown	NO	NO	NO	NO	2	1.13167	0.000536688	0.00441506	acyl-CoA synthetase long-chain family member 3
ILMN_1683598	2182	ACSL4	M4 - turquoise	NO	NO	NO	NO	X	1.03381	0.000526995	0.00435681	acyl-CoA synthetase long-chain family member 4
ILMN_1752269	84532	ACSS1	M4 - turquoise	NO	YES	NO	YES	20	-3.48344	5.46982e-09	5.16537e-07	acyl-CoA synthetase short-chain family member 1
ILMN_1726266	8038	ADAM12	M2 - pink	YES	NO	NO	YES	10	5.41493	3.14134e-09	3.4479e-07	ADAM metallopeptidase domain 12
ILMN_1713751	8728	ADAM19	M4 - turquoise	NO	NO	NO	NO	5	1.44449	0.000229158	0.00219551	ADAM metallopeptidase domain 19
ILMN_1656171	171019	ADAMTS19	M4 - turquoise	NO	NO	NO	NO	5	-1.75086	2.25077e-09	2.50336e-07	ADAM metallopeptidase with thrombospondin type 1 motif 19
ILMN_1763000	55803	ADAP2	M5 - blue	NO	NO	NO	NO	17	-1.11837	1.71749e-05	0.000274108	ArfGAP with dual PH domains 2
ILMN_1814526	120	ADD3	M5 - blue	NO	NO	NO	NO	10	-2.12494	2.17358e-05	0.000327083	adducin 3
ILMN_1673363	976	ADGRE5	M5 - blue	NO	NO	NO	YES	19	2.63748	4.26765e-05	0.000595638	adhesion G protein-coupled receptor E5
ILMN_1684653	221393	ADGRF4	M9 - black	NO	NO	NO	NO	6	1.79187	6.89914e-10	1.46528e-07	adhesion G protein-coupled receptor F4
ILMN_2384122	9289	ADGRG1	M4 - turquoise	NO	NO	NO	NO	16	-1.38624	2.56524e-08	1.66308e-06	adhesion G protein-coupled receptor G1
ILMN_2367010	57211	ADGRG6	M4 - turquoise	YES	YES	NO	NO	6	1.23586	1.10585e-06	3.00804e-05	adhesion G protein-coupled receptor G6
ILMN_1711807	23284	ADGRL3	M1 - brown	NO	YES	NO	NO	4	1.21049	4.2616e-07	1.56144e-05	adhesion G protein-coupled receptor L3
ILMN_1738554	128	ADH5	M8 - yellow	NO	NO	NO	NO	4	-1.13956	3.81073e-06	8.68519e-05	alcohol dehydrogenase 5 (class III), chi polypeptide
ILMN_1702858	137872	ADHFE1	M4 - turquoise	NO	NO	NO	NO	8	2.43464	5.98519e-08	3.29911e-06	alcohol dehydrogenase, iron containing 1
ILMN_1680110	10974	ADIRF	M4 - turquoise	NO	YES	YES	NO	10	-1.96947	1.05999e-07	4.96744e-06	adipogenesis regulatory factor
ILMN_1801020	132	ADK	M8 - yellow	NO	NO	NO	NO	10	1.0171	1.93212e-05	0.000299204	adenosine kinase
ILMN_1708934	133	ADM	M5 - blue	YES	NO	NO	NO	11	1.02534	0.000515858	0.003906	adrenomedullin
ILMN_1702933	79924	ADM2	M1 - brown	NO	NO	NO	NO	22	1.14469	0.00141119	0.00944756	adrenomedullin 2
ILMN_1703946	136	ADORA2B	M4 - turquoise	NO	NO	NO	NO	17	-1.62634	2.23456e-08	1.50727e-06	adenosine A2b receptor
ILMN_1695590	154	ADRB2	M4 - turquoise	NO	NO	NO	NO	5	-1.66043	5.85573e-05	0.000767224	adrenoceptor beta 2
ILMN_1814282	64782	AEN	M5 - blue	NO	NO	NO	NO	15	1.08986	0.00222529	0.0125763	apoptosis enhancing nuclease
ILMN_1712944	166	AES	M5 - blue	NO	NO	YES	NO	19	1.10089	0.00191658	0.0118397	amino-terminal enhancer of split
ILMN_2129015	4299	AFF1	M5 - blue	YES	NO	YES	NO	4	1.84	2.25025e-06	5.36309e-05	AF4/FMR2 family member 1
ILMN_1800530	116987	AGAP1	M7 - red	NO	NO	NO	NO	2	1.21391	6.98679e-06	0.000133469	ArfGAP with GTPase domain, ankyrin repeat and PH domain 1
ILMN_2269136	116988	AGAP3	M4 - turquoise	NO	YES	NO	NO	7	-1.7536	1.52433e-06	4.23849e-05	ArfGAP with GTPase domain, ankyrin repeat and PH domain 3
ILMN_2371825	178	AGL	M5 - blue	NO	NO	NO	NO	1	-2.10573	3.12669e-11	1.66479e-08	amylo-alpha-1, 6-glucosidase, 4-alpha-glucanotransferase
ILMN_1712786	23382	AHCYL2	M5 - blue	NO	YES	NO	NO	7	-1.13706	1.48518e-06	3.92881e-05	adenosylhomocysteinase like 2
ILMN_1714567	79026	AHNAK	M4 - turquoise	NO	NO	NO	NO	11	1.00868	0.000575431	0.00467234	AHNAK nucleoprotein
ILMN_3246401	83543	AIF1L	M1 - brown	NO	NO	NO	YES	9	2.57674	9.93596e-05	0.00117153	allograft inflammatory factor 1 like
ILMN_1797974	51390	AIG1	M5 - blue	NO	NO	NO	NO	6	-1.07032	6.27507e-05	0.000752798	androgen induced 1
ILMN_3307874	55057	AIM1L	M5 - blue	YES	NO	NO	NO	1	1.5019	2.61208e-06	6.4913e-05	absent in melanoma 1-like
ILMN_1673252	7965	AIMP2	M5 - blue	NO	NO	NO	NO	7	1.88322	1.09712e-09	1.52136e-07	aminoacyl tRNA synthetase complex interacting multifunctional protein 2
ILMN_1777499	205	AK4	M4 - turquoise	NO	YES	NO	NO	1	-1.12052	2.36448e-07	9.14548e-06	adenylate kinase 4
ILMN_2293758	11215	AKAP11	M4 - turquoise	NO	NO	NO	NO	13	1.14522	4.84295e-07	1.73383e-05	A-kinase anchoring protein 11
ILMN_1684836	9590	AKAP12	M5 - blue	NO	NO	NO	NO	6	1.1131	2.4682e-05	0.00038406	A-kinase anchoring protein 12
ILMN_2148847	55122	AKIRIN2	M1 - brown	NO	NO	YES	NO	6	-1.11893	8.90021e-06	0.000169892	akirin 2
ILMN_1728047	10327	AKR1A1	M8 - yellow	NO	NO	NO	NO	1	-1.09101	4.13772e-05	0.000543602	aldo-keto reductase family 1 member A1
ILMN_1747577	210	ALAD	M8 - yellow	NO	NO	NO	NO	9	-1.68788	0.000119086	0.00123759	aminolevulinate dehydratase
ILMN_2385647	211	ALAS1	M6 - green	NO	NO	NO	NO	3	1.04033	3.72733e-05	0.000500623	5'-aminolevulinate synthase 1
ILMN_2302716	5832	ALDH18A1	M5 - blue	NO	NO	NO	NO	10	-1.20035	8.27754e-05	0.000935617	aldehyde dehydrogenase 18 family member A1
ILMN_2139970	220	ALDH1A3	M6 - green	NO	NO	NO	NO	15	-2.11973	6.9069e-08	4.16494e-06	aldehyde dehydrogenase 1 family member A3
ILMN_1763666	222	ALDH3B2	M5 - blue	NO	YES	NO	NO	11	1.71777	1.40679e-05	0.00023517	aldehyde dehydrogenase 3 family member B2
ILMN_1763461	501	ALDH7A1	M5 - blue	NO	NO	NO	YES	5	-2.62001	1.88135e-05	0.000293155	aldehyde dehydrogenase 7 family member A1
ILMN_1680996	240	ALOX5	M2 - pink	NO	NO	NO	NO	10	1.57264	8.93331e-10	1.25593e-07	arachidonate 5-lipoxygenase
ILMN_1667994	262	AMD1	M1 - brown	NO	NO	NO	NO	6	-1.27347	9.93819e-06	0.000187418	adenosylmethionine decarboxylase 1
ILMN_1779374	9949	AMMECR1	M5 - blue	NO	NO	NO	NO	X	1.29803	1.65214e-05	0.000266397	Alport syndrome, mental retardation, midface hypoplasia and elliptocytosis chromosomal region gene 1
ILMN_1665331	275	AMT	M5 - blue	NO	NO	NO	NO	3	-1.0299	1.29338e-05	0.000220483	aminomethyltransferase
ILMN_2294762	276	AMY1A	M9 - black	NO	NO	NO	NO	1	1.30628	1.01562e-06	3.18095e-05	amylase, alpha 1A (salivary)
ILMN_1802973	29945	ANAPC4	M5 - blue	NO	NO	NO	NO	4	-1.31541	2.00065e-05	0.000307183	anaphase promoting complex subunit 4
ILMN_1774207	285	ANGPT2	M1 - brown	NO	NO	NO	NO	8	1.27928	0.0221995	0.0809239	angiopoietin 2
ILMN_1811239	162282	ANKFN1	M8 - yellow	NO	NO	NO	NO	17	1.06862	5.39056e-05	0.00066322	ankyrin repeat and fibronectin type III domain containing 1
ILMN_1689908	88455	ANKRD13A	M5 - blue	NO	NO	NO	NO	12	1.92332	3.73772e-13	8.15897e-10	ankyrin repeat domain 13A
ILMN_1756417	353322	ANKRD37	M4 - turquoise	NO	YES	NO	NO	4	-2.45099	3.47207e-09	3.56248e-07	ankyrin repeat domain 37
ILMN_2226304	57182	ANKRD50	M1 - brown	NO	NO	NO	NO	4	1.69155	8.1719e-08	4.2516e-06	ankyrin repeat domain 50
ILMN_2178587	22881	ANKRD6	M4 - turquoise	NO	NO	NO	NO	6	1.58274	1.65997e-06	4.55328e-05	ankyrin repeat domain 6
ILMN_1653039	441869	ANKRD65	M7 - red	NO	NO	NO	NO	1	-1.32794	3.74893e-07	1.27642e-05	ankyrin repeat domain 65
ILMN_1739645	54443	ANLN	M4 - turquoise	NO	NO	NO	NO	7	-1.29515	1.09586e-05	0.000187549	anillin actin binding protein
ILMN_1812926	118429	ANTXR2	M4 - turquoise	NO	NO	NO	NO	4	-1.58873	7.11828e-06	0.000143663	anthrax toxin receptor 2
ILMN_1711899	302	ANXA2	M4 - turquoise	NO	NO	NO	NO	15	1.38889	0.000231258	0.00205076	annexin A2
ILMN_1698100	303	ANXA2P1	M4 - turquoise	NO	NO	NO	NO	4	1.10171	2.2851e-06	5.81735e-05	annexin A2 pseudogene 1
ILMN_1694548	306	ANXA3	M9 - black	NO	NO	NO	NO	4	1.02884	0.00630257	0.0289557	annexin A3
ILMN_1711408	307	ANXA4	M5 - blue	NO	YES	NO	NO	2	1.41013	2.93312e-10	7.80866e-08	annexin A4
ILMN_1778087	653145	ANXA8	M5 - blue	NO	NO	NO	NO	10	1.2456	7.24269e-06	0.000144421	annexin A8
ILMN_1661628	244	ANXA8L2	M5 - blue	NO	NO	NO	NO	10	2.1457	0.00121423	0.0084102	annexin A8-like 2
ILMN_1754531	23431	AP4E1	M4 - turquoise	NO	NO	NO	NO	15	1.41153	2.36502e-09	2.79173e-07	adaptor related protein complex 4 epsilon 1 subunit
ILMN_1661886	328	APEX1	M6 - green	NO	NO	YES	NO	14	-1.24331	4.7388e-11	2.19608e-08	apurinic/apyrimidinic endodeoxyribonuclease 1
ILMN_1710482	334	APLP2	M5 - blue	NO	NO	NO	NO	11	-1.44224	6.88156e-05	0.000788152	amyloid beta precursor like protein 2
ILMN_1674394	57136	APMAP	M1 - brown	NO	YES	NO	NO	20	-1.39803	8.7433e-08	4.43816e-06	adipocyte plasma membrane associated protein
ILMN_1719143	10930	APOBEC2	M3 - magenta	NO	NO	NO	NO	6	1.47275	0.00649399	0.0293178	apolipoprotein B mRNA editing enzyme catalytic subunit 2
ILMN_2219466	200315	APOBEC3A	M1 - brown	NO	NO	NO	NO	22	1.62003	6.19364e-05	0.000744099	apolipoprotein B mRNA editing enzyme catalytic subunit 3A
ILMN_2078724	84334	APOPT1	M4 - turquoise	NO	NO	NO	NO	14	-1.03304	0.000139449	0.00148484	apoptogenic 1, mitochondrial
ILMN_2149766	10513	APPBP2	M4 - turquoise	NO	YES	NO	NO	17	1.45746	1.23205e-05	0.000220702	amyloid beta precursor protein binding protein 2
ILMN_1762606	282679	AQP11	M4 - turquoise	NO	NO	NO	NO	11	1.00486	0.000378379	0.00322621	aquaporin 11
ILMN_1800898	384	ARG2	M4 - turquoise	NO	NO	NO	NO	14	-1.96024	1.5819e-12	1.09964e-09	arginase 2
ILMN_1764571	57636	ARHGAP23	M5 - blue	NO	NO	NO	NO	17	-1.29422	3.83578e-05	0.000533873	Rho GTPase activating protein 23
ILMN_1796772	79822	ARHGAP28	M5 - blue	NO	YES	NO	NO	18	-1.28414	3.32488e-05	0.000469555	Rho GTPase activating protein 28
ILMN_3257145	143872	ARHGAP42	M8 - yellow	NO	NO	NO	NO	11	1.24063	0.00234242	0.0130953	Rho GTPase activating protein 42
ILMN_1678143	397	ARHGDIB	M5 - blue	NO	NO	NO	NO	12	1.85612	6.49105e-05	0.000772047	Rho GDP dissociation inhibitor beta
ILMN_1664016	23370	ARHGEF18	M1 - brown	NO	NO	NO	NO	19	1.67197	9.26755e-07	2.84915e-05	Rho/Rac guanine nucleotide exchange factor 18
ILMN_1703477	9181	ARHGEF2	M4 - turquoise	NO	NO	NO	NO	1	1.87433	4.15306e-05	0.000568402	Rho/Rac guanine nucleotide exchange factor 2
ILMN_2214473	445328	ARHGEF35	M5 - blue	NO	YES	NO	NO	7	1.12246	0.0159282	0.0618767	Rho guanine nucleotide exchange factor 35
ILMN_1696956	10620	ARID3B	M5 - blue	NO	NO	YES	NO	15	-1.02542	9.53273e-06	0.000168081	AT-rich interaction domain 3B
ILMN_1694219	25820	ARIH1	M4 - turquoise	NO	NO	NO	NO	15	-1.00561	0.000316987	0.00286066	ariadne RBR E3 ubiquitin protein ligase 1
ILMN_1774161	54622	ARL15	M5 - blue	NO	NO	NO	NO	5	-1.09011	7.33525e-06	0.000138486	ADP ribosylation factor like GTPase 15
ILMN_2188119	339231	ARL16	M4 - turquoise	NO	NO	NO	NO	17	-1.06664	0.00023834	0.00226269	ADP ribosylation factor like GTPase 16
ILMN_1787879	402	ARL2	M8 - yellow	NO	NO	NO	NO	11	-1.83691	1.51016e-06	4.30922e-05	ADP ribosylation factor like GTPase 2
ILMN_1743241	10124	ARL4A	M4 - turquoise	NO	NO	NO	NO	7	-2.11888	7.82579e-09	6.94469e-07	ADP ribosylation factor like GTPase 4A
ILMN_2332558	26225	ARL5A	M3 - magenta	NO	NO	NO	NO	2	1.263	2.80322e-05	0.00040928	ADP ribosylation factor like GTPase 5A
ILMN_2120022	221079	ARL5B	M4 - turquoise	NO	NO	NO	NO	10	-1.10662	0.000163308	0.00173794	ADP ribosylation factor like GTPase 5B
ILMN_1708416	23204	ARL6IP1	M4 - turquoise	NO	NO	NO	NO	16	-1.1486	1.28119e-07	6.1539e-06	ADP ribosylation factor like GTPase 6 interacting protein 1
ILMN_1752837	55207	ARL8B	M5 - blue	NO	NO	NO	NO	3	1.03581	1.5162e-05	0.000248057	ADP ribosylation factor like GTPase 8B
ILMN_1768394	10092	ARPC5	M1 - brown	NO	NO	NO	NO	1	1.08038	4.22673e-07	1.61734e-05	actin related protein 2/3 complex subunit 5
ILMN_1819608	408	ARRB1	M5 - blue	NO	NO	YES	NO	11	-1.08038	1.33291e-05	0.000225378	arrestin beta 1
ILMN_1690963	50807	ASAP1	M8 - yellow	NO	NO	NO	NO	8	1.00476	0.000120426	0.00125048	ArfGAP with SH3 domain, ankyrin repeat and PH domain 1
ILMN_1685441	55616	ASAP3	M1 - brown	NO	NO	NO	NO	1	1.86973	2.31157e-08	1.62491e-06	ArfGAP with SH3 domain, ankyrin repeat and PH domain 3
ILMN_1723412	430	ASCL2	M1 - brown	NO	NO	YES	NO	11	1.36435	0.00209634	0.0129982	achaete-scute family bHLH transcription factor 2
ILMN_1695414	55723	ASF1B	M4 - turquoise	NO	NO	YES	NO	19	-1.56991	2.3455e-11	7.07182e-09	anti-silencing function 1B histone chaperone
ILMN_1796417	440	ASNS	M4 - turquoise	NO	NO	NO	YES	7	3.90372	3.23809e-11	9.00368e-09	asparagine synthetase (glutamine-hydrolyzing)
ILMN_1815184	259266	ASPM	M4 - turquoise	NO	NO	NO	NO	1	-1.28512	7.11676e-08	3.78125e-06	abnormal spindle microtubule assembly
ILMN_1708778	445	ASS1	M6 - green	NO	NO	NO	NO	9	-1.8093	1.19132e-05	0.00020076	argininosuccinate synthase 1
ILMN_2048700	29028	ATAD2	M1 - brown	NO	NO	YES	NO	8	-1.10355	7.3626e-06	0.000146462	ATPase family, AAA domain containing 2
ILMN_1791346	467	ATF3	M4 - turquoise	NO	YES	YES	NO	1	-2.13562	1.17678e-17	2.94489e-13	activating transcription factor 3
ILMN_1783394	468	ATF4	M4 - turquoise	NO	NO	YES	NO	22	-1.89464	2.37692e-11	7.34352e-09	activating transcription factor 4
ILMN_3305169	22809	ATF5	M4 - turquoise	NO	NO	YES	NO	19	-1.26684	2.39078e-05	0.000375576	activating transcription factor 5
ILMN_1769566	64422	ATG3	M6 - green	NO	NO	NO	NO	3	1.03338	2.99883e-05	0.00041692	autophagy related 3
ILMN_1751086	25923	ATL3	M4 - turquoise	NO	NO	NO	NO	11	1.16305	0.0106428	0.043335	atlastin GTPase 3
ILMN_2407824	481	ATP1B1	M4 - turquoise	NO	NO	NO	NO	1	-1.47292	6.23138e-05	0.000739053	ATPase Na+/K+ transporting subunit beta 1
ILMN_1654322	483	ATP1B3	M5 - blue	NO	NO	NO	NO	3	-1.13002	9.94947e-07	2.89182e-05	ATPase Na+/K+ transporting subunit beta 3
ILMN_1687375	488	ATP2A2	M6 - green	NO	NO	NO	NO	12	-1.81864	3.00033e-06	6.85066e-05	ATPase sarcoplasmic/endoplasmic reticulum Ca2+ transporting 2
ILMN_2401933	490	ATP2B1	M4 - turquoise	NO	NO	NO	NO	12	-1.02761	1.55436e-08	1.14928e-06	ATPase plasma membrane Ca2+ transporting 1
ILMN_2367753	493	ATP2B4	M9 - black	NO	NO	NO	NO	1	1.42433	3.52919e-06	8.23093e-05	ATPase plasma membrane Ca2+ transporting 4
ILMN_1676393	516	ATP5G1	M1 - brown	NO	NO	NO	NO	17	-1.06193	0.000342764	0.00312483	ATP synthase, H+ transporting, mitochondrial Fo complex subunit C1 (subunit 9)
ILMN_2310621	9551	ATP5J2	M8 - yellow	NO	NO	NO	NO	7	-1.06543	1.16551e-05	0.000204895	ATP synthase, H+ transporting, mitochondrial Fo complex subunit F2
ILMN_1721391	533	ATP6V0B	M4 - turquoise	NO	NO	NO	NO	1	1.27664	2.77467e-07	1.00486e-05	ATPase H+ transporting V0 subunit b
ILMN_1785095	155066	ATP6V0E2	M8 - yellow	NO	NO	NO	NO	7	-1.70926	4.48719e-05	0.000581522	ATPase H+ transporting V0 subunit e2
ILMN_1660729	245973	ATP6V1C2	M5 - blue	NO	NO	NO	NO	2	-1.65912	0.0002621	0.00230871	ATPase H+ transporting V1 subunit C2
ILMN_2339779	529	ATP6V1E1	M5 - blue	NO	NO	NO	NO	22	1.04819	1.85928e-08	1.61557e-06	ATPase H+ transporting V1 subunit E1
ILMN_1722056	540	ATP7B	M5 - blue	NO	NO	NO	NO	13	-1.94656	7.70931e-05	0.000865136	ATPase copper transporting beta
ILMN_2089073	10079	ATP9A	M2 - pink	NO	NO	NO	NO	20	1.32082	4.65606e-05	0.000636362	ATPase phospholipid transporting 9A (putative)
ILMN_1743829	6311	ATXN2	M6 - green	NO	NO	NO	NO	12	1.48959	1.42373e-08	1.07316e-06	ataxin 2
ILMN_2393497	4287	ATXN3	M6 - green	NO	NO	YES	NO	14	1.2777	1.71845e-06	4.67436e-05	ataxin 3
ILMN_1680955	6790	AURKA	M4 - turquoise	NO	NO	NO	NO	20	-1.83418	4.59834e-10	7.01878e-08	aurora kinase A
ILMN_1684217	9212	AURKB	M4 - turquoise	NO	NO	NO	NO	17	-1.34979	1.06081e-08	8.48138e-07	aurora kinase B
ILMN_1671731	60370	AVPI1	M1 - brown	NO	NO	NO	NO	10	-1.56395	1.99452e-08	1.37501e-06	arginine vasopressin induced 1
ILMN_1724480	8313	AXIN2	M5 - blue	NO	YES	NO	NO	17	-2.00713	1.49661e-09	2.49684e-07	axin 2
ILMN_3232282	100128406	AZFP	M5 - blue	NO	NO	NO	NO	2	-1.00001	1.22742e-06	3.65332e-05	AML-associated zinc finger protein
ILMN_3246214	11041	B4GAT1	M6 - green	NO	NO	NO	NO	11	-2.0183	1.80731e-09	2.8962e-07	beta-1,4-glucuronyltransferase 1
ILMN_1738652	572	BAD	M8 - yellow	NO	NO	NO	NO	11	-1.01766	4.24992e-07	1.6337e-05	BCL2 associated agonist of cell death
ILMN_1691410	25805	BAMBI	M6 - green	NO	NO	NO	YES	10	-3.27841	1.79181e-10	3.80216e-08	BMP and activin membrane bound inhibitor
ILMN_1663631	54971	BANP	M6 - green	NO	NO	YES	NO	16	1.18792	9.03023e-06	0.000160498	BTG3 associated nuclear protein
ILMN_2074258	580	BARD1	M4 - turquoise	NO	NO	NO	NO	2	-1.15673	2.96994e-07	1.05422e-05	BRCA1 associated RING domain 1
ILMN_1651826	10409	BASP1	M6 - green	NO	YES	YES	NO	5	1.63394	1.06262e-09	1.39225e-07	brain abundant membrane attached signal protein 1
ILMN_1734929	8424	BBOX1	M5 - blue	NO	YES	NO	NO	11	1.59193	0.000148737	0.00148294	gamma-butyrobetaine hydroxylase 1
ILMN_2342084	55973	BCAP29	M5 - blue	NO	NO	NO	NO	7	1.60799	3.95749e-06	8.40716e-05	B-cell receptor associated protein 29
ILMN_2325506	55653	BCAS4	M9 - black	NO	NO	NO	NO	20	-1.0131	3.80355e-06	8.67674e-05	breast carcinoma amplified sequence 4
ILMN_1796113	144233	BCDIN3D	M4 - turquoise	NO	NO	NO	NO	12	1.03312	1.38405e-05	0.000243915	BCDIN3 domain containing RNA methyltransferase
ILMN_2396982	83596	BCL2L12	M4 - turquoise	NO	NO	NO	NO	19	-1.00976	2.29049e-07	9.60127e-06	BCL2 like 12
ILMN_1737314	604	BCL6	M4 - turquoise	NO	YES	YES	NO	3	-2.45926	1.83732e-11	5.9657e-09	B-cell CLL/lymphoma 6
ILMN_1744822	8678	BECN1	M6 - green	NO	NO	NO	NO	17	1.03658	2.95464e-07	1.08735e-05	beclin 1
ILMN_3230880	222389	BEND7	M1 - brown	NO	NO	NO	NO	10	2.03233	1.64109e-06	4.52294e-05	BEN domain containing 7
ILMN_2181892	84707	BEX2	M3 - magenta	NO	NO	NO	NO	X	1.04933	7.7857e-05	0.000871365	brain expressed X-linked 2
ILMN_1768534	8553	BHLHE40	M4 - turquoise	NO	YES	YES	NO	3	-1.43234	0.000778252	0.00592509	basic helix-loop-helix family member e40
ILMN_1726809	79365	BHLHE41	M4 - turquoise	NO	NO	YES	NO	12	-1.0226	1.17629e-05	0.000209664	basic helix-loop-helix family member e41
ILMN_2349459	332	BIRC5	M4 - turquoise	NO	NO	YES	NO	17	-1.54946	1.68512e-09	1.94332e-07	baculoviral IAP repeat containing 5
ILMN_1691436	644	BLVRA	M6 - green	NO	NO	NO	NO	7	-1.44494	3.27612e-07	1.33309e-05	biliverdin reductase A
ILMN_1797793	645	BLVRB	M1 - brown	NO	NO	NO	NO	19	1.20489	2.30793e-05	0.000366008	biliverdin reductase B
ILMN_1800412	649	BMP1	M2 - pink	YES	NO	NO	NO	8	1.28452	0.00031035	0.00281395	bone morphogenetic protein 1
ILMN_1741566	655	BMP7	M5 - blue	NO	NO	NO	NO	20	-1.9389	0.000377937	0.0033634	bone morphogenetic protein 7
ILMN_2070896	659	BMPR2	M1 - brown	NO	NO	NO	NO	2	1.67646	1.09203e-09	1.4614e-07	bone morphogenetic protein receptor type 2
ILMN_3238183	399761	BMS1P5	M4 - turquoise	NO	NO	NO	NO	10	-1.01521	0.00075806	0.00563758	BMS1, ribosome biogenesis factor pseudogene 5
ILMN_1782377	552900	BOLA2	M4 - turquoise	NO	NO	NO	NO	16	-1.21117	1.03051e-05	0.000192347	bolA family member 2
ILMN_2352921	669	BPGM	M6 - green	NO	YES	NO	NO	7	2.03752	6.25239e-10	8.9923e-08	bisphosphoglycerate mutase
ILMN_1758918	6046	BRD2	M4 - turquoise	NO	NO	YES	NO	6	-1.58128	1.20618e-08	9.46228e-07	bromodomain containing 2
ILMN_1785635	8019	BRD3	M4 - turquoise	NO	NO	YES	NO	9	1.03936	7.69001e-05	0.000933734	bromodomain containing 3
ILMN_3253304	25798	BRI3	M4 - turquoise	NO	NO	NO	NO	7	1.21229	1.23862e-07	5.99543e-06	brain protein I3
ILMN_1673518	54014	BRWD1	M6 - green	NO	NO	YES	NO	21	1.66537	2.63218e-07	9.9053e-06	bromodomain and WD repeat domain containing 1
ILMN_1778374	682	BSG	M8 - yellow	NO	NO	NO	NO	19	-1.06112	0.000229225	0.00204432	basigin (Ok blood group)
ILMN_1809344	84280	BTBD10	M4 - turquoise	NO	NO	NO	NO	11	1.21939	1.37467e-06	3.68716e-05	BTB domain containing 10
ILMN_1705066	121551	BTBD11	M5 - blue	NO	NO	NO	NO	12	-1.20875	6.55127e-05	0.000823847	BTB domain containing 11
ILMN_1687743	55727	BTBD7	M5 - blue	NO	NO	NO	NO	14	1.13325	2.1762e-06	5.58558e-05	BTB domain containing 7
ILMN_1770085	7832	BTG2	M4 - turquoise	NO	YES	YES	NO	1	-1.31515	7.45406e-05	0.000926666	BTG anti-proliferation factor 2
ILMN_1707339	10950	BTG3	M1 - brown	NO	YES	NO	NO	21	-1.23462	2.32766e-07	9.62805e-06	BTG anti-proliferation factor 3
ILMN_1676548	28969	BZW2	M6 - green	YES	NO	NO	NO	7	1.5059	9.02525e-08	5.09509e-06	basic leucine zipper and W2 domains 2
ILMN_1767556	11067	C10orf10	M5 - blue	NO	YES	NO	YES	10	2.67452	1.61476e-07	7.89247e-06	chromosome 10 open reading frame 10
ILMN_1667510	91574	C12orf65	M5 - blue	NO	NO	NO	NO	12	-1.12627	1.01464e-06	3.18095e-05	chromosome 12 open reading frame 65
ILMN_1689560	400223	C14orf181	M4 - turquoise	NO	NO	NO	NO	14	-1.16647	1.00576e-09	1.38291e-07	chromosome 14 open reading frame 181
ILMN_1805410	84419	C15orf48	M7 - red	NO	YES	NO	YES	15	-2.98175	0.000204727	0.00187392	chromosome 15 open reading frame 48
ILMN_1811264	90416	C15orf57	M7 - red	NO	NO	NO	NO	15	-1.38593	7.10761e-06	0.000143484	chromosome 15 open reading frame 57
ILMN_1681032	283897	C16orf54	M2 - pink	NO	NO	NO	NO	16	1.87583	2.62127e-09	2.87707e-07	chromosome 16 open reading frame 54
ILMN_1690911	388272	C16orf87	M4 - turquoise	NO	NO	NO	NO	16	-1.10671	2.24769e-07	9.22105e-06	chromosome 16 open reading frame 87
ILMN_1776490	78995	C17orf53	M4 - turquoise	NO	NO	NO	NO	17	-1.47135	3.64426e-10	5.7357e-08	chromosome 17 open reading frame 53
ILMN_3247139	100170841	C17orf96	M4 - turquoise	NO	NO	NO	NO	17	-1.38367	4.61806e-05	0.000583376	chromosome 17 open reading frame 96
ILMN_2383484	84798	C19orf48	M4 - turquoise	NO	NO	NO	NO	19	-1.1375	1.10446e-06	3.33763e-05	chromosome 19 open reading frame 48
ILMN_3188110	55049	C19orf60	M9 - black	NO	NO	NO	NO	19	-1.43039	9.31967e-08	5.21755e-06	chromosome 19 open reading frame 60
ILMN_1674817	79762	C1orf115	M4 - turquoise	NO	NO	NO	NO	1	1.55963	1.33459e-09	1.7671e-07	chromosome 1 open reading frame 115
ILMN_1706483	79098	C1orf116	M9 - black	NO	NO	NO	NO	1	1.42903	0.0115064	0.0464884	chromosome 1 open reading frame 116
ILMN_1729509	25912	C1orf43	M7 - red	NO	NO	NO	NO	1	1.01316	6.45812e-06	0.000124895	chromosome 1 open reading frame 43
ILMN_1786470	148304	C1orf74	M4 - turquoise	NO	NO	NO	NO	1	-1.05652	0.000151164	0.00157686	chromosome 1 open reading frame 74
ILMN_2380237	114897	C1QTNF1	M8 - yellow	NO	YES	NO	NO	17	-1.50265	0.00225637	0.0127204	C1q and tumor necrosis factor related protein 1
ILMN_1729288	114904	C1QTNF6	M1 - brown	NO	YES	NO	YES	22	2.59429	4.42095e-07	1.6104e-05	C1q and tumor necrosis factor related protein 6
ILMN_2283388	55969	C20orf24	M8 - yellow	NO	NO	NO	NO	20	1.3509	9.68244e-08	5.40855e-06	chromosome 20 open reading frame 24
ILMN_1737588	8209	C21orf33	M8 - yellow	NO	NO	NO	NO	21	-1.09108	0.00276841	0.0149858	chromosome 21 open reading frame 33
ILMN_1701131	79074	C2orf49	M6 - green	NO	NO	NO	NO	2	1.47153	2.92627e-08	1.86811e-06	chromosome 2 open reading frame 49
ILMN_2184612	79669	C3orf52	M1 - brown	NO	NO	NO	NO	3	-1.0243	3.01735e-05	0.000435617	chromosome 3 open reading frame 52
ILMN_1660519	285382	C3orf70	M5 - blue	NO	NO	NO	NO	3	-1.29003	1.59862e-05	0.000258934	chromosome 3 open reading frame 70
ILMN_1795838	55286	C4orf19	M5 - blue	YES	YES	NO	NO	4	1.3833	0.00171902	0.0102449	chromosome 4 open reading frame 19
ILMN_1794239	152816	C4orf26	M4 - turquoise	NO	NO	NO	NO	4	2.13408	0.000396462	0.00349224	chromosome 4 open reading frame 26
ILMN_1668629	401115	C4orf48	M1 - brown	NO	NO	NO	NO	4	2.4996	1.50982e-10	3.02267e-08	chromosome 4 open reading frame 48
ILMN_1718336	84310	C7orf50	M1 - brown	NO	NO	NO	NO	7	1.26501	3.29122e-06	7.78476e-05	chromosome 7 open reading frame 50
ILMN_1656369	56892	C8orf4	M8 - yellow	NO	NO	NO	NO	8	2.05088	0.000198809	0.00186337	chromosome 8 open reading frame 4
ILMN_1761138	286257	C9orf142	M4 - turquoise	NO	YES	NO	NO	9	-1.05831	3.17859e-05	0.000433956	chromosome 9 open reading frame 142
ILMN_1703531	286223	C9orf47	M5 - blue	NO	NO	NO	NO	9	-1.3231	8.06925e-10	1.23885e-07	chromosome 9 open reading frame 47
ILMN_1762508	203228	C9orf72	M4 - turquoise	NO	NO	NO	NO	9	-1.81477	5.3919e-07	1.85857e-05	chromosome 9 open reading frame 72
ILMN_1662795	760	CA2	M4 - turquoise	NO	NO	NO	NO	8	-2.38453	5.16729e-06	0.000111047	carbonic anhydrase 2
ILMN_1696615	767	CA8	M5 - blue	NO	YES	NO	NO	8	-1.58009	7.80369e-08	3.98545e-06	carbonic anhydrase 8
ILMN_1765858	51719	CAB39	M5 - blue	NO	NO	NO	NO	2	1.5128	2.28922e-09	3.40998e-07	calcium binding protein 39
ILMN_1783598	81617	CAB39L	M4 - turquoise	NO	NO	NO	NO	13	-1.3441	1.11827e-08	9.08595e-07	calcium binding protein 39 like
ILMN_2412139	26256	CABYR	M4 - turquoise	NO	NO	NO	NO	18	-1.11551	0.0022158	0.012456	calcium binding tyrosine phosphorylation regulated
ILMN_1754076	55799	CACNA2D3	M9 - black	NO	NO	NO	NO	3	1.39243	1.03821e-10	3.7116e-08	calcium voltage-gated channel auxiliary subunit alpha2delta 3
ILMN_1680132	23705	CADM1	M6 - green	NO	NO	NO	YES	11	-2.60981	6.4264e-11	1.82751e-08	cell adhesion molecule 1
ILMN_2324002	800	CALD1	M8 - yellow	NO	NO	NO	NO	7	1.87339	1.60616e-06	4.49599e-05	caldesmon 1
ILMN_1736256	811	CALR	M8 - yellow	NO	NO	NO	NO	19	-1.01118	5.70329e-05	0.00069758	calreticulin
ILMN_1794863	55450	CAMK2N1	M8 - yellow	NO	NO	NO	NO	1	1.26411	0.000176968	0.00170332	calcium/calmodulin dependent protein kinase II inhibitor 1
ILMN_1811957	157922	CAMSAP1	M5 - blue	NO	NO	NO	NO	9	-1.10318	2.46654e-08	1.97837e-06	calmodulin regulated spectrin associated protein 1
ILMN_1691237	10486	CAP2	M6 - green	NO	YES	NO	NO	6	1.0737	1.23008e-07	5.25656e-06	CAP, adenylate cyclase-associated protein, 2 (yeast)
ILMN_3243831	827	CAPN6	M7 - red	YES	NO	NO	NO	X	1.4021	1.57515e-06	4.02225e-05	calpain 6
ILMN_1809477	23589	CARHSP1	M4 - turquoise	NO	NO	NO	NO	16	1.19153	5.06793e-08	3.3228e-06	calcium regulated heat stable protein 1
ILMN_2367469	833	CARS	M4 - turquoise	NO	NO	NO	NO	11	1.63633	2.44876e-07	9.36844e-06	cysteinyl-tRNA synthetase
ILMN_1717234	831	CAST	M5 - blue	NO	NO	NO	NO	5	1.7703	2.50359e-07	9.21358e-06	calpastatin
ILMN_1651705	847	CAT	M4 - turquoise	NO	NO	NO	NO	11	-2.01392	4.49644e-07	1.69463e-05	catalase
ILMN_2286014	117155	CATSPER2	M4 - turquoise	NO	NO	NO	NO	15	-1.594	2.08488e-06	5.44615e-05	cation channel sperm associated 2
ILMN_2149226	857	CAV1	M7 - red	NO	NO	NO	NO	7	-2.22044	5.3658e-05	0.000705248	caveolin 1
ILMN_1658835	858	CAV2	M6 - green	NO	NO	NO	NO	7	-1.28056	5.44059e-07	1.94127e-05	caveolin 2
ILMN_1685580	868	CBLB	M3 - magenta	NO	NO	NO	NO	3	1.44599	0.000172038	0.00162278	Cbl proto-oncogene B
ILMN_1804735	875	CBS	M1 - brown	NO	YES	NO	NO	21	1.30411	1.51516e-09	1.90537e-07	cystathionine-beta-synthase
ILMN_3248676	55871	CBWD1	M4 - turquoise	NO	NO	NO	NO	9	-1.34535	5.19694e-06	0.000110684	COBW domain containing 1
ILMN_1724145	8535	CBX4	M4 - turquoise	NO	NO	YES	YES	17	-2.65903	3.64353e-10	6.3827e-08	chromobox 4
ILMN_2122511	147372	CCBE1	M4 - turquoise	NO	NO	NO	NO	18	-1.5108	7.07293e-07	2.39838e-05	collagen and calcium binding EGF domains 1
ILMN_1682567	29903	CCDC106	M8 - yellow	NO	NO	NO	NO	19	-1.05283	2.99666e-07	1.2457e-05	coiled-coil domain containing 106
ILMN_1651987	154467	CCDC167	M6 - green	NO	NO	NO	NO	6	-1.17761	3.71838e-07	1.47468e-05	coiled-coil domain containing 167
ILMN_1657547	91057	CCDC34	M4 - turquoise	NO	NO	NO	NO	11	-2.01597	2.10374e-09	2.37144e-07	coiled-coil domain containing 34
ILMN_2382974	221016	CCDC7	M3 - magenta	NO	NO	NO	NO	10	2.24106	3.95393e-07	1.37476e-05	coiled-coil domain containing 7
ILMN_1794534	60494	CCDC81	M5 - blue	NO	NO	NO	NO	11	1.04182	2.40303e-06	6.06209e-05	coiled-coil domain containing 81
ILMN_1712943	885	CCK	M1 - brown	NO	NO	NO	YES	3	3.66908	1.64203e-10	3.16203e-08	cholecystokinin
ILMN_2098126	6352	CCL5	M8 - yellow	NO	NO	NO	NO	17	1.19002	0.0286802	0.0955945	C-C motif chemokine ligand 5
ILMN_1786125	890	CCNA2	M4 - turquoise	NO	NO	NO	NO	4	-2.02377	2.30143e-08	1.63617e-06	cyclin A2
ILMN_1801939	9133	CCNB2	M4 - turquoise	NO	NO	NO	NO	15	-2.40277	2.46056e-09	2.66561e-07	cyclin B2
ILMN_1688480	595	CCND1	M6 - green	NO	NO	YES	YES	11	-3.57408	2.61896e-11	7.62087e-09	cyclin D1
ILMN_2067656	894	CCND2	M6 - green	NO	NO	NO	YES	12	-2.80626	2.28286e-06	5.52501e-05	cyclin D2
ILMN_1668721	896	CCND3	M4 - turquoise	NO	NO	NO	YES	6	-2.82567	1.97679e-13	2.74829e-10	cyclin D3
ILMN_2374425	898	CCNE1	M4 - turquoise	NO	NO	NO	NO	19	-2.40452	1.00581e-05	0.000174673	cyclin E1
ILMN_2412384	9134	CCNE2	M4 - turquoise	NO	NO	NO	NO	8	-1.58518	2.81035e-08	1.80448e-06	cyclin E2
ILMN_2094776	57018	CCNL1	M4 - turquoise	NO	NO	YES	YES	3	-2.74105	2.18997e-11	6.68342e-09	cyclin L1
ILMN_1810069	151195	CCNYL1	M1 - brown	NO	NO	NO	NO	2	-1.23967	0.000129266	0.0014077	cyclin Y like 1
ILMN_1787750	4345	CD200	M3 - magenta	NO	NO	NO	NO	3	1.14981	8.57335e-06	0.00015502	CD200 molecule
ILMN_1805519	100133941	CD24	M1 - brown	NO	NO	NO	YES	6	-2.69847	0.000227813	0.00202667	CD24 molecule
ILMN_1796244	10421	CD2BP2	M6 - green	NO	NO	NO	NO	16	1.08025	1.72509e-09	2.19139e-07	CD2 cytoplasmic tail binding protein 2
ILMN_1803429	960	CD44	M9 - black	NO	NO	NO	NO	11	1.05647	0.0181375	0.0667191	CD44 molecule (Indian blood group)
ILMN_1753468	967	CD63	M4 - turquoise	NO	NO	NO	NO	12	2.20924	7.05696e-09	6.32977e-07	CD63 molecule
ILMN_1714861	968	CD68	M9 - black	NO	NO	NO	NO	17	1.66804	8.25747e-05	0.000934192	CD68 molecule
ILMN_2188333	969	CD69	M4 - turquoise	NO	NO	NO	NO	12	-1.47947	0.000522109	0.00432499	CD69 molecule
ILMN_2328666	9308	CD83	M4 - turquoise	NO	NO	NO	NO	6	-1.12557	7.48477e-05	0.000844639	CD83 molecule
ILMN_1663390	991	CDC20	M4 - turquoise	NO	NO	NO	YES	1	-3.15577	9.7998e-13	6.81222e-10	cell division cycle 20
ILMN_1711005	993	CDC25A	M4 - turquoise	NO	NO	NO	NO	3	-1.16139	7.95182e-09	7.08164e-07	cell division cycle 25A
ILMN_2338323	994	CDC25B	M4 - turquoise	NO	NO	NO	NO	20	-1.08895	3.58416e-06	7.84014e-05	cell division cycle 25B
ILMN_1670238	8318	CDC45	M4 - turquoise	NO	NO	NO	NO	22	-1.79519	6.93745e-08	3.51437e-06	cell division cycle 45
ILMN_1683450	113130	CDCA5	M4 - turquoise	NO	NO	NO	YES	11	-2.5429	7.24564e-11	1.66351e-08	cell division cycle associated 5
ILMN_1737184	83879	CDCA7	M5 - blue	NO	NO	YES	YES	2	-2.51719	5.14242e-08	2.93885e-06	cell division cycle associated 7
ILMN_1704294	1001	CDH3	M5 - blue	NO	NO	NO	NO	16	-1.76823	1.47509e-06	3.90627e-05	cadherin 3
ILMN_1719236	1003	CDH5	M8 - yellow	YES	NO	NO	NO	16	2.11561	1.65808e-05	0.000267011	cadherin 5
ILMN_1747911	983	CDK1	M4 - turquoise	NO	NO	NO	NO	10	-2.28501	3.84592e-09	3.7017e-07	cyclin dependent kinase 1
ILMN_1676891	23097	CDK19	M4 - turquoise	NO	YES	NO	NO	6	1.05995	0.000527141	0.00396862	cyclin dependent kinase 19
ILMN_1653443	1017	CDK2	M1 - brown	NO	NO	NO	NO	12	-1.6457	4.63552e-06	0.000101491	cyclin dependent kinase 2
ILMN_1802615	1021	CDK6	M5 - blue	NO	NO	NO	NO	7	-1.48431	6.07844e-06	0.000125093	cyclin dependent kinase 6
ILMN_1718565	1028	CDKN1C	M8 - yellow	YES	NO	NO	NO	11	1.27995	0.00185341	0.0106747	cyclin dependent kinase inhibitor 1C
ILMN_1773066	55602	CDKN2AIP	M2 - pink	NO	NO	NO	NO	4	-1.4902	8.01452e-06	0.000158548	CDKN2A interacting protein
ILMN_2130078	91368	CDKN2AIPNL	M4 - turquoise	NO	NO	NO	NO	5	-1.3439	1.43208e-05	0.000248357	CDKN2A interacting protein N-terminal like
ILMN_2376723	1030	CDKN2B	M4 - turquoise	NO	NO	NO	NO	9	1.59305	0.000257704	0.0022764	cyclin dependent kinase inhibitor 2B
ILMN_1666305	1033	CDKN3	M4 - turquoise	NO	NO	NO	NO	14	-1.44056	2.79059e-09	3.09002e-07	cyclin dependent kinase inhibitor 3
ILMN_1753931	1036	CDO1	M5 - blue	NO	NO	NO	NO	5	-1.96132	5.19386e-05	0.000646648	cysteine dioxygenase type 1
ILMN_2128770	30850	CDR2L	M5 - blue	NO	NO	NO	NO	17	1.32372	3.33662e-05	0.00045929	cerebellar degeneration related protein 2 like
ILMN_1651237	81620	CDT1	M4 - turquoise	NO	NO	NO	NO	16	-1.4501	4.16057e-08	2.57718e-06	chromatin licensing and DNA replication factor 1
ILMN_1678075	9425	CDYL	M5 - blue	NO	NO	YES	NO	6	1.05949	8.17581e-07	2.66872e-05	chromodomain Y-like
ILMN_1716815	634	CEACAM1	M1 - brown	NO	YES	NO	NO	19	2.24033	8.52899e-08	4.37373e-06	carcinoembryonic antigen related cell adhesion molecule 1
ILMN_1715715	1050	CEBPA	M8 - yellow	NO	NO	YES	NO	19	1.00756	0.0205234	0.0715103	CCAAT/enhancer binding protein alpha
ILMN_1664028	1059	CENPB	M1 - brown	NO	NO	NO	NO	20	1.06513	2.51375e-07	1.01956e-05	centromere protein B
ILMN_1692072	92806	CENPBD1	M4 - turquoise	NO	NO	NO	NO	16	1.45183	3.08053e-10	5.13935e-08	CENPB DNA-binding domain containing 1
ILMN_1664516	1063	CENPF	M4 - turquoise	NO	NO	NO	NO	1	-1.09098	1.90155e-08	1.42049e-06	centromere protein F
ILMN_1661776	55835	CENPJ	M4 - turquoise	NO	NO	NO	NO	13	-1.18082	8.00489e-11	1.85484e-08	centromere protein J
ILMN_2368718	79019	CENPM	M4 - turquoise	NO	NO	NO	NO	22	-1.58909	2.11e-11	6.60033e-09	centromere protein M
ILMN_1763907	387103	CENPW	M4 - turquoise	NO	NO	NO	NO	6	-1.72485	6.55669e-08	3.3825e-06	centromere protein W
ILMN_1769634	201254	CENPX	M4 - turquoise	NO	YES	NO	NO	17	-1.26411	1.02576e-07	4.97473e-06	centromere protein X
ILMN_2199676	22995	CEP152	M4 - turquoise	NO	NO	NO	NO	15	-1.52028	2.96179e-07	1.05282e-05	centrosomal protein 152
ILMN_2288483	84984	CEP19	M4 - turquoise	NO	NO	NO	NO	3	-1.30661	3.2386e-05	0.000474193	centrosomal protein 19
ILMN_1747016	55165	CEP55	M4 - turquoise	NO	NO	NO	NO	10	-1.14263	8.60421e-09	7.20135e-07	centrosomal protein 55
ILMN_1812489	64793	CEP85	M5 - blue	NO	NO	NO	NO	1	1.78392	1.04854e-05	0.000190556	centrosomal protein 85
ILMN_3203444	51148	CERCAM	M1 - brown	NO	NO	NO	YES	9	2.84443	9.83719e-07	2.97314e-05	cerebral endothelial cell adhesion molecule
ILMN_1726108	29956	CERS2	M9 - black	NO	NO	NO	NO	1	-1.08523	1.94104e-07	8.99529e-06	ceramide synthase 2
ILMN_2112599	29105	CFAP20	M4 - turquoise	NO	NO	NO	NO	16	-1.5075	3.04708e-09	4.21288e-07	cilia and flagella associated protein 20
ILMN_2415979	85452	CFAP74	M4 - turquoise	NO	NO	NO	NO	1	-1.15008	7.4939e-06	0.000149683	cilia and flagella associated protein 74
ILMN_1774287	629	CFB	M8 - yellow	NO	NO	NO	NO	6	1.57724	3.61806e-05	0.000489416	complement factor B
ILMN_1734176	1081	CGA	M4 - turquoise	NO	NO	NO	NO	6	1.24892	1.79148e-07	7.75286e-06	glycoprotein hormones, alpha polypeptide
ILMN_2044645	114335	CGB1	M2 - pink	YES	NO	NO	YES	19	5.72926	8.10907e-05	0.000958118	chorionic gonadotropin beta subunit 1
ILMN_1735579	1082	CGB3	M2 - pink	YES	YES	NO	YES	19	5.3164	0.00128447	0.00862921	chorionic gonadotropin beta subunit 3
ILMN_2163790	93659	CGB5	M2 - pink	YES	NO	NO	YES	19	6.02557	9.15918e-05	0.00105626	chorionic gonadotropin beta subunit 5
ILMN_2083578	94027	CGB7	M2 - pink	YES	NO	NO	YES	19	2.84598	0.016703	0.0637379	chorionic gonadotropin beta subunit 7
ILMN_1746801	57530	CGN	M1 - brown	NO	YES	NO	NO	1	1.69755	1.36123e-08	1.0354e-06	cingulin
ILMN_1730229	84952	CGNL1	M4 - turquoise	NO	NO	NO	NO	15	1.58643	0.000437767	0.00364563	cingulin like 1
ILMN_1740170	400916	CHCHD10	M1 - brown	NO	NO	NO	NO	22	1.21779	0.0160364	0.0600945	coiled-coil-helix-coiled-coil-helix domain containing 10
ILMN_1785161	84303	CHCHD6	M5 - blue	NO	NO	NO	NO	3	-1.34555	1.58357e-08	1.42039e-06	coiled-coil-helix-coiled-coil-helix domain containing 6
ILMN_1744138	79145	CHCHD7	M4 - turquoise	NO	NO	NO	NO	8	-1.77303	1.87937e-13	1.95419e-10	coiled-coil-helix-coiled-coil-helix domain containing 7
ILMN_1664630	1111	CHEK1	M4 - turquoise	NO	NO	NO	NO	11	-1.07369	3.85288e-09	3.95899e-07	checkpoint kinase 1
ILMN_3239785	11200	CHEK2	M4 - turquoise	NO	NO	YES	NO	22	-1.92985	2.64084e-05	0.000403708	checkpoint kinase 2
ILMN_1656621	27243	CHMP2A	M6 - green	NO	NO	NO	NO	19	1.35501	1.19395e-08	9.48524e-07	charged multivesicular body protein 2A
ILMN_1715607	29082	CHMP4A	M5 - blue	NO	NO	NO	NO	14	1.2144	0.000261608	0.00226923	charged multivesicular body protein 4A
ILMN_1729112	56994	CHPT1	M8 - yellow	NO	NO	NO	NO	12	-1.30035	2.97867e-05	0.000419197	choline phosphotransferase 1
ILMN_1741131	1140	CHRNB1	M5 - blue	NO	NO	NO	NO	17	-1.28222	0.000422088	0.00331225	cholinergic receptor nicotinic beta 1 subunit
ILMN_1743340	113189	CHST14	M8 - yellow	NO	NO	NO	NO	15	-1.30362	1.29603e-06	3.80419e-05	carbohydrate sulfotransferase 14
ILMN_1791576	22856	CHSY1	M8 - yellow	YES	NO	NO	NO	15	1.01819	4.6768e-05	0.000596215	chondroitin sulfate synthase 1
ILMN_1677041	1147	CHUK	M5 - blue	NO	NO	NO	NO	10	1.09663	5.44138e-08	3.49155e-06	conserved helix-loop-helix ubiquitous kinase
ILMN_1790471	152302	CIDECP	M6 - green	NO	NO	NO	NO	3	1.15383	2.81571e-07	1.20244e-05	cell death-inducing DFFA-like effector c pseudogene
ILMN_1763491	1159	CKMT1B	M1 - brown	NO	NO	NO	NO	15	-1.41913	0.000130658	0.00145421	creatine kinase, mitochondrial 1B
ILMN_2041046	1163	CKS1B	M4 - turquoise	NO	YES	NO	NO	1	-1.09411	1.1588e-06	3.24599e-05	CDC28 protein kinase regulatory subunit 1B
ILMN_1756326	1164	CKS2	M4 - turquoise	NO	NO	NO	YES	9	-3.09496	8.46668e-12	3.47874e-09	CDC28 protein kinase regulatory subunit 2
ILMN_1654875	1178	CLC	M4 - turquoise	NO	YES	NO	NO	19	1.3177	0.000488192	0.00372079	Charcot-Leyden crystal galectin
ILMN_1724686	9076	CLDN1	M1 - brown	NO	YES	NO	NO	3	1.74447	0.00245709	0.0147173	claudin 1
ILMN_1725338	137075	CLDN23	M4 - turquoise	NO	NO	NO	NO	8	-1.08567	0.00715828	0.033895	claudin 23
ILMN_1723042	1365	CLDN3	M5 - blue	NO	NO	NO	NO	7	-1.40845	6.65468e-07	2.26576e-05	claudin 3
ILMN_2143685	1366	CLDN7	M4 - turquoise	NO	NO	NO	NO	17	1.4861	2.20878e-07	9.3212e-06	claudin 7
ILMN_1796423	9022	CLIC3	M6 - green	NO	YES	NO	NO	9	1.78966	9.87936e-09	8.31809e-07	chloride intracellular channel 3
ILMN_1671250	25932	CLIC4	M6 - green	NO	NO	NO	NO	1	1.65306	7.94473e-06	0.000154481	chloride intracellular channel 4
ILMN_1684038	6249	CLIP1	M5 - blue	NO	NO	NO	NO	12	1.19868	1.70452e-08	1.49145e-06	CAP-Gly domain containing linker protein 1
ILMN_1759792	79745	CLIP4	M4 - turquoise	NO	NO	NO	NO	2	1.16815	1.71032e-05	0.000287639	CAP-Gly domain containing linker protein family member 4
ILMN_1679727	1195	CLK1	M4 - turquoise	NO	NO	NO	NO	2	-1.9405	9.37561e-10	1.2414e-07	CDC like kinase 1
ILMN_2415179	22883	CLSTN1	M8 - yellow	NO	NO	NO	NO	1	-1.10287	7.80434e-05	0.000891553	calsyntenin 1
ILMN_1674609	1212	CLTB	M4 - turquoise	NO	NO	NO	NO	5	2.11635	1.80927e-11	6.28848e-09	clathrin light chain B
ILMN_2086612	8418	CMAHP	M4 - turquoise	NO	NO	NO	NO	6	1.19057	5.86193e-07	1.99314e-05	cytidine monophospho-N-acetylneuraminic acid hydroxylase, pseudogene
ILMN_2125374	55907	CMAS	M6 - green	NO	YES	NO	NO	12	1.27237	4.75312e-10	8.20323e-08	cytidine monophosphate N-acetylneuraminic acid synthetase
ILMN_1709634	134147	CMBL	M8 - yellow	NO	YES	NO	NO	5	-1.11984	9.80861e-07	3.08156e-05	carboxymethylenebutenolidase homolog
ILMN_1705442	123920	CMTM3	M4 - turquoise	NO	NO	NO	NO	16	1.2828	0.00252226	0.0147752	CKLF like MARVEL transmembrane domain containing 3
ILMN_1815319	146223	CMTM4	M1 - brown	NO	NO	NO	NO	16	1.52761	1.23694e-10	2.60743e-08	CKLF like MARVEL transmembrane domain containing 4
ILMN_1698934	112616	CMTM7	M4 - turquoise	NO	NO	NO	NO	3	-1.53675	2.43537e-11	8.12602e-09	CKLF like MARVEL transmembrane domain containing 7
ILMN_1710124	152189	CMTM8	M4 - turquoise	NO	NO	NO	NO	3	-1.71453	4.69644e-07	1.75678e-05	CKLF like MARVEL transmembrane domain containing 8
ILMN_1770290	1265	CNN2	M1 - brown	NO	NO	NO	NO	19	1.2693	5.54603e-05	0.000733559	calponin 2
ILMN_1782439	1266	CNN3	M6 - green	NO	NO	NO	NO	1	-1.51355	4.67244e-06	9.55293e-05	calponin 3
ILMN_2136177	57472	CNOT6	M4 - turquoise	NO	NO	YES	NO	5	1.02554	2.67247e-06	6.57607e-05	CCR4-NOT transcription complex subunit 6
ILMN_1656134	29883	CNOT7	M5 - blue	NO	NO	YES	NO	8	1.07702	2.56515e-07	9.72619e-06	CCR4-NOT transcription complex subunit 7
ILMN_2252408	245812	CNPY4	M8 - yellow	NO	NO	NO	NO	7	-1.23764	1.91869e-06	5.08636e-05	canopy FGF signaling regulator 4
ILMN_1690223	26047	CNTNAP2	M5 - blue	NO	NO	NO	YES	7	-2.73094	9.9872e-08	5.50506e-06	contactin associated protein-like 2
ILMN_1711888	23242	COBL	M5 - blue	NO	NO	NO	NO	7	-1.36395	7.25435e-06	0.000134298	cordon-bleu WH2 repeat protein
ILMN_1761260	22837	COBLL1	M5 - blue	YES	NO	NO	NO	2	1.88795	1.19281e-08	1.15698e-06	cordon-bleu WH2 repeat protein like 1
ILMN_1786598	7373	COL14A1	M4 - turquoise	NO	NO	NO	NO	8	-1.07415	1.95163e-06	5.16474e-05	collagen type XIV alpha 1 chain
ILMN_1792736	81578	COL21A1	M4 - turquoise	NO	YES	NO	NO	6	-1.12561	6.49905e-06	0.000131585	collagen type XXI alpha 1 chain
ILMN_1729117	1290	COL5A2	M4 - turquoise	NO	NO	NO	NO	2	-1.77483	1.77989e-10	3.22766e-08	collagen type V alpha 2 chain
ILMN_1689088	81035	COLEC12	M7 - red	NO	NO	NO	YES	18	-3.54085	8.62153e-07	2.6902e-05	collectin subfamily member 12
ILMN_1765644	54951	COMMD8	M6 - green	NO	NO	YES	NO	4	1.67907	4.1936e-09	5.24725e-07	COMM domain containing 8
ILMN_1730084	1312	COMT	M8 - yellow	NO	NO	NO	YES	22	-2.58769	9.17735e-07	2.90643e-05	catechol-O-methyltransferase
ILMN_1813746	7464	CORO2A	M1 - brown	NO	YES	NO	NO	9	1.12969	0.000268117	0.00251391	coronin 2A
ILMN_1788283	23406	COTL1	M8 - yellow	NO	NO	NO	NO	16	1.97115	2.14624e-07	9.74767e-06	coactosin like F-actin binding protein 1
ILMN_1772207	116228	COX20	M4 - turquoise	NO	NO	NO	NO	1	-1.30199	7.33488e-11	2.0395e-08	COX20, cytochrome c oxidase assembly factor
ILMN_1784294	51200	CPA4	M1 - brown	NO	NO	NO	NO	7	1.0716	0.000456738	0.0035864	carboxypeptidase A4
ILMN_2058795	10404	CPQ	M7 - red	NO	NO	NO	NO	8	-1.73413	6.73472e-06	0.000129246	carboxypeptidase Q
ILMN_1792748	1373	CPS1	M4 - turquoise	NO	YES	NO	NO	2	-1.35431	5.37011e-09	4.91247e-07	carbamoyl-phosphate synthase 1
ILMN_1682928	54504	CPVL	M1 - brown	NO	NO	NO	NO	7	1.32481	2.89999e-06	7.13591e-05	carboxypeptidase, vitellogenic like
ILMN_2381537	27297	CRCP	M4 - turquoise	NO	NO	NO	NO	7	-1.25315	4.07615e-05	0.000567329	CGRP receptor component
ILMN_2334242	1385	CREB1	M4 - turquoise	NO	NO	YES	NO	2	-1.23602	4.76156e-06	0.000104342	cAMP responsive element binding protein 1
ILMN_1751097	64764	CREB3L2	M4 - turquoise	YES	NO	YES	NO	7	1.27859	2.04922e-08	1.41662e-06	cAMP responsive element binding protein 3 like 2
ILMN_1739558	78987	CRELD1	M8 - yellow	NO	NO	NO	NO	3	-1.22484	0.000327511	0.00276704	cysteine rich with EGF like domains 1
ILMN_1668035	1392	CRH	M7 - red	YES	YES	NO	YES	8	4.3642	1.95723e-08	1.35724e-06	corticotropin releasing hormone
ILMN_1656920	1396	CRIP1	M5 - blue	NO	NO	NO	NO	14	1.25656	0.00513383	0.0260967	cysteine rich protein 1
ILMN_1694432	1397	CRIP2	M5 - blue	NO	NO	NO	NO	14	1.40994	0.000114846	0.00131594	cysteine rich protein 2
ILMN_1790689	83716	CRISPLD2	M8 - yellow	NO	NO	NO	NO	16	-1.2089	0.00227169	0.0125273	cysteine rich secretory protein LCCL domain containing 2
ILMN_1671800	643911	CRNDE	M5 - blue	NO	NO	NO	NO	16	-1.01661	3.87332e-05	0.000518343	colorectal neoplasia differentially expressed (non-protein coding)
ILMN_1693090	54677	CROT	M5 - blue	NO	NO	NO	YES	7	-2.65659	6.41262e-08	3.42897e-06	carnitine O-octanoyltransferase
ILMN_1665235	10491	CRTAP	M8 - yellow	NO	NO	NO	NO	3	-1.20726	0.000853949	0.00579292	cartilage associated protein
ILMN_2202637	1407	CRY1	M4 - turquoise	NO	NO	YES	NO	12	-1.29046	0.000203004	0.00200164	cryptochrome circadian clock 1
ILMN_1729216	1410	CRYAB	M4 - turquoise	NO	NO	NO	YES	11	3.58565	6.03205e-07	2.00173e-05	crystallin alpha B
ILMN_2392189	10217	CTDSPL	M5 - blue	NO	NO	NO	YES	3	-2.55724	1.76881e-06	4.77503e-05	CTD small phosphatase like
ILMN_1699829	1490	CTGF	M3 - magenta	NO	NO	NO	YES	6	-3.24686	5.46369e-05	0.000661484	connective tissue growth factor
ILMN_1721901	8727	CTNNAL1	M7 - red	NO	NO	NO	NO	9	-2.27753	1.47753e-05	0.000236869	catenin alpha like 1
ILMN_1746396	1499	CTNNB1	M4 - turquoise	NO	NO	YES	NO	3	-1.16053	0.00016831	0.00177945	catenin beta 1
ILMN_1688103	56998	CTNNBIP1	M5 - blue	NO	NO	NO	NO	1	-1.19144	1.43275e-09	2.44875e-07	catenin beta interacting protein 1
ILMN_2063925	56259	CTNNBL1	M4 - turquoise	NO	NO	NO	NO	20	-1.31436	5.95498e-09	5.53748e-07	catenin beta like 1
ILMN_2293511	1500	CTNND1	M3 - magenta	NO	NO	YES	YES	11	3.19132	6.63723e-09	5.84848e-07	catenin delta 1
ILMN_2392352	56474	CTPS2	M8 - yellow	NO	NO	NO	NO	X	-1.08929	0.00283019	0.0152575	CTP synthase 2
ILMN_1696360	1508	CTSB	M4 - turquoise	NO	NO	NO	NO	8	1.036	0.0207797	0.0761253	cathepsin B
ILMN_1696347	1075	CTSC	M4 - turquoise	NO	NO	NO	YES	11	-2.83952	3.83894e-10	5.91197e-08	cathepsin C
ILMN_1804955	8722	CTSF	M4 - turquoise	NO	YES	NO	NO	11	-1.25958	2.49561e-05	0.00035975	cathepsin F
ILMN_3294741	1517	CTSLP2	M6 - green	NO	NO	NO	NO	10	1.24943	1.5229e-05	0.000241819	cathepsin L pseudogene 2
ILMN_1759766	404217	CTXN1	M9 - black	NO	NO	NO	NO	19	1.54076	0.000948255	0.00636536	cortexin 1
ILMN_1676665	404093	CUEDC1	M1 - brown	NO	NO	NO	NO	17	1.03567	0.00285472	0.0162174	CUE domain containing 1
ILMN_1669252	8453	CUL2	M6 - green	NO	NO	NO	NO	10	1.18332	5.38663e-08	2.94968e-06	cullin 2
ILMN_2331163	8451	CUL4A	M5 - blue	NO	NO	NO	NO	13	1.02544	3.2494e-05	0.000449758	cullin 4A
ILMN_1712390	51596	CUTA	M8 - yellow	NO	NO	NO	NO	6	-1.16981	2.03865e-05	0.000311681	cutA divalent cation tolerance homolog
ILMN_2278636	1523	CUX1	M4 - turquoise	NO	NO	YES	NO	7	-1.04465	0.000210272	0.0019031	cut like homeobox 1
ILMN_1728478	58191	CXCL16	M4 - turquoise	NO	NO	NO	NO	17	1.39645	3.94686e-05	0.000523702	C-X-C motif chemokine ligand 16
ILMN_1682636	2920	CXCL2	M4 - turquoise	NO	NO	NO	NO	4	-1.9554	0.000192229	0.00192575	C-X-C motif chemokine ligand 2
ILMN_2184373	3576	CXCL8	M4 - turquoise	NO	NO	NO	YES	4	-2.78179	0.00836715	0.0371716	C-X-C motif chemokine ligand 8
ILMN_1674640	10663	CXCR6	M4 - turquoise	NO	NO	NO	NO	3	1.93122	6.30239e-05	0.000811303	C-X-C motif chemokine receptor 6
ILMN_1697864	159013	CXorf38	M6 - green	NO	NO	NO	NO	X	1.33923	5.25682e-09	5.0403e-07	chromosome X open reading frame 38
ILMN_1703279	55086	CXorf57	M4 - turquoise	NO	YES	NO	NO	X	-2.35602	1.49174e-11	1.06659e-08	chromosome X open reading frame 57
ILMN_1771179	1534	CYB561	M6 - green	NO	NO	NO	NO	17	-1.03697	8.09475e-06	0.000156546	cytochrome b561
ILMN_3256325	284613	CYB561D1	M4 - turquoise	NO	NO	NO	NO	1	1.05942	7.72285e-09	6.79237e-07	cytochrome b561 family member D1
ILMN_2312194	1528	CYB5A	M5 - blue	NO	NO	NO	NO	18	-1.71427	0.000142752	0.00143758	cytochrome b5 type A
ILMN_1729237	51706	CYB5R1	M4 - turquoise	YES	NO	NO	NO	1	1.26367	6.56213e-05	0.00077966	cytochrome b5 reductase 1
ILMN_1688158	51167	CYB5R4	M5 - blue	NO	NO	NO	NO	6	1.03576	1.34991e-06	3.91442e-05	cytochrome b5 reductase 4
ILMN_1744604	1535	CYBA	M1 - brown	NO	NO	NO	NO	16	1.06282	1.33085e-05	0.000236706	cytochrome b-245 alpha chain
ILMN_2087692	79901	CYBRD1	M1 - brown	NO	NO	NO	NO	2	1.17922	0.00264686	0.0155964	cytochrome b reductase 1
ILMN_1663751	54205	CYCS	M4 - turquoise	NO	NO	NO	NO	7	-1.77836	2.28955e-09	2.62825e-07	cytochrome c, somatic
ILMN_1677200	26999	CYFIP2	M6 - green	NO	NO	NO	YES	5	-2.59318	5.25518e-11	2.25263e-08	cytoplasmic FMR1 interacting protein 2
ILMN_1768820	1583	CYP11A1	M3 - magenta	NO	NO	NO	YES	15	2.76666	9.94448e-08	4.51652e-06	cytochrome P450 family 11 subfamily A member 1
ILMN_2387860	1588	CYP19A1	M4 - turquoise	YES	NO	NO	YES	15	2.68604	3.51142e-13	4.38788e-10	cytochrome P450 family 19 subfamily A member 1
ILMN_1807291	1543	CYP1A1	M5 - blue	NO	NO	NO	NO	15	2.24179	0.00148574	0.00913305	cytochrome P450 family 1 subfamily A member 1
ILMN_1683607	1544	CYP1A2	M9 - black	NO	NO	NO	NO	15	1.53473	1.57007e-06	4.41472e-05	cytochrome P450 family 1 subfamily A member 2
ILMN_1693338	1545	CYP1B1	M5 - blue	NO	NO	NO	NO	2	2.31246	0.000934996	0.00629832	cytochrome P450 family 1 subfamily B member 1
ILMN_1758731	1573	CYP2J2	M1 - brown	NO	YES	NO	NO	1	-2.08574	0.0100085	0.0436269	cytochrome P450 family 2 subfamily J member 2
ILMN_2188264	3491	CYR61	M3 - magenta	NO	NO	NO	NO	1	-2.22231	3.00926e-07	1.06667e-05	cysteine rich angiogenic inducer 61
ILMN_1761566	84418	CYSTM1	M4 - turquoise	NO	NO	NO	NO	5	-2.29795	9.64394e-15	3.44771e-11	cysteine rich transmembrane module containing 1
ILMN_2160727	9265	CYTH3	M5 - blue	NO	NO	NO	NO	7	1.13605	5.29759e-07	1.91026e-05	cytohesin 3
ILMN_1686623	1436	CSF1R	M4 - turquoise	NO	NO	NO	YES	5	4.18117	7.47328e-10	1.03899e-07	colony stimulating factor 1 receptor
ILMN_3246255	1438	CSF2RA	M4 - turquoise	NO	NO	NO	NO	X	-1.24153	6.35095e-08	3.51721e-06	colony stimulating factor 2 receptor alpha subunit
ILMN_2363475	1442	CSH1	M1 - brown	YES	YES	NO	YES	17	4.90652	2.50679e-08	1.65959e-06	chorionic somatomammotropin hormone 1
ILMN_1693617	1443	CSH2	M1 - brown	YES	NO	NO	YES	17	5.08104	1.66965e-08	1.21462e-06	chorionic somatomammotropin hormone 2
ILMN_2403566	1444	CSHL1	M1 - brown	YES	NO	NO	YES	17	4.74064	1.22155e-09	1.57574e-07	chorionic somatomammotropin hormone like 1
ILMN_2364174	1452	CSNK1A1	M9 - black	NO	NO	NO	NO	5	1.22803	1.97144e-09	3.06431e-07	casein kinase 1 alpha 1
ILMN_1703123	64651	CSRNP1	M4 - turquoise	NO	NO	YES	NO	3	-1.90393	2.59367e-09	2.92372e-07	cysteine and serine rich nuclear protein 1
ILMN_1811921	1465	CSRP1	M5 - blue	NO	NO	NO	NO	1	1.53361	7.58559e-07	2.3292e-05	cysteine and glycine rich protein 1
ILMN_1660806	1466	CSRP2	M5 - blue	NO	NO	NO	NO	12	-1.96066	0.000150324	0.00162851	cysteine and glycine rich protein 2
ILMN_1698666	1474	CST6	M4 - turquoise	NO	YES	NO	YES	11	3.85856	2.2528e-09	2.61002e-07	cystatin E/M
ILMN_2397880	1479	CSTF3	M4 - turquoise	NO	NO	NO	NO	11	-1.70628	1.27415e-08	1.00904e-06	cleavage stimulation factor subunit 3
ILMN_2206272	728294	D2HGDH	M5 - blue	NO	NO	NO	NO	2	-1.02122	0.00824737	0.0358379	D-2-hydroxyglutarate dehydrogenase
ILMN_1764228	1601	DAB2	M6 - green	YES	YES	NO	NO	5	2.33166	8.20111e-12	3.47852e-09	DAB2, clathrin adaptor protein
ILMN_1801068	51339	DACT1	M1 - brown	NO	NO	NO	NO	14	2.29767	1.86423e-05	0.000308548	dishevelled binding antagonist of beta catenin 1
ILMN_1691790	168002	DACT2	M6 - green	NO	NO	NO	NO	6	1.56959	8.09606e-07	2.44101e-05	dishevelled binding antagonist of beta catenin 2
ILMN_1658885	221955	DAGLB	M5 - blue	NO	NO	NO	NO	7	1.11238	0.000325234	0.00274966	diacylglycerol lipase beta
ILMN_3248882	57291	DANCR	M4 - turquoise	NO	NO	NO	NO	4	-1.36811	2.424e-05	0.000373526	differentiation antagonizing non-protein coding RNA
ILMN_1708340	1612	DAPK1	M5 - blue	YES	NO	NO	NO	9	1.58265	5.03554e-05	0.000631335	death associated protein kinase 1
ILMN_1664691	27071	DAPP1	M5 - blue	NO	NO	NO	NO	4	1.66042	1.80235e-07	8.5424e-06	dual adaptor of phosphotyrosine and 3-phosphoinositides 1
ILMN_1718988	9802	DAZAP2	M6 - green	NO	NO	NO	NO	12	1.60544	8.48873e-10	1.26834e-07	DAZ associated protein 2
ILMN_1755926	1622	DBI	M4 - turquoise	NO	NO	NO	NO	2	-1.52167	6.96987e-08	3.81665e-06	diazepam binding inhibitor, acyl-CoA binding protein
ILMN_3244963	50717	DCAF8	M4 - turquoise	NO	NO	NO	NO	1	-1.58736	2.71141e-09	2.86476e-07	DDB1 and CUL4 associated factor 8
ILMN_2174127	131566	DCBLD2	M5 - blue	NO	NO	NO	NO	3	-1.60936	1.75542e-07	8.44794e-06	discoidin, CUB and LCCL domain containing 2
ILMN_1802456	1635	DCTD	M1 - brown	NO	NO	NO	NO	4	1.09506	1.89504e-06	5.01303e-05	dCMP deaminase
ILMN_3242459	79077	DCTPP1	M5 - blue	NO	NO	NO	NO	16	-1.42877	6.22727e-09	7.28212e-07	dCTP pyrophosphatase 1
ILMN_1665455	123879	DCUN1D3	M4 - turquoise	NO	NO	NO	NO	16	-1.65686	2.61197e-13	2.84194e-10	defective in cullin neddylation 1 domain containing 3
ILMN_1681437	51181	DCXR	M5 - blue	NO	NO	NO	NO	17	-1.01324	0.000765007	0.00537761	dicarbonyl and L-xylulose reductase
ILMN_1676984	1649	DDIT3	M4 - turquoise	NO	YES	YES	NO	12	-1.84725	0.000192234	0.00198787	DNA damage inducible transcript 3
ILMN_1661599	54541	DDIT4	M5 - blue	NO	NO	NO	NO	10	1.50177	0.00239827	0.014039	DNA damage inducible transcript 4
ILMN_2381841	11269	DDX19B	M5 - blue	NO	NO	NO	NO	16	1.04933	0.000288458	0.00245093	DEAD-box helicase 19B
ILMN_1735461	9188	DDX21	M6 - green	NO	NO	NO	NO	10	1.42228	3.44557e-07	1.38545e-05	DEAD-box helicase 21
ILMN_1741736	55794	DDX28	M6 - green	NO	NO	NO	NO	16	1.36758	1.2524e-07	5.61672e-06	DEAD-box helicase 28
ILMN_1813893	55510	DDX43	M4 - turquoise	NO	NO	NO	NO	6	-1.52701	1.51779e-06	4.27252e-05	DEAD-box helicase 43
ILMN_2215382	317781	DDX51	M4 - turquoise	NO	NO	NO	NO	12	-1.48837	1.04918e-06	3.20191e-05	DEAD-box helicase 51
ILMN_1795181	55601	DDX60	M5 - blue	NO	NO	NO	NO	4	1.35297	0.00511124	0.0253084	DEXD/H-box helicase 60
ILMN_1768031	162989	DEDD2	M4 - turquoise	NO	NO	YES	NO	19	-1.15654	1.94534e-05	0.0003186	death effector domain containing 2
ILMN_1667430	8560	DEGS1	M7 - red	NO	NO	NO	NO	1	-1.29289	5.18673e-05	0.000635953	delta 4-desaturase, sphingolipid 1
ILMN_1666503	27147	DENND2A	M1 - brown	NO	NO	NO	YES	7	3.69298	2.25063e-10	4.571e-08	DENN domain containing 2A
ILMN_1707088	79961	DENND2D	M4 - turquoise	NO	NO	NO	NO	1	1.50791	9.04716e-07	2.80204e-05	DENN domain containing 2D
ILMN_2103685	55789	DEPDC1B	M5 - blue	NO	NO	NO	NO	5	2.18876	6.07401e-08	3.20004e-06	DEP domain containing 1B
ILMN_1670145	1687	DFNA5	M8 - yellow	NO	NO	NO	NO	7	-1.52616	0.00559149	0.026312	DFNA5, deafness associated tumor suppressor
ILMN_1791396	85359	DGCR6L	M9 - black	NO	NO	NO	NO	22	-1.24341	3.05106e-05	0.000427268	DiGeorge syndrome critical region gene 6-like
ILMN_1765326	8527	DGKD	M4 - turquoise	NO	YES	NO	NO	2	-1.28313	4.92304e-08	2.80569e-06	diacylglycerol kinase delta
ILMN_1725510	1718	DHCR24	M5 - blue	NO	NO	NO	NO	1	-2.152	1.21662e-06	3.63752e-05	24-dehydrocholesterol reductase
ILMN_2165867	1717	DHCR7	M3 - magenta	NO	NO	NO	NO	11	1.44405	7.54649e-05	0.000849914	7-dehydrocholesterol reductase
ILMN_3232696	1719	DHFR	M4 - turquoise	NO	NO	NO	NO	5	-1.2692	0.000434805	0.00374819	dihydrofolate reductase
ILMN_1752478	9249	DHRS3	M3 - magenta	NO	NO	NO	NO	1	-1.35195	7.61521e-06	0.000142143	dehydrogenase/reductase 3
ILMN_1807455	51635	DHRS7	M1 - brown	NO	NO	NO	NO	14	1.35364	1.65762e-07	7.31405e-06	dehydrogenase/reductase 7
ILMN_1733998	10170	DHRS9	M1 - brown	NO	NO	NO	NO	2	1.53634	0.000267435	0.00235074	dehydrogenase/reductase 9
ILMN_1694466	207063	DHRSX	M5 - blue	NO	YES	NO	NO	X	1.16584	2.08771e-05	0.000312096	dehydrogenase/reductase X-linked
ILMN_2180352	57609	DIP2B	M5 - blue	NO	YES	NO	NO	12	1.06584	1.009e-07	5.53731e-06	disco interacting protein 2 homolog B
ILMN_1793743	84925	DIRC2	M8 - yellow	NO	NO	NO	NO	3	1.45259	3.31158e-09	4.4555e-07	disrupted in renal carcinoma 2
ILMN_1795822	115752	DIS3L	M8 - yellow	NO	NO	NO	NO	15	-1.51373	3.42962e-08	2.54677e-06	DIS3 like exosome 3'-5' exoribonuclease
ILMN_3239771	9787	DLGAP5	M4 - turquoise	NO	NO	NO	NO	14	-1.19691	4.45107e-07	1.57773e-05	DLG associated protein 5
ILMN_1759598	1749	DLX5	M1 - brown	NO	NO	YES	NO	7	-1.86144	1.6022e-07	7.12166e-06	distal-less homeobox 5
ILMN_2162367	11144	DMC1	M4 - turquoise	NO	NO	NO	NO	22	-1.32969	1.29146e-05	0.000229863	DNA meiotic recombinase 1
ILMN_2222317	11080	DNAJB4	M4 - turquoise	NO	NO	NO	NO	1	-2.01056	8.38622e-13	6.23993e-10	DnaJ heat shock protein family (Hsp40) member B4
ILMN_1773742	4189	DNAJB9	M5 - blue	NO	YES	NO	NO	7	-1.00317	3.20196e-05	0.000443928	DnaJ heat shock protein family (Hsp40) member B9
ILMN_3307827	3338	DNAJC4	M5 - blue	NO	NO	NO	NO	11	-1.50022	2.6521e-08	2.08615e-06	DnaJ heat shock protein family (Hsp40) member C4
ILMN_1799516	23234	DNAJC9	M4 - turquoise	NO	NO	NO	NO	10	-1.31084	5.40546e-11	1.38032e-08	DnaJ heat shock protein family (Hsp40) member C9
ILMN_1724826	10059	DNM1L	M6 - green	NO	NO	NO	NO	12	1.02239	1.52309e-06	4.33979e-05	dynamin 1 like
ILMN_1760201	1786	DNMT1	M7 - red	NO	NO	YES	NO	19	-1.83355	1.9375e-05	0.000294389	DNA methyltransferase 1
ILMN_1765860	139818	DOCK11	M7 - red	NO	NO	NO	NO	X	1.07451	1.61315e-05	0.000255016	dedicator of cytokinesis 11
ILMN_1752455	80005	DOCK5	M4 - turquoise	NO	NO	NO	NO	8	1.04732	5.97015e-09	5.53748e-07	dedicator of cytokinesis 5
ILMN_1689160	64174	DPEP2	M6 - green	NO	NO	NO	YES	16	2.84217	5.83716e-08	3.19639e-06	dipeptidase 2
ILMN_1734317	5977	DPF2	M4 - turquoise	NO	NO	YES	NO	11	1.0815	3.65925e-09	3.61948e-07	double PHD fingers 2
ILMN_2252309	29952	DPP7	M8 - yellow	NO	NO	NO	NO	9	-1.18551	0.0182269	0.0651705	dipeptidyl peptidase 7
ILMN_1791296	23333	DPY19L1	M5 - blue	NO	NO	NO	NO	7	-1.67866	7.83505e-08	4.06283e-06	dpy-19 like 1
ILMN_1765363	1825	DSC3	M7 - red	NO	NO	NO	NO	18	-1.47205	0.000286891	0.00242713	desmocollin 3
ILMN_1758066	84677	DSCR8	M4 - turquoise	NO	NO	NO	NO	21	-1.14666	1.36594e-05	0.000239543	Down syndrome critical region 8
ILMN_1704196	1829	DSG2	M4 - turquoise	NO	NO	NO	NO	18	1.22823	2.77203e-07	1.18654e-05	desmoglein 2
ILMN_1715905	79980	DSN1	M2 - pink	NO	YES	NO	NO	20	-1.29528	1.81434e-08	1.28623e-06	DSN1 homolog, MIS12 kinetochore complex component
ILMN_1655614	1832	DSP	M1 - brown	NO	NO	NO	NO	6	-1.00232	0.00503146	0.025509	desmoplakin
ILMN_1706426	11034	DSTN	M9 - black	NO	NO	NO	NO	20	1.24998	3.63337e-09	4.7213e-07	destrin, actin depolymerizing factor
ILMN_1776858	11062	DUS4L	M7 - red	NO	NO	NO	NO	7	1.05512	1.50448e-08	1.12723e-06	dihydrouridine synthase 4 like
ILMN_1781285	1843	DUSP1	M4 - turquoise	NO	YES	NO	NO	5	-2.46457	1.71198e-08	1.31823e-06	dual specificity phosphatase 1
ILMN_2401878	11221	DUSP10	M4 - turquoise	NO	NO	NO	NO	1	-1.62966	3.19066e-05	0.000456037	dual specificity phosphatase 10
ILMN_1722492	142679	DUSP19	M4 - turquoise	NO	NO	NO	NO	2	-1.01984	0.000153456	0.00159877	dual specificity phosphatase 19
ILMN_1813275	56940	DUSP22	M8 - yellow	NO	NO	NO	NO	6	-1.13335	5.76767e-06	0.00012038	dual specificity phosphatase 22
ILMN_1659462	54935	DUSP23	M1 - brown	NO	NO	NO	NO	1	1.10165	0.000149724	0.00162342	dual specificity phosphatase 23
ILMN_1797522	1845	DUSP3	M4 - turquoise	NO	NO	NO	NO	17	1.51288	4.73528e-07	1.69286e-05	dual specificity phosphatase 3
ILMN_1656501	1847	DUSP5	M4 - turquoise	NO	NO	NO	NO	10	-1.79165	1.81338e-05	0.00030213	dual specificity phosphatase 5
ILMN_2396020	1848	DUSP6	M4 - turquoise	NO	NO	NO	NO	12	-2.40333	3.61859e-09	4.7213e-07	dual specificity phosphatase 6
ILMN_1712314	1852	DUSP9	M4 - turquoise	NO	NO	NO	NO	X	-2.22603	5.13098e-07	1.86904e-05	dual specificity phosphatase 9
ILMN_1732688	1854	DUT	M4 - turquoise	NO	NO	NO	NO	15	-1.42288	1.28005e-09	1.60166e-07	deoxyuridine triphosphatase
ILMN_3210304	503639	DUXAP10	M7 - red	NO	NO	NO	NO	14	1.45884	0.000114223	0.00118264	double homeobox A pseudogene 10
ILMN_2300186	8655	DYNLL1	M6 - green	NO	NO	YES	NO	12	-1.77093	8.15081e-07	2.66633e-05	dynein light chain LC8-type 1
ILMN_1772796	140735	DYNLL2	M1 - brown	NO	NO	NO	NO	17	-1.74694	8.70323e-11	1.98263e-08	dynein light chain LC8-type 2
ILMN_2157435	83658	DYNLRB1	M4 - turquoise	NO	NO	NO	NO	20	1.01051	1.02644e-06	2.83205e-05	dynein light chain roadblock-type 1
ILMN_1681890	6990	DYNLT3	M3 - magenta	NO	NO	NO	NO	X	1.17191	0.000543842	0.00429597	dynein light chain Tctex-type 3
ILMN_1777233	1870	E2F2	M4 - turquoise	NO	NO	YES	NO	1	-2.2106	3.49139e-12	1.71318e-09	E2F transcription factor 2
ILMN_1669502	1871	E2F3	M4 - turquoise	NO	NO	YES	NO	6	-1.45833	3.46635e-06	7.63603e-05	E2F transcription factor 3
ILMN_1782551	1875	E2F5	M5 - blue	NO	NO	YES	NO	8	-1.28798	7.10719e-11	2.69481e-08	E2F transcription factor 5
ILMN_1708798	55840	EAF2	M4 - turquoise	NO	NO	YES	NO	3	-1.33703	6.68945e-10	9.6765e-08	ELL associated factor 2
ILMN_1802653	10148	EBI3	M4 - turquoise	YES	NO	NO	YES	19	2.563	0.0121439	0.0512827	Epstein-Barr virus induced 3
ILMN_1671568	55268	ECHDC2	M5 - blue	NO	NO	NO	NO	1	-2.24053	4.40803e-06	9.15444e-05	enoyl-CoA hydratase domain containing 2
ILMN_1718132	1892	ECHS1	M4 - turquoise	NO	NO	NO	NO	10	-1.72991	6.62885e-10	1.07719e-07	enoyl-CoA hydratase, short chain 1
ILMN_2049303	1632	ECI1	M4 - turquoise	NO	NO	NO	NO	16	1.12441	1.5073e-06	3.89268e-05	enoyl-CoA delta isomerase 1
ILMN_1761131	10455	ECI2	M5 - blue	NO	NO	NO	YES	6	-3.15931	3.0484e-10	8.03012e-08	enoyl-CoA delta isomerase 2
ILMN_1717173	1894	ECT2	M4 - turquoise	NO	NO	NO	NO	3	-1.70506	6.5707e-08	3.3825e-06	epithelial cell transforming 2
ILMN_1779828	9695	EDEM1	M5 - blue	NO	NO	NO	NO	3	1.14223	4.93856e-07	1.81746e-05	ER degradation enhancing alpha-mannosidase like protein 1
ILMN_1682775	1906	EDN1	M4 - turquoise	NO	NO	NO	NO	6	-2.25304	4.02794e-06	8.52786e-05	endothelin 1
ILMN_3251737	1915	EEF1A1	M4 - turquoise	NO	YES	YES	NO	6	-1.03262	0.00343613	0.0176243	eukaryotic translation elongation factor 1 alpha 1
ILMN_2408039	1936	EEF1D	M6 - green	NO	NO	YES	NO	8	-1.16611	4.64674e-09	4.30684e-07	eukaryotic translation elongation factor 1 delta
ILMN_1789171	29904	EEF2K	M5 - blue	NO	NO	NO	NO	16	-1.36021	4.30617e-07	1.65026e-05	eukaryotic elongation factor 2 kinase
ILMN_1735877	2202	EFEMP1	M5 - blue	NO	NO	NO	YES	2	-3.4999	2.2149e-06	5.65015e-05	EGF containing fibulin like extracellular matrix protein 1
ILMN_1779448	80303	EFHD1	M4 - turquoise	YES	NO	NO	NO	2	1.24517	5.59731e-06	0.000116533	EF-hand domain family member D1
ILMN_2371053	1942	EFNA1	M3 - magenta	NO	NO	NO	NO	1	-1.16889	0.000903536	0.00612432	ephrin A1
ILMN_1703852	1948	EFNB2	M4 - turquoise	NO	NO	NO	NO	13	-2.34495	5.97419e-08	3.16147e-06	ephrin B2
ILMN_1798975	1956	EGFR	M4 - turquoise	YES	NO	NO	NO	7	1.3855	8.47767e-05	0.00093666	epidermal growth factor receptor
ILMN_1762899	1958	EGR1	M4 - turquoise	NO	NO	YES	YES	5	-5.12058	6.9442e-12	3.02061e-09	early growth response 1
ILMN_1743199	1959	EGR2	M4 - turquoise	NO	NO	YES	NO	10	-1.35744	1.14196e-05	0.000193223	early growth response 2
ILMN_1803348	23301	EHBP1	M1 - brown	NO	NO	NO	NO	2	1.31374	0.000154973	0.0016702	EH domain binding protein 1
ILMN_1704472	163126	EID2	M5 - blue	NO	NO	YES	NO	19	-1.18982	6.87025e-05	0.000808312	EP300 interacting inhibitor of differentiation 2
ILMN_2051900	126272	EID2B	M4 - turquoise	NO	NO	YES	NO	19	-1.31045	3.26913e-05	0.000480703	EP300 interacting inhibitor of differentiation 2B
ILMN_1803846	10209	EIF1	M4 - turquoise	NO	NO	NO	NO	17	-1.38492	4.84098e-11	1.26644e-08	eukaryotic translation initiation factor 1
ILMN_1679324	10289	EIF1B	M4 - turquoise	NO	NO	NO	NO	3	-1.02043	5.44564e-07	1.94127e-05	eukaryotic translation initiation factor 1B
ILMN_1713380	8892	EIF2B2	M5 - blue	NO	NO	NO	NO	14	1.24111	1.10199e-05	0.000188146	eukaryotic translation initiation factor 2B subunit beta
ILMN_3247018	1973	EIF4A1	M4 - turquoise	NO	NO	NO	NO	17	-1.8531	3.46286e-09	3.64109e-07	eukaryotic translation initiation factor 4A1
ILMN_1667043	9775	EIF4A3	M4 - turquoise	NO	NO	NO	NO	17	-1.43592	2.83841e-10	4.81356e-08	eukaryotic translation initiation factor 4A3
ILMN_1738326	9470	EIF4E2	M4 - turquoise	NO	NO	NO	NO	2	1.03628	1.1465e-08	9.25522e-07	eukaryotic translation initiation factor 4E family member 2
ILMN_2279635	1982	EIF4G2	M8 - yellow	NO	NO	NO	NO	11	1.0399	0.000181792	0.00174104	eukaryotic translation initiation factor 4 gamma 2
ILMN_1769201	1999	ELF3	M2 - pink	NO	NO	YES	NO	1	-1.2482	0.000259476	0.00250106	E74 like ETS transcription factor 3
ILMN_1813270	2001	ELF5	M4 - turquoise	NO	NO	YES	NO	11	-2.4957	1.57907e-12	9.76758e-10	E74 like ETS transcription factor 5
ILMN_1654289	2002	ELK1	M4 - turquoise	NO	YES	YES	NO	X	1.4929	0.0109108	0.0441852	ELK1, ETS transcription factor
ILMN_1784320	9844	ELMO1	M7 - red	NO	NO	NO	NO	7	1.50342	3.03451e-05	0.000418178	engulfment and cell motility 1
ILMN_1765159	255520	ELMOD2	M4 - turquoise	NO	NO	NO	NO	4	1.30603	1.12732e-07	4.95801e-06	ELMO domain containing 2
ILMN_1737965	6785	ELOVL4	M6 - green	NO	NO	NO	NO	6	-1.78736	9.31433e-05	0.00102548	ELOVL fatty acid elongase 4
ILMN_1709132	55250	ELP2	M6 - green	NO	NO	YES	NO	18	1.22955	1.0855e-08	8.93572e-07	elongator acetyltransferase complex subunit 2
ILMN_3240187	55831	EMC3	M6 - green	NO	NO	NO	NO	3	1.26594	1.064e-09	1.98706e-07	ER membrane protein complex subunit 3
ILMN_1801421	2010	EMD	M6 - green	NO	NO	NO	NO	X	1.05408	5.19316e-08	2.93661e-06	emerin
ILMN_1729455	2009	EML1	M5 - blue	NO	NO	NO	NO	14	-1.14661	9.39785e-06	0.000175639	echinoderm microtubule associated protein like 1
ILMN_2187746	2018	EMX2	M4 - turquoise	NO	NO	NO	YES	10	4.6676	1.24072e-10	2.56604e-08	empty spiracles homeobox 2
ILMN_1779147	8507	ENC1	M7 - red	NO	NO	NO	NO	5	-1.23493	0.00606811	0.0277817	ectodermal-neural cortex 1
ILMN_1699022	23052	ENDOD1	M6 - green	NO	NO	NO	NO	11	1.44539	0.000295149	0.00254781	endonuclease domain containing 1
ILMN_1760778	2022	ENG	M4 - turquoise	NO	NO	NO	NO	9	1.82948	9.9718e-06	0.000187627	endoglin
ILMN_1675325	2028	ENPEP	M4 - turquoise	NO	NO	NO	YES	4	-2.75593	3.01386e-11	8.59206e-09	glutamyl aminopeptidase
ILMN_1773125	953	ENTPD1	M2 - pink	NO	NO	NO	NO	10	1.1772	1.03369e-05	0.00019319	ectonucleoside triphosphate diphosphohydrolase 1
ILMN_1806304	9583	ENTPD4	M4 - turquoise	NO	NO	NO	NO	8	1.15534	2.95876e-06	7.18863e-05	ectonucleoside triphosphate diphosphohydrolase 4
ILMN_2091792	955	ENTPD6	M5 - blue	NO	NO	NO	NO	20	-1.23866	5.3474e-06	0.000113502	ectonucleoside triphosphate diphosphohydrolase 6 (putative)
ILMN_1704753	2034	EPAS1	M5 - blue	NO	NO	YES	NO	2	1.82881	1.25933e-08	9.87921e-07	endothelial PAS domain protein 1
ILMN_2109197	23136	EPB41L3	M1 - brown	NO	NO	NO	NO	18	-1.08444	6.18575e-06	0.000126366	erythrocyte membrane protein band 4.1 like 3
ILMN_3244583	114915	EPB41L4A-AS1	M4 - turquoise	NO	NO	NO	NO	5	-1.40855	2.93008e-05	0.000433364	EPB41L4A antisense RNA 1
ILMN_2160210	4072	EPCAM	M1 - brown	NO	NO	NO	YES	2	2.62425	2.06535e-05	0.000334967	epithelial cell adhesion molecule
ILMN_1699354	1969	EPHA2	M4 - turquoise	NO	NO	NO	NO	1	-1.13329	5.78839e-08	3.18361e-06	EPH receptor A2
ILMN_2214910	2050	EPHB4	M1 - brown	NO	NO	NO	NO	7	-1.88086	7.56593e-06	0.000149853	EPH receptor B4
ILMN_1709237	2053	EPHX2	M5 - blue	NO	NO	NO	NO	8	-2.46167	2.95673e-08	1.84744e-06	epoxide hydrolase 2
ILMN_1726893	55040	EPN3	M5 - blue	NO	YES	NO	NO	17	-1.44961	2.45599e-05	0.000383413	epsin 3
ILMN_1783695	2058	EPRS	M4 - turquoise	NO	NO	NO	NO	1	1.84429	3.30234e-12	1.65282e-09	glutamyl-prolyl-tRNA synthetase
ILMN_2388547	94240	EPSTI1	M4 - turquoise	NO	NO	NO	YES	13	2.73624	1.4824e-06	4.15887e-05	epithelial stromal interaction 1 (breast)
ILMN_2123312	64167	ERAP2	M4 - turquoise	NO	NO	NO	NO	5	-1.24868	4.55945e-05	0.000620265	endoplasmic reticulum aminopeptidase 2
ILMN_2352131	2064	ERBB2	M2 - pink	NO	NO	YES	NO	17	1.00985	9.8373e-05	0.00111292	erb-b2 receptor tyrosine kinase 2
ILMN_1751346	2065	ERBB3	M6 - green	NO	NO	NO	NO	12	1.30831	1.30219e-07	6.62346e-06	erb-b2 receptor tyrosine kinase 3
ILMN_1655261	121506	ERP27	M4 - turquoise	NO	NO	NO	YES	12	2.55545	2.81766e-05	0.000426569	endoplasmic reticulum protein 27
ILMN_1755392	405754	ERVFRD-1	M4 - turquoise	YES	NO	NO	YES	6	-3.81066	1.48164e-10	2.99016e-08	endogenous retrovirus group FRD member 1
ILMN_2072622	100288413	ERVMER34-1	M6 - green	NO	NO	NO	NO	4	-1.38822	0.00368695	0.0188644	endogenous retrovirus group MER34 member 1
ILMN_1668092	90952	ESAM	M1 - brown	NO	NO	NO	YES	11	2.7878	0.0103825	0.0453735	endothelial cell adhesion molecule
ILMN_1804064	2104	ESRRG	M1 - brown	YES	YES	YES	NO	1	-1.29317	1.87306e-09	2.25352e-07	estrogen related receptor gamma
ILMN_1729374	2109	ETFB	M5 - blue	NO	NO	NO	NO	19	-1.24336	3.04795e-07	1.26283e-05	electron transfer flavoprotein beta subunit
ILMN_2244547	55500	ETNK1	M4 - turquoise	NO	NO	NO	NO	12	-1.10291	4.85224e-05	0.000641794	ethanolamine kinase 1
ILMN_1687538	2113	ETS1	M4 - turquoise	NO	NO	YES	NO	11	-1.04282	9.17741e-06	0.00017281	ETS proto-oncogene 1, transcription factor
ILMN_1720158	2114	ETS2	M3 - magenta	NO	NO	YES	NO	21	-1.30111	9.01538e-05	0.000983049	ETS proto-oncogene 2, transcription factor
ILMN_1739222	2119	ETV5	M5 - blue	NO	NO	YES	NO	3	-2.1459	1.47978e-05	0.000243629	ETS variant 5
ILMN_3271098	84141	EVA1A	M5 - blue	NO	NO	NO	NO	2	1.34858	0.000568314	0.00421209	eva-1 homolog A, regulator of programmed cell death
ILMN_1769092	55194	EVA1B	M4 - turquoise	YES	NO	NO	NO	1	1.18687	0.000152845	0.00147284	eva-1 homolog B
ILMN_1730622	51466	EVL	M5 - blue	NO	NO	NO	NO	14	-1.5529	0.000759826	0.00534419	Enah/Vasp-like
ILMN_1677483	51013	EXOSC1	M4 - turquoise	NO	NO	NO	NO	10	1.17202	6.62237e-06	0.000127384	exosome component 1
ILMN_1745271	54512	EXOSC4	M6 - green	NO	NO	NO	NO	8	1.09797	4.25057e-07	1.45913e-05	exosome component 4
ILMN_1797950	2135	EXTL2	M5 - blue	NO	NO	NO	NO	1	-2.16429	3.20611e-05	0.000474189	exostosin like glycosyltransferase 2
ILMN_2322996	2139	EYA2	M5 - blue	NO	NO	YES	NO	20	-1.95373	1.42692e-05	0.000249362	EYA transcriptional coactivator and phosphatase 2
ILMN_1708105	2146	EZH2	M4 - turquoise	NO	NO	YES	NO	7	-1.05949	5.20471e-08	3.08644e-06	enhancer of zeste 2 polycomb repressive complex 2 subunit
ILMN_2406532	50848	F11R	M4 - turquoise	NO	NO	NO	NO	1	1.17848	1.37941e-05	0.000241228	F11 receptor
ILMN_2041190	2150	F2RL1	M4 - turquoise	NO	NO	NO	NO	5	-1.05907	0.00116437	0.00741374	F2R like trypsin receptor 1
ILMN_1709233	2153	F5	M4 - turquoise	NO	NO	NO	YES	1	-3.81606	1.69485e-08	1.30082e-06	coagulation factor V
ILMN_3266606	2171	FABP5	M1 - brown	NO	NO	NO	NO	8	1.22754	0.000183482	0.00190999	fatty acid binding protein 5
ILMN_1670134	3992	FADS1	M2 - pink	NO	NO	NO	NO	11	1.59106	5.30025e-06	0.00011247	fatty acid desaturase 1
ILMN_2401779	399665	FAM102A	M5 - blue	NO	NO	NO	NO	9	1.38524	1.54268e-07	7.61451e-06	family with sequence similarity 102 member A
ILMN_1739942	150864	FAM117B	M5 - blue	NO	NO	NO	NO	2	-1.46396	4.77391e-07	1.77956e-05	family with sequence similarity 117 member B
ILMN_3238859	158293	FAM120AOS	M4 - turquoise	NO	NO	NO	NO	9	1.12965	6.39831e-05	0.000754561	family with sequence similarity 120A opposite strand
ILMN_1679641	84498	FAM120B	M4 - turquoise	NO	NO	YES	NO	6	1.1876	9.53965e-06	0.000167647	family with sequence similarity 120B
ILMN_3187612	285172	FAM126B	M4 - turquoise	NO	NO	NO	NO	2	-1.19328	3.43698e-05	0.000499831	family with sequence similarity 126 member B
ILMN_1667966	116496	FAM129A	M1 - brown	NO	NO	NO	NO	1	2.07674	0.00329041	0.0184523	family with sequence similarity 129 member A
ILMN_1655307	84908	FAM136A	M8 - yellow	NO	NO	NO	NO	2	-1.00439	1.43441e-05	0.000238354	family with sequence similarity 136 member A
ILMN_2401258	10144	FAM13A	M2 - pink	NO	NO	NO	NO	4	-1.25905	0.000431008	0.00372385	family with sequence similarity 13 member A
ILMN_3231638	57700	FAM160B1	M4 - turquoise	NO	NO	NO	NO	10	1.06345	3.18371e-06	7.58768e-05	family with sequence similarity 160 member B1
ILMN_1696699	79632	FAM184A	M4 - turquoise	NO	NO	NO	NO	6	-2.21676	5.28066e-10	8.00901e-08	family with sequence similarity 184 member A
ILMN_1708016	116151	FAM210B	M6 - green	NO	NO	NO	NO	20	-1.42303	1.46129e-07	7.28462e-06	family with sequence similarity 210 member B
ILMN_1668619	57613	FAM234B	M1 - brown	NO	YES	NO	NO	12	-1.05055	0.000464451	0.00382709	family with sequence similarity 234 member B
ILMN_1809783	643161	FAM25A	M6 - green	NO	NO	NO	NO	10	1.34954	0.0177521	0.0656586	family with sequence similarity 25 member A
ILMN_1764654	644054	FAM25C	M6 - green	NO	NO	NO	NO	10	1.43795	0.00125526	0.00795906	family with sequence similarity 25 member C
ILMN_2355486	54097	FAM3B	M5 - blue	NO	NO	NO	YES	21	-3.1743	1.78029e-09	2.22842e-07	family with sequence similarity 3 member B
ILMN_2368773	10447	FAM3C	M4 - turquoise	NO	NO	NO	NO	7	1.03401	2.89957e-05	0.000434762	family with sequence similarity 3 member C
ILMN_1706015	131583	FAM43A	M3 - magenta	NO	NO	NO	NO	3	1.22824	8.68009e-05	0.000952737	family with sequence similarity 43 member A
ILMN_1691760	404636	FAM45A	M6 - green	NO	NO	NO	NO	10	1.33704	1.24444e-10	3.11422e-08	family with sequence similarity 45 member A
ILMN_1808011	115572	FAM46B	M4 - turquoise	NO	NO	NO	NO	1	-2.23238	1.00934e-08	8.36379e-07	family with sequence similarity 46 member B
ILMN_1713266	54855	FAM46C	M4 - turquoise	NO	NO	NO	NO	1	-2.44271	1.5105e-13	1.7182e-10	family with sequence similarity 46 member C
ILMN_1794038	81553	FAM49A	M6 - green	NO	NO	NO	NO	2	2.47681	1.69968e-09	2.18126e-07	family with sequence similarity 49 member A
ILMN_1744508	51307	FAM53C	M4 - turquoise	NO	NO	NO	NO	5	-1.79411	7.01457e-08	3.73488e-06	family with sequence similarity 53 member C
ILMN_1726597	9750	FAM65B	M5 - blue	NO	NO	NO	YES	6	2.68955	0.000169116	0.00164355	family with sequence similarity 65 member B
ILMN_3307791	388650	FAM69A	M5 - blue	NO	YES	NO	NO	1	-1.02898	5.83715e-05	0.000765189	family with sequence similarity 69 member A
ILMN_3239135	199870	FAM76A	M4 - turquoise	NO	NO	NO	NO	1	-1.29189	0.000111547	0.00128213	family with sequence similarity 76 member A
ILMN_1781943	81610	FAM83D	M4 - turquoise	NO	NO	NO	NO	20	-1.61893	1.1269e-12	9.07486e-10	family with sequence similarity 83 member D
ILMN_1751328	286077	FAM83H	M4 - turquoise	NO	NO	NO	NO	8	1.12405	5.36822e-07	1.8532e-05	family with sequence similarity 83 member H
ILMN_1723953	441317	FAM90A7P	M3 - magenta	NO	NO	NO	NO	8	1.24897	1.18019e-06	3.29091e-05	putative protein FAM90A7
ILMN_1694596	55711	FAR2	M6 - green	NO	NO	NO	YES	12	3.0271	5.62232e-11	2.26933e-08	fatty acyl-CoA reductase 2
ILMN_1784871	2194	FASN	M8 - yellow	NO	NO	NO	NO	17	-1.66776	1.89622e-06	5.04281e-05	fatty acid synthase
ILMN_1754795	2195	FAT1	M4 - turquoise	NO	NO	NO	NO	4	-1.35398	4.1562e-09	4.26266e-07	FAT atypical cadherin 1
ILMN_1700541	2192	FBLN1	M4 - turquoise	YES	YES	NO	NO	22	1.46838	6.46308e-09	5.92788e-07	fibulin 1
ILMN_2223941	10516	FBLN5	M1 - brown	NO	NO	NO	NO	14	1.2008	1.85964e-06	4.95606e-05	fibulin 5
ILMN_1670899	2201	FBN2	M4 - turquoise	YES	YES	NO	NO	5	-2.29112	4.28975e-06	8.94591e-05	fibrillin 2
ILMN_3307782	80028	FBXL18	M4 - turquoise	NO	NO	NO	NO	7	1.09094	6.70576e-05	0.000850541	F-box and leucine rich repeat protein 18
ILMN_1652280	114907	FBXO32	M2 - pink	NO	NO	NO	NO	8	-1.64543	0.000399572	0.0034567	F-box protein 32
ILMN_1710676	26271	FBXO5	M4 - turquoise	NO	NO	NO	NO	6	-1.28992	2.0375e-08	1.38554e-06	F-box protein 5
ILMN_1703330	56929	FEM1C	M4 - turquoise	NO	NO	NO	NO	5	-1.25853	1.45175e-06	3.78438e-05	fem-1 homolog C
ILMN_2160929	2237	FEN1	M4 - turquoise	NO	NO	NO	NO	11	-1.35678	9.13581e-09	7.57032e-07	flap structure-specific endonuclease 1
ILMN_1739586	9637	FEZ2	M6 - green	NO	NO	NO	NO	2	1.52152	5.79803e-12	5.18199e-09	fasciculation and elongation protein zeta 2
ILMN_1699206	85462	FHDC1	M7 - red	NO	YES	NO	NO	4	1.62929	1.21272e-08	9.39575e-07	FH2 domain containing 1
ILMN_1805842	2273	FHL1	M2 - pink	NO	NO	NO	NO	X	1.44663	0.00182187	0.0112936	four and a half LIM domains 1
ILMN_1668411	2274	FHL2	M5 - blue	NO	NO	YES	NO	2	1.17144	0.000363376	0.00325931	four and a half LIM domains 2
ILMN_1746465	24147	FJX1	M4 - turquoise	NO	NO	NO	NO	11	-1.45433	5.37004e-07	1.70091e-05	four jointed box 1
ILMN_1665243	55033	FKBP14	M4 - turquoise	NO	NO	NO	NO	7	-1.47848	2.4767e-11	7.42387e-09	FK506 binding protein 14
ILMN_1807563	2286	FKBP2	M4 - turquoise	NO	NO	NO	NO	11	1.26628	6.03217e-08	3.1847e-06	FK506 binding protein 2
ILMN_2104784	2287	FKBP3	M8 - yellow	NO	NO	NO	NO	14	-1.45171	2.09635e-06	5.47195e-05	FK506 binding protein 3
ILMN_2089977	360132	FKBP9P1	M1 - brown	NO	NO	NO	NO	7	1.02701	1.74005e-05	0.000290299	FK506 binding protein 9 pseudogene 1
ILMN_1664922	2317	FLNB	M1 - brown	NO	YES	NO	NO	3	1.94612	1.4269e-06	4.00765e-05	filamin B
ILMN_1726222	2319	FLOT2	M5 - blue	NO	NO	NO	NO	17	-1.39954	2.83012e-06	6.90291e-05	flotillin 2
ILMN_1778237	2335	FN1	M4 - turquoise	YES	NO	NO	NO	2	2.12651	0.000831237	0.00622619	fibronectin 1
ILMN_1797342	23048	FNBP1	M5 - blue	NO	NO	NO	NO	9	1.1086	1.53079e-06	4.33979e-05	formin binding protein 1
ILMN_2362581	22862	FNDC3A	M4 - turquoise	NO	NO	NO	NO	13	1.65287	1.71634e-06	4.30374e-05	fibronectin type III domain containing 3A
ILMN_2346339	2348	FOLR1	M1 - brown	NO	NO	NO	NO	11	1.11921	0.00456967	0.0235446	folate receptor 1
ILMN_1669523	2353	FOS	M4 - turquoise	NO	NO	YES	YES	14	-5.09309	5.8656e-14	1.22322e-10	Fos proto-oncogene, AP-1 transcription factor subunit
ILMN_1751607	2354	FOSB	M4 - turquoise	NO	NO	YES	YES	19	-5.24258	1.91822e-14	6.00043e-11	FosB proto-oncogene, AP-1 transcription factor subunit
ILMN_1738401	2296	FOXC1	M7 - red	NO	NO	YES	YES	6	-2.92602	5.01213e-09	4.61134e-07	forkhead box C1
ILMN_1704418	2297	FOXD1	M4 - turquoise	NO	NO	YES	NO	5	-1.33833	2.43478e-06	6.16082e-05	forkhead box D1
ILMN_1731648	55810	FOXJ2	M1 - brown	NO	NO	YES	NO	12	1.14923	2.89709e-05	0.000437008	forkhead box J2
ILMN_2211724	221937	FOXK1	M4 - turquoise	NO	NO	YES	NO	7	-1.13217	8.75004e-05	0.00105629	forkhead box K1
ILMN_1736510	3344	FOXN2	M5 - blue	NO	NO	YES	NO	2	1.81903	1.63396e-08	1.20304e-06	forkhead box N2
ILMN_1762312	55572	FOXRED1	M1 - brown	NO	NO	NO	NO	11	-1.12278	4.36212e-07	1.65397e-05	FAD dependent oxidoreductase domain containing 1
ILMN_1806667	80144	FRAS1	M4 - turquoise	NO	NO	NO	YES	4	-2.76084	3.92693e-08	2.45679e-06	Fraser extracellular matrix complex subunit 1
ILMN_1769282	122786	FRMD6	M4 - turquoise	NO	YES	NO	NO	14	-1.81497	2.66058e-09	2.9857e-07	FERM domain containing 6
ILMN_3241870	83786	FRMD8	M8 - yellow	NO	NO	NO	NO	11	1.11991	4.65161e-07	1.75047e-05	FERM domain containing 8
ILMN_1716246	2487	FRZB	M1 - brown	YES	NO	NO	NO	2	1.46479	0.0233194	0.0848826	frizzled-related protein
ILMN_1808707	6624	FSCN1	M4 - turquoise	NO	NO	NO	NO	7	-2.11627	0.000418591	0.00330033	fascin actin-bundling protein 1
ILMN_1700081	10468	FST	M5 - blue	NO	NO	NO	NO	5	1.55229	0.00243596	0.0146187	follistatin
ILMN_1730670	10272	FSTL3	M1 - brown	NO	NO	YES	NO	19	1.85176	0.00242579	0.0145815	follistatin like 3
ILMN_3227315	2495	FTH1	M5 - blue	NO	NO	NO	NO	11	2.36999	8.69517e-07	2.79328e-05	ferritin heavy chain 1
ILMN_2173835	2498	FTH1P3	M5 - blue	NO	NO	NO	NO	2	2.24715	2.22485e-07	1.00138e-05	ferritin heavy chain 1 pseudogene 3
ILMN_3202024	2512	FTL	M5 - blue	NO	NO	NO	NO	19	1.3766	0.000546698	0.00408549	ferritin light chain
ILMN_1752728	2517	FUCA1	M5 - blue	NO	NO	NO	NO	1	-1.99815	1.7816e-08	1.27385e-06	fucosidase, alpha-L- 1, tissue
ILMN_1790228	5045	FURIN	M5 - blue	NO	YES	NO	NO	15	1.70116	3.46314e-06	8.07991e-05	furin, paired basic amino acid cleaving enzyme
ILMN_1792072	2526	FUT4	M7 - red	NO	NO	NO	NO	11	-1.19655	4.27145e-06	8.93755e-05	fucosyltransferase 4
ILMN_1679640	8087	FXR1	M8 - yellow	NO	NO	NO	NO	3	-1.2387	2.60618e-06	6.45799e-05	FMR1 autosomal homolog 1
ILMN_1665372	5349	FXYD3	M7 - red	NO	YES	NO	NO	19	-1.33094	5.30776e-06	0.00011247	FXYD domain containing ion transport regulator 3
ILMN_2309848	53827	FXYD5	M1 - brown	NO	NO	NO	YES	19	3.10566	9.32194e-07	2.86235e-05	FXYD domain containing ion transport regulator 5
ILMN_1796537	2533	FYB	M8 - yellow	NO	NO	NO	NO	5	1.39008	1.0849e-06	3.35182e-05	FYN binding protein
ILMN_1670439	84248	FYTTD1	M4 - turquoise	NO	NO	NO	NO	3	1.30523	6.58114e-08	3.70097e-06	forty-two-three domain containing 1
ILMN_2410783	2548	GAA	M6 - green	NO	NO	NO	NO	17	-1.09255	9.40522e-05	0.00101363	glucosidase alpha, acid
ILMN_1665964	9846	GAB2	M5 - blue	NO	NO	NO	NO	11	1.24425	0.000627801	0.00455647	GRB2 associated binding protein 2
ILMN_1784706	2564	GABRE	M1 - brown	YES	NO	NO	NO	X	-1.12536	0.000161409	0.00172103	gamma-aminobutyric acid type A receptor epsilon subunit
ILMN_1694075	1647	GADD45A	M4 - turquoise	NO	NO	NO	NO	1	-1.86712	6.21271e-07	1.9101e-05	growth arrest and DNA damage inducible alpha
ILMN_1718977	4616	GADD45B	M3 - magenta	NO	NO	NO	NO	19	-2.46908	5.75881e-08	3.0728e-06	growth arrest and DNA damage inducible beta
ILMN_1782705	729428	GAGE12B	M1 - brown	NO	NO	NO	NO	X	-1.34308	1.15604e-06	3.41887e-05	G antigen 12B
ILMN_1792168	2582	GALE	M4 - turquoise	NO	NO	NO	NO	1	1.04513	1.47385e-08	1.13487e-06	UDP-galactose-4-epimerase
ILMN_1651819	63917	GALNT11	M5 - blue	NO	YES	NO	YES	7	-3.43948	2.54099e-10	7.06538e-08	polypeptide N-acetylgalactosaminyltransferase 11
ILMN_1673773	374378	GALNT18	M1 - brown	NO	YES	NO	NO	11	-1.61344	0.00618992	0.0282463	polypeptide N-acetylgalactosaminyltransferase 18
ILMN_1677574	11226	GALNT6	M4 - turquoise	NO	NO	NO	NO	12	1.48605	9.61912e-08	4.94289e-06	polypeptide N-acetylgalactosaminyltransferase 6
ILMN_1756469	2593	GAMT	M8 - yellow	NO	NO	NO	NO	19	-1.1946	1.76144e-07	8.46066e-06	guanidinoacetate N-methyltransferase
ILMN_3205656	2597	GAPDH	M8 - yellow	NO	YES	NO	NO	12	-1.22164	1.47592e-06	4.24051e-05	glyceraldehyde-3-phosphate dehydrogenase
ILMN_1707553	64762	GAREM1	M4 - turquoise	NO	NO	NO	NO	18	-1.17183	8.19265e-08	4.27127e-06	GRB2 associated regulator of MAPK1 subtype 1
ILMN_1771026	2617	GARS	M4 - turquoise	NO	NO	NO	NO	7	1.88055	8.03666e-09	6.86408e-07	glycyl-tRNA synthetase
ILMN_1772910	2619	GAS1	M5 - blue	NO	NO	NO	NO	9	-1.64713	0.000261377	0.00225784	growth arrest specific 1
ILMN_1712721	2520	GAST	M9 - black	NO	NO	NO	NO	17	1.22655	9.6989e-06	0.000179523	gastrin
ILMN_2102670	2624	GATA2	M5 - blue	NO	NO	YES	NO	3	1.18245	0.0137343	0.05206	GATA binding protein 2
ILMN_2406656	2625	GATA3	M5 - blue	YES	NO	YES	NO	10	1.18457	0.000535908	0.00406604	GATA binding protein 3
ILMN_1755123	2629	GBA	M4 - turquoise	NO	YES	NO	NO	1	1.3192	5.62677e-06	0.000111754	glucosylceramidase beta
ILMN_1789702	2632	GBE1	M5 - blue	NO	NO	NO	NO	3	1.07946	3.40402e-08	2.53529e-06	1,4-alpha-glucan branching enzyme 1
ILMN_1701114	2633	GBP1	M9 - black	NO	NO	NO	NO	1	2.38033	1.19791e-07	6.20658e-06	guanylate binding protein 1
ILMN_1774077	2634	GBP2	M6 - green	NO	NO	NO	YES	1	2.72583	2.17873e-09	3.27338e-07	guanylate binding protein 2
ILMN_1812759	2643	GCH1	M5 - blue	NO	NO	NO	NO	14	-1.06589	4.50612e-06	9.31177e-05	GTP cyclohydrolase 1
ILMN_1694780	2644	GCHFR	M5 - blue	NO	NO	NO	NO	15	-1.84561	8.00135e-11	2.90194e-08	GTP cyclohydrolase I feedback regulator
ILMN_1666986	2651	GCNT2	M4 - turquoise	NO	NO	NO	NO	6	-1.04944	5.69002e-06	0.000120061	glucosaminyl (N-acetyl) transferase 2, I-branching enzyme (I blood group)
ILMN_3294033	145781	GCOM1	M4 - turquoise	NO	NO	NO	NO	15	1.40262	1.81268e-12	1.05494e-09	GRINL1A complex locus 1
ILMN_2188862	9518	GDF15	M4 - turquoise	YES	NO	NO	NO	19	1.97533	3.07301e-06	7.38732e-05	growth differentiation factor 15
ILMN_1729599	284161	GDPD1	M7 - red	NO	NO	NO	NO	17	1.19352	1.22181e-06	3.28065e-05	glycerophosphodiester phosphodiesterase domain containing 1
ILMN_1774901	79153	GDPD3	M1 - brown	NO	NO	NO	NO	16	1.89424	1.31314e-05	0.000232326	glycerophosphodiester phosphodiesterase domain containing 3
ILMN_1701643	81544	GDPD5	M6 - green	YES	NO	NO	NO	11	1.9814	1.13838e-08	9.21944e-07	glycerophosphodiester phosphodiesterase domain containing 5
ILMN_2367883	2669	GEM	M4 - turquoise	NO	YES	NO	NO	8	-1.22824	4.28341e-05	0.000581602	GTP binding protein overexpressed in skeletal muscle
ILMN_1778240	54438	GFOD1	M1 - brown	NO	NO	NO	NO	6	2.25114	4.10617e-10	6.60567e-08	glucose-fructose oxidoreductase domain containing 1
ILMN_2220187	2673	GFPT1	M1 - brown	NO	NO	NO	NO	2	1.05866	4.88659e-05	0.00065994	glutamine--fructose-6-phosphate transaminase 1
ILMN_2101526	79017	GGCT	M1 - brown	NO	NO	NO	NO	7	-1.30077	2.92602e-05	0.000440311	gamma-glutamylcyclotransferase
ILMN_1681754	8836	GGH	M4 - turquoise	NO	NO	NO	NO	8	-2.1829	6.84299e-08	3.82245e-06	gamma-glutamyl hydrolase
ILMN_1692276	9453	GGPS1	M4 - turquoise	NO	NO	NO	NO	1	1.09344	1.16783e-08	9.27779e-07	geranylgeranyl diphosphate synthase 1
ILMN_2328874	2688	GH1	M1 - brown	NO	NO	NO	YES	17	4.91127	7.24069e-08	3.97365e-06	growth hormone 1
ILMN_1659354	2689	GH2	M1 - brown	YES	NO	NO	YES	17	3.22347	4.24833e-08	2.53046e-06	growth hormone 2
ILMN_1809590	51659	GINS2	M4 - turquoise	NO	NO	NO	NO	16	-1.80025	1.18832e-07	5.16278e-06	GINS complex subunit 2
ILMN_1796177	10755	GIPC1	M4 - turquoise	NO	NO	NO	NO	19	1.45205	9.56492e-09	8.037e-07	GIPC PDZ domain containing family member 1
ILMN_1727087	2697	GJA1	M4 - turquoise	NO	YES	NO	NO	6	-2.25098	2.10115e-08	1.52409e-06	gap junction protein alpha 1
ILMN_1766637	2717	GLA	M1 - brown	NO	NO	NO	NO	X	-1.74621	8.85429e-09	7.58831e-07	galactosidase alpha
ILMN_1781431	113263	GLCCI1	M8 - yellow	NO	NO	NO	NO	7	1.24856	6.59973e-06	0.000133948	glucocorticoid induced 1
ILMN_1714349	26035	GLCE	M5 - blue	NO	NO	NO	NO	15	-1.92871	1.11979e-07	5.91548e-06	glucuronic acid epimerase
ILMN_1806754	2731	GLDC	M7 - red	NO	NO	NO	NO	9	-1.44313	0.000674629	0.0048236	glycine decarboxylase
ILMN_1704376	342035	GLDN	M5 - blue	NO	NO	NO	NO	15	1.57658	5.99182e-08	3.67513e-06	gliomedin
ILMN_1769245	11010	GLIPR1	M5 - blue	NO	NO	NO	NO	12	1.29145	0.00930756	0.0393981	GLI pathogenesis related 1
ILMN_1652631	152007	GLIPR2	M4 - turquoise	NO	NO	NO	YES	9	2.63613	1.34316e-05	0.000226859	GLI pathogenesis related 2
ILMN_2402600	169792	GLIS3	M1 - brown	NO	YES	YES	NO	9	1.96121	2.86776e-09	3.16148e-07	GLIS family zinc finger 3
ILMN_3280402	2745	GLRX	M5 - blue	NO	NO	NO	YES	5	2.58874	1.45631e-09	1.79515e-07	glutaredoxin
ILMN_3247462	10539	GLRX3	M5 - blue	NO	NO	NO	NO	10	1.14598	5.08778e-06	0.000109462	glutaredoxin 3
ILMN_2188722	2744	GLS	M1 - brown	NO	NO	NO	NO	2	1.36521	1.1056e-05	0.000203738	glutaminase
ILMN_1802654	83468	GLT8D2	M4 - turquoise	NO	NO	NO	NO	12	-1.09664	4.21858e-08	2.93039e-06	glycosyltransferase 8 domain containing 2
ILMN_1713756	2746	GLUD1	M8 - yellow	NO	NO	NO	NO	10	-1.03053	0.00702816	0.0315762	glutamate dehydrogenase 1
ILMN_1720114	51053	GMNN	M4 - turquoise	NO	NO	YES	NO	6	-1.5345	1.18561e-07	5.68389e-06	geminin, DNA replication inhibitor
ILMN_1785637	2778	GNAS	M4 - turquoise	NO	YES	NO	NO	20	-1.2708	6.21097e-09	5.79961e-07	GNAS complex locus
ILMN_1782419	2791	GNG11	M2 - pink	NO	NO	NO	NO	7	1.7093	0.0152332	0.0593694	G protein subunit gamma 11
ILMN_1673380	55970	GNG12	M1 - brown	NO	NO	NO	NO	1	-1.11494	0.000110061	0.00124472	G protein subunit gamma 12
ILMN_1784709	10007	GNPDA1	M7 - red	NO	NO	NO	NO	5	1.70716	1.1986e-05	0.000201715	glucosamine-6-phosphate deaminase 1
ILMN_2117809	64841	GNPNAT1	M4 - turquoise	NO	NO	NO	NO	14	-1.15312	2.324e-05	0.00036809	glucosamine-phosphate N-acetyltransferase 1
ILMN_1773741	9950	GOLGA5	M4 - turquoise	NO	NO	NO	NO	14	1.0047	1.73088e-07	6.86455e-06	golgin A5
ILMN_3181480	727832	GOLGA6L6	M4 - turquoise	NO	NO	NO	NO	15	-1.85242	1.34017e-07	6.30408e-06	golgin A6 family-like 6
ILMN_2103547	440270	GOLGA8B	M5 - blue	NO	NO	NO	NO	15	-1.77119	1.15539e-06	3.24145e-05	golgin A8 family member B
ILMN_1656293	9570	GOSR2	M6 - green	NO	NO	NO	NO	17	1.00464	1.66199e-06	4.57681e-05	golgi SNAP receptor complex member 2
ILMN_1794875	84803	GPAT3	M5 - blue	NO	NO	NO	NO	4	1.40603	4.78499e-06	0.000104216	glycerol-3-phosphate acyltransferase 3
ILMN_1694106	23171	GPD1L	M1 - brown	NO	NO	NO	YES	3	-2.52942	0.000231103	0.00221161	glycerol-3-phosphate dehydrogenase 1-like
ILMN_1682599	9052	GPRC5A	M1 - brown	NO	NO	NO	NO	12	1.24964	0.000244054	0.00230644	G protein-coupled receptor class C group 5 member A
ILMN_2139816	29899	GPSM2	M1 - brown	NO	NO	NO	NO	1	-1.84709	3.35743e-08	2.17105e-06	G-protein signaling modulator 2
ILMN_1684158	84706	GPT2	M4 - turquoise	NO	YES	NO	NO	16	1.19569	1.71399e-05	0.000266911	glutamic--pyruvic transaminase 2
ILMN_1726666	2878	GPX3	M1 - brown	NO	NO	NO	NO	5	-1.75866	0.0287545	0.0942847	glutathione peroxidase 3
ILMN_1767665	493869	GPX8	M8 - yellow	NO	NO	NO	NO	5	-1.78916	0.000242434	0.00217686	glutathione peroxidase 8 (putative)
ILMN_2065690	65983	GRAMD3	M5 - blue	NO	NO	NO	NO	5	1.57035	4.09307e-07	1.59051e-05	GRAM domain containing 3
ILMN_2060145	79977	GRHL2	M4 - turquoise	NO	NO	YES	NO	8	1.10247	0.000912056	0.0061011	grainyhead like transcription factor 2
ILMN_1782141	57822	GRHL3	M4 - turquoise	NO	NO	YES	NO	1	-1.27677	0.00114368	0.00732732	grainyhead like transcription factor 3
ILMN_2142353	79774	GRTP1	M3 - magenta	NO	NO	NO	NO	13	1.79131	4.8907e-06	9.9423e-05	growth hormone regulated TBC protein 1
ILMN_1801043	2934	GSN	M5 - blue	NO	NO	NO	NO	9	1.0273	4.76807e-06	9.71076e-05	gelsolin
ILMN_2168747	2939	GSTA2	M2 - pink	NO	YES	NO	NO	6	-1.50942	9.92912e-05	0.00114032	glutathione S-transferase alpha 2
ILMN_2227817	2940	GSTA3	M2 - pink	NO	YES	NO	NO	6	-1.59473	2.42669e-05	0.000379787	glutathione S-transferase alpha 3
ILMN_1771964	2941	GSTA4	M4 - turquoise	NO	NO	NO	NO	6	-2.44273	3.02291e-10	5.6454e-08	glutathione S-transferase alpha 4
ILMN_2391861	2946	GSTM2	M5 - blue	NO	NO	NO	NO	1	-1.95365	4.97909e-08	3.27899e-06	glutathione S-transferase mu 2
ILMN_2227573	9446	GSTO1	M6 - green	NO	NO	NO	NO	10	-1.10719	0.00262012	0.014345	glutathione S-transferase omega 1
ILMN_1737857	2959	GTF2B	M1 - brown	NO	NO	YES	NO	1	-1.57134	4.09314e-10	6.60844e-08	general transcription factor IIB
ILMN_1742577	23560	GTPBP4	M6 - green	NO	NO	NO	NO	10	1.02136	5.29881e-05	0.00066277	GTP binding protein 4
ILMN_1776080	8225	GTPBP6	M6 - green	NO	NO	NO	NO	X	1.01306	8.69198e-11	1.87514e-08	GTP binding protein 6 (putative)
ILMN_1696330	60558	GUF1	M6 - green	NO	NO	NO	NO	4	1.07337	4.25727e-09	4.33082e-07	GUF1 homolog, GTPase
ILMN_1802690	51454	GULP1	M4 - turquoise	YES	NO	NO	NO	2	2.44625	3.79521e-11	1.88436e-08	GULP, engulfment adaptor PTB domain containing 1
ILMN_2148527	283120	H19	M3 - magenta	NO	NO	NO	NO	11	-1.22462	0.00422521	0.0207285	H19, imprinted maternally expressed transcript (non-protein coding)
ILMN_1773964	8971	H1FX	M4 - turquoise	NO	NO	NO	NO	3	-1.24515	0.000935029	0.00628164	H1 histone family member X
ILMN_1708728	55766	H2AFJ	M8 - yellow	NO	YES	NO	NO	12	1.28576	0.000421997	0.00331225	H2A histone family member J
ILMN_1785756	3014	H2AFX	M4 - turquoise	NO	NO	NO	YES	11	-2.52069	2.05681e-15	1.71572e-11	H2A histone family member X
ILMN_1707858	3015	H2AFZ	M4 - turquoise	NO	NO	NO	NO	4	-1.15669	6.12713e-07	2.06925e-05	H2A histone family member Z
ILMN_1695706	3021	H3F3B	M4 - turquoise	NO	NO	NO	NO	17	-2.40439	3.823e-10	6.09366e-08	H3 histone family member 3B
ILMN_1769705	440093	H3F3C	M1 - brown	NO	NO	NO	NO	12	-1.17687	4.74447e-05	0.000631423	H3 histone family member 3C
ILMN_2107991	22927	HABP4	M1 - brown	NO	NO	YES	NO	9	1.18082	1.93801e-07	8.47878e-06	hyaluronan binding protein 4
ILMN_1719906	3033	HADH	M5 - blue	NO	NO	NO	NO	4	-1.09711	2.35983e-05	0.000349436	hydroxyacyl-CoA dehydrogenase
ILMN_2197846	3032	HADHB	M1 - brown	NO	NO	NO	NO	2	-1.10201	1.69942e-08	1.22913e-06	hydroxyacyl-CoA dehydrogenase/3-ketoacyl-CoA thiolase/enoyl-CoA hydratase (trifunctional protein), beta subunit
ILMN_1847602	768096	HAR1A	M2 - pink	NO	NO	NO	NO	20	1.1327	3.18799e-06	7.58768e-05	highly accelerated region 1A (non-protein coding)
ILMN_1771003	54930	HAUS4	M5 - blue	NO	NO	NO	NO	14	-1.14146	1.93411e-07	8.97978e-06	HAUS augmin like complex subunit 4
ILMN_1750658	10456	HAX1	M4 - turquoise	NO	NO	NO	NO	1	1.17666	7.2284e-07	2.13217e-05	HCLS1 associated protein X-1
ILMN_2121408	1839	HBEGF	M4 - turquoise	NO	NO	NO	NO	5	-2.40988	7.36383e-15	3.16158e-11	heparin binding EGF like growth factor
ILMN_1757877	54985	HCFC1R1	M5 - blue	NO	NO	NO	NO	16	-1.0254	1.73848e-08	1.25206e-06	host cell factor C1 regulator 1
ILMN_2091123	80867	HCG2P7	M4 - turquoise	NO	NO	NO	NO	6	-1.36401	1.1176e-05	0.000205496	HLA complex group 2 pseudogene 7
ILMN_1726466	81932	HDHD3	M4 - turquoise	NO	NO	NO	NO	9	1.33215	1.57398e-07	6.69877e-06	haloacid dehalogenase like hydrolase domain containing 3
ILMN_1729749	51191	HERC5	M9 - black	NO	NO	NO	NO	4	-1.16315	0.00478379	0.0232481	HECT and RLD domain containing E3 ubiquitin protein ligase 5
ILMN_2374159	9709	HERPUD1	M4 - turquoise	NO	NO	NO	NO	16	-1.54965	1.99847e-05	0.000323073	homocysteine inducible ER protein with ubiquitin like domain 1
ILMN_1710284	3280	HES1	M4 - turquoise	NO	NO	YES	YES	3	-3.34563	5.2706e-15	2.44326e-11	hes family bHLH transcription factor 1
ILMN_2094266	54626	HES2	M7 - red	NO	NO	YES	YES	1	3.35904	1.26401e-07	5.35227e-06	hes family bHLH transcription factor 2
ILMN_1694268	55502	HES6	M4 - turquoise	NO	NO	YES	NO	2	-1.15604	1.3232e-10	3.17591e-08	hes family bHLH transcription factor 6
ILMN_1788203	23462	HEY1	M5 - blue	NO	NO	YES	NO	8	-1.96098	1.27253e-06	3.73678e-05	hes related family bHLH transcription factor with YRPW motif 1
ILMN_1656977	26275	HIBCH	M5 - blue	NO	NO	NO	NO	2	-1.21095	1.1028e-05	0.000197691	3-hydroxyisobutyryl-CoA hydrolase
ILMN_1661799	25994	HIGD1A	M8 - yellow	NO	NO	NO	NO	3	1.14191	1.21245e-05	0.000210339	HIG1 hypoxia inducible domain family member 1A
ILMN_3251662	135114	HINT3	M4 - turquoise	NO	NO	NO	NO	6	1.40221	4.69869e-05	0.000618542	histidine triad nucleotide binding protein 3
ILMN_1757406	3006	HIST1H1C	M8 - yellow	NO	NO	NO	NO	6	2.2646	9.51042e-05	0.00102718	histone cluster 1 H1 family member c
ILMN_1756849	3012	HIST1H2AE	M4 - turquoise	NO	NO	NO	NO	6	-1.39987	7.94012e-08	4.1744e-06	histone cluster 1 H2A family member e
ILMN_1756022	8336	HIST1H2AM	M1 - brown	NO	NO	NO	NO	6	-1.06938	4.13563e-06	9.29865e-05	histone cluster 1 H2A family member m
ILMN_1758623	3017	HIST1H2BD	M4 - turquoise	NO	YES	NO	NO	6	-1.82258	4.15777e-05	0.000568569	histone cluster 1 H2B family member d
ILMN_1779373	8343	HIST1H2BF	M4 - turquoise	NO	NO	NO	NO	6	-1.1736	1.1151e-05	0.000203987	histone cluster 1 H2B family member f
ILMN_1716195	8339	HIST1H2BG	M1 - brown	NO	YES	NO	NO	6	-1.95171	1.55314e-05	0.000266397	histone cluster 1 H2B family member g
ILMN_1658702	8970	HIST1H2BJ	M4 - turquoise	NO	YES	NO	NO	6	-1.12028	1.29539e-05	0.000230235	histone cluster 1 H2B family member j
ILMN_1796179	85236	HIST1H2BK	M5 - blue	NO	NO	NO	NO	6	1.1868	6.49096e-06	0.000123338	histone cluster 1 H2B family member k
ILMN_3242900	723790	HIST2H2AA4	M8 - yellow	NO	NO	NO	NO	1	-1.37125	3.0652e-05	0.000453349	histone cluster 2 H2A family member a4
ILMN_1768973	8338	HIST2H2AC	M8 - yellow	NO	NO	NO	NO	1	-1.33228	1.88935e-05	0.000311469	histone cluster 2 H2A family member c
ILMN_1670093	440689	HIST2H2BF	M4 - turquoise	NO	NO	NO	NO	1	-1.03965	1.14532e-05	0.000208097	histone cluster 2 H2B family member f
ILMN_1765258	3133	HLA-E	M9 - black	NO	NO	NO	NO	6	1.2038	1.48716e-05	0.000244522	major histocompatibility complex, class I, E
ILMN_2311537	3159	HMGA1	M4 - turquoise	NO	NO	YES	NO	6	-1.51377	1.50315e-06	3.88598e-05	high mobility group AT-hook 1
ILMN_3265797	3146	HMGB1	M4 - turquoise	NO	NO	YES	NO	13	-1.4909	2.7538e-08	1.86758e-06	high mobility group box 1
ILMN_1654268	3148	HMGB2	M4 - turquoise	NO	NO	YES	NO	4	-1.57909	7.34334e-07	2.39592e-05	high mobility group box 2
ILMN_1733519	3149	HMGB3	M8 - yellow	NO	NO	NO	NO	X	1.63977	9.05652e-07	2.87614e-05	high mobility group box 3
ILMN_1815203	3158	HMGCS2	M8 - yellow	NO	YES	NO	NO	1	1.33538	0.0121073	0.0483769	3-hydroxy-3-methylglutaryl-CoA synthase 2
ILMN_1776052	3151	HMGN2	M4 - turquoise	NO	YES	NO	NO	1	1.71782	1.68897e-05	0.000264134	high mobility group nucleosomal binding domain 2
ILMN_1781942	3161	HMMR	M4 - turquoise	NO	NO	NO	NO	5	-1.86423	5.04929e-12	2.42997e-09	hyaluronan mediated motility receptor
ILMN_1800512	3162	HMOX1	M8 - yellow	NO	NO	NO	NO	22	2.00674	0.000181133	0.00173606	heme oxygenase 1
ILMN_3227811	3178	HNRNPA1	M5 - blue	NO	YES	NO	NO	12	-1.39769	2.35086e-06	5.94846e-05	heterogeneous nuclear ribonucleoprotein A1
ILMN_3213568	144983	HNRNPA1L2	M4 - turquoise	NO	NO	NO	NO	13	-1.14889	2.11116e-05	0.000335251	heterogeneous nuclear ribonucleoprotein A1-like 2
ILMN_3273854	3181	HNRNPA2B1	M4 - turquoise	NO	NO	NO	NO	7	-1.17407	2.40594e-05	0.000371672	heterogeneous nuclear ribonucleoprotein A2/B1
ILMN_2334587	3183	HNRNPC	M4 - turquoise	NO	NO	NO	NO	14	-1.78852	8.92033e-11	1.98868e-08	heterogeneous nuclear ribonucleoprotein C (C1/C2)
ILMN_1804568	9456	HOMER1	M4 - turquoise	NO	NO	NO	NO	5	-1.23046	1.54999e-07	7.13025e-06	homer scaffolding protein 1
ILMN_2316236	84525	HOPX	M4 - turquoise	NO	NO	YES	YES	4	3.54863	1.04585e-05	0.000180749	HOP homeobox
ILMN_1764850	3241	HPCAL1	M1 - brown	NO	NO	NO	NO	2	1.99685	0.000249409	0.00242858	hippocalcin like 1
ILMN_1718537	79803	HPS6	M4 - turquoise	NO	NO	NO	NO	10	1.40151	2.15502e-08	1.54969e-06	HPS6, biogenesis of lysosomal organelles complex 2 subunit 3
ILMN_1738237	64342	HS1BP3	M7 - red	NO	NO	NO	NO	2	1.45456	5.77863e-09	5.2018e-07	HCLS1 binding protein 3
ILMN_1739429	90161	HS6ST2	M5 - blue	NO	NO	NO	NO	X	-1.93481	1.21642e-07	6.28263e-06	heparan sulfate 6-O-sulfotransferase 2
ILMN_1667030	3281	HSBP1	M6 - green	NO	NO	YES	NO	16	-1.49544	3.43942e-07	1.23135e-05	heat shock factor binding protein 1
ILMN_1773623	3292	HSD17B1	M6 - green	YES	YES	NO	NO	17	1.87617	5.05318e-13	5.74799e-10	hydroxysteroid 17-beta dehydrogenase 1
ILMN_2094106	51144	HSD17B12	M5 - blue	NO	YES	NO	NO	11	-1.14339	5.58721e-05	0.00068123	hydroxysteroid 17-beta dehydrogenase 12
ILMN_1671661	51478	HSD17B7	M4 - turquoise	NO	NO	NO	NO	1	-1.21044	1.32781e-06	3.76313e-05	hydroxysteroid 17-beta dehydrogenase 7
ILMN_1780693	3283	HSD3B1	M4 - turquoise	YES	NO	NO	YES	1	5.02495	1.82334e-12	1.1129e-09	hydroxy-delta-5-steroid dehydrogenase, 3 beta- and steroid delta-isomerase 1
ILMN_2096116	7184	HSP90B1	M4 - turquoise	NO	NO	NO	NO	12	-1.14295	7.8011e-05	0.000949064	heat shock protein 90 beta family member 1
ILMN_1690894	343477	HSP90B3P	M4 - turquoise	NO	NO	NO	NO	1	-1.13537	0.000117493	0.00130017	heat shock protein 90 beta family member 3, pseudogene
ILMN_1789074	3303	HSPA1A	M5 - blue	NO	NO	NO	NO	6	-2.25229	2.6762e-08	2.08647e-06	heat shock protein family A (Hsp70) member 1A
ILMN_1660436	3304	HSPA1B	M5 - blue	NO	NO	NO	NO	6	-2.02716	0.00614744	0.0300527	heat shock protein family A (Hsp70) member 1B
ILMN_2395043	3308	HSPA4	M6 - green	NO	NO	NO	NO	5	1.13171	2.5959e-07	9.82788e-06	heat shock protein family A (Hsp70) member 4
ILMN_1732468	22824	HSPA4L	M4 - turquoise	NO	NO	NO	NO	4	-1.13225	7.60864e-07	2.51852e-05	heat shock protein family A (Hsp70) member 4 like
ILMN_1773865	3309	HSPA5	M6 - green	NO	NO	NO	YES	9	-3.06319	1.79956e-12	1.0473e-09	heat shock protein family A (Hsp70) member 5
ILMN_3236821	3315	HSPB1	M4 - turquoise	NO	NO	NO	NO	7	2.12673	1.16189e-08	9.26001e-07	heat shock protein family B (small) member 1
ILMN_1681340	51668	HSPB11	M6 - green	NO	NO	NO	NO	1	-1.38757	8.65757e-07	2.56397e-05	heat shock protein family B (small) member 11
ILMN_3289659	3329	HSPD1	M4 - turquoise	NO	NO	NO	NO	2	-1.30402	2.42686e-10	4.247e-08	heat shock protein family D (Hsp60) member 1
ILMN_1664303	10553	HTATIP2	M4 - turquoise	NO	NO	NO	NO	11	1.29633	5.38523e-09	5.1333e-07	HIV-1 Tat interactive protein 2
ILMN_1676563	5654	HTRA1	M1 - brown	NO	NO	NO	NO	10	2.23043	0.000156558	0.00168221	HtrA serine peptidase 1
ILMN_2099277	203100	HTRA4	M1 - brown	NO	YES	NO	YES	8	2.95246	7.46428e-05	0.000927475	HtrA serine peptidase 4
ILMN_2073543	25764	HYPK	M4 - turquoise	NO	NO	NO	NO	15	-1.31079	8.37268e-07	2.69661e-05	huntingtin interacting protein K
ILMN_2217329	285148	IAH1	M8 - yellow	NO	NO	NO	NO	2	-1.05354	0.00123373	0.0077612	isoamyl acetate-hydrolyzing esterase 1 homolog
ILMN_1664861	3397	ID1	M6 - green	NO	NO	YES	NO	20	-2.23474	4.17897e-07	1.4385e-05	inhibitor of DNA binding 1, HLH protein
ILMN_1793990	3398	ID2	M4 - turquoise	NO	NO	YES	YES	2	-3.14647	2.93539e-06	7.1323e-05	inhibitor of DNA binding 2, HLH protein
ILMN_1732296	3399	ID3	M8 - yellow	NO	NO	YES	NO	1	-2.01625	0.000772443	0.00534875	inhibitor of DNA binding 3, HLH protein
ILMN_1696432	3417	IDH1	M5 - blue	NO	NO	NO	NO	2	-1.61199	0.00015384	0.00161216	isocitrate dehydrogenase (NADP(+)) 1, cytosolic
ILMN_1751753	3418	IDH2	M5 - blue	NO	NO	NO	NO	15	-1.44672	0.0010909	0.00710931	isocitrate dehydrogenase (NADP(+)) 2, mitochondrial
ILMN_1758626	3423	IDS	M4 - turquoise	NO	YES	NO	NO	X	2.18011	2.95111e-10	4.85865e-08	iduronate 2-sulfatase
ILMN_1700584	9592	IER2	M4 - turquoise	NO	NO	NO	NO	19	-1.52246	4.87503e-09	4.84118e-07	immediate early response 2
ILMN_1682717	8870	IER3	M4 - turquoise	NO	YES	NO	YES	6	-3.01014	1.89918e-07	8.86696e-06	immediate early response 3
ILMN_1721833	51278	IER5	M4 - turquoise	NO	YES	NO	NO	1	-1.95062	2.23368e-08	1.50668e-06	immediate early response 5
ILMN_2348268	25900	IFFO1	M4 - turquoise	NO	NO	NO	NO	12	-1.51841	3.04142e-08	1.93668e-06	intermediate filament family orphan 1
ILMN_3236367	126917	IFFO2	M4 - turquoise	NO	NO	NO	NO	1	-1.73015	4.26303e-05	0.000545969	intermediate filament family orphan 2
ILMN_1807277	10437	IFI30	M5 - blue	NO	NO	NO	NO	19	2.12138	1.60295e-05	0.000265479	IFI30, lysosomal thiol reductase
ILMN_1745374	3430	IFI35	M5 - blue	NO	NO	NO	NO	17	1.24601	0.00429111	0.022123	interferon induced protein 35
ILMN_1687384	2537	IFI6	M5 - blue	NO	NO	NO	NO	1	-1.84005	7.90258e-05	0.000882866	interferon alpha inducible protein 6
ILMN_1739428	3433	IFIT2	M5 - blue	NO	NO	NO	YES	10	2.50251	0.00193434	0.0112548	interferon induced protein with tetratricopeptide repeats 2
ILMN_1673352	10581	IFITM2	M5 - blue	NO	NO	NO	NO	11	1.69083	0.0272327	0.0918216	interferon induced transmembrane protein 2
ILMN_1675939	3459	IFNGR1	M8 - yellow	NO	NO	NO	NO	6	1.20082	1.33394e-07	6.73609e-06	interferon gamma receptor 1
ILMN_1744635	9543	IGDCC3	M5 - blue	NO	NO	NO	YES	15	-2.80781	4.31791e-10	7.60955e-08	immunoglobulin superfamily DCC subclass member 3
ILMN_2139396	57722	IGDCC4	M2 - pink	NO	NO	NO	NO	15	1.70838	9.23207e-06	0.000175157	immunoglobulin superfamily DCC subclass member 4
ILMN_1702447	10644	IGF2BP2	M1 - brown	NO	NO	NO	NO	3	1.59478	1.31891e-07	6.21578e-06	insulin like growth factor 2 mRNA binding protein 2
ILMN_1746085	3486	IGFBP3	M1 - brown	YES	NO	NO	YES	7	3.56445	0.00060304	0.00483689	insulin like growth factor binding protein 3
ILMN_2344221	150084	IGSF5	M5 - blue	NO	NO	NO	NO	21	1.72157	0.0207922	0.0722573	immunoglobulin superfamily member 5
ILMN_1767360	3588	IL10RB	M5 - blue	NO	NO	NO	NO	21	-1.51567	2.45313e-06	6.20098e-05	interleukin 10 receptor subunit beta
ILMN_1658483	3552	IL1A	M4 - turquoise	NO	NO	NO	YES	2	-2.53069	5.66434e-12	2.57728e-09	interleukin 1 alpha
ILMN_1810584	3554	IL1R1	M5 - blue	NO	YES	NO	NO	2	1.24101	9.98375e-06	0.000183439	interleukin 1 receptor type 1
ILMN_1686884	3556	IL1RAP	M4 - turquoise	NO	YES	NO	YES	3	3.10454	3.30898e-12	1.74832e-09	interleukin 1 receptor accessory protein
ILMN_1753758	246778	IL27	M4 - turquoise	NO	NO	NO	NO	16	1.07878	1.57888e-05	0.000250072	interleukin 27
ILMN_2043079	286676	ILDR1	M5 - blue	NO	NO	NO	NO	3	-1.63465	2.2028e-06	5.63634e-05	immunoglobulin like domain containing receptor 1
ILMN_1759419	10994	ILVBL	M3 - magenta	NO	NO	NO	NO	19	1.2323	0.00068175	0.00486339	ilvB acetolactate synthase like
ILMN_2094061	3613	IMPA2	M5 - blue	NO	NO	NO	NO	18	1.34058	2.44931e-05	0.000354916	inositol monophosphatase 2
ILMN_2381603	54556	ING3	M4 - turquoise	NO	NO	YES	NO	7	-1.00373	6.75197e-06	0.000137261	inhibitor of growth family member 3
ILMN_1756443	3623	INHA	M4 - turquoise	NO	YES	NO	NO	2	2.18844	1.09933e-09	1.41808e-07	inhibin alpha subunit
ILMN_1667239	3628	INPP1	M5 - blue	NO	NO	NO	NO	2	-1.03775	1.12513e-06	3.43789e-05	inositol polyphosphate-1-phosphatase
ILMN_1728426	3636	INPPL1	M4 - turquoise	NO	NO	NO	NO	11	1.21774	0.000129043	0.00140282	inositol polyphosphate phosphatase like 1
ILMN_1720540	3641	INSL4	M8 - yellow	YES	YES	NO	NO	9	-1.90581	0.000263098	0.00231587	insulin like 4
ILMN_1655557	26512	INTS6	M4 - turquoise	NO	NO	NO	NO	13	-1.39655	3.15197e-06	7.52654e-05	integrator complex subunit 6
ILMN_1803819	8826	IQGAP1	M1 - brown	NO	NO	NO	NO	15	1.41926	2.83255e-07	1.13415e-05	IQ motif containing GTPase activating protein 1
ILMN_1725946	3664	IRF6	M1 - brown	NO	NO	YES	NO	1	-1.53878	3.1045e-06	7.42736e-05	interferon regulatory factor 6
ILMN_1745471	10379	IRF9	M5 - blue	NO	NO	YES	NO	14	2.31623	0.00194838	0.0113154	interferon regulatory factor 9
ILMN_1782412	153572	IRX2	M7 - red	NO	NO	YES	NO	5	-1.10076	1.08185e-05	0.000185815	iroquois homeobox 2
ILMN_1763390	3670	ISL1	M4 - turquoise	NO	NO	YES	YES	5	-3.20072	2.28639e-09	2.63672e-07	ISL LIM homeobox 1
ILMN_3300353	729920	ISPD	M9 - black	NO	NO	NO	NO	7	1.82046	1.55973e-13	4.8294e-10	isoprenoid synthase domain containing
ILMN_1747934	51477	ISYNA1	M5 - blue	NO	NO	NO	YES	19	-3.51246	1.32365e-10	2.69303e-08	inositol-3-phosphate synthase 1
ILMN_1701244	55846	ITFG2	M5 - blue	NO	NO	NO	NO	12	-1.03062	1.32397e-05	0.000233656	integrin alpha FG-GAP repeat containing 2
ILMN_1665792	3673	ITGA2	M5 - blue	NO	NO	NO	NO	5	1.27496	8.82948e-07	2.8149e-05	integrin subunit alpha 2
ILMN_1792679	3678	ITGA5	M1 - brown	NO	NO	NO	YES	12	2.85976	3.28052e-08	2.01708e-06	integrin subunit alpha 5
ILMN_2359287	3655	ITGA6	M6 - green	NO	NO	NO	NO	2	-1.22595	0.000127228	0.00128324	integrin subunit alpha 6
ILMN_2169439	3685	ITGAV	M5 - blue	NO	NO	NO	NO	2	-1.33401	0.000129829	0.00130428	integrin subunit alpha V
ILMN_1668374	3693	ITGB5	M6 - green	NO	NO	NO	YES	3	-2.93852	6.04689e-11	1.75957e-08	integrin subunit beta 5
ILMN_1789846	3694	ITGB6	M5 - blue	NO	NO	NO	NO	2	1.05456	1.13482e-05	0.0002017	integrin subunit beta 6
ILMN_1731862	80760	ITIH5	M4 - turquoise	YES	NO	NO	NO	10	-1.52599	6.22238e-10	9.26876e-08	inter-alpha-trypsin inhibitor heavy chain family member 5
ILMN_1680453	81618	ITM2C	M6 - green	NO	NO	NO	NO	2	-2.20971	5.31182e-10	9.04274e-08	integral membrane protein 2C
ILMN_2134381	319085	ITPK1-AS1	M4 - turquoise	NO	NO	NO	NO	14	-1.06879	3.76053e-05	0.000534094	ITPK1 antisense RNA 1
ILMN_3239181	85450	ITPRIP	M1 - brown	NO	NO	NO	NO	10	1.33051	4.28741e-05	0.000581602	inositol 1,4,5-trisphosphate receptor interacting protein
ILMN_1747241	55677	IWS1	M6 - green	NO	NO	YES	NO	2	1.21926	2.25819e-09	2.70388e-07	IWS1, SUPT6H interacting protein
ILMN_1736015	79960	JADE1	M5 - blue	NO	NO	YES	NO	4	-1.11063	1.28554e-05	0.000219744	jade family PHD finger 1
ILMN_1790518	9767	JADE3	M5 - blue	NO	NO	NO	NO	X	1.12337	1.60728e-06	4.18111e-05	jade family PHD finger 3
ILMN_1691376	182	JAG1	M5 - blue	NO	NO	NO	NO	20	-1.03729	0.00222897	0.012518	jagged 1
ILMN_1769575	83700	JAM3	M5 - blue	NO	NO	NO	YES	11	-3.01362	1.85941e-07	8.76304e-06	junctional adhesion molecule 3
ILMN_1764177	3720	JARID2	M1 - brown	NO	NO	YES	NO	6	-1.48883	1.01353e-07	5.17624e-06	jumonji and AT-rich interaction domain containing 2
ILMN_1806023	3725	JUN	M4 - turquoise	NO	NO	YES	YES	1	-5.76957	4.79748e-15	4.24241e-11	Jun proto-oncogene, AP-1 transcription factor subunit
ILMN_2086077	3726	JUNB	M4 - turquoise	NO	YES	YES	NO	19	-1.79702	4.78362e-14	7.33857e-11	JunB proto-oncogene, AP-1 transcription factor subunit
ILMN_1733811	3728	JUP	M5 - blue	NO	NO	NO	NO	17	1.89984	4.91035e-08	3.24226e-06	junction plakoglobin
ILMN_3244019	23189	KANK1	M4 - turquoise	NO	NO	YES	NO	9	-1.28841	1.24936e-06	3.63128e-05	KN motif and ankyrin repeat domains 1
ILMN_1776936	163782	KANK4	M8 - yellow	NO	NO	NO	NO	1	-1.02845	0.00977651	0.03984	KN motif and ankyrin repeat domains 4
ILMN_1690386	57325	KAT14	M6 - green	NO	NO	NO	NO	20	1.13979	7.33916e-09	6.65443e-07	lysine acetyltransferase 14
ILMN_1782247	2648	KAT2A	M8 - yellow	NO	NO	YES	NO	17	-1.5813	8.57997e-08	4.95875e-06	lysine acetyltransferase 2A
ILMN_1739854	79768	KATNBL1	M4 - turquoise	NO	NO	NO	NO	15	1.5857	1.88058e-05	0.00031034	katanin regulatory subunit B1 like 1
ILMN_1798458	23254	KAZN	M8 - yellow	NO	NO	NO	NO	1	1.37394	1.92413e-05	0.000298151	kazrin, periplakin interacting protein
ILMN_1716272	84541	KBTBD8	M4 - turquoise	NO	NO	NO	NO	3	-2.20089	1.2903e-09	1.6308e-07	kelch repeat and BTB domain containing 8
ILMN_2235785	81033	KCNH6	M4 - turquoise	NO	NO	NO	NO	17	-1.40936	1.08498e-05	0.000200408	potassium voltage-gated channel subfamily H member 6
ILMN_2071641	3775	KCNK1	M5 - blue	NO	NO	NO	YES	1	2.52155	6.37293e-07	2.20584e-05	potassium two pore domain channel subfamily K member 1
ILMN_1766918	8645	KCNK5	M4 - turquoise	NO	YES	NO	NO	6	-1.29973	3.95865e-08	2.38137e-06	potassium two pore domain channel subfamily K member 5
ILMN_1709937	3783	KCNN4	M1 - brown	NO	NO	NO	NO	19	-1.20959	0.000182	0.00189773	potassium calcium-activated channel subfamily N member 4
ILMN_1651557	143888	KDELC2	M3 - magenta	NO	NO	NO	NO	11	1.12612	0.00549071	0.0256209	KDEL motif containing 2
ILMN_2285996	9768	KIAA0101	M4 - turquoise	NO	NO	NO	NO	15	-2.39979	5.15342e-11	1.28964e-08	KIAA0101
ILMN_2376133	57179	KIAA1191	M8 - yellow	NO	NO	NO	NO	5	-1.07937	5.0724e-08	3.3228e-06	KIAA1191
ILMN_1776121	343990	KIAA1211L	M1 - brown	NO	NO	NO	NO	2	1.77252	1.58231e-08	1.16121e-06	KIAA1211 like
ILMN_2229922	55196	KIAA1551	M5 - blue	NO	NO	NO	NO	12	-1.03987	5.64708e-09	5.12023e-07	KIAA1551
ILMN_2158003	80726	KIAA1683	M4 - turquoise	NO	NO	NO	NO	19	-1.64822	2.7544e-08	1.78122e-06	KIAA1683
ILMN_3287244	90231	KIAA2013	M4 - turquoise	NO	NO	NO	NO	1	1.18263	1.36092e-06	3.89669e-05	KIAA2013
ILMN_1735552	23095	KIF1B	M4 - turquoise	NO	NO	NO	NO	1	1.23886	2.98517e-06	7.22474e-05	kinesin family member 1B
ILMN_1695658	10112	KIF20A	M4 - turquoise	NO	NO	NO	NO	5	-1.43153	3.61665e-08	2.32665e-06	kinesin family member 20A
ILMN_1811472	9493	KIF23	M4 - turquoise	NO	NO	NO	NO	15	-1.51581	3.69519e-08	2.23911e-06	kinesin family member 23
ILMN_1734476	3796	KIF2A	M6 - green	NO	NO	NO	NO	5	1.43069	3.1924e-08	2.00225e-06	kinesin family member 2A
ILMN_1788160	3799	KIF5B	M6 - green	NO	NO	NO	NO	10	1.34088	3.68279e-08	2.23911e-06	kinesin family member 5B
ILMN_2222008	3833	KIFC1	M4 - turquoise	NO	NO	NO	NO	6	-1.11988	1.94858e-08	1.35724e-06	kinesin family member C1
ILMN_1669404	3814	KISS1	M2 - pink	YES	NO	NO	YES	1	5.35143	9.63323e-06	0.00018153	KiSS-1 metastasis-suppressor
ILMN_1659122	7071	KLF10	M4 - turquoise	NO	NO	YES	NO	8	-1.97098	4.56811e-06	0.000100898	Kruppel like factor 10
ILMN_1735930	10365	KLF2	M4 - turquoise	NO	NO	YES	YES	19	-2.53572	4.73055e-06	9.71139e-05	Kruppel like factor 2
ILMN_1779857	9314	KLF4	M4 - turquoise	NO	YES	YES	YES	9	-2.79585	9.79868e-07	2.97158e-05	Kruppel like factor 4
ILMN_1737406	1316	KLF6	M4 - turquoise	NO	YES	YES	NO	10	-2.34438	4.17469e-05	0.000537129	Kruppel like factor 6
ILMN_1695246	200942	KLHDC8B	M8 - yellow	NO	NO	NO	NO	3	1.47479	2.9279e-07	1.22937e-05	kelch domain containing 8B
ILMN_1692785	9903	KLHL21	M4 - turquoise	NO	NO	NO	NO	1	-1.05536	0.00430332	0.0227887	kelch like family member 21
ILMN_1780663	377007	KLHL30	M2 - pink	NO	NO	NO	NO	2	1.12974	0.000217898	0.00218641	kelch like family member 30
ILMN_1727134	57542	KLHL42	M8 - yellow	NO	NO	NO	NO	12	-1.03723	0.000159386	0.00156479	kelch like family member 42
ILMN_1706687	51088	KLHL5	M4 - turquoise	NO	NO	NO	YES	4	3.27463	7.83108e-10	1.10097e-07	kelch like family member 5
ILMN_1669598	51111	KMT5B	M6 - green	NO	NO	YES	NO	11	1.11682	3.99494e-06	8.49123e-05	lysine methyltransferase 5B
ILMN_1783712	400506	KNOP1	M6 - green	NO	NO	NO	NO	16	1.12236	1.78877e-06	4.55037e-05	lysine rich nucleolar protein 1
ILMN_1732516	9735	KNTC1	M4 - turquoise	NO	NO	NO	NO	12	-1.18849	1.3328e-08	1.07148e-06	kinetochore associated 1
ILMN_1721868	3838	KPNA2	M4 - turquoise	NO	NO	NO	NO	17	-1.76197	2.11955e-08	1.52858e-06	karyopherin subunit alpha 2
ILMN_1708427	3839	KPNA3	M4 - turquoise	NO	NO	NO	NO	13	1.00944	7.55944e-08	4.05955e-06	karyopherin subunit alpha 3
ILMN_2228162	3868	KRT16	M9 - black	NO	NO	NO	NO	17	1.39042	1.94871e-05	0.000301326	keratin 16
ILMN_1666845	3872	KRT17	M8 - yellow	NO	NO	NO	YES	17	3.53953	2.48523e-09	3.6584e-07	keratin 17
ILMN_3178307	3875	KRT18	M8 - yellow	NO	YES	NO	YES	12	2.97202	8.20847e-07	2.6747e-05	keratin 18
ILMN_3187508	284085	KRT18P55	M8 - yellow	NO	NO	NO	NO	17	1.55434	6.94206e-06	0.000139538	keratin 18 pseudogene 55
ILMN_1730777	3880	KRT19	M1 - brown	NO	YES	NO	NO	17	1.36666	0.0175209	0.068328	keratin 19
ILMN_1791545	25984	KRT23	M1 - brown	NO	NO	NO	NO	17	-1.1146	0.00114027	0.00778802	keratin 23
ILMN_2163723	3855	KRT7	M4 - turquoise	NO	NO	NO	NO	12	1.8389	1.60475e-07	7.33532e-06	keratin 7
ILMN_1813131	3856	KRT8	M8 - yellow	NO	YES	NO	YES	12	2.5211	1.24883e-07	6.41726e-06	keratin 8
ILMN_1705814	144501	KRT80	M8 - yellow	NO	NO	NO	NO	12	-1.70965	0.000107158	0.00112296	keratin 80
ILMN_3191922	283102	KRT8P41	M8 - yellow	NO	YES	NO	NO	11	2.14566	3.20675e-07	1.3134e-05	keratin 8 pseudogene 41
ILMN_1658802	200185	KRTCAP2	M1 - brown	NO	NO	NO	NO	1	1.47025	3.09817e-08	2.06752e-06	keratinocyte associated protein 2
ILMN_1746517	8942	KYNU	M6 - green	NO	NO	NO	YES	2	3.34261	5.02897e-07	1.8426e-05	kynureninase
ILMN_1782389	3898	LAD1	M4 - turquoise	NO	NO	NO	NO	1	2.06161	3.71044e-07	1.45311e-05	ladinin 1
ILMN_1807491	3904	LAIR2	M1 - brown	NO	NO	NO	YES	19	2.68111	0.0146947	0.0597456	leukocyte associated immunoglobulin like receptor 2
ILMN_1773567	3911	LAMA5	M6 - green	NO	NO	NO	NO	20	-1.28429	9.47706e-06	0.000167099	laminin subunit alpha 5
ILMN_1658709	3912	LAMB1	M5 - blue	NO	YES	NO	NO	7	-1.95121	4.15594e-05	0.000561047	laminin subunit beta 1
ILMN_1752968	3913	LAMB2	M8 - yellow	NO	NO	NO	NO	3	-1.03623	5.45514e-06	0.0001153	laminin subunit beta 2
ILMN_1715684	3914	LAMB3	M4 - turquoise	NO	NO	NO	NO	1	1.25547	0.00122604	0.00847793	laminin subunit beta 3
ILMN_1653824	3918	LAMC2	M4 - turquoise	NO	NO	NO	NO	1	-1.68359	2.358e-09	2.57681e-07	laminin subunit gamma 2
ILMN_1782292	3916	LAMP1	M4 - turquoise	NO	NO	NO	NO	13	1.11665	5.5234e-08	3.22323e-06	lysosomal associated membrane protein 1
ILMN_1659753	3920	LAMP2	M4 - turquoise	NO	NO	NO	NO	X	1.08529	8.11993e-07	2.54826e-05	lysosomal associated membrane protein 2
ILMN_2170814	27074	LAMP3	M7 - red	NO	NO	NO	NO	3	1.14842	0.0140273	0.0528824	lysosomal associated membrane protein 3
ILMN_1815878	55004	LAMTOR1	M5 - blue	NO	NO	NO	NO	11	1.04228	1.62552e-09	1.9188e-07	late endosomal/lysosomal adaptor, MAPK and MTOR activator 1
ILMN_1745110	9741	LAPTM4A	M1 - brown	NO	NO	NO	NO	2	1.62323	5.95178e-09	5.51642e-07	lysosomal protein transmembrane 4 alpha
ILMN_1697916	120071	LARGE2	M5 - blue	NO	NO	NO	NO	11	-2.19829	2.10552e-11	8.9306e-09	LARGE xylosyl- and glucuronyltransferase 2
ILMN_1681590	23367	LARP1	M1 - brown	NO	NO	NO	NO	5	1.12234	2.64322e-05	0.000404319	La ribonucleoprotein domain family member 1
ILMN_1733390	55132	LARP1B	M4 - turquoise	NO	NO	NO	NO	4	-1.52244	4.36763e-07	1.58457e-05	La ribonucleoprotein domain family member 1B
ILMN_1757317	51520	LARS	M4 - turquoise	NO	NO	NO	NO	5	1.10433	2.06164e-05	0.000309308	leucyl-tRNA synthetase
ILMN_1665909	3927	LASP1	M4 - turquoise	NO	NO	NO	YES	17	2.80507	1.11478e-08	8.94147e-07	LIM and SH3 protein 1
ILMN_2315979	81606	LBH	M4 - turquoise	NO	YES	YES	NO	2	-1.29025	0.000547051	0.00439908	limb bud and heart development
ILMN_1653282	353139	LCE2A	M8 - yellow	NO	NO	NO	NO	1	1.59099	0.000267715	0.00235155	late cornified envelope 2A
ILMN_1795711	26239	LCE2B	M8 - yellow	NO	NO	NO	NO	1	1.87735	0.00114398	0.00737455	late cornified envelope 2B
ILMN_1656706	353141	LCE2D	M8 - yellow	NO	NO	NO	NO	1	1.43583	0.00452452	0.0222492	late cornified envelope 2D
ILMN_2312709	51451	LCMT1	M5 - blue	NO	NO	NO	NO	16	-1.45219	8.08182e-10	1.65777e-07	leucine carboxyl methyltransferase 1
ILMN_1662932	3936	LCP1	M8 - yellow	NO	YES	NO	NO	13	1.17142	0.0143899	0.0553756	lymphocyte cytosolic protein 1
ILMN_1728132	3945	LDHB	M5 - blue	NO	NO	NO	YES	12	-2.59822	1.15095e-10	3.85193e-08	lactate dehydrogenase B
ILMN_2053415	3949	LDLR	M4 - turquoise	NO	NO	NO	NO	19	-1.49471	0.000102495	0.00116588	low density lipoprotein receptor
ILMN_1794842	29124	LGALS13	M7 - red	YES	NO	NO	YES	19	4.47634	6.90716e-07	2.06498e-05	galectin 13
ILMN_1698318	56891	LGALS14	M4 - turquoise	YES	YES	NO	YES	19	4.66214	1.74525e-11	6.04514e-09	galectin 14
ILMN_1680952	148003	LGALS16	M6 - green	YES	NO	NO	NO	19	1.6109	9.74811e-05	0.00104563	galectin 16
ILMN_1659688	3959	LGALS3BP	M5 - blue	NO	NO	NO	NO	17	-1.20327	0.000825352	0.0056509	galectin 3 binding protein
ILMN_1702310	8549	LGR5	M4 - turquoise	NO	NO	NO	NO	12	-1.42546	1.0887e-07	5.05469e-06	leucine rich repeat containing G protein-coupled receptor 5
ILMN_1765187	3972	LHB	M2 - pink	NO	YES	NO	YES	19	4.86095	0.00220685	0.0131429	luteinizing hormone beta polypeptide
ILMN_1747744	10184	LHFPL2	M7 - red	NO	NO	NO	NO	5	1.85782	6.39657e-07	2.02114e-05	lipoma HMGIC fusion partner-like 2
ILMN_1709094	3977	LIFR	M5 - blue	NO	NO	NO	NO	5	2.06317	1.01269e-08	8.39266e-07	leukemia inhibitory factor receptor alpha
ILMN_1704369	51474	LIMA1	M8 - yellow	NO	NO	NO	NO	12	1.30459	7.56507e-05	0.00087162	LIM domain and actin binding 1
ILMN_2139761	22998	LIMCH1	M4 - turquoise	NO	YES	NO	NO	4	1.03345	0.000581442	0.00460753	LIM and calponin homology domains 1
ILMN_1795835	338758	LINC00936	M4 - turquoise	NO	NO	NO	NO	12	-2.46854	2.24678e-11	6.77419e-09	long intergenic non-protein coding RNA 936
ILMN_1857915	401397	LINC00998	M4 - turquoise	NO	NO	NO	NO	7	1.37801	4.11746e-05	0.000532779	long intergenic non-protein coding RNA 998
ILMN_1718063	3988	LIPA	M8 - yellow	NO	NO	NO	NO	10	-1.81196	4.75321e-06	0.000103614	lipase A, lysosomal acid type
ILMN_2189027	9388	LIPG	M6 - green	NO	NO	NO	NO	18	1.20778	3.32583e-06	7.37845e-05	lipase G, endothelial type
ILMN_1754969	29995	LMCD1	M4 - turquoise	NO	NO	YES	NO	3	-1.85139	8.41261e-06	0.000152695	LIM and cysteine rich domains 1
ILMN_1716056	91289	LMF2	M6 - green	NO	NO	NO	NO	22	-1.12935	1.41857e-08	1.30523e-06	lipase maturation factor 2
ILMN_2126706	4001	LMNB1	M4 - turquoise	NO	NO	NO	NO	5	-1.17183	2.04362e-09	2.29389e-07	lamin B1
ILMN_1708101	84823	LMNB2	M4 - turquoise	NO	NO	NO	NO	19	-1.11043	6.54776e-06	0.000126141	lamin B2
ILMN_1800078	4005	LMO2	M4 - turquoise	NO	NO	YES	NO	11	1.31919	1.55691e-06	4.29565e-05	LIM domain only 2
ILMN_1785703	56203	LMOD3	M4 - turquoise	NO	NO	NO	NO	3	-1.08482	4.04014e-05	0.00056357	leiomodin 3
ILMN_1814737	4012	LNPEP	M4 - turquoise	NO	NO	NO	NO	5	2.17633	2.47292e-06	5.77822e-05	leucyl and cystinyl aminopeptidase
ILMN_3235637	100128288	LOC100128288	M4 - turquoise	NO	YES	NO	NO	17	-1.18998	3.94699e-05	0.000553043	uncharacterized LOC100128288
ILMN_3244323	148413	LOC148413	M4 - turquoise	NO	NO	NO	NO	1	1.03817	1.92822e-06	4.82537e-05	uncharacterized LOC148413
ILMN_3238058	151162	LOC151162	M1 - brown	NO	NO	NO	NO	2	1.81628	4.94258e-06	0.000106079	hypothetical LOC151162
ILMN_1714741	346887	LOC346887	M4 - turquoise	NO	NO	NO	NO	8	-1.32425	0.00149062	0.00987367	similar to solute carrier family 16 (monocarboxylic acid transporters), member 14
ILMN_3264112	388692	LOC388692	M4 - turquoise	NO	NO	NO	NO	1	-1.40462	2.39275e-06	6.08232e-05	uncharacterized LOC388692
ILMN_1701314	399900	LOC399900	M4 - turquoise	NO	NO	NO	NO	11	-1.16169	5.26387e-05	0.000693308	uncharacterized LOC399900
ILMN_1774335	400576	LOC400576	M5 - blue	NO	NO	NO	NO	17	1.2802	0.000468105	0.00365958	uncharacterized LOC400576
ILMN_1796999	401220	LOC401220	M1 - brown	NO	NO	NO	NO	5	2.22033	6.23683e-07	2.16173e-05	uncharacterized LOC401220
ILMN_3296468	645195	LOC645195	M4 - turquoise	NO	NO	NO	NO	1	-1.04239	1.50333e-05	0.000239624	uncharacterized LOC645195
ILMN_2180519	729603	LOC729603	M4 - turquoise	NO	NO	NO	NO	6	-1.013	7.12471e-05	0.000830442	calcineurin like EF-hand protein 1 pseudogene
ILMN_1766125	9361	LONP1	M4 - turquoise	NO	NO	NO	NO	19	1.13624	5.53545e-07	1.86943e-05	lon peptidase 1, mitochondrial
ILMN_1705953	91694	LONRF1	M5 - blue	NO	NO	NO	NO	8	1.08897	1.35577e-07	5.98382e-06	LON peptidase N-terminal domain and ring finger 1
ILMN_1805225	10162	LPCAT3	M5 - blue	NO	NO	NO	NO	12	-1.99815	4.08746e-13	4.87089e-10	lysophosphatidylcholine acyltransferase 3
ILMN_1651254	4026	LPP	M1 - brown	NO	YES	NO	NO	3	-1.07425	0.00791139	0.0343467	LIM domain containing preferred translocation partner in lipoma
ILMN_1676197	84918	LRP11	M5 - blue	NO	NO	NO	NO	6	1.70019	1.09445e-08	1.0783e-06	LDL receptor related protein 11
ILMN_1723443	4036	LRP2	M4 - turquoise	NO	NO	NO	YES	2	-2.79775	5.94289e-12	2.70402e-09	LDL receptor related protein 2
ILMN_1702775	4041	LRP5	M5 - blue	NO	NO	NO	YES	11	-2.93297	4.57931e-07	1.73107e-05	LDL receptor related protein 5
ILMN_1660341	4043	LRPAP1	M6 - green	NO	NO	NO	NO	4	-1.57877	1.37618e-07	6.04189e-06	LDL receptor related protein associated protein 1
ILMN_2129161	2615	LRRC32	M1 - brown	NO	NO	NO	NO	11	2.23809	0.0032669	0.0183511	leucine rich repeat containing 32
ILMN_1772329	9209	LRRFIP2	M6 - green	NO	NO	NO	NO	3	1.12284	1.74745e-08	1.25301e-06	LRR binding FLII interacting protein 2
ILMN_1764885	164312	LRRN4	M1 - brown	NO	NO	NO	NO	20	1.44881	5.87447e-10	8.75052e-08	leucine rich repeat neuronal 4
ILMN_1715024	4047	LSS	M1 - brown	NO	YES	NO	NO	21	1.51693	6.46678e-09	5.92788e-07	lanosterol synthase (2,3-oxidosqualene-lanosterol cyclase)
ILMN_1690342	4048	LTA4H	M9 - black	NO	NO	NO	NO	12	-1.19554	5.53684e-06	0.000116534	leukotriene A4 hydrolase
ILMN_1805395	4054	LTBP3	M8 - yellow	NO	NO	NO	NO	11	-1.26834	9.73657e-05	0.00106273	latent transforming growth factor beta binding protein 3
ILMN_1695404	4061	LY6E	M8 - yellow	NO	NO	NO	YES	8	-2.96607	1.93442e-06	4.83605e-05	lymphocyte antigen 6 complex, locus E
ILMN_1781155	4067	LYN	M4 - turquoise	NO	NO	NO	NO	8	1.09203	0.000193118	0.00199454	LYN proto-oncogene, Src family tyrosine kinase
ILMN_1777564	4085	MAD2L1	M4 - turquoise	NO	NO	NO	NO	4	-1.37693	1.08565e-06	2.96598e-05	MAD2 mitotic arrest deficient-like 1 (yeast)
ILMN_1764709	9935	MAFB	M4 - turquoise	NO	NO	YES	NO	20	-1.71829	3.95458e-10	6.42619e-08	MAF bZIP transcription factor B
ILMN_2322375	23764	MAFF	M1 - brown	YES	NO	YES	NO	22	-1.23016	4.56948e-05	0.000628304	MAF bZIP transcription factor F
ILMN_2306189	9500	MAGED1	M5 - blue	NO	NO	NO	NO	X	-2.15386	9.86511e-06	0.000181927	MAGE family member D1
ILMN_1777139	84549	MAK16	M5 - blue	NO	NO	NO	NO	8	1.00349	1.85576e-07	8.76236e-06	MAK16 homolog
ILMN_1713807	57134	MAN1C1	M3 - magenta	YES	NO	NO	NO	1	1.45081	0.00135788	0.00839863	mannosidase alpha class 1C member 1
ILMN_1768510	23324	MAN2B2	M8 - yellow	NO	NO	NO	NO	4	-1.05826	0.00221722	0.0122838	mannosidase alpha class 2B member 2
ILMN_1800733	4126	MANBA	M6 - green	NO	NO	NO	NO	4	-1.96576	1.04794e-10	2.676e-08	mannosidase beta
ILMN_1663640	4128	MAOA	M2 - pink	YES	NO	NO	NO	X	1.9228	9.63434e-05	0.0011162	monoamine oxidase A
ILMN_1783156	5606	MAP2K3	M4 - turquoise	NO	NO	NO	NO	17	-1.48105	2.86646e-12	1.72433e-09	mitogen-activated protein kinase kinase 3
ILMN_1678087	4216	MAP3K4	M8 - yellow	NO	NO	NO	NO	6	-1.26353	8.12828e-07	2.66568e-05	mitogen-activated protein kinase kinase kinase 4
ILMN_1741159	1326	MAP3K8	M1 - brown	NO	NO	NO	NO	10	-1.27354	1.02972e-05	0.000191588	mitogen-activated protein kinase kinase kinase 8
ILMN_2080080	256714	MAP7D2	M5 - blue	NO	NO	NO	NO	X	-1.93465	5.08545e-08	3.3228e-06	MAP7 domain containing 2
ILMN_1749327	5603	MAPK13	M8 - yellow	NO	NO	YES	NO	6	-1.30037	7.61196e-05	0.000876216	mitogen-activated protein kinase 13
ILMN_2268068	79109	MAPKAP1	M4 - turquoise	NO	NO	NO	NO	9	1.01605	4.35015e-07	1.4769e-05	mitogen-activated protein kinase associated protein 1
ILMN_1732452	7867	MAPKAPK3	M1 - brown	NO	NO	NO	NO	3	1.51517	1.80019e-10	3.49223e-08	mitogen-activated protein kinase-activated protein kinase 3
ILMN_1799106	64757	MARC1	M5 - blue	NO	NO	NO	NO	1	-1.58172	5.9525e-07	2.09215e-05	mitochondrial amidoxime reducing component 1
ILMN_1655796	115123	MARCH3	M4 - turquoise	NO	NO	NO	NO	5	-1.9143	3.84908e-14	9.63233e-11	membrane associated ring-CH-type finger 3
ILMN_1807042	4082	MARCKS	M4 - turquoise	NO	NO	NO	YES	6	2.95678	2.20982e-08	1.49867e-06	myristoylated alanine rich protein kinase C substrate
ILMN_1714433	65108	MARCKSL1	M6 - green	NO	NO	NO	NO	1	-1.47132	5.01649e-06	0.000100753	MARCKS like 1
ILMN_1799819	4141	MARS	M4 - turquoise	NO	NO	NO	NO	12	1.97122	4.68659e-11	1.41461e-08	methionyl-tRNA synthetase
ILMN_1710644	91862	MARVELD3	M6 - green	NO	NO	NO	NO	16	-1.83887	1.92302e-09	2.359e-07	MARVEL domain containing 3
ILMN_1682336	84930	MASTL	M4 - turquoise	NO	NO	NO	NO	10	-1.06266	3.09286e-05	0.000452096	microtubule associated serine/threonine kinase like
ILMN_1700967	151963	MB21D2	M5 - blue	NO	NO	NO	NO	3	-1.19985	1.11322e-06	3.40982e-05	Mab-21 domain containing 2
ILMN_1717195	8932	MBD2	M1 - brown	NO	NO	YES	NO	18	-1.59947	0.000667042	0.00523119	methyl-CpG binding domain protein 2
ILMN_2303166	55796	MBNL3	M1 - brown	NO	YES	NO	NO	X	-2.34235	1.00347e-06	3.01462e-05	muscleblind like splicing regulator 3
ILMN_1760174	56922	MCCC1	M1 - brown	NO	NO	NO	NO	3	-1.13928	0.00428739	0.0227269	methylcrotonoyl-CoA carboxylase 1
ILMN_1756806	4170	MCL1	M1 - brown	NO	NO	NO	NO	1	-1.31651	9.84815e-05	0.00113624	BCL2 family apoptosis regulator
ILMN_1681503	4171	MCM2	M4 - turquoise	NO	NO	NO	NO	3	-1.79288	4.9338e-09	4.8671e-07	minichromosome maintenance complex component 2
ILMN_1806818	4172	MCM3	M4 - turquoise	NO	NO	NO	NO	6	-1.536	1.02864e-09	1.39966e-07	minichromosome maintenance complex component 3
ILMN_1815169	4174	MCM5	M4 - turquoise	NO	NO	NO	NO	22	-2.02162	2.07563e-09	2.47346e-07	minichromosome maintenance complex component 5
ILMN_1798654	4175	MCM6	M4 - turquoise	NO	NO	NO	NO	2	-1.70497	3.0027e-09	3.225e-07	minichromosome maintenance complex component 6
ILMN_1663195	4176	MCM7	M4 - turquoise	NO	NO	NO	NO	7	-1.75572	1.87999e-09	2.14826e-07	minichromosome maintenance complex component 7
ILMN_2113738	157777	MCMDC2	M4 - turquoise	NO	NO	NO	NO	8	-1.13431	1.13011e-05	0.000207035	minichromosome maintenance domain containing 2
ILMN_1764383	57192	MCOLN1	M1 - brown	NO	NO	NO	NO	19	1.2752	3.34974e-06	7.89353e-05	mucolipin 1
ILMN_1730523	84331	MCRIP2	M5 - blue	NO	NO	NO	NO	16	-1.98301	2.13558e-07	9.71688e-06	MAPK regulated corepressor interacting protein 2
ILMN_1751816	28985	MCTS1	M4 - turquoise	NO	NO	YES	NO	X	1.00179	2.72802e-05	0.000385263	MCTS1, re-initiation and release factor
ILMN_1761961	63933	MCUR1	M5 - blue	NO	NO	NO	NO	6	1.17661	7.8208e-06	0.000144974	mitochondrial calcium uniporter regulator 1
ILMN_1814122	9656	MDC1	M4 - turquoise	NO	NO	NO	NO	6	-1.32388	3.03761e-08	1.92934e-06	mediator of DNA damage checkpoint 1
ILMN_2212909	9833	MELK	M1 - brown	NO	NO	NO	NO	9	-1.11017	5.28808e-07	1.80538e-05	maternal embryonic leucine zipper kinase
ILMN_2278590	4232	MEST	M5 - blue	YES	NO	NO	NO	7	-2.10948	8.60625e-06	0.000164233	mesoderm specific transcript
ILMN_1688775	284207	METRNL	M4 - turquoise	NO	NO	NO	NO	17	1.1576	0.000471295	0.00387583	meteorin like, glial cell differentiation regulator
ILMN_3294134	339175	METTL2A	M4 - turquoise	NO	NO	NO	NO	17	-1.29191	2.48289e-06	6.25242e-05	methyltransferase like 2A
ILMN_1656285	25840	METTL7A	M7 - red	NO	NO	NO	NO	12	-1.63634	4.24834e-05	0.000555458	methyltransferase like 7A
ILMN_1658989	84206	MEX3B	M7 - red	NO	NO	NO	YES	15	-2.57098	8.8464e-09	7.31974e-07	mex-3 RNA binding family member B
ILMN_1787981	4237	MFAP2	M1 - brown	NO	NO	NO	NO	1	1.45553	4.84292e-06	0.000104839	microfibrillar associated protein 2
ILMN_1733415	8076	MFAP5	M2 - pink	NO	NO	NO	NO	12	1.27378	0.000129503	0.0014455	microfibrillar associated protein 5
ILMN_1808566	79847	MFSD13A	M7 - red	NO	YES	NO	NO	10	1.34966	5.22953e-05	0.000650119	major facilitator superfamily domain containing 13A
ILMN_1737964	84641	MFSD14B	M8 - yellow	NO	NO	NO	NO	9	1.25724	1.2704e-10	4.12881e-08	major facilitator superfamily domain containing 14B
ILMN_1718972	113655	MFSD3	M8 - yellow	NO	NO	NO	NO	8	-1.0986	9.61526e-05	0.00105305	major facilitator superfamily domain containing 3
ILMN_1710209	54842	MFSD6	M1 - brown	NO	NO	NO	NO	2	1.44054	5.81992e-09	5.45481e-07	major facilitator superfamily domain containing 6
ILMN_1761912	4245	MGAT1	M3 - magenta	NO	NO	NO	NO	5	1.77466	6.5832e-05	0.000760329	mannosyl (alpha-1,3-)-glycoprotein beta-1,2-N-acetylglucosaminyltransferase
ILMN_1796106	11282	MGAT4B	M5 - blue	NO	NO	NO	NO	5	1.34519	1.13954e-08	1.10961e-06	mannosyl (alpha-1,3-)-glycoprotein beta-1,4-N-acetylglucosaminyltransferase, isozyme B
ILMN_1679403	149047	MGC27382	M2 - pink	NO	NO	NO	NO	1	1.11959	0.00737696	0.0347232	uncharacterized MGC27382
ILMN_1686750	10724	MGEA5	M4 - turquoise	NO	NO	NO	NO	10	1.37014	5.83207e-07	1.98568e-05	meningioma expressed antigen 5 (hyaluronidase)
ILMN_1657708	11343	MGLL	M4 - turquoise	NO	YES	NO	NO	3	1.2194	9.87684e-06	0.000185283	monoglyceride lipase
ILMN_1751956	4259	MGST3	M8 - yellow	NO	NO	NO	NO	1	-1.21506	9.79189e-07	3.08156e-05	microsomal glutathione S-transferase 3
ILMN_1743806	57409	MIF4GD	M4 - turquoise	NO	NO	NO	NO	17	1.33825	6.76608e-07	2.03756e-05	MIF4G domain containing
ILMN_2390310	84981	MIR22HG	M4 - turquoise	NO	NO	NO	NO	17	-1.2047	0.00150453	0.00911199	MIR22 host gene
ILMN_1673409	84848	MIR503HG	M3 - magenta	NO	NO	NO	NO	X	1.81061	8.10753e-05	0.000958118	MIR503 host gene
ILMN_2347068	2872	MKNK2	M7 - red	NO	NO	NO	NO	19	1.47902	9.68503e-05	0.00104021	MAP kinase interacting serine/threonine kinase 2
ILMN_1706590	4298	MLLT1	M1 - brown	NO	YES	YES	NO	19	-1.91564	6.63395e-09	5.98848e-07	MLLT1, super elongation complex subunit
ILMN_1733937	23531	MMD	M1 - brown	NO	YES	NO	NO	17	1.22885	9.20239e-05	0.00107864	monocyte to macrophage differentiation associated
ILMN_1718646	4324	MMP15	M5 - blue	NO	NO	NO	NO	16	-1.1874	8.04713e-07	2.64973e-05	matrix metallopeptidase 15
ILMN_2317701	8510	MMP23B	M1 - brown	NO	NO	NO	NO	1	1.50134	1.36759e-06	3.91131e-05	matrix metallopeptidase 23B
ILMN_3242011	55233	MOB1A	M5 - blue	NO	NO	NO	NO	2	1.06846	5.21291e-06	0.000111663	MOB kinase activator 1A
ILMN_1717046	79817	MOB3B	M1 - brown	NO	NO	NO	NO	9	1.04531	0.00013587	0.00150383	MOB kinase activator 3B
ILMN_2323801	4337	MOCS1	M5 - blue	NO	NO	NO	NO	6	-2.48676	5.70077e-08	3.5935e-06	molybdenum cofactor synthesis 1
ILMN_2274923	4338	MOCS2	M5 - blue	NO	NO	NO	NO	5	-1.29035	5.86607e-09	6.95727e-07	molybdenum cofactor synthesis 2
ILMN_1795463	79710	MORC4	M9 - black	YES	NO	NO	NO	X	1.18605	7.78745e-08	4.60711e-06	MORC family CW-type zinc finger 4
ILMN_2226324	51660	MPC1	M4 - turquoise	NO	NO	NO	NO	6	2.10029	1.79502e-08	1.28064e-06	mitochondrial pyruvate carrier 1
ILMN_1727813	25874	MPC2	M4 - turquoise	NO	NO	NO	NO	1	-2.11846	1.11636e-08	9.12969e-07	mitochondrial pyruvate carrier 2
ILMN_1733675	4354	MPP1	M4 - turquoise	NO	NO	NO	YES	X	-3.78301	2.89844e-14	5.00559e-11	membrane palmitoylated protein 1
ILMN_1774547	23164	MPRIP	M4 - turquoise	NO	NO	NO	NO	17	1.379	7.46077e-10	1.56896e-07	myosin phosphatase Rho interacting protein
ILMN_1739103	9019	MPZL1	M4 - turquoise	NO	NO	NO	NO	1	1.15186	0.000125681	0.0012943	myelin protein zero like 1
ILMN_3231550	84245	MRI1	M4 - turquoise	NO	NO	NO	NO	19	-1.13603	2.83365e-05	0.000427186	methylthioribose-1-phosphate isomerase 1
ILMN_1705464	64975	MRPL41	M3 - magenta	NO	NO	NO	NO	9	1.06869	3.29305e-05	0.000466375	mitochondrial ribosomal protein L41
ILMN_2121282	28973	MRPS18B	M4 - turquoise	NO	NO	NO	NO	6	1.20057	4.63358e-08	2.65952e-06	mitochondrial ribosomal protein S18B
ILMN_1676026	64949	MRPS26	M5 - blue	NO	NO	NO	NO	20	-1.32108	3.61713e-09	4.7213e-07	mitochondrial ribosomal protein S26
ILMN_1723874	64968	MRPS6	M4 - turquoise	NO	NO	NO	NO	21	-1.24699	2.55983e-11	8.35713e-09	mitochondrial ribosomal protein S6
ILMN_1729051	2956	MSH6	M6 - green	NO	NO	NO	NO	2	-1.75453	1.71426e-09	2.18875e-07	mutS homolog 6
ILMN_1804448	124540	MSI2	M5 - blue	NO	NO	NO	NO	17	-1.72492	1.54072e-07	6.30008e-06	musashi RNA binding protein 2
ILMN_1777397	4487	MSX1	M4 - turquoise	NO	YES	YES	NO	4	-1.29797	0.00896254	0.0378992	msh homeobox 1
ILMN_1766951	4488	MSX2	M2 - pink	NO	NO	YES	NO	5	-1.06072	6.01735e-05	0.000763999	msh homeobox 2
ILMN_1691156	4489	MT1A	M1 - brown	NO	NO	NO	NO	16	-1.84805	0.0131412	0.0515269	metallothionein 1A
ILMN_2173611	4493	MT1E	M1 - brown	NO	NO	NO	YES	16	3.11865	0.00249634	0.0146439	metallothionein 1E
ILMN_1718766	4494	MT1F	M1 - brown	NO	NO	NO	YES	16	2.91356	8.0881e-06	0.000155936	metallothionein 1F
ILMN_1715401	4495	MT1G	M1 - brown	NO	NO	NO	YES	16	4.10045	4.24297e-06	9.59171e-05	metallothionein 1G
ILMN_2124802	4496	MT1H	M1 - brown	NO	NO	NO	YES	16	4.52029	2.76532e-07	1.13108e-05	metallothionein 1H
ILMN_1775170	4501	MT1X	M1 - brown	NO	NO	NO	YES	16	3.15312	0.000290246	0.00261839	metallothionein 1X
ILMN_1686664	4502	MT2A	M1 - brown	NO	NO	NO	NO	16	-1.95746	0.00368942	0.018414	metallothionein 2A
ILMN_1772521	25902	MTHFD1L	M5 - blue	NO	YES	NO	NO	6	1.90277	5.86169e-08	3.63091e-06	methylenetetrahydrofolate dehydrogenase (NADP+ dependent) 1-like
ILMN_1674706	10797	MTHFD2	M1 - brown	NO	NO	NO	NO	2	1.81985	1.65778e-06	4.51918e-05	methylenetetrahydrofolate dehydrogenase (NADP+ dependent) 2, methenyltetrahydrofolate cyclohydrolase
ILMN_1686985	4534	MTM1	M5 - blue	NO	YES	NO	NO	X	1.7641	2.11027e-09	3.23302e-07	myotubularin 1
ILMN_1741556	8776	MTMR1	M6 - green	NO	NO	NO	NO	X	1.33946	5.63263e-10	9.38957e-08	myotubularin related protein 1
ILMN_1742163	54545	MTMR12	M4 - turquoise	NO	NO	NO	NO	5	-1.05041	0.00036481	0.00326822	myotubularin related protein 12
ILMN_1652525	89853	MVB12B	M9 - black	NO	NO	NO	NO	9	-1.58428	3.28801e-10	8.45993e-08	multivesicular body subunit 12B
ILMN_1803277	9961	MVP	M6 - green	NO	NO	NO	NO	16	1.61568	2.49997e-09	3.65858e-07	major vault protein
ILMN_2214678	4084	MXD1	M4 - turquoise	NO	YES	YES	NO	2	-2.08062	4.09472e-06	9.30702e-05	MAX dimerization protein 1
ILMN_1756541	10608	MXD4	M8 - yellow	NO	NO	YES	NO	4	-1.64193	0.000533142	0.00405346	MAX dimerization protein 4
ILMN_2308849	91663	MYADM	M5 - blue	NO	YES	NO	NO	19	2.03082	0.00192526	0.0121451	myeloid associated differentiation marker
ILMN_1680618	4609	MYC	M4 - turquoise	NO	NO	YES	NO	8	-2.25359	1.3693e-06	3.60703e-05	v-myc avian myelocytomatosis viral oncogene homolog
ILMN_1787844	56005	MYDGF	M1 - brown	NO	NO	NO	NO	19	1.01216	2.60537e-05	0.000399826	myeloid derived growth factor
ILMN_1815154	4628	MYH10	M5 - blue	NO	NO	NO	NO	17	-2.08016	4.62776e-07	1.74412e-05	myosin heavy chain 10
ILMN_1713450	140465	MYL6B	M6 - green	NO	NO	NO	NO	12	-1.52198	1.12045e-07	5.91548e-06	myosin light chain 6B
ILMN_2093027	4430	MYO1B	M1 - brown	NO	NO	NO	NO	2	1.94984	6.77369e-09	6.05399e-07	myosin IB
ILMN_1727080	4646	MYO6	M8 - yellow	NO	NO	NO	NO	6	1.31371	2.82214e-07	1.20314e-05	myosin VI
ILMN_1811719	4647	MYO7A	M5 - blue	NO	NO	NO	NO	11	-1.79194	6.5074e-09	7.47007e-07	myosin VIIA
ILMN_2370976	26509	MYOF	M9 - black	NO	YES	NO	NO	10	1.3844	1.38834e-05	0.000232864	myoferlin
ILMN_1680344	8736	MYOM1	M6 - green	NO	NO	NO	NO	18	1.38502	4.1219e-09	5.18345e-07	myomesin 1
ILMN_2222101	55728	N4BP2	M4 - turquoise	NO	NO	NO	NO	4	-1.16479	7.08589e-08	3.85491e-06	NEDD4 binding protein 2
ILMN_1753111	10135	NAMPT	M4 - turquoise	NO	NO	NO	NO	7	-1.53069	9.3233e-06	0.000178337	nicotinamide phosphoribosyltransferase
ILMN_1699208	4673	NAP1L1	M6 - green	NO	YES	NO	NO	12	-1.49602	2.91762e-06	6.68622e-05	nucleosome assembly protein 1 like 1
ILMN_2348975	4678	NASP	M5 - blue	NO	NO	NO	NO	1	-1.98321	1.32955e-09	1.7671e-07	nuclear autoantigenic sperm protein
ILMN_1729533	128240	NAXE	M8 - yellow	NO	NO	NO	NO	1	-1.26382	2.01009e-06	5.29499e-05	NAD(P)HX epimerase
ILMN_1794623	55672	NBPF1	M1 - brown	NO	NO	NO	YES	1	2.64871	5.56323e-13	4.80069e-10	neuroblastoma breakpoint family member 1
ILMN_1751444	64151	NCAPG	M4 - turquoise	NO	NO	NO	NO	4	-1.4729	6.86824e-08	3.50056e-06	non-SMC condensin I complex subunit G
ILMN_1676336	57552	NCEH1	M4 - turquoise	NO	NO	NO	NO	3	-1.19676	1.20835e-06	3.5497e-05	neutral cholesterol ester hydrolase 1
ILMN_1724718	8440	NCK2	M6 - green	NO	NO	NO	NO	2	-1.19428	7.51983e-07	2.31468e-05	NCK adaptor protein 2
ILMN_2322552	10787	NCKAP1	M5 - blue	NO	NO	NO	NO	2	1.24212	7.47422e-07	2.30348e-05	NCK associated protein 1
ILMN_2340052	9612	NCOR2	M1 - brown	NO	NO	YES	NO	12	1.07896	0.000157788	0.00169397	nuclear receptor corepressor 2
ILMN_1682857	91942	NDUFAF2	M7 - red	NO	NO	NO	NO	5	1.22535	8.79586e-06	0.000158016	NADH:ubiquinone oxidoreductase complex assembly factor 2
ILMN_1794132	4728	NDUFS8	M9 - black	NO	NO	NO	NO	11	-1.63863	2.70769e-08	2.10435e-06	NADH:ubiquinone oxidoreductase core subunit S8
ILMN_1808824	10529	NEBL	M5 - blue	NO	NO	NO	NO	10	1.13788	1.46311e-05	0.000241519	nebulette
ILMN_1727633	25945	NECTIN3	M6 - green	YES	YES	NO	NO	3	1.39155	2.94859e-07	1.04962e-05	nectin cell adhesion molecule 3
ILMN_1743619	4739	NEDD9	M4 - turquoise	NO	NO	NO	NO	6	-1.58691	2.06678e-05	0.000330706	neural precursor cell expressed, developmentally down-regulated 9
ILMN_2051373	4751	NEK2	M4 - turquoise	NO	NO	NO	NO	1	-1.2513	2.20625e-09	2.45384e-07	NIMA related kinase 2
ILMN_2142554	29937	NENF	M6 - green	NO	NO	NO	NO	1	-1.4863	8.56673e-09	7.57211e-07	neudesin neurotrophic factor
ILMN_2267535	10276	NET1	M4 - turquoise	NO	NO	NO	NO	10	-1.53111	5.33915e-07	1.85059e-05	neuroepithelial cell transforming 1
ILMN_1797594	10725	NFAT5	M4 - turquoise	NO	NO	YES	NO	16	-1.03911	1.25437e-06	3.34297e-05	nuclear factor of activated T-cells 5
ILMN_1753283	84901	NFATC2IP	M2 - pink	NO	NO	NO	NO	16	1.06056	0.00920448	0.0413392	nuclear factor of activated T-cells 2 interacting protein
ILMN_2049766	9603	NFE2L3	M4 - turquoise	NO	NO	YES	NO	7	-2.19393	6.0977e-13	5.2619e-10	nuclear factor, erythroid 2 like 3
ILMN_1778991	4781	NFIB	M5 - blue	NO	NO	YES	NO	9	-1.55243	5.46232e-11	1.60817e-08	nuclear factor I B
ILMN_1773154	4792	NFKBIA	M1 - brown	NO	NO	NO	NO	14	-1.64779	1.28302e-08	9.97127e-07	NFKB inhibitor alpha
ILMN_1719695	64332	NFKBIZ	M4 - turquoise	NO	NO	YES	YES	3	-3.77728	8.77681e-11	2.09181e-08	NFKB inhibitor zeta
ILMN_1691506	51335	NGRN	M4 - turquoise	NO	NO	NO	NO	15	1.03503	6.40828e-09	5.68678e-07	neugrin, neurite outgrowth associated
ILMN_1807211	84276	NICN1	M8 - yellow	NO	NO	NO	NO	3	-1.10572	6.32874e-05	0.000757421	nicolin 1
ILMN_1652072	167359	NIM1K	M4 - turquoise	NO	NO	NO	NO	5	1.70064	1.07444e-09	1.38991e-07	NIM1 serine/threonine protein kinase
ILMN_1815086	4814	NINJ1	M8 - yellow	NO	NO	NO	NO	9	-1.34082	1.08455e-05	0.000195224	ninjurin 1
ILMN_1684210	57185	NIPAL3	M4 - turquoise	NO	NO	NO	NO	1	1.20557	1.47691e-05	0.0002556	NIPA like domain containing 3
ILMN_1805916	8508	NIPSNAP1	M8 - yellow	NO	NO	NO	NO	22	-1.24887	6.93344e-05	0.000813445	nipsnap homolog 1 (C. elegans)
ILMN_1735827	11188	NISCH	M5 - blue	NO	NO	NO	NO	3	-1.39923	4.5206e-08	3.03293e-06	nischarin
ILMN_1721621	4820	NKTR	M5 - blue	NO	YES	NO	NO	3	-1.00268	3.55563e-06	8.26939e-05	natural killer cell triggering receptor
ILMN_1724304	54475	NLE1	M3 - magenta	NO	NO	NO	NO	17	1.06411	7.05796e-06	0.000134435	notchless homolog 1
ILMN_1664878	55655	NLRP2	M5 - blue	NO	NO	NO	NO	19	2.24417	0.00100937	0.00667485	NLR family pyrin domain containing 2
ILMN_3300797	51068	NMD3	M4 - turquoise	NO	NO	NO	NO	3	-1.17247	0.000188078	0.00188568	NMD3 ribosome export adaptor
ILMN_1800634	4833	NME4	M6 - green	NO	NO	NO	NO	16	-1.98066	4.72958e-10	1.1199e-07	NME/NM23 nucleoside diphosphate kinase 4
ILMN_1803818	23057	NMNAT2	M4 - turquoise	NO	YES	NO	NO	1	1.5194	5.4831e-07	1.88223e-05	nicotinamide nucleotide adenylyltransferase 2
ILMN_2162253	10874	NMU	M4 - turquoise	NO	NO	NO	NO	4	-1.11695	1.64745e-10	3.01365e-08	neuromedin U
ILMN_1775224	4846	NOS3	M3 - magenta	NO	NO	NO	NO	7	2.37856	0.000136532	0.00143439	nitric oxide synthase 3
ILMN_1670099	115677	NOSTRIN	M1 - brown	NO	NO	NO	NO	2	-1.06671	0.000161052	0.00171842	nitric oxide synthase trafficking
ILMN_1658926	4854	NOTCH3	M7 - red	NO	NO	YES	NO	19	-1.37073	8.28939e-05	0.000918628	notch 3
ILMN_2166275	147111	NOTUM	M4 - turquoise	NO	NO	NO	NO	17	-1.13831	0.00123527	0.00776699	NOTUM, palmitoleoyl-protein carboxylesterase
ILMN_1668426	79400	NOX5	M5 - blue	NO	NO	NO	NO	15	-2.42436	3.22343e-09	4.36035e-07	NADPH oxidase 5
ILMN_1777453	256933	NPB	M1 - brown	NO	NO	NO	NO	17	-1.09067	0.00499027	0.0255121	neuropeptide B
ILMN_1724194	79716	NPEPL1	M8 - yellow	NO	NO	NO	NO	20	-1.57938	1.86209e-06	4.96261e-05	aminopeptidase-like 1
ILMN_1739690	10886	NPFFR2	M1 - brown	NO	NO	NO	NO	4	1.63614	0.00343774	0.0190715	neuropeptide FF receptor 2
ILMN_1730539	27031	NPHP3	M8 - yellow	NO	NO	NO	NO	3	-1.23914	4.31516e-06	9.60737e-05	nephrocystin 3
ILMN_1676986	9284	NPIPA1	M4 - turquoise	NO	NO	NO	NO	16	-1.18275	6.61252e-10	9.4559e-08	nuclear pore complex interacting protein family member A1
ILMN_1768311	728888	NPIPB11	M5 - blue	NO	NO	NO	NO	16	-1.45789	4.09277e-08	2.87701e-06	nuclear pore complex interacting protein family member B11
ILMN_2147105	440348	NPIPB15	M4 - turquoise	NO	NO	NO	NO	16	-1.13436	2.7282e-07	9.95236e-06	nuclear pore complex interacting protein family member B15
ILMN_3304111	23117	NPIPB3	M4 - turquoise	NO	NO	NO	NO	16	-1.3855	0.000126356	0.00127554	nuclear pore complex interacting protein family member B3
ILMN_2149494	80896	NPL	M4 - turquoise	NO	NO	NO	YES	1	-2.56221	2.36847e-12	1.31713e-09	N-acetylneuraminate pyruvate lyase
ILMN_2191568	10641	NPRL2	M8 - yellow	NO	NO	NO	NO	3	-1.43421	2.58612e-08	2.04886e-06	NPR2-like, GATOR1 complex subunit
ILMN_1720282	1728	NQO1	M8 - yellow	NO	NO	NO	NO	16	2.14253	9.45367e-06	0.000176183	NAD(P)H quinone dehydrogenase 1
ILMN_1782305	4929	NR4A2	M4 - turquoise	NO	NO	YES	NO	2	-2.29495	5.51337e-15	2.75944e-11	nuclear receptor subfamily 4 group A member 2
ILMN_3237385	29982	NRBF2	M6 - green	NO	NO	YES	NO	10	1.52331	4.96805e-09	6.06465e-07	nuclear receptor binding factor 2
ILMN_1680738	9315	NREP	M4 - turquoise	NO	NO	NO	YES	5	-3.43835	1.0882e-10	2.32754e-08	neuronal regeneration related protein
ILMN_1699574	8829	NRP1	M4 - turquoise	NO	NO	NO	YES	10	-2.70622	1.07469e-10	2.31845e-08	neuropilin 1
ILMN_1739210	25936	NSL1	M8 - yellow	NO	NO	NO	NO	1	-1.06004	7.91988e-06	0.000154357	NSL1, MIS12 kinetochore complex component
ILMN_1682165	22978	NT5C2	M5 - blue	NO	NO	NO	NO	10	1.03623	6.64217e-06	0.000134482	5'-nucleotidase, cytosolic II
ILMN_1697220	4907	NT5E	M7 - red	NO	YES	NO	YES	6	3.97779	9.50217e-09	7.79645e-07	5'-nucleotidase ecto
ILMN_1689318	9891	NUAK1	M1 - brown	NO	NO	NO	NO	12	1.21534	8.10945e-05	0.000989464	NUAK family kinase 1
ILMN_1722634	4924	NUCB1	M6 - green	NO	NO	NO	NO	19	-1.03312	0.00548205	0.0251399	nucleobindin 1
ILMN_2330243	4521	NUDT1	M4 - turquoise	NO	NO	NO	NO	7	-1.09182	4.28739e-07	1.43247e-05	nudix hydrolase 1
ILMN_1743582	84304	NUDT22	M4 - turquoise	NO	YES	NO	NO	11	-1.0322	5.98846e-06	0.000125093	nudix hydrolase 22
ILMN_2102693	57532	NUFIP2	M4 - turquoise	NO	NO	NO	NO	17	-1.60276	1.15342e-06	3.372e-05	NUFIP2, FMR1 interacting protein 2
ILMN_1768293	9631	NUP155	M6 - green	NO	NO	NO	NO	5	1.02193	1.14314e-06	3.22514e-05	nucleoporin 155
ILMN_1725612	10762	NUP50	M6 - green	NO	NO	NO	NO	22	1.328	0.000236224	0.00213769	nucleoporin 50
ILMN_1732776	4928	NUP98	M1 - brown	NO	NO	NO	NO	11	-1.00228	3.92509e-08	2.3711e-06	nucleoporin 98
ILMN_2404688	26471	NUPR1	M6 - green	NO	NO	YES	YES	16	3.69985	1.52426e-08	1.13865e-06	nuclear protein 1, transcriptional regulator
ILMN_1675542	116150	NUS1	M5 - blue	NO	NO	NO	NO	6	1.0969	1.79708e-05	0.000284093	NUS1 dehydrodolichyl diphosphate synthase subunit
ILMN_1726720	51203	NUSAP1	M4 - turquoise	NO	NO	NO	YES	15	-2.60022	4.48661e-12	2.11381e-09	nucleolar and spindle associated protein 1
ILMN_2358652	10482	NXF1	M4 - turquoise	NO	NO	NO	NO	11	-2.22704	1.97289e-10	3.60376e-08	nuclear RNA export factor 1
ILMN_2068747	4942	OAT	M6 - green	NO	NO	NO	NO	10	-1.4535	3.18274e-05	0.000439316	ornithine aminotransferase
ILMN_1700306	132299	OCIAD2	M5 - blue	NO	NO	NO	NO	4	1.83798	1.60346e-06	4.17987e-05	OCIA domain containing 2
ILMN_2196984	11339	OIP5	M4 - turquoise	NO	NO	NO	NO	15	-1.38202	1.09601e-09	1.41808e-07	Opa interacting protein 5
ILMN_1674696	55301	OLAH	M2 - pink	NO	NO	NO	NO	10	1.59955	0.00436304	0.0230154	oleoyl-ACP hydrolase
ILMN_1738033	391195	OR2T33	M2 - pink	NO	NO	NO	NO	1	1.1826	4.50373e-06	0.000100451	olfactory receptor family 2 subfamily T member 33
ILMN_1731070	23594	ORC6	M4 - turquoise	NO	NO	NO	NO	16	-1.21012	4.68452e-08	2.68761e-06	origin recognition complex subunit 6
ILMN_2405602	114876	OSBPL1A	M1 - brown	NO	NO	NO	NO	18	1.16649	0.000587292	0.00475663	oxysterol binding protein like 1A
ILMN_1737715	116039	OSR2	M4 - turquoise	NO	NO	YES	NO	8	-1.14627	7.4827e-05	0.000849227	odd-skipped related transciption factor 2
ILMN_1692936	5017	OVOL1	M4 - turquoise	NO	NO	YES	NO	11	-1.19156	0.00234439	0.0141917	ovo like transcriptional repressor 1
ILMN_2043615	339229	OXLD1	M7 - red	NO	NO	NO	NO	17	1.43745	2.69541e-08	1.73519e-06	oxidoreductase like domain containing 1
ILMN_1804929	5021	OXTR	M1 - brown	NO	NO	NO	NO	3	1.00995	0.00846849	0.0381984	oxytocin receptor
ILMN_1813846	5025	P2RX4	M5 - blue	NO	YES	NO	NO	12	-1.06005	2.42947e-06	6.12261e-05	purinergic receptor P2X 4
ILMN_1664294	64175	P3H1	M5 - blue	NO	NO	NO	NO	1	-1.76131	8.98978e-08	4.44742e-06	prolyl 3-hydroxylase 1
ILMN_1693334	5033	P4HA1	M8 - yellow	NO	YES	NO	NO	10	-1.26313	0.000822356	0.00570226	prolyl 4-hydroxylase subunit alpha 1
ILMN_3300313	54681	P4HTM	M9 - black	NO	NO	NO	NO	3	-1.27378	8.74496e-06	0.000166294	prolyl 4-hydroxylase, transmembrane
ILMN_3303612	80336	PABPC1L	M9 - black	NO	YES	NO	NO	20	-1.13874	2.09993e-05	0.000318725	poly(A) binding protein cytoplasmic 1 like
ILMN_1748093	5050	PAFAH1B3	M8 - yellow	NO	NO	NO	NO	19	-1.14646	0.000301149	0.00258711	platelet activating factor acetylhydrolase 1b catalytic subunit 3
ILMN_1782754	9506	PAGE4	M7 - red	YES	NO	NO	NO	X	-2.34577	3.65988e-05	0.000514831	PAGE family member 4
ILMN_1773760	10606	PAICS	M5 - blue	NO	NO	NO	NO	4	-1.31874	1.82418e-05	0.00028685	phosphoribosylaminoimidazole carboxylase; phosphoribosylaminoimidazolesuccinocarboxamide synthase
ILMN_1698732	23022	PALLD	M4 - turquoise	NO	NO	NO	NO	4	1.72457	3.04216e-05	0.000455596	palladin, cytoskeletal associated protein
ILMN_2313901	5066	PAM	M1 - brown	NO	YES	NO	YES	5	3.3858	1.05908e-09	1.38762e-07	peptidylglycine alpha-amidating monooxygenase
ILMN_1658356	25891	PAMR1	M9 - black	NO	NO	NO	NO	11	1.18277	5.30481e-05	0.00066277	peptidase domain containing associated with muscle regeneration 1
ILMN_1721770	5069	PAPPA	M1 - brown	YES	NO	NO	YES	9	3.65052	1.50668e-07	6.96591e-06	pappalysin 1
ILMN_1686871	142	PARP1	M5 - blue	NO	NO	YES	NO	1	-2.47249	7.68076e-09	8.357e-07	poly(ADP-ribose) polymerase 1
ILMN_1806907	5074	PAWR	M6 - green	NO	NO	YES	NO	12	1.40916	0.000221632	0.0020361	pro-apoptotic WT1 regulator
ILMN_1673673	55872	PBK	M4 - turquoise	NO	NO	NO	NO	8	-1.12737	1.46593e-07	6.58614e-06	PDZ binding kinase
ILMN_1784678	5087	PBX1	M1 - brown	NO	NO	YES	NO	1	-1.00602	8.00618e-08	4.20031e-06	PBX homeobox 1
ILMN_1714384	5095	PCCA	M5 - blue	NO	NO	NO	NO	13	-1.27095	0.000411374	0.00331123	propionyl-CoA carboxylase alpha subunit
ILMN_1712431	91523	PCED1B	M8 - yellow	NO	NO	NO	NO	12	1.14768	5.35191e-08	3.45262e-06	PC-esterase domain containing 1B
ILMN_1671791	5106	PCK2	M5 - blue	NO	NO	NO	NO	14	1.59017	0.000161219	0.00154638	phosphoenolpyruvate carboxykinase 2, mitochondrial
ILMN_1694177	5111	PCNA	M4 - turquoise	NO	NO	NO	NO	20	-1.34535	2.02582e-06	5.0244e-05	proliferating cell nuclear antigen
ILMN_1746888	26577	PCOLCE2	M1 - brown	NO	NO	NO	NO	3	-1.39683	0.00915536	0.0406327	procollagen C-endopeptidase enhancer 2
ILMN_1802257	58488	PCTP	M6 - green	NO	NO	NO	NO	17	1.03329	0.00144875	0.008943	phosphatidylcholine transfer protein
ILMN_1679725	51449	PCYOX1	M8 - yellow	NO	NO	NO	NO	2	-1.6353	8.37477e-06	0.000160967	prenylcysteine oxidase 1
ILMN_1797684	5134	PDCD2	M4 - turquoise	NO	YES	NO	NO	6	1.17337	1.12239e-06	3.0497e-05	programmed cell death 2
ILMN_2340259	5142	PDE4B	M4 - turquoise	NO	YES	NO	NO	1	-1.7745	2.26797e-11	7.19845e-09	phosphodiesterase 4B
ILMN_1803094	80310	PDGFD	M4 - turquoise	NO	NO	NO	NO	11	-1.36858	1.31802e-11	4.62619e-09	platelet derived growth factor D
ILMN_1680339	5157	PDGFRL	M5 - blue	NO	NO	NO	NO	8	-1.55039	6.86635e-05	0.000796248	platelet derived growth factor receptor like
ILMN_1695763	10954	PDIA5	M5 - blue	NO	NO	NO	NO	3	-1.39337	6.35168e-08	3.41096e-06	protein disulfide isomerase family A member 5
ILMN_1680626	10130	PDIA6	M5 - blue	NO	NO	NO	NO	2	-1.03967	0.000103738	0.00111266	protein disulfide isomerase family A member 6
ILMN_1684982	5166	PDK4	M4 - turquoise	NO	NO	NO	NO	7	-1.64887	8.329e-05	0.00101329	pyruvate dehydrogenase kinase 4
ILMN_1788955	9124	PDLIM1	M5 - blue	NO	NO	NO	NO	10	-1.11329	0.0118496	0.0463192	PDZ and LIM domain 1
ILMN_2361478	10611	PDLIM5	M9 - black	NO	YES	NO	NO	4	1.27284	3.65943e-08	2.66989e-06	PDZ and LIM domain 5
ILMN_1729095	23037	PDZD2	M6 - green	NO	NO	NO	NO	5	1.19773	1.31345e-08	1.24303e-06	PDZ domain containing 2
ILMN_1771376	8682	PEA15	M4 - turquoise	NO	NO	NO	NO	1	1.29272	3.04528e-05	0.00045067	phosphoprotein enriched in astrocytes 15
ILMN_1688089	5037	PEBP1	M8 - yellow	NO	NO	NO	NO	12	-1.02362	2.77244e-05	0.000398196	phosphatidylethanolamine binding protein 1
ILMN_2297626	23089	PEG10	M4 - turquoise	NO	NO	NO	YES	7	-3.05537	2.56525e-06	6.36858e-05	paternally expressed 10
ILMN_1675331	5178	PEG3	M5 - blue	NO	NO	YES	NO	19	-2.11974	0.00854427	0.0384638	paternally expressed 3
ILMN_1679268	57162	PELI1	M4 - turquoise	NO	NO	NO	NO	2	-1.01896	0.000479434	0.00405195	pellino E3 ubiquitin protein ligase 1
ILMN_2186061	5209	PFKFB3	M4 - turquoise	NO	NO	NO	NO	10	-1.51313	8.48156e-07	2.44248e-05	6-phosphofructo-2-kinase/fructose-2,6-biphosphatase 3
ILMN_1653292	5210	PFKFB4	M5 - blue	NO	NO	NO	NO	3	-1.21827	6.34912e-06	0.000129598	6-phosphofructo-2-kinase/fructose-2,6-biphosphatase 4
ILMN_1805737	5214	PFKP	M1 - brown	NO	NO	NO	YES	10	2.60655	2.36056e-07	9.71596e-06	phosphofructokinase, platelet
ILMN_1775448	5217	PFN2	M1 - brown	NO	NO	NO	NO	3	1.37764	0.00183055	0.0113446	profilin 2
ILMN_1755405	27315	PGAP2	M5 - blue	NO	NO	NO	NO	11	-1.74942	1.6761e-10	5.11518e-08	post-GPI attachment to proteins 2
ILMN_1809813	5228	PGF	M7 - red	YES	NO	NO	YES	14	3.13982	3.25557e-08	2.047e-06	placental growth factor
ILMN_1800659	5236	PGM1	M9 - black	NO	NO	NO	NO	1	-2.12421	8.9397e-08	5.08443e-06	phosphoglucomutase 1
ILMN_1673543	55276	PGM2	M5 - blue	NO	NO	NO	NO	4	1.33886	6.89006e-06	0.000138604	phosphoglucomutase 2
ILMN_1704537	26227	PHGDH	M1 - brown	NO	NO	NO	YES	1	2.9604	2.68664e-10	4.605e-08	phosphoglycerate dehydrogenase
ILMN_1814074	5256	PHKA2	M8 - yellow	NO	NO	NO	NO	X	-1.05055	2.67423e-05	0.000386166	phosphorylase kinase regulatory subunit alpha 2
ILMN_1687978	22822	PHLDA1	M4 - turquoise	NO	YES	NO	NO	12	-1.05336	0.000103262	0.00120641	pleckstrin homology like domain family A member 1
ILMN_1671557	7262	PHLDA2	M1 - brown	NO	NO	NO	NO	11	-1.73015	2.09061e-07	8.81085e-06	pleckstrin homology like domain family A member 2
ILMN_1719792	90102	PHLDB2	M5 - blue	NO	NO	NO	NO	3	2.07461	2.11874e-09	3.23302e-07	pleckstrin homology like domain family B member 2
ILMN_1803464	10745	PHTF1	M5 - blue	NO	NO	YES	NO	1	-1.10235	5.71905e-06	0.000112075	putative homeodomain transcription factor 1
ILMN_1678710	84457	PHYHIPL	M6 - green	NO	NO	NO	NO	10	2.18725	3.41654e-07	1.17605e-05	phytanoyl-CoA 2-hydroxylase interacting protein like
ILMN_1656184	5297	PI4KA	M4 - turquoise	NO	NO	NO	NO	22	-1.11948	0.00039044	0.00312165	phosphatidylinositol 4-kinase alpha
ILMN_1655126	375133	PI4KAP2	M4 - turquoise	NO	NO	NO	NO	22	-1.12255	0.000129816	0.00130207	phosphatidylinositol 4-kinase alpha pseudogene 2
ILMN_1752249	9780	PIEZO1	M1 - brown	NO	YES	NO	NO	16	2.17226	6.64309e-08	3.58366e-06	piezo type mechanosensitive ion channel component 1
ILMN_1705985	5277	PIGA	M1 - brown	NO	NO	NO	NO	X	-1.25715	6.85225e-07	2.34579e-05	phosphatidylinositol glycan anchor biosynthesis class A
ILMN_1815023	5292	PIM1	M8 - yellow	NO	NO	NO	NO	6	1.26006	0.0034177	0.0174121	Pim-1 proto-oncogene, serine/threonine kinase
ILMN_1748283	11040	PIM2	M4 - turquoise	NO	YES	NO	NO	X	-1.80034	4.15109e-11	1.99771e-08	Pim-2 proto-oncogene, serine/threonine kinase
ILMN_1666924	65018	PINK1	M4 - turquoise	NO	NO	NO	NO	1	1.77886	1.04532e-09	1.4064e-07	PTEN induced putative kinase 1
ILMN_1911042	5305	PIP4K2A	M4 - turquoise	NO	NO	NO	NO	10	1.43585	5.67729e-09	5.34113e-07	phosphatidylinositol-5-phosphate 4-kinase type 2 alpha
ILMN_1787308	79837	PIP4K2C	M7 - red	NO	NO	NO	NO	12	1.48891	1.2607e-08	9.67761e-07	phosphatidylinositol-5-phosphate 4-kinase type 2 gamma
ILMN_1793934	23761	PISD	M4 - turquoise	NO	NO	NO	NO	22	-1.85289	9.7308e-07	2.95885e-05	phosphatidylserine decarboxylase
ILMN_1674386	5307	PITX1	M1 - brown	NO	NO	YES	NO	5	1.28343	0.000372846	0.003324	paired like homeodomain 1
ILMN_2337263	5570	PKIB	M1 - brown	NO	NO	NO	NO	6	-1.59524	1.91566e-05	0.00031477	protein kinase (cAMP-dependent, catalytic) inhibitor beta
ILMN_2386973	5318	PKP2	M1 - brown	NO	NO	NO	NO	12	1.76711	5.07209e-08	2.92463e-06	plakophilin 2
ILMN_1762561	8399	PLA2G10	M1 - brown	NO	NO	NO	NO	16	1.58653	4.36238e-05	0.000606829	phospholipase A2 group X
ILMN_1754207	10761	PLAC1	M1 - brown	YES	YES	NO	YES	X	4.5011	1.62375e-13	1.76671e-10	placenta specific 1
ILMN_1654466	191585	PLAC4	M4 - turquoise	YES	NO	NO	YES	21	2.93529	1.0321e-09	1.34523e-07	placenta specific 4
ILMN_2093343	51316	PLAC8	M1 - brown	NO	NO	NO	NO	4	1.58129	0.0130723	0.0544315	placenta specific 8
ILMN_2408543	5329	PLAUR	M4 - turquoise	NO	NO	NO	NO	19	-1.29385	1.50016e-05	0.00025855	plasminogen activator, urokinase receptor
ILMN_1737025	23228	PLCL2	M5 - blue	NO	NO	NO	NO	3	1.81601	0.000218831	0.00196422	phospholipase C like 2
ILMN_3240586	201164	PLD6	M4 - turquoise	NO	NO	NO	NO	17	-1.41143	4.72611e-10	1.1199e-07	phospholipase D family member 6
ILMN_1662839	59338	PLEKHA1	M1 - brown	NO	NO	NO	NO	10	1.19593	3.48779e-07	1.33718e-05	pleckstrin homology domain containing A1
ILMN_1796339	59339	PLEKHA2	M1 - brown	NO	NO	NO	NO	8	1.14584	1.48039e-05	0.000257268	pleckstrin homology domain containing A2
ILMN_1708041	79156	PLEKHF1	M4 - turquoise	NO	NO	NO	NO	19	-1.72282	8.48164e-08	4.04291e-06	pleckstrin homology and FYVE domain containing 1
ILMN_1804652	79990	PLEKHH3	M7 - red	NO	NO	NO	NO	17	-1.03077	0.000185717	0.00173417	pleckstrin homology, MyTH4 and FERM domain containing H3
ILMN_1689968	80301	PLEKHO2	M5 - blue	NO	NO	NO	NO	15	1.32182	0.000286973	0.00264805	pleckstrin homology domain containing O2
ILMN_1717706	10769	PLK2	M2 - pink	NO	NO	NO	NO	5	-1.12338	2.08729e-05	0.000332704	polo like kinase 2
ILMN_1789123	10733	PLK4	M4 - turquoise	NO	NO	NO	NO	4	-1.1814	5.52599e-08	3.22323e-06	polo like kinase 4
ILMN_1684391	5351	PLOD1	M5 - blue	NO	NO	NO	NO	1	-2.1712	6.88597e-06	0.000129013	procollagen-lysine,2-oxoglutarate 5-dioxygenase 1
ILMN_1771599	5352	PLOD2	M8 - yellow	NO	YES	NO	NO	3	-1.28943	0.00359597	0.0180822	procollagen-lysine,2-oxoglutarate 5-dioxygenase 2
ILMN_2408683	8613	PLPP3	M2 - pink	NO	NO	NO	NO	1	-1.56499	2.10712e-07	8.86231e-06	phospholipid phosphatase 3
ILMN_2074044	5357	PLS1	M9 - black	NO	NO	NO	NO	3	1.18017	0.00154427	0.00943718	plastin 1
ILMN_2041788	5358	PLS3	M4 - turquoise	NO	NO	NO	NO	X	2.22922	1.29579e-08	1.00154e-06	plastin 3
ILMN_1703433	57048	PLSCR3	M1 - brown	NO	NO	NO	NO	17	1.95272	3.63952e-07	1.38208e-05	phospholipid scramblase 3
ILMN_1791569	5361	PLXNA1	M6 - green	NO	NO	NO	NO	3	-1.53127	7.04594e-09	7.91629e-07	plexin A1
ILMN_1742330	5364	PLXNB1	M6 - green	NO	NO	NO	NO	3	-1.7959	9.01827e-09	7.7554e-07	plexin B1
ILMN_2098446	5366	PMAIP1	M4 - turquoise	NO	YES	NO	NO	18	-1.98057	1.73083e-06	4.72344e-05	phorbol-12-myristate-13-acetate-induced protein 1
ILMN_1715896	10654	PMVK	M1 - brown	NO	NO	NO	NO	1	-1.09946	6.1826e-06	0.000128611	phosphomevalonate kinase
ILMN_1774604	25953	PNKD	M4 - turquoise	NO	NO	NO	NO	2	1.41719	6.97747e-06	0.000139913	paroxysmal nonkinesigenic dyskinesia
ILMN_2172174	4860	PNP	M5 - blue	NO	NO	NO	YES	14	-3.87674	2.89707e-11	1.61109e-08	purine nucleoside phosphorylase
ILMN_1684289	55163	PNPO	M5 - blue	NO	NO	NO	NO	17	-1.60779	0.000383273	0.00313342	pyridoxamine 5'-phosphate oxidase
ILMN_2147306	55629	PNRC2	M4 - turquoise	NO	NO	YES	NO	1	-1.116	4.60212e-08	2.71623e-06	proline rich nuclear receptor coactivator 2
ILMN_1780667	25886	POC1A	M4 - turquoise	NO	NO	NO	NO	3	-1.55405	3.10831e-09	3.1492e-07	POC1 centriolar protein A
ILMN_2276758	23509	POFUT1	M4 - turquoise	NO	NO	NO	NO	20	-1.00449	6.8736e-05	0.000857252	protein O-fucosyltransferase 1
ILMN_1774336	5427	POLE2	M4 - turquoise	NO	NO	NO	NO	14	-1.12898	1.03839e-08	8.72003e-07	DNA polymerase epsilon 2, accessory subunit
ILMN_1805377	22932	POMZP3	M4 - turquoise	NO	NO	NO	NO	7	-1.07273	0.0279461	0.0954484	POM121 and ZP3 fusion
ILMN_1714158	5445	PON2	M7 - red	NO	NO	NO	NO	7	-1.32004	0.00205067	0.0124028	paraoxonase 2
ILMN_2337058	64840	PORCN	M1 - brown	NO	NO	NO	NO	X	1.13262	0.00354501	0.0189115	porcupine homolog (Drosophila)
ILMN_3242016	445582	POTEE	M9 - black	NO	NO	NO	NO	2	1.07638	7.38438e-07	2.46064e-05	POTE ankyrin domain family member E
ILMN_1811909	728378	POTEF	M9 - black	NO	NO	NO	NO	2	2.01344	3.72921e-08	2.70503e-06	POTE ankyrin domain family member F
ILMN_1793950	641455	POTEM	M9 - black	NO	NO	NO	NO	14	1.63567	4.84722e-07	1.7944e-05	POTE ankyrin domain family member M
ILMN_1800164	8500	PPFIA1	M9 - black	NO	NO	NO	NO	11	1.07525	9.19767e-06	0.000172731	PTPRF interacting protein alpha 1
ILMN_1716862	5495	PPM1B	M4 - turquoise	NO	NO	NO	NO	2	1.11746	2.32362e-07	1.02736e-05	protein phosphatase, Mg2+/Mn2+ dependent 1B
ILMN_2059535	9647	PPM1F	M8 - yellow	NO	NO	NO	NO	22	-1.50595	4.34802e-05	0.000566449	protein phosphatase, Mg2+/Mn2+ dependent 1F
ILMN_1713846	57460	PPM1H	M8 - yellow	NO	NO	NO	NO	12	-2.10931	5.52744e-08	3.51077e-06	protein phosphatase, Mg2+/Mn2+ dependent 1H
ILMN_1659058	5514	PPP1R10	M4 - turquoise	NO	NO	NO	NO	6	-1.44276	2.97359e-06	7.18284e-05	protein phosphatase 1 regulatory subunit 10
ILMN_1747598	6992	PPP1R11	M4 - turquoise	NO	YES	NO	NO	6	1.18854	3.07275e-10	4.961e-08	protein phosphatase 1 regulatory inhibitor subunit 11
ILMN_2379375	4660	PPP1R12B	M9 - black	NO	NO	NO	NO	1	1.25744	8.20975e-06	0.000158525	protein phosphatase 1 regulatory subunit 12B
ILMN_1659888	26472	PPP1R14B	M4 - turquoise	NO	NO	NO	NO	11	1.63715	1.26478e-06	3.63388e-05	protein phosphatase 1 regulatory inhibitor subunit 14B
ILMN_1664855	81706	PPP1R14C	M1 - brown	NO	NO	NO	NO	6	1.26323	2.07126e-06	5.36575e-05	protein phosphatase 1 regulatory inhibitor subunit 14C
ILMN_1659936	23645	PPP1R15A	M4 - turquoise	NO	NO	NO	NO	19	-1.60044	3.08323e-05	0.000455558	protein phosphatase 1 regulatory subunit 15A
ILMN_1660732	5521	PPP2R2B	M5 - blue	NO	NO	NO	YES	5	-2.65267	0.000131962	0.00142343	protein phosphatase 2 regulatory subunit Bbeta
ILMN_3215367	151987	PPP4R2	M9 - black	NO	NO	NO	NO	3	1.06468	3.11227e-05	0.000434623	protein phosphatase 4 regulatory subunit 2
ILMN_1661650	57223	PPP4R3B	M4 - turquoise	NO	NO	NO	NO	2	1.20458	6.83435e-07	2.04826e-05	protein phosphatase 4 regulatory subunit 3B
ILMN_1814213	130814	PQLC3	M1 - brown	NO	NO	NO	NO	2	1.13665	4.80171e-05	0.000651289	PQ loop repeat containing 3
ILMN_1728934	9055	PRC1	M4 - turquoise	NO	NO	NO	NO	15	-1.96306	0.0038531	0.0192964	protein regulator of cytokinesis 1
ILMN_2367215	5547	PRCP	M5 - blue	NO	NO	NO	NO	11	-1.32801	0.00352863	0.0182268	prolylcarboxypeptidase
ILMN_2382829	7001	PRDX2	M6 - green	NO	NO	NO	YES	19	-2.53931	1.40901e-13	2.20379e-10	peroxiredoxin 2
ILMN_2395969	10935	PRDX3	M8 - yellow	NO	NO	NO	NO	10	-1.19394	3.51192e-06	8.19831e-05	peroxiredoxin 3
ILMN_2222234	10549	PRDX4	M6 - green	NO	NO	NO	NO	X	-1.42295	3.59229e-08	2.20336e-06	peroxiredoxin 4
ILMN_1797531	51422	PRKAG2	M7 - red	NO	NO	NO	NO	7	2.32122	1.85592e-07	7.27969e-06	protein kinase AMP-activated non-catalytic subunit gamma 2
ILMN_2253286	5590	PRKCZ	M6 - green	NO	NO	NO	NO	1	1.56124	4.95813e-09	4.57849e-07	protein kinase C zeta
ILMN_1669781	5618	PRLR	M6 - green	NO	NO	NO	NO	5	1.15191	7.584e-05	0.00085778	prolactin receptor
ILMN_2234229	55170	PRMT6	M4 - turquoise	NO	NO	YES	NO	1	1.2033	4.50115e-06	9.30739e-05	protein arginine methyltransferase 6
ILMN_1717262	10544	PROCR	M1 - brown	NO	YES	NO	NO	20	1.21757	2.91511e-08	1.83435e-06	protein C receptor
ILMN_1786720	8842	PROM1	M4 - turquoise	NO	NO	NO	NO	4	-1.34563	6.54881e-08	3.54727e-06	prominin 1
ILMN_1761946	150696	PROM2	M4 - turquoise	NO	NO	NO	NO	2	-2.09514	6.34528e-08	3.41096e-06	prominin 2
ILMN_1748908	11212	PROSC	M4 - turquoise	NO	NO	NO	NO	8	1.13943	5.6301e-08	3.15197e-06	proline synthetase cotranscribed homolog (bacterial)
ILMN_1745329	78994	PRR14	M8 - yellow	NO	NO	NO	NO	16	-1.04109	1.69959e-06	4.64326e-05	proline rich 14
ILMN_1692664	55615	PRR5	M5 - blue	NO	YES	NO	NO	22	-1.22728	1.22733e-06	3.38749e-05	proline rich 5
ILMN_1661809	79056	PRRG4	M4 - turquoise	NO	NO	NO	NO	11	-1.19744	5.48729e-08	2.98521e-06	proline rich and Gla domain 4
ILMN_1672720	8492	PRSS12	M7 - red	NO	NO	NO	NO	4	-1.67866	3.85434e-06	8.8572e-05	protease, serine 12
ILMN_1797776	11098	PRSS23	M1 - brown	NO	NO	NO	YES	11	2.65422	2.25105e-05	0.000356987	protease, serine 23
ILMN_1796461	5652	PRSS8	M4 - turquoise	NO	NO	NO	NO	16	1.14035	1.24552e-07	5.79732e-06	protease, serine 8
ILMN_1692938	29968	PSAT1	M4 - turquoise	NO	NO	NO	YES	9	3.16458	2.74084e-13	2.74358e-10	phosphoserine aminotransferase 1
ILMN_1798000	5669	PSG1	M1 - brown	YES	NO	NO	YES	19	4.02552	5.84042e-06	0.000120591	pregnancy specific beta-1-glycoprotein 1
ILMN_1764483	5670	PSG2	M4 - turquoise	YES	NO	NO	YES	19	5.58466	6.14857e-12	2.74764e-09	pregnancy specific beta-1-glycoprotein 2
ILMN_1693530	5671	PSG3	M4 - turquoise	YES	NO	NO	YES	19	5.47682	2.81352e-10	4.85828e-08	pregnancy specific beta-1-glycoprotein 3
ILMN_2281810	5672	PSG4	M4 - turquoise	YES	NO	NO	YES	19	6.10677	5.47597e-14	7.61312e-11	pregnancy specific beta-1-glycoprotein 4
ILMN_1728734	5673	PSG5	M1 - brown	YES	NO	NO	YES	19	5.93037	6.69772e-14	8.8216e-11	pregnancy specific beta-1-glycoprotein 5
ILMN_2309615	5675	PSG6	M4 - turquoise	YES	YES	NO	YES	19	6.22818	8.64653e-14	1.12485e-10	pregnancy specific beta-1-glycoprotein 6
ILMN_1772768	5676	PSG7	M1 - brown	YES	NO	NO	YES	19	4.68604	1.17077e-17	1.74735e-13	pregnancy specific beta-1-glycoprotein 7 (gene/pseudogene)
ILMN_1795106	440533	PSG8	M2 - pink	YES	NO	NO	NO	19	1.3129	2.12882e-05	0.000341716	pregnancy specific beta-1-glycoprotein 8
ILMN_1801776	5678	PSG9	M4 - turquoise	YES	NO	NO	YES	19	5.96011	2.94864e-12	1.60412e-09	pregnancy specific beta-1-glycoprotein 9
ILMN_1788701	11168	PSIP1	M8 - yellow	NO	NO	YES	NO	9	-1.2385	6.37039e-06	0.00012982	PC4 and SFRS1 interacting protein 1
ILMN_1683026	5699	PSMB10	M5 - blue	NO	YES	NO	NO	16	1.25444	0.000112711	0.00118065	proteasome subunit beta 10
ILMN_1688753	9791	PTDSS1	M4 - turquoise	NO	NO	NO	NO	8	-1.5916	9.01704e-08	4.543e-06	phosphatidylserine synthase 1
ILMN_1713829	9536	PTGES	M4 - turquoise	NO	NO	NO	NO	9	1.34591	2.17423e-06	5.63251e-05	prostaglandin E synthase
ILMN_2077905	5738	PTGFRN	M1 - brown	NO	NO	NO	NO	1	1.17831	2.12628e-08	1.44987e-06	prostaglandin F2 receptor inhibitor
ILMN_1719664	11099	PTPN21	M8 - yellow	NO	NO	NO	NO	14	2.13332	4.38521e-09	5.43266e-07	protein tyrosine phosphatase, non-receptor type 21
ILMN_1717294	5774	PTPN3	M5 - blue	NO	NO	NO	NO	9	1.13178	1.47911e-06	4.2448e-05	protein tyrosine phosphatase, non-receptor type 3
ILMN_2383611	5791	PTPRE	M4 - turquoise	NO	YES	NO	NO	10	-1.1834	2.08808e-10	4.28312e-08	protein tyrosine phosphatase, receptor type E
ILMN_2380163	5792	PTPRF	M1 - brown	NO	NO	NO	NO	1	1.57532	9.43621e-06	0.000178489	protein tyrosine phosphatase, receptor type F
ILMN_1757552	284119	PTRF	M5 - blue	NO	NO	YES	NO	17	-1.64808	0.000209285	0.00189484	polymerase I and transcript release factor
ILMN_1720322	5805	PTS	M1 - brown	NO	NO	NO	NO	11	1.44578	3.90389e-05	0.000556281	6-pyruvoyltetrahydropterin synthase
ILMN_2042771	9232	PTTG1	M4 - turquoise	NO	NO	YES	YES	5	-3.56384	6.9233e-13	5.58889e-10	pituitary tumor-transforming 1
ILMN_2049021	26255	PTTG3P	M4 - turquoise	NO	NO	NO	YES	8	-2.68411	4.69925e-15	2.93997e-11	pituitary tumor-transforming 3, pseudogene
ILMN_1677305	5817	PVR	M1 - brown	NO	YES	NO	NO	19	1.48239	0.000359886	0.00323496	poliovirus receptor
ILMN_1764609	170394	PWWP2B	M4 - turquoise	NO	NO	NO	NO	10	1.09254	8.71496e-06	0.000169458	PWWP domain containing 2B
ILMN_1709026	221749	PXDC1	M5 - blue	YES	NO	NO	NO	6	1.25854	0.000172211	0.00163626	PX domain containing 1
ILMN_1799015	5827	PXMP2	M6 - green	NO	NO	NO	NO	12	-1.01625	8.60428e-09	7.57211e-07	peroxisomal membrane protein 2
ILMN_1696187	5836	PYGL	M2 - pink	NO	NO	NO	NO	14	2.00863	0.000326903	0.00288869	phosphorylase, glycogen, liver
ILMN_3247826	79912	PYROXD1	M6 - green	NO	NO	NO	NO	12	1.08187	3.29381e-07	1.1843e-05	pyridine nucleotide-disulphide oxidoreductase domain 1
ILMN_1684497	84795	PYROXD2	M5 - blue	NO	NO	NO	NO	10	-1.03343	5.31089e-11	2.25263e-08	pyridine nucleotide-disulphide oxidoreductase domain 2
ILMN_2411282	5768	QSOX1	M4 - turquoise	NO	NO	NO	YES	1	2.69004	3.03416e-05	0.000437132	quiescin sulfhydryl oxidase 1
ILMN_3237656	80223	RAB11FIP1	M4 - turquoise	NO	NO	NO	NO	8	-1.32278	2.57316e-05	0.000395537	RAB11 family interacting protein 1
ILMN_1740604	26056	RAB11FIP5	M3 - magenta	NO	NO	NO	NO	2	2.10217	2.82255e-08	1.8065e-06	RAB11 family interacting protein 5
ILMN_2052373	64284	RAB17	M5 - blue	NO	YES	NO	YES	2	-3.09155	5.21547e-08	3.38127e-06	RAB17, member RAS oncogene family
ILMN_1786976	57403	RAB22A	M4 - turquoise	NO	NO	NO	NO	20	1.37647	1.14723e-05	0.000209558	RAB22A, member RAS oncogene family
ILMN_1677843	53917	RAB24	M1 - brown	NO	NO	NO	NO	5	-1.16463	7.78892e-07	2.49469e-05	RAB24, member RAS oncogene family
ILMN_1791826	57111	RAB25	M4 - turquoise	NO	NO	NO	NO	1	1.22414	0.000395174	0.00334322	RAB25, member RAS oncogene family
ILMN_2214355	27314	RAB30	M4 - turquoise	NO	NO	NO	NO	11	-1.63405	3.89113e-09	4.00722e-07	RAB30, member RAS oncogene family
ILMN_2115434	10981	RAB32	M1 - brown	NO	NO	NO	NO	6	1.25662	9.83747e-06	0.000184961	RAB32, member RAS oncogene family
ILMN_2134974	23682	RAB38	M4 - turquoise	NO	NO	NO	NO	11	-2.49874	5.00036e-11	2.25263e-08	RAB38, member RAS oncogene family
ILMN_1741632	5866	RAB3IL1	M1 - brown	NO	NO	NO	NO	11	2.05769	2.79058e-08	1.86723e-06	RAB3A interacting protein like 1
ILMN_1771688	338382	RAB7B	M5 - blue	NO	NO	NO	NO	1	-1.2774	0.0033498	0.0174935	RAB7B, member RAS oncogene family
ILMN_2077550	29127	RACGAP1	M4 - turquoise	NO	NO	NO	NO	12	-1.68964	5.17404e-10	7.75331e-08	Rac GTPase activating protein 1
ILMN_1670353	10635	RAD51AP1	M4 - turquoise	NO	NO	NO	NO	12	-1.20841	4.57644e-07	1.51089e-05	RAD51 associated protein 1
ILMN_1695386	5889	RAD51C	M5 - blue	NO	NO	NO	NO	17	-1.40462	3.41921e-07	1.31236e-05	RAD51 paralog C
ILMN_1682139	26064	RAI14	M6 - green	NO	NO	NO	NO	5	1.64608	1.32126e-08	1.24303e-06	retinoic acid induced 14
ILMN_1676358	5899	RALB	M5 - blue	NO	NO	NO	NO	2	1.27554	6.13384e-05	0.000737978	RAS like proto-oncogene B
ILMN_1780842	26953	RANBP6	M4 - turquoise	NO	NO	NO	NO	9	-1.13353	2.9721e-06	7.27207e-05	RAN binding protein 6
ILMN_1776519	5909	RAP1GAP	M2 - pink	NO	NO	NO	NO	1	1.64828	0.00122903	0.00827901	RAP1 GTPase activating protein
ILMN_1800091	5918	RARRES1	M9 - black	NO	YES	NO	NO	3	1.46065	0.00088184	0.00600982	retinoic acid receptor responder 1
ILMN_1758214	57038	RARS2	M6 - green	NO	NO	NO	NO	6	1.01306	1.08077e-06	3.09099e-05	arginyl-tRNA synthetase 2, mitochondrial
ILMN_1813701	9462	RASAL2	M5 - blue	NO	NO	NO	NO	1	1.19574	1.31144e-10	4.1584e-08	RAS protein activator like 2
ILMN_1740426	51655	RASD1	M4 - turquoise	NO	NO	NO	YES	17	-2.53833	1.77561e-09	2.16755e-07	ras related dexamethasone induced 1
ILMN_1657381	166824	RASSF6	M5 - blue	NO	NO	NO	NO	4	-1.43828	8.47193e-09	7.18678e-07	Ras association domain family member 6
ILMN_3251085	5928	RBBP4	M6 - green	NO	NO	YES	NO	1	-1.03143	5.5186e-07	1.73737e-05	RB binding protein 4, chromatin remodeling factor
ILMN_1770053	5931	RBBP7	M1 - brown	NO	NO	YES	NO	X	-1.29274	0.000100931	0.00115176	RB binding protein 7, chromatin remodeling factor
ILMN_2411963	9584	RBM39	M4 - turquoise	NO	NO	YES	NO	20	-1.26389	1.3541e-07	6.32207e-06	RNA binding motif protein 39
ILMN_3306730	54502	RBM47	M8 - yellow	NO	NO	NO	NO	4	1.13737	1.28011e-07	6.53682e-06	RNA binding motif protein 47
ILMN_2358540	5937	RBMS1	M6 - green	NO	YES	NO	NO	2	2.26452	4.56127e-12	2.11381e-09	RNA binding motif single stranded interacting protein 1
ILMN_3208233	27316	RBMX	M5 - blue	NO	NO	NO	NO	X	-1.34959	5.58638e-11	2.26933e-08	RNA binding motif protein, X-linked
ILMN_2367239	1827	RCAN1	M8 - yellow	NO	NO	YES	NO	21	1.43312	0.00188672	0.010827	regulator of calcineurin 1
ILMN_1813766	10171	RCL1	M4 - turquoise	NO	NO	NO	NO	9	-1.09356	1.1299e-07	5.48322e-06	RNA terminal phosphate cyclase like 1
ILMN_1768719	51109	RDH11	M7 - red	NO	NO	NO	NO	14	1.49315	3.06673e-06	6.92018e-05	retinol dehydrogenase 11 (all-trans/9-cis/11-cis)
ILMN_1708611	5962	RDX	M4 - turquoise	NO	YES	NO	NO	11	1.24629	3.40765e-09	3.53966e-07	radixin
ILMN_1733746	65055	REEP1	M8 - yellow	NO	NO	NO	NO	2	1.14879	0.000793969	0.00554074	receptor accessory protein 1
ILMN_1697460	92840	REEP6	M4 - turquoise	NO	NO	NO	NO	19	-1.26036	0.000102319	0.00116441	receptor accessory protein 6
ILMN_1780057	5973	RENBP	M1 - brown	NO	NO	NO	NO	X	1.32857	0.000610019	0.00477203	renin binding protein
ILMN_1800787	23180	RFTN1	M6 - green	NO	NO	NO	NO	3	-1.0081	4.28744e-07	1.46491e-05	raftlin, lipid raft linker 1
ILMN_1741200	5993	RFX5	M6 - green	NO	NO	YES	NO	1	-1.52251	2.83972e-06	6.54968e-05	regulatory factor X5
ILMN_1658494	28984	RGCC	M4 - turquoise	NO	NO	NO	NO	13	-2.33346	0.000342382	0.00280645	regulator of cell cycle
ILMN_2116827	400966	RGPD1	M4 - turquoise	NO	NO	NO	NO	2	-1.21738	1.07014e-07	4.77365e-06	RANBP2-like and GRIP domain containing 1
ILMN_1722834	6002	RGS12	M4 - turquoise	NO	NO	NO	NO	4	-1.42836	1.39613e-08	1.04293e-06	regulator of G-protein signaling 12
ILMN_2197365	5997	RGS2	M4 - turquoise	NO	NO	NO	YES	1	-4.40366	9.97822e-12	4.01184e-09	regulator of G-protein signaling 2
ILMN_1802205	388	RHOB	M4 - turquoise	NO	NO	NO	NO	2	-1.4393	7.13702e-05	0.000881995	ras homolog family member B
ILMN_1744949	22836	RHOBTB3	M4 - turquoise	YES	YES	NO	NO	5	2.07763	1.64983e-10	3.01365e-08	Rho related BTB domain containing 3
ILMN_2089167	29984	RHOD	M4 - turquoise	NO	NO	NO	NO	11	2.21873	9.24996e-06	0.000177244	ras homolog family member D
ILMN_3242586	58480	RHOU	M4 - turquoise	NO	NO	NO	NO	1	1.80548	1.10035e-05	0.000202622	ras homolog family member U
ILMN_1805643	353116	RILPL1	M5 - blue	NO	NO	NO	NO	12	-1.21888	1.49343e-05	0.0002385	Rab interacting lysosomal protein like 1
ILMN_1681757	57494	RIMKLB	M4 - turquoise	NO	NO	NO	NO	12	-1.54045	3.12975e-07	1.21728e-05	ribosomal modification protein rimK like family member B
ILMN_1680018	54101	RIPK4	M4 - turquoise	NO	NO	NO	NO	21	-1.68228	6.68597e-13	7.25044e-10	receptor interacting serine/threonine kinase 4
ILMN_1656335	6016	RIT1	M8 - yellow	NO	NO	NO	NO	1	1.21706	8.26984e-07	2.6877e-05	Ras like without CAAX 1
ILMN_1790537	116028	RMI2	M4 - turquoise	NO	NO	NO	NO	16	-1.84744	2.25491e-08	1.59856e-06	RecQ mediated genome instability 2
ILMN_1712849	84659	RNASE7	M4 - turquoise	NO	NO	NO	NO	14	-1.64045	0.00141116	0.00944756	ribonuclease A family member 7
ILMN_1671565	8635	RNASET2	M8 - yellow	NO	NO	NO	NO	6	-1.89106	0.000828326	0.00566362	ribonuclease T2
ILMN_1759513	390	RND3	M4 - turquoise	NO	NO	NO	NO	2	-2.15409	4.00885e-08	2.40178e-06	Rho family GTPase 3
ILMN_1697529	9921	RNF10	M4 - turquoise	NO	NO	YES	NO	12	-1.02179	1.63653e-06	4.14937e-05	ring finger protein 10
ILMN_2351241	9604	RNF14	M5 - blue	NO	NO	YES	NO	5	1.13074	1.93792e-08	1.66084e-06	ring finger protein 14
ILMN_1752526	255488	RNF144B	M8 - yellow	NO	NO	NO	NO	6	-1.30195	3.87985e-05	0.000517831	ring finger protein 144B
ILMN_1665877	284996	RNF149	M5 - blue	NO	NO	NO	NO	2	1.17054	7.3767e-07	2.46064e-05	ring finger protein 149
ILMN_1682081	127544	RNF19B	M4 - turquoise	NO	NO	NO	NO	1	-1.41368	1.02718e-08	8.40042e-07	ring finger protein 19B
ILMN_1793616	152006	RNF38	M4 - turquoise	NO	NO	NO	NO	9	1.00135	6.76947e-08	3.78984e-06	ring finger protein 38
ILMN_1738347	6051	RNPEP	M9 - black	NO	NO	NO	NO	1	-1.00338	2.93747e-05	0.000416017	arginyl aminopeptidase
ILMN_3240594	100151683	RNU4ATAC	M4 - turquoise	NO	NO	NO	NO	2	-2.36676	3.45442e-09	3.45787e-07	RNA, U4atac small nuclear (U12-dependent splicing)
ILMN_1716895	6119	RPA3	M1 - brown	NO	NO	NO	NO	7	-1.27085	4.94001e-05	0.000665359	replication protein A3
ILMN_1803739	57096	RPGRIP1	M6 - green	NO	NO	NO	NO	14	1.07086	3.9561e-08	2.37413e-06	retinitis pigmentosa GTPase regulator interacting protein 1
ILMN_1714809	22934	RPIA	M1 - brown	NO	NO	NO	NO	2	-1.15047	3.85692e-06	8.82216e-05	ribose 5-phosphate isomerase A
ILMN_1730773	6134	RPL10	M4 - turquoise	NO	NO	NO	NO	X	-1.20493	2.67373e-05	0.000408487	ribosomal protein L10
ILMN_2413278	6137	RPL13	M7 - red	NO	NO	NO	NO	16	-1.34746	1.8167e-05	0.000293309	ribosomal protein L13
ILMN_3233442	23521	RPL13A	M6 - green	NO	NO	NO	NO	19	-1.64951	7.83969e-07	2.28924e-05	ribosomal protein L13a
ILMN_1706873	6164	RPL34	M7 - red	NO	NO	NO	NO	4	-1.3533	1.54179e-05	0.000257737	ribosomal protein L34
ILMN_1710001	6171	RPL41	M7 - red	NO	NO	NO	NO	12	1.02329	4.53821e-05	0.000575322	ribosomal protein L41
ILMN_1704056	85495	RPPH1	M4 - turquoise	NO	NO	NO	NO	14	-1.75281	9.37558e-10	1.31075e-07	ribonuclease P RNA component H1
ILMN_1655710	6230	RPS25	M5 - blue	NO	NO	NO	NO	11	-1.02723	0.000146915	0.00155522	ribosomal protein S25
ILMN_2298818	6235	RPS29	M5 - blue	NO	NO	NO	NO	14	-1.38657	6.25101e-05	0.000733731	ribosomal protein S29
ILMN_1657515	9252	RPS6KA5	M1 - brown	NO	NO	NO	NO	14	-1.1764	2.46782e-06	6.22553e-05	ribosomal protein S6 kinase A5
ILMN_2070072	6201	RPS7	M8 - yellow	NO	YES	NO	NO	2	1.53569	4.57389e-06	0.000100936	ribosomal protein S7
ILMN_1683179	6236	RRAD	M4 - turquoise	NO	NO	NO	NO	16	-1.20501	0.000472829	0.00388461	RRAD, Ras related glycolysis inhibitor and calcium channel regulator
ILMN_1699772	58528	RRAGD	M1 - brown	NO	NO	NO	NO	6	2.28852	0.000871682	0.0063302	Ras related GTP binding D
ILMN_1780825	6237	RRAS	M1 - brown	NO	NO	NO	NO	19	1.80399	0.000196401	0.00201785	related RAS viral (r-ras) oncogene homolog
ILMN_1815039	88745	RRP36	M5 - blue	NO	NO	NO	NO	6	1.09184	9.762e-07	2.84725e-05	ribosomal RNA processing 36
ILMN_1688178	27341	RRP7A	M7 - red	NO	NO	NO	NO	22	1.04454	3.36561e-06	7.47332e-05	ribosomal RNA processing 7 homolog A
ILMN_1767658	23212	RRS1	M6 - green	NO	NO	NO	NO	8	1.56545	4.17685e-07	1.61483e-05	ribosome biogenesis regulator homolog
ILMN_2358277	65117	RSRC2	M4 - turquoise	NO	YES	NO	NO	12	-1.16865	5.62167e-07	1.98985e-05	arginine and serine rich coiled-coil 2
ILMN_1749915	57035	RSRP1	M4 - turquoise	NO	NO	NO	NO	1	-1.10912	5.97596e-06	0.000124936	arginine and serine rich protein 1
ILMN_1680591	6242	RTKN	M8 - yellow	NO	NO	NO	NO	2	-1.14139	0.00382109	0.0193804	rhotekin
ILMN_2363065	10313	RTN3	M6 - green	NO	NO	NO	NO	11	-1.05344	3.99764e-06	9.00459e-05	reticulon 3
ILMN_1748983	57142	RTN4	M5 - blue	NO	NO	NO	NO	2	-1.43732	0.000320462	0.00266896	reticulon 4
ILMN_1733875	146923	RUNDC1	M4 - turquoise	NO	NO	NO	NO	17	1.10365	3.40663e-07	1.31224e-05	RUN domain containing 1
ILMN_1708660	201965	RWDD4	M4 - turquoise	NO	NO	NO	NO	4	1.12488	2.22977e-07	9.32482e-06	RWD domain containing 4
ILMN_1769671	6259	RYK	M8 - yellow	NO	NO	NO	NO	3	-1.17631	3.60937e-06	8.32484e-05	receptor-like tyrosine kinase
ILMN_1688780	6275	S100A4	M4 - turquoise	NO	NO	NO	NO	1	-2.16576	2.90039e-06	7.08812e-05	S100 calcium binding protein A4
ILMN_1757351	6278	S100A7	M9 - black	NO	NO	NO	YES	1	3.89351	2.57796e-08	2.04886e-06	S100 calcium binding protein A7
ILMN_1729801	6279	S100A8	M1 - brown	NO	NO	NO	NO	1	1.40262	0.00454429	0.0223201	S100 calcium binding protein A8
ILMN_1750974	6280	S100A9	M8 - yellow	NO	NO	NO	YES	1	2.55491	0.000346953	0.00289224	S100 calcium binding protein A9
ILMN_2304512	6288	SAA1	M8 - yellow	NO	NO	NO	NO	11	1.47164	1.9161e-07	8.91273e-06	serum amyloid A1
ILMN_1728262	6289	SAA2	M6 - green	NO	NO	NO	NO	11	1.04701	7.97443e-10	1.65223e-07	serum amyloid A2
ILMN_1736888	51128	SAR1B	M6 - green	NO	NO	NO	NO	5	1.14569	1.59703e-08	1.18593e-06	secretion associated Ras related GTPase 1B
ILMN_1786972	6301	SARS	M4 - turquoise	NO	NO	NO	NO	1	1.1472	1.47966e-08	1.14995e-06	seryl-tRNA synthetase
ILMN_1746883	112483	SAT2	M5 - blue	NO	NO	NO	NO	17	-1.13958	5.48851e-08	3.50748e-06	spermidine/spermine N1-acetyltransferase family member 2
ILMN_1679045	51119	SBDS	M5 - blue	NO	YES	NO	NO	7	1.21208	1.2274e-05	0.000206145	SBDS ribosome assembly guanine nucleotide exchange factor
ILMN_2159384	155370	SBDSP1	M6 - green	NO	NO	NO	NO	7	1.04182	3.73e-06	8.03299e-05	Shwachman-Bodian-Diamond syndrome pseudogene 1
ILMN_1703246	6305	SBF1	M6 - green	NO	NO	NO	NO	22	1.12022	5.41622e-06	0.000107711	SET binding factor 1
ILMN_1795317	51282	SCAND1	M8 - yellow	NO	NO	YES	NO	20	1.06797	2.1043e-06	5.48542e-05	SCAN domain containing 1
ILMN_1723358	51435	SCARA3	M5 - blue	NO	NO	NO	NO	8	-1.26623	0.000686749	0.00493538	scavenger receptor class A member 3
ILMN_1795839	51097	SCCPDH	M4 - turquoise	NO	NO	NO	NO	1	1.17966	0.00738811	0.0347533	saccharopine dehydrogenase (putative)
ILMN_1689329	6319	SCD	M8 - yellow	NO	YES	NO	NO	10	-1.07193	0.0102	0.0422957	stearoyl-CoA desaturase
ILMN_2237428	79966	SCD5	M4 - turquoise	NO	NO	NO	YES	4	2.92557	1.61007e-05	0.000274095	stearoyl-CoA desaturase 5
ILMN_1767470	59342	SCPEP1	M4 - turquoise	NO	NO	NO	NO	17	1.13929	1.95239e-06	5.15931e-05	serine carboxypeptidase 1
ILMN_1735360	55153	SDAD1	M4 - turquoise	NO	NO	NO	NO	4	1.49261	2.29594e-11	7.00681e-09	SDA1 domain containing 1
ILMN_1815308	6382	SDC1	M4 - turquoise	YES	NO	NO	YES	2	3.44913	9.09946e-13	6.69747e-10	syndecan 1
ILMN_1749213	23753	SDF2L1	M8 - yellow	NO	NO	NO	NO	22	-1.0711	0.00719784	0.0321654	stromal cell derived factor 2 like 1
ILMN_1750674	113675	SDSL	M4 - turquoise	NO	NO	NO	NO	12	1.53065	4.3219e-05	0.000578991	serine dehydratase like
ILMN_1797822	23231	SEL1L3	M4 - turquoise	NO	NO	NO	NO	4	-2.1459	4.36501e-09	5.43266e-07	SEL1L family member 3
ILMN_2134110	58515	SELK	M4 - turquoise	NO	NO	NO	NO	3	-1.15149	4.5255e-05	0.000601118	selenoprotein K
ILMN_1653501	7869	SEMA3B	M2 - pink	YES	NO	NO	NO	3	2.40024	7.6047e-07	2.4566e-05	semaphorin 3B
ILMN_2154322	9723	SEMA3E	M4 - turquoise	NO	NO	NO	NO	7	-1.14179	0.000148139	0.00155743	semaphorin 3E
ILMN_1761540	6405	SEMA3F	M4 - turquoise	NO	NO	NO	NO	3	-1.51709	4.66044e-11	2.19608e-08	semaphorin 3F
ILMN_1672589	10509	SEMA4B	M5 - blue	NO	NO	NO	NO	15	-1.12945	1.26526e-05	0.000210946	semaphorin 4B
ILMN_1687533	10507	SEMA4D	M8 - yellow	NO	NO	NO	NO	9	-1.07242	1.63883e-05	0.000264592	semaphorin 4D
ILMN_1713529	57556	SEMA6A	M4 - turquoise	NO	NO	NO	NO	5	-1.89423	8.80972e-09	7.68164e-07	semaphorin 6A
ILMN_1756312	8482	SEMA7A	M4 - turquoise	NO	NO	NO	NO	15	1.10403	2.17419e-07	8.99326e-06	semaphorin 7A (John Milton Hagen blood group)
ILMN_1760890	57190	SEPN1	M5 - blue	NO	NO	NO	NO	1	-1.10481	0.000403984	0.00326646	selenoprotein N, 1
ILMN_1785071	6414	SEPP1	M5 - blue	NO	NO	NO	NO	5	-2.16838	5.7445e-05	0.000733824	selenoprotein P, plasma, 1
ILMN_1769118	10801	SEPT9	M5 - blue	NO	NO	NO	NO	17	-1.31748	3.34658e-06	7.45453e-05	septin 9
ILMN_3251501	10169	SERF2	M4 - turquoise	NO	NO	NO	NO	15	-1.06025	3.59505e-06	8.29945e-05	small EDRK-rich factor 2
ILMN_2111932	347735	SERINC2	M8 - yellow	NO	NO	NO	NO	1	-1.03944	0.000666586	0.00477564	serine incorporator 2
ILMN_2150856	5055	SERPINB2	M6 - green	YES	NO	NO	YES	18	2.60802	4.49497e-08	3.02383e-06	serpin family B member 2
ILMN_2397028	5271	SERPINB8	M5 - blue	NO	NO	NO	NO	18	1.05033	0.000247459	0.00215622	serpin family B member 8
ILMN_1744381	5054	SERPINE1	M8 - yellow	NO	NO	NO	NO	7	1.7562	7.63003e-05	0.000877892	serpin family E member 1
ILMN_1655595	5270	SERPINE2	M1 - brown	NO	NO	NO	NO	2	1.32709	0.00233443	0.0141553	serpin family E member 2
ILMN_2141482	5176	SERPINF1	M1 - brown	NO	NO	NO	YES	17	-2.93363	1.09785e-11	4.29276e-09	serpin family F member 1
ILMN_1670305	710	SERPING1	M1 - brown	NO	NO	NO	NO	11	1.1289	0.0140974	0.0578435	serpin family G member 1
ILMN_1751028	871	SERPINH1	M8 - yellow	NO	NO	NO	NO	11	-1.09834	0.00414417	0.0207002	serpin family H member 1
ILMN_1794017	29950	SERTAD1	M4 - turquoise	NO	NO	YES	NO	19	-2.27143	1.42918e-11	5.3381e-09	SERTA domain containing 1
ILMN_1724495	91404	SESTD1	M5 - blue	NO	NO	NO	YES	2	2.62741	1.018e-05	0.000176423	SEC14 and spectrin domain containing 1
ILMN_1702585	6418	SET	M5 - blue	NO	YES	NO	NO	9	1.3292	4.33174e-06	9.62716e-05	SET nuclear proto-oncogene
ILMN_1720513	26040	SETBP1	M3 - magenta	NO	NO	NO	NO	18	1.95639	2.82191e-06	6.44916e-05	SET binding protein 1
ILMN_1731644	83852	SETDB2	M4 - turquoise	NO	NO	NO	NO	13	-1.04553	0.000666315	0.00481755	SET domain bifurcated 2
ILMN_2149164	6422	SFRP1	M1 - brown	NO	NO	NO	YES	8	3.25025	9.36834e-08	4.69758e-06	secreted frizzled related protein 1
ILMN_1674620	8910	SGCE	M8 - yellow	NO	NO	NO	NO	7	-1.0068	0.00414899	0.0207118	sarcoglycan epsilon
ILMN_3229324	6446	SGK1	M1 - brown	NO	NO	NO	NO	6	-1.69824	0.000250866	0.00243747	serum/glucocorticoid regulated kinase 1
ILMN_3240222	157285	SGK223	M5 - blue	NO	NO	NO	NO	8	-1.63788	0.00014743	0.00144175	homolog of rat pragma of Rnd2
ILMN_2133675	6448	SGSH	M4 - turquoise	NO	NO	NO	NO	17	-1.01929	0.000465584	0.00383391	N-sulfoglucosamine sulfohydrolase
ILMN_1679322	63898	SH2D4A	M4 - turquoise	NO	NO	NO	NO	8	1.15551	1.71189e-05	0.000266088	SH2 domain containing 4A
ILMN_1754126	400745	SH2D5	M5 - blue	NO	NO	NO	NO	1	1.6589	0.00232864	0.0129412	SH2 domain containing 5
ILMN_1762764	83699	SH3BGRL2	M5 - blue	NO	NO	NO	NO	6	-1.07556	0.00157348	0.00958294	SH3 domain binding glutamate rich protein like 2
ILMN_1737163	83442	SH3BGRL3	M5 - blue	NO	NO	NO	NO	1	1.26045	6.04545e-10	1.33883e-07	SH3 domain binding glutamate rich protein like 3
ILMN_1785330	23677	SH3BP4	M5 - blue	NO	NO	NO	NO	2	1.2608	0.00131087	0.00823818	SH3 domain binding protein 4
ILMN_1788062	6455	SH3GL1	M4 - turquoise	NO	NO	NO	NO	19	1.15659	6.6542e-09	6.05532e-07	SH3 domain containing GRB2 like 1, endophilin A2
ILMN_1808501	30011	SH3KBP1	M1 - brown	NO	NO	NO	NO	X	1.33414	0.000103746	0.00121093	SH3 domain containing kinase binding protein 1
ILMN_1743103	9644	SH3PXD2A	M8 - yellow	NO	YES	NO	NO	10	-1.06909	0.000287629	0.00249627	SH3 and PX domains 2A
ILMN_1764723	285590	SH3PXD2B	M1 - brown	NO	NO	NO	NO	5	1.20646	2.95401e-07	1.16599e-05	SH3 and PX domains 2B
ILMN_1760412	387914	SHISA2	M4 - turquoise	NO	NO	NO	NO	13	-1.33261	1.70569e-06	4.65994e-05	shisa family member 2
ILMN_2139100	51246	SHISA5	M8 - yellow	NO	NO	NO	NO	3	-1.25918	0.00161559	0.00976336	shisa family member 5
ILMN_2216918	23729	SHPK	M6 - green	NO	NO	NO	NO	17	-1.44942	7.52597e-09	8.26041e-07	sedoheptulokinase
ILMN_2279413	6477	SIAH1	M1 - brown	YES	NO	NO	NO	16	-1.35352	3.17628e-08	2.09726e-06	siah E3 ubiquitin protein ligase 1
ILMN_1801313	6478	SIAH2	M1 - brown	NO	NO	YES	NO	3	-1.01774	0.000176205	0.00184886	siah E3 ubiquitin protein ligase 2
ILMN_1791912	51092	SIDT2	M5 - blue	NO	NO	NO	NO	11	1.31831	6.37607e-07	2.01721e-05	SID1 transmembrane family member 2
ILMN_2299095	946	SIGLEC6	M8 - yellow	YES	YES	NO	YES	19	-3.30948	7.11357e-05	0.00082953	sialic acid binding Ig like lectin 6
ILMN_1717639	150094	SIK1	M4 - turquoise	NO	NO	NO	NO	21	-2.1238	1.01551e-06	3.12969e-05	salt inducible kinase 1
ILMN_1788315	23309	SIN3B	M6 - green	NO	NO	YES	NO	19	1.01117	6.85737e-07	2.1344e-05	SIN3 transcription regulator family member B
ILMN_1758146	140885	SIRPA	M5 - blue	NO	NO	NO	NO	20	-2.05679	0.000605638	0.00484995	signal regulatory protein alpha
ILMN_1739083	23411	SIRT1	M4 - turquoise	NO	NO	YES	NO	10	-1.10729	0.000176989	0.00185476	sirtuin 1
ILMN_1743402	51804	SIX4	M5 - blue	NO	NO	YES	NO	14	-1.64971	8.35704e-08	4.89302e-06	SIX homeobox 4
ILMN_1657129	8935	SKAP2	M5 - blue	NO	NO	NO	NO	7	1.03951	1.5302e-06	3.94775e-05	src kinase associated phosphoprotein 2
ILMN_1773002	387640	SKIDA1	M1 - brown	NO	NO	NO	NO	10	1.27912	0.0139822	0.0574086	SKI/DACH domain containing 1
ILMN_3229770	6500	SKP1	M4 - turquoise	NO	YES	NO	NO	5	-1.27981	0.000387694	0.00336526	S-phase kinase-associated protein 1
ILMN_1791002	6502	SKP2	M4 - turquoise	NO	NO	NO	NO	5	-1.25605	0.000675179	0.00516235	S-phase kinase-associated protein 2, E3 ubiquitin protein ligase
ILMN_1753353	7884	SLBP	M4 - turquoise	NO	NO	NO	NO	4	-1.24701	7.19596e-06	0.000144874	stem-loop binding protein
ILMN_1695962	56996	SLC12A9	M5 - blue	NO	NO	NO	NO	7	-1.84085	1.01092e-05	0.000185207	solute carrier family 12 member 9
ILMN_1663723	26266	SLC13A4	M4 - turquoise	NO	NO	NO	YES	7	-3.90076	3.90687e-13	3.91078e-10	solute carrier family 13 member 4
ILMN_2364022	9123	SLC16A3	M3 - magenta	NO	NO	NO	YES	17	2.55562	8.77982e-06	0.000166073	solute carrier family 16 member 3
ILMN_1755649	9121	SLC16A5	M7 - red	NO	NO	NO	NO	17	1.51465	2.41006e-06	5.66307e-05	solute carrier family 16 member 5
ILMN_1729691	9120	SLC16A6	M1 - brown	NO	NO	NO	YES	17	2.70918	1.4881e-13	1.69272e-10	solute carrier family 16 member 6
ILMN_1669831	116843	SLC18B1	M4 - turquoise	NO	NO	NO	NO	6	-1.45245	0.00189756	0.0120158	solute carrier family 18 member B1
ILMN_1698996	6573	SLC19A1	M4 - turquoise	NO	NO	NO	NO	21	-2.3984	3.66867e-11	1.0801e-08	solute carrier family 19 member 1
ILMN_1716359	80704	SLC19A3	M1 - brown	YES	YES	NO	NO	2	-1.28076	5.68681e-05	0.000749013	solute carrier family 19 member 3
ILMN_1738552	6507	SLC1A3	M5 - blue	NO	NO	NO	NO	5	-1.68001	3.8222e-05	0.000512322	solute carrier family 1 member 3
ILMN_1707720	6510	SLC1A5	M6 - green	NO	NO	NO	NO	19	-1.4537	8.97765e-06	0.000169687	solute carrier family 1 member 5
ILMN_1672662	6574	SLC20A1	M5 - blue	NO	YES	NO	NO	2	-1.38515	0.000334323	0.0028107	solute carrier family 20 member 1
ILMN_1813763	6575	SLC20A2	M9 - black	NO	NO	NO	NO	8	1.73186	2.72362e-06	6.66425e-05	solute carrier family 20 member 2
ILMN_1735386	55867	SLC22A11	M1 - brown	NO	NO	NO	YES	11	-2.68695	5.88401e-08	3.24382e-06	solute carrier family 22 member 11
ILMN_2382505	5002	SLC22A18	M4 - turquoise	NO	NO	NO	NO	11	-1.00759	0.0241865	0.0872269	solute carrier family 22 member 18
ILMN_1746578	9962	SLC23A2	M1 - brown	NO	NO	NO	NO	20	1.67879	1.11957e-07	5.47074e-06	solute carrier family 23 member 2
ILMN_1663519	57419	SLC24A3	M5 - blue	NO	NO	NO	NO	20	-1.04949	0.000222078	0.00199839	solute carrier family 24 member 3
ILMN_1791728	114789	SLC25A25	M4 - turquoise	NO	NO	NO	YES	9	-2.82341	2.80807e-14	5.00559e-11	solute carrier family 25 member 25
ILMN_2211780	291	SLC25A4	M8 - yellow	NO	NO	NO	NO	4	-1.64676	7.19521e-05	0.000837099	solute carrier family 25 member 4
ILMN_1700831	11001	SLC27A2	M4 - turquoise	NO	NO	NO	YES	15	-4.05783	1.36973e-13	1.63226e-10	solute carrier family 27 member 2
ILMN_1719627	11000	SLC27A3	M6 - green	NO	NO	NO	NO	1	-1.41511	3.1789e-09	3.47389e-07	solute carrier family 27 member 3
ILMN_2377199	28965	SLC27A6	M1 - brown	NO	NO	NO	NO	5	1.1796	3.79595e-05	0.000543132	solute carrier family 27 member 6
ILMN_1723971	2030	SLC29A1	M5 - blue	NO	NO	NO	NO	6	-1.58335	7.27831e-06	0.000134619	solute carrier family 29 member 1 (Augustine blood group)
ILMN_1730809	3177	SLC29A2	M8 - yellow	NO	NO	NO	NO	11	-1.29887	1.24473e-09	2.1841e-07	solute carrier family 29 member 2
ILMN_1659027	6513	SLC2A1	M5 - blue	NO	NO	NO	NO	1	-1.08628	0.000109704	0.00114485	solute carrier family 2 member 1
ILMN_1724609	29988	SLC2A8	M5 - blue	NO	NO	NO	NO	9	-1.64852	1.01488e-07	4.82413e-06	solute carrier family 2 member 8
ILMN_2415421	7780	SLC30A2	M4 - turquoise	NO	NO	NO	YES	1	3.71394	3.61321e-11	1.00467e-08	solute carrier family 30 member 2
ILMN_1697959	84912	SLC35B4	M4 - turquoise	NO	NO	NO	NO	7	-1.39905	1.22407e-07	5.85705e-06	solute carrier family 35 member B4
ILMN_1752333	79939	SLC35E1	M4 - turquoise	NO	NO	NO	NO	19	1.35261	5.12342e-11	2.25263e-08	solute carrier family 35 member E1
ILMN_2075189	54733	SLC35F2	M1 - brown	NO	NO	NO	NO	11	1.13021	0.000233345	0.00230444	solute carrier family 35 member F2
ILMN_1812688	54978	SLC35F6	M7 - red	NO	NO	NO	NO	2	1.08048	1.14709e-05	0.000194831	solute carrier family 35 member F6
ILMN_1678678	2542	SLC37A4	M9 - black	NO	NO	NO	NO	11	-1.52736	9.65292e-10	1.86676e-07	solute carrier family 37 member 4
ILMN_1651799	54407	SLC38A2	M5 - blue	NO	YES	NO	NO	12	-1.61685	2.54697e-05	0.000371375	solute carrier family 38 member 2
ILMN_2143566	25800	SLC39A6	M4 - turquoise	NO	NO	NO	NO	18	1.05938	1.90647e-08	1.3364e-06	solute carrier family 39 member 6
ILMN_1695316	64116	SLC39A8	M7 - red	NO	NO	NO	NO	4	2.48215	5.5735e-05	0.000672131	solute carrier family 39 member 8
ILMN_2317658	6520	SLC3A2	M5 - blue	NO	NO	NO	NO	11	1.05782	0.00101462	0.00708646	solute carrier family 3 member 2
ILMN_1761833	30061	SLC40A1	M8 - yellow	NO	NO	NO	NO	2	1.20308	7.11379e-06	0.000142077	solute carrier family 40 member 1
ILMN_1747197	84102	SLC41A2	M5 - blue	NO	NO	NO	NO	12	1.00215	0.00931945	0.0403527	solute carrier family 41 member 2
ILMN_1758673	23446	SLC44A1	M4 - turquoise	NO	NO	NO	NO	9	1.29728	0.000314854	0.00261768	solute carrier family 44 member 1
ILMN_1771987	57153	SLC44A2	M4 - turquoise	NO	NO	NO	NO	19	1.30918	2.15455e-06	5.59719e-05	solute carrier family 44 member 2
ILMN_1658498	126969	SLC44A3	M4 - turquoise	NO	NO	NO	NO	1	-1.1822	1.7289e-07	6.86455e-06	solute carrier family 44 member 3
ILMN_1745778	57210	SLC45A4	M5 - blue	NO	YES	NO	NO	8	-1.04247	2.11083e-08	1.76079e-06	solute carrier family 45 member 4
ILMN_1683492	55065	SLC52A1	M1 - brown	NO	YES	NO	NO	17	-2.19343	1.57806e-11	5.56209e-09	solute carrier family 52 member 1
ILMN_1704446	386757	SLC6A10P	M4 - turquoise	NO	YES	NO	NO	16	-1.64627	5.69501e-06	0.000120065	solute carrier family 6 member 10, pseudogene
ILMN_1765607	6530	SLC6A2	M7 - red	YES	NO	NO	NO	16	2.19383	9.34403e-05	0.00100884	solute carrier family 6 member 2
ILMN_1683694	6532	SLC6A4	M8 - yellow	NO	NO	NO	NO	17	-1.15096	0.000298082	0.00256341	solute carrier family 6 member 4
ILMN_1714445	6536	SLC6A9	M4 - turquoise	NO	NO	NO	NO	1	1.13646	4.62319e-07	1.6719e-05	solute carrier family 6 member 9
ILMN_1683859	6541	SLC7A1	M1 - brown	NO	NO	NO	YES	13	3.59426	3.0939e-06	7.41618e-05	solute carrier family 7 member 1
ILMN_1781400	6542	SLC7A2	M7 - red	NO	NO	NO	NO	8	1.55256	9.65572e-07	2.69681e-05	solute carrier family 7 member 2
ILMN_1774229	6545	SLC7A4	M2 - pink	NO	NO	NO	NO	22	2.13167	1.03038e-07	5.24091e-06	solute carrier family 7 member 4
ILMN_1720373	8140	SLC7A5	M4 - turquoise	NO	NO	NO	NO	16	1.81769	1.36862e-10	2.78454e-08	solute carrier family 7 member 5
ILMN_1812559	9057	SLC7A6	M4 - turquoise	NO	NO	NO	NO	16	-1.57524	1.73903e-08	1.25416e-06	solute carrier family 7 member 6
ILMN_1807894	23428	SLC7A8	M5 - blue	NO	NO	NO	NO	14	1.56571	0.00117261	0.00745735	solute carrier family 7 member 8
ILMN_1701655	80024	SLC8B1	M4 - turquoise	NO	NO	NO	NO	12	1.14551	2.58717e-08	2.04886e-06	solute carrier family 8 member B1
ILMN_1705231	6578	SLCO2A1	M1 - brown	NO	YES	NO	YES	3	3.15832	6.50023e-05	0.000829517	solute carrier organic anion transporter family member 2A1
ILMN_1752520	91607	SLFN11	M4 - turquoise	NO	NO	NO	NO	17	-1.9276	2.53656e-14	1.72598e-10	schlafen family member 11
ILMN_2380243	57228	SMAGP	M3 - magenta	YES	NO	NO	NO	12	-2.30218	3.47904e-08	2.14971e-06	small cell adhesion glycoprotein
ILMN_2376263	6594	SMARCA1	M5 - blue	NO	NO	YES	NO	X	-1.37629	7.02858e-09	7.91629e-07	SWI/SNF related, matrix associated, actin dependent regulator of chromatin, subfamily a, member 1
ILMN_1791702	6595	SMARCA2	M5 - blue	NO	NO	YES	NO	9	-1.88744	5.553e-09	6.68095e-07	SWI/SNF related, matrix associated, actin dependent regulator of chromatin, subfamily a, member 2
ILMN_2223130	8467	SMARCA5	M6 - green	NO	NO	NO	NO	4	1.0276	2.24736e-06	5.4549e-05	SWI/SNF related, matrix associated, actin dependent regulator of chromatin, subfamily a, member 5
ILMN_1807533	55181	SMG8	M6 - green	NO	NO	NO	NO	17	1.22356	3.88048e-09	4.04726e-07	SMG8, nonsense mediated mRNA decay factor
ILMN_1749834	388588	SMIM1	M2 - pink	NO	NO	NO	NO	1	-1.05816	0.000226534	0.00207049	small integral membrane protein 1 (Vel blood group)
ILMN_1713892	201895	SMIM14	M6 - green	NO	NO	NO	NO	4	1.24364	2.79397e-09	3.12139e-07	small integral membrane protein 14
ILMN_1748911	8773	SNAP23	M4 - turquoise	NO	NO	NO	NO	15	1.48988	3.97902e-08	2.44656e-06	synaptosome associated protein 23
ILMN_1701933	6622	SNCA	M4 - turquoise	NO	NO	NO	NO	4	-1.88767	1.44821e-09	2.44875e-07	synuclein alpha
ILMN_1775111	27044	SND1	M1 - brown	NO	NO	YES	NO	7	-1.03752	3.98707e-05	0.000565626	staphylococcal nuclease and tudor domain containing 1
ILMN_3249059	85028	SNHG12	M4 - turquoise	NO	NO	NO	NO	1	-1.17137	6.25119e-07	2.09419e-05	small nucleolar RNA host gene 12
ILMN_1898124	285958	SNHG15	M4 - turquoise	NO	NO	NO	NO	7	-1.02442	0.000221357	0.00221543	small nucleolar RNA host gene 15
ILMN_1653794	387066	SNHG5	M4 - turquoise	NO	NO	NO	NO	6	-1.85762	1.03088e-08	8.59928e-07	small nucleolar RNA host gene 5
ILMN_3309349	100093630	SNHG8	M4 - turquoise	NO	NO	NO	NO	4	-1.92975	1.34367e-11	5.16218e-09	small nucleolar RNA host gene 8
ILMN_3245458	677838	SNORA61	M4 - turquoise	NO	NO	NO	NO	1	-2.20809	4.77119e-12	3.08137e-09	small nucleolar RNA, H/ACA box 61
ILMN_1801118	79622	SNRNP25	M4 - turquoise	NO	NO	NO	NO	16	-1.37739	0.00039797	0.00316467	small nuclear ribonucleoprotein U11/U12 subunit 25
ILMN_3248113	6625	SNRNP70	M8 - yellow	NO	NO	NO	NO	19	-1.04572	2.86006e-06	6.96236e-05	small nuclear ribonucleoprotein U1 subunit 70
ILMN_1793410	6641	SNTB1	M5 - blue	NO	NO	NO	NO	8	-1.68335	4.74362e-10	1.1199e-07	syntrophin beta 1
ILMN_1732810	9784	SNX17	M8 - yellow	NO	NO	NO	NO	2	-1.03885	6.33245e-06	0.000129469	sorting nexin 17
ILMN_1691575	6643	SNX2	M4 - turquoise	NO	NO	NO	NO	5	1.15759	8.51235e-06	0.000166293	sorting nexin 2
ILMN_1738736	8723	SNX4	M6 - green	NO	NO	NO	NO	3	-1.17094	1.22775e-06	3.65332e-05	sorting nexin 4
ILMN_1673676	27131	SNX5	M1 - brown	NO	YES	NO	NO	20	-1.08929	0.000705276	0.00534187	sorting nexin 5
ILMN_1807873	58533	SNX6	M4 - turquoise	NO	NO	NO	NO	14	1.25658	1.79318e-08	1.28212e-06	sorting nexin 6
ILMN_1804051	29886	SNX8	M6 - green	NO	NO	NO	NO	7	1.47912	3.7243e-07	1.31411e-05	sorting nexin 8
ILMN_1774733	8651	SOCS1	M4 - turquoise	NO	NO	NO	NO	16	-1.09929	0.00056116	0.004478	suppressor of cytokine signaling 1
ILMN_2131861	8835	SOCS2	M9 - black	NO	YES	NO	NO	12	-1.36539	7.90505e-09	8.50905e-07	suppressor of cytokine signaling 2
ILMN_2336781	6648	SOD2	M9 - black	NO	NO	NO	YES	6	2.90822	5.49424e-08	3.50748e-06	superoxide dismutase 2, mitochondrial
ILMN_1693004	140710	SOGA1	M8 - yellow	NO	NO	NO	NO	20	-1.11906	2.39423e-05	0.000353276	suppressor of glucose, autophagy associated 1
ILMN_1724040	65124	SOWAHC	M4 - turquoise	NO	NO	NO	NO	2	1.39601	7.11755e-05	0.000817049	sosondowah ankyrin repeat domain family member C
ILMN_1683755	9580	SOX13	M1 - brown	NO	NO	YES	NO	1	1.02476	8.01e-07	2.5438e-05	SRY-box 13
ILMN_1731418	3431	SP110	M5 - blue	NO	NO	YES	NO	2	1.17032	0.00287562	0.0153423	SP110 nuclear body protein
ILMN_2354222	26206	SPAG8	M1 - brown	NO	NO	NO	NO	9	2.35044	1.84622e-07	8.11981e-06	sperm associated antigen 8
ILMN_1683678	26010	SPATS2L	M4 - turquoise	NO	NO	NO	NO	2	1.50389	6.80226e-06	0.000137058	spermatogenesis associated serine rich 2 like
ILMN_3307700	60559	SPCS3	M3 - magenta	NO	NO	NO	NO	4	1.77885	1.64755e-08	1.20556e-06	signal peptidase complex subunit 3
ILMN_1791232	200734	SPRED2	M6 - green	NO	NO	NO	NO	2	-1.20278	7.49348e-11	2.79887e-08	sprouty related EVH1 domain containing 2
ILMN_2191967	6703	SPRR2D	M9 - black	NO	NO	NO	NO	1	1.79873	3.42252e-05	0.000468025	small proline rich protein 2D
ILMN_1674367	6705	SPRR2F	M9 - black	NO	NO	NO	NO	1	1.07608	1.7993e-05	0.000284264	small proline rich protein 2F
ILMN_1702127	6706	SPRR2G	M9 - black	NO	NO	NO	YES	1	2.54625	0.000359792	0.00297646	small proline rich protein 2G
ILMN_1810835	6707	SPRR3	M4 - turquoise	NO	NO	NO	NO	1	1.29557	0.00950482	0.0400435	small proline rich protein 3
ILMN_2329914	10252	SPRY1	M5 - blue	NO	NO	NO	NO	4	-1.50505	6.53947e-08	3.54727e-06	sprouty RTK signaling antagonist 1
ILMN_2089329	10253	SPRY2	M4 - turquoise	NO	NO	NO	NO	13	-1.43678	1.21166e-09	1.57108e-07	sprouty RTK signaling antagonist 2
ILMN_1867664	55304	SPTLC3	M4 - turquoise	NO	YES	NO	NO	20	1.49431	3.1897e-07	1.11328e-05	serine palmitoyltransferase long chain base subunit 3
ILMN_1803398	6722	SRF	M4 - turquoise	NO	NO	YES	NO	6	-1.25923	5.41416e-08	2.95829e-06	serum response factor
ILMN_2169152	5552	SRGN	M4 - turquoise	NO	NO	NO	NO	10	-1.822	4.87268e-06	0.000105217	serglycin
ILMN_2400219	6717	SRI	M1 - brown	NO	NO	NO	NO	7	1.23198	0.000186379	0.00193452	sorcin
ILMN_1798804	6732	SRPK1	M4 - turquoise	NO	NO	NO	NO	6	1.13479	1.32141e-05	0.000235697	SRSF protein kinase 1
ILMN_2358202	51593	SRRT	M5 - blue	NO	NO	YES	NO	7	-1.01589	2.24315e-08	1.84049e-06	serrate, RNA effector molecule
ILMN_1696407	6427	SRSF2	M4 - turquoise	NO	NO	YES	NO	17	-1.37449	2.64848e-07	9.68978e-06	serine and arginine rich splicing factor 2
ILMN_3211935	6428	SRSF3	M4 - turquoise	NO	NO	NO	NO	6	-1.30429	3.58163e-07	1.33378e-05	serine and arginine rich splicing factor 3
ILMN_1761996	6430	SRSF5	M4 - turquoise	NO	YES	NO	NO	14	-1.00316	0.000484181	0.00394807	serine and arginine rich splicing factor 5
ILMN_1697469	6431	SRSF6	M7 - red	NO	NO	NO	NO	20	-2.06518	1.42603e-08	1.05894e-06	serine and arginine rich splicing factor 6
ILMN_1804822	140809	SRXN1	M5 - blue	NO	NO	NO	YES	20	2.83307	3.39021e-09	4.51276e-07	sulfiredoxin 1
ILMN_1742260	6744	SSFA2	M8 - yellow	NO	YES	NO	NO	2	1.46988	0.000101192	0.00109139	sperm specific antigen 2
ILMN_1775486	8082	SSPN	M5 - blue	NO	NO	NO	NO	12	-1.0138	7.09409e-05	0.00087799	sarcospan
ILMN_3228595	6747	SSR3	M6 - green	NO	NO	NO	NO	3	1.20449	7.82551e-07	2.38621e-05	signal sequence receptor subunit 3
ILMN_1772492	6752	SSTR2	M4 - turquoise	NO	NO	NO	NO	17	-1.10709	1.71228e-06	4.67257e-05	somatostatin receptor 2
ILMN_1860638	6482	ST3GAL1	M2 - pink	NO	NO	NO	NO	8	1.09518	0.00115539	0.0073816	ST3 beta-galactoside alpha-2,3-sialyltransferase 1
ILMN_1658706	10610	ST6GALNAC2	M1 - brown	NO	NO	NO	NO	17	1.20274	1.19436e-05	0.000216117	ST6 N-acetylgalactosaminide alpha-2,6-sialyltransferase 2
ILMN_1746137	7982	ST7	M4 - turquoise	NO	NO	NO	NO	7	-1.13002	2.028e-07	9.3809e-06	suppression of tumorigenicity 7
ILMN_2257607	90627	STARD13	M4 - turquoise	NO	NO	NO	NO	13	-1.20499	1.97543e-09	2.33184e-07	StAR related lipid transfer domain containing 13
ILMN_1691364	6772	STAT1	M5 - blue	NO	NO	YES	YES	2	2.91747	7.04704e-08	3.76017e-06	signal transducer and activator of transcription 1
ILMN_1663618	6774	STAT3	M9 - black	NO	NO	YES	NO	17	1.08888	3.18927e-08	2.40396e-06	signal transducer and activator of transcription 3
ILMN_1785202	6775	STAT4	M4 - turquoise	NO	NO	YES	YES	2	2.51322	3.19842e-09	3.48002e-07	signal transducer and activator of transcription 4
ILMN_1691884	8614	STC2	M8 - yellow	NO	NO	NO	NO	5	-1.3359	0.0014808	0.00911385	stanniocalcin 2
ILMN_2383349	55240	STEAP3	M4 - turquoise	NO	NO	NO	NO	2	-2.25314	4.00895e-12	1.92931e-09	STEAP3 metalloreductase
ILMN_1772036	79689	STEAP4	M3 - magenta	NO	NO	NO	NO	7	1.22399	0.000106439	0.00111449	STEAP4 metalloreductase
ILMN_2413650	6491	STIL	M4 - turquoise	NO	NO	NO	NO	1	-1.41506	7.51572e-10	1.06864e-07	SCL/TAL1 interrupting locus
ILMN_1738449	57620	STIM2	M5 - blue	NO	NO	NO	NO	4	1.12478	0.000128656	0.00143797	stromal interaction molecule 2
ILMN_1798543	9262	STK17B	M4 - turquoise	NO	YES	NO	NO	2	-1.39275	1.88917e-06	5.0509e-05	serine/threonine kinase 17b
ILMN_2328776	51765	STK26	M4 - turquoise	NO	NO	NO	NO	X	-1.21885	1.59346e-09	1.99382e-07	serine/threonine protein kinase 26
ILMN_1666453	6788	STK3	M4 - turquoise	NO	NO	NO	NO	8	1.14568	5.29604e-09	5.13696e-07	serine/threonine kinase 3
ILMN_1657796	3925	STMN1	M4 - turquoise	NO	NO	NO	NO	1	-1.85994	9.19488e-10	1.2643e-07	stathmin 1
ILMN_3244117	50861	STMN3	M4 - turquoise	NO	NO	NO	NO	20	-1.63529	5.51298e-06	0.000108889	stathmin 3
ILMN_1696419	2040	STOM	M1 - brown	NO	YES	NO	NO	9	-1.35113	0.00098171	0.00693599	stomatin
ILMN_1807652	64220	STRA6	M4 - turquoise	NO	NO	NO	NO	15	2.10977	1.39466e-09	1.77165e-07	stimulated by retinoic acid 6
ILMN_1720771	8676	STX11	M6 - green	NO	NO	NO	NO	6	1.52446	7.76118e-05	0.000887676	syntaxin 11
ILMN_1792518	8417	STX7	M5 - blue	NO	YES	NO	NO	6	1.23805	2.33392e-06	5.91755e-05	syntaxin 7
ILMN_2210729	51657	STYXL1	M6 - green	NO	NO	NO	NO	7	1.18165	6.12413e-07	1.94983e-05	serine/threonine/tyrosine interacting like 1
ILMN_1711270	10147	SUGP2	M8 - yellow	NO	NO	NO	NO	19	-1.49756	1.14831e-07	6.03708e-06	SURP and G-patch domain containing 2
ILMN_2404795	6817	SULT1A1	M4 - turquoise	NO	NO	NO	NO	16	-1.11839	2.24953e-06	5.80356e-05	sulfotransferase family 1A member 1
ILMN_1753472	285362	SUMF1	M8 - yellow	NO	NO	NO	NO	3	-1.05499	9.65765e-05	0.00105631	sulfatase modifying factor 1
ILMN_2345872	25870	SUMF2	M4 - turquoise	NO	NO	NO	NO	7	1.32064	3.06911e-09	3.31054e-07	sulfatase modifying factor 2
ILMN_1657847	256979	SUN3	M1 - brown	NO	NO	NO	NO	7	1.44266	0.000691739	0.00524251	Sad1 and UNC84 domain containing 3
ILMN_1803745	6821	SUOX	M1 - brown	NO	NO	NO	NO	12	-1.05517	0.00198321	0.0121736	sulfite oxidase
ILMN_1693270	56241	SUSD2	M4 - turquoise	NO	NO	NO	NO	22	-2.20661	1.5712e-08	1.22872e-06	sushi domain containing 2
ILMN_1755822	85360	SYDE1	M3 - magenta	YES	YES	NO	NO	19	1.50336	6.45144e-07	1.95931e-05	synapse defective Rho GTPase homolog 1
ILMN_1802089	8189	SYMPK	M4 - turquoise	NO	NO	NO	NO	19	1.03093	4.58869e-06	9.44341e-05	symplekin
ILMN_2380938	9066	SYT7	M5 - blue	NO	NO	NO	YES	11	-2.57109	2.33115e-07	1.02887e-05	synaptotagmin 7
ILMN_1793006	6866	TAC3	M7 - red	YES	NO	NO	NO	12	1.79812	0.00241083	0.0132946	tachykinin 3
ILMN_2315780	10579	TACC2	M7 - red	YES	NO	NO	NO	10	1.36821	1.007e-06	2.79071e-05	transforming acidic coiled-coil containing protein 2
ILMN_1771949	6875	TAF4B	M4 - turquoise	NO	NO	YES	NO	18	-1.1591	7.76302e-06	0.000153573	TATA-box binding protein associated factor 4b
ILMN_2252813	27097	TAF5L	M5 - blue	NO	NO	YES	NO	1	1.12648	0.000596301	0.00465018	TATA-box binding protein associated factor 5 like
ILMN_1778668	6876	TAGLN	M4 - turquoise	NO	NO	NO	YES	11	4.47081	1.50956e-10	3.31374e-08	transgelin
ILMN_2090105	8407	TAGLN2	M1 - brown	NO	NO	NO	NO	1	1.36391	4.73567e-06	0.000103069	transgelin 2
ILMN_1746588	6888	TALDO1	M8 - yellow	NO	NO	NO	NO	11	1.04724	5.22312e-07	1.90248e-05	transaldolase 1
ILMN_1715069	10010	TANK	M6 - green	NO	NO	NO	NO	2	1.13942	4.92911e-07	1.81666e-05	TRAF family member associated NFKB activator
ILMN_1751079	6890	TAP1	M5 - blue	NO	NO	NO	NO	6	1.8102	0.00581884	0.0285802	transporter 1, ATP binding cassette subfamily B member
ILMN_1803036	6894	TARBP1	M5 - blue	NO	NO	NO	NO	1	-1.2977	5.17402e-08	3.36312e-06	TAR (HIV-1) RNA binding protein 1
ILMN_1685480	6897	TARS	M4 - turquoise	NO	NO	NO	NO	5	1.25597	1.13331e-07	5.59391e-06	threonyl-tRNA synthetase
ILMN_2374770	8887	TAX1BP1	M6 - green	NO	NO	NO	NO	7	1.27604	7.19089e-10	1.13177e-07	Tax1 binding protein 1
ILMN_1739967	29110	TBK1	M6 - green	NO	NO	NO	NO	12	1.22141	1.11227e-07	5.89714e-06	TANK binding kinase 1
ILMN_1744795	6907	TBL1X	M7 - red	NO	NO	YES	NO	X	-1.35564	0.000197455	0.00181547	transducin beta like 1X-linked
ILMN_1713449	6926	TBX3	M6 - green	NO	YES	YES	NO	12	1.32845	1.82741e-07	7.5965e-06	T-box 3
ILMN_1670378	9747	TCAF1	M5 - blue	NO	NO	NO	NO	7	-1.087	2.55229e-06	6.36382e-05	TRPM8 channel associated factor 1
ILMN_2357770	6917	TCEA1	M4 - turquoise	NO	NO	YES	NO	8	1.07415	8.97739e-05	0.000979334	transcription elongation factor A1
ILMN_1670561	90843	TCEAL8	M3 - magenta	NO	NO	YES	NO	X	1.00599	0.000129017	0.00129717	transcription elongation factor A like 8
ILMN_2377185	6923	TCEB2	M7 - red	NO	NO	YES	NO	16	-1.14559	6.36019e-08	3.31591e-06	transcription elongation factor B subunit 2
ILMN_2314007	6938	TCF12	M5 - blue	NO	NO	YES	NO	15	1.0298	6.35277e-08	3.51721e-06	transcription factor 12
ILMN_1681248	7062	TCHH	M5 - blue	YES	NO	NO	NO	1	1.54975	2.82313e-05	0.000403022	trichohyalin
ILMN_1675808	126637	TCHHL1	M9 - black	NO	NO	NO	NO	1	1.21512	1.16992e-06	3.53589e-05	trichohyalin like 1
ILMN_2382309	9623	TCL1B	M6 - green	NO	NO	NO	YES	14	4.30736	2.09308e-11	8.9306e-09	T-cell leukemia/lymphoma 1B
ILMN_1713174	55346	TCP11L1	M6 - green	NO	NO	NO	NO	11	1.08121	1.55801e-07	6.67623e-06	t-complex 11 like 1
ILMN_1685124	79600	TCTN1	M7 - red	NO	NO	NO	NO	12	-1.98372	1.08069e-07	4.79565e-06	tectonic family member 1
ILMN_2285713	55775	TDP1	M4 - turquoise	NO	NO	NO	NO	14	-1.39938	4.77229e-05	0.00064461	tyrosyl-DNA phosphodiesterase 1
ILMN_1731181	55852	TEX2	M1 - brown	NO	NO	NO	NO	17	1.81286	1.09549e-06	3.23666e-05	testis expressed 2
ILMN_1707124	7035	TFPI	M4 - turquoise	NO	YES	NO	YES	2	2.75678	2.72065e-11	7.82577e-09	tissue factor pathway inhibitor
ILMN_2068104	7980	TFPI2	M2 - pink	NO	NO	NO	YES	7	2.68358	0.00016268	0.00167753	tissue factor pathway inhibitor 2
ILMN_1812526	7042	TGFB2	M5 - blue	NO	NO	NO	NO	1	1.25504	2.7267e-05	0.00039216	transforming growth factor beta 2
ILMN_1784287	7049	TGFBR3	M4 - turquoise	NO	YES	NO	NO	1	1.37568	3.60258e-07	1.27617e-05	transforming growth factor beta receptor 3
ILMN_1721134	7051	TGM1	M1 - brown	NO	YES	NO	NO	14	1.76812	1.54462e-09	1.9327e-07	transglutaminase 1
ILMN_1679267	7052	TGM2	M4 - turquoise	YES	NO	NO	NO	20	-1.17349	0.000173611	0.00164631	transglutaminase 2
ILMN_1686116	7057	THBS1	M4 - turquoise	NO	NO	NO	NO	15	-1.2299	0.00300351	0.0158605	thrombospondin 1
ILMN_1777740	51337	THEM6	M5 - blue	NO	NO	NO	NO	8	-1.85955	1.97336e-08	1.67971e-06	thioesterase superfamily member 6
ILMN_1735093	8914	TIMELESS	M4 - turquoise	NO	NO	YES	NO	12	-1.18376	8.63774e-08	4.34524e-06	timeless circadian clock
ILMN_1749078	7077	TIMP2	M7 - red	YES	NO	NO	YES	17	3.3763	1.24102e-07	5.79412e-06	TIMP metallopeptidase inhibitor 2
ILMN_1701461	7078	TIMP3	M5 - blue	YES	NO	NO	NO	22	1.28579	0.00159301	0.00965491	TIMP metallopeptidase inhibitor 3
ILMN_1725831	257000	TINCR	M5 - blue	NO	NO	NO	NO	19	1.29239	3.21706e-05	0.000464552	tissue differentiation-inducing non-protein coding RNA
ILMN_1765578	25976	TIPARP	M4 - turquoise	NO	NO	NO	YES	3	-2.89329	1.15792e-09	1.54132e-07	TCDD inducible poly(ADP-ribose) polymerase
ILMN_1806037	7083	TK1	M4 - turquoise	NO	NO	NO	NO	17	-1.29662	1.61142e-07	6.51467e-06	thymidine kinase 1
ILMN_1814917	7089	TLE2	M1 - brown	NO	NO	YES	NO	19	1.16474	0.000200545	0.00198365	transducin like enhancer of split 2
ILMN_1661299	79816	TLE6	M6 - green	NO	YES	NO	NO	19	1.3498	1.01855e-07	4.82748e-06	transducin like enhancer of split 6
ILMN_1811029	9874	TLK1	M5 - blue	NO	NO	NO	NO	2	1.26218	1.91014e-07	8.90154e-06	tousled like kinase 1
ILMN_1700955	116211	TM4SF19	M8 - yellow	NO	NO	NO	NO	3	-1.08746	0.000260698	0.00229961	transmembrane 4 L six family member 19
ILMN_1690040	7108	TM7SF2	M5 - blue	NO	NO	NO	NO	11	-1.18752	3.38964e-05	0.000464544	transmembrane 7 superfamily member 2
ILMN_3308138	79838	TMC5	M4 - turquoise	NO	NO	NO	NO	16	-1.39713	2.74696e-09	2.92522e-07	transmembrane channel like 5
ILMN_2220739	55002	TMCO3	M1 - brown	NO	NO	NO	NO	13	1.26784	8.22987e-05	0.00100269	transmembrane and coiled-coil domains 3
ILMN_2067607	54664	TMEM106B	M1 - brown	NO	YES	NO	NO	7	1.26338	0.00063955	0.00494737	transmembrane protein 106B
ILMN_2413331	84314	TMEM107	M4 - turquoise	NO	YES	NO	NO	17	-1.25541	3.17918e-07	1.11116e-05	transmembrane protein 107
ILMN_2092756	79073	TMEM109	M8 - yellow	NO	NO	NO	NO	11	-1.04273	5.23755e-07	1.90248e-05	transmembrane protein 109
ILMN_1667418	283953	TMEM114	M5 - blue	NO	NO	NO	NO	16	1.6831	2.3141e-08	1.86807e-06	transmembrane protein 114
ILMN_1685709	128218	TMEM125	M8 - yellow	NO	NO	NO	NO	1	-2.09119	6.39265e-09	7.44075e-07	transmembrane protein 125
ILMN_1736863	55281	TMEM140	M5 - blue	NO	YES	NO	NO	7	1.24165	6.13998e-06	0.000118013	transmembrane protein 140
ILMN_1785191	28978	TMEM14A	M8 - yellow	NO	NO	NO	NO	6	-1.06102	0.000220757	0.00202881	transmembrane protein 14A
ILMN_2299612	129303	TMEM150A	M5 - blue	NO	NO	NO	NO	2	-1.39763	3.29107e-06	7.79687e-05	transmembrane protein 150A
ILMN_2088124	201799	TMEM154	M6 - green	NO	NO	NO	NO	4	1.29586	5.54075e-05	0.000676707	transmembrane protein 154
ILMN_1809947	132332	TMEM155	M1 - brown	NO	NO	NO	NO	4	-1.26691	9.8873e-05	0.00116657	transmembrane protein 155
ILMN_2210386	200728	TMEM17	M4 - turquoise	NO	NO	NO	NO	2	-1.27166	2.06271e-06	5.39388e-05	transmembrane protein 17
ILMN_1748926	84928	TMEM209	M4 - turquoise	NO	NO	NO	NO	7	1.06156	2.40063e-06	5.64621e-05	transmembrane protein 209
ILMN_2395856	219854	TMEM218	M5 - blue	NO	NO	NO	NO	11	-1.57003	1.42389e-08	1.30523e-06	transmembrane protein 218
ILMN_1751143	79161	TMEM243	M5 - blue	NO	NO	NO	NO	7	-1.58445	1.85758e-06	4.97176e-05	transmembrane protein 243
ILMN_1788384	23731	TMEM245	M6 - green	NO	NO	NO	NO	9	-1.65171	4.18171e-07	1.61483e-05	transmembrane protein 245
ILMN_2201533	254863	TMEM256	M8 - yellow	NO	NO	NO	NO	17	-1.33883	6.07075e-05	0.00073109	transmembrane protein 256
ILMN_1804611	90488	TMEM263	M6 - green	NO	NO	NO	NO	12	-1.02256	5.3242e-06	0.000113202	transmembrane protein 263
ILMN_1808956	123591	TMEM266	M5 - blue	NO	YES	NO	NO	15	-1.12122	1.71552e-07	8.30385e-06	transmembrane protein 266
ILMN_1669940	55151	TMEM38B	M5 - blue	NO	NO	NO	NO	9	1.33509	4.97713e-05	0.000616514	transmembrane protein 38B
ILMN_2148913	55076	TMEM45A	M5 - blue	NO	NO	NO	NO	3	-1.52866	1.28469e-07	5.71471e-06	transmembrane protein 45A
ILMN_2047599	757	TMEM50B	M5 - blue	NO	YES	NO	NO	21	-1.18819	0.00268678	0.0146358	transmembrane protein 50B
ILMN_1708029	51754	TMEM8B	M4 - turquoise	NO	NO	NO	NO	9	-1.82192	9.55845e-09	9.76327e-07	transmembrane protein 8B
ILMN_1710962	27346	TMEM97	M8 - yellow	NO	NO	NO	NO	17	-1.30344	0.00125532	0.00795906	transmembrane protein 97
ILMN_1779182	26022	TMEM98	M5 - blue	NO	NO	NO	NO	17	-1.10543	9.92283e-08	4.77552e-06	transmembrane protein 98
ILMN_1702691	7128	TNFAIP3	M4 - turquoise	NO	NO	NO	NO	6	-2.03208	1.36377e-05	0.000239496	TNF alpha induced protein 3
ILMN_1689004	51330	TNFRSF12A	M4 - turquoise	NO	NO	NO	NO	16	1.57865	5.19099e-05	0.000686661	TNF receptor superfamily member 12A
ILMN_1685005	7132	TNFRSF1A	M8 - yellow	NO	NO	NO	NO	12	1.08608	7.57419e-06	0.00014913	TNF receptor superfamily member 1A
ILMN_1764788	7133	TNFRSF1B	M8 - yellow	NO	NO	NO	YES	1	3.56572	1.74956e-15	2.18913e-11	TNF receptor superfamily member 1B
ILMN_1699695	27242	TNFRSF21	M9 - black	NO	NO	NO	NO	6	1.21707	6.82648e-05	0.000803918	TNF receptor superfamily member 21
ILMN_1672004	10140	TOB1	M4 - turquoise	NO	NO	YES	YES	17	-3.03675	3.48595e-13	4.48865e-10	transducer of ERBB2, 1
ILMN_1686097	7153	TOP2A	M4 - turquoise	NO	NO	NO	YES	17	-2.80971	4.57149e-08	2.72385e-06	topoisomerase (DNA) II alpha
ILMN_1666178	90313	TP53I13	M8 - yellow	NO	NO	NO	NO	17	1.04222	5.31895e-05	0.000709146	tumor protein p53 inducible protein 13
ILMN_1658469	11257	TP53TG1	M5 - blue	NO	NO	NO	NO	7	-1.01038	4.62356e-05	0.000590731	TP53 target 1 (non-protein coding)
ILMN_3245678	27296	TP53TG5	M4 - turquoise	NO	NO	NO	YES	20	-2.71847	2.93782e-09	3.05058e-07	TP53 target 5
ILMN_2138801	8626	TP63	M5 - blue	NO	NO	YES	NO	3	-1.71959	0.000324893	0.00270025	tumor protein p63
ILMN_1714383	7164	TPD52L1	M9 - black	NO	NO	NO	NO	6	1.58466	0.000112029	0.00117449	tumor protein D52-like 1
ILMN_1804629	27010	TPK1	M4 - turquoise	NO	NO	NO	NO	7	-1.7197	1.61849e-10	3.16203e-08	thiamin pyrophosphokinase 1
ILMN_2360710	7168	TPM1	M4 - turquoise	NO	YES	NO	YES	15	3.20971	1.39088e-08	1.0484e-06	tropomyosin 1 (alpha)
ILMN_1653180	7171	TPM4	M9 - black	NO	NO	NO	NO	19	1.46089	1.84545e-08	1.60914e-06	tropomyosin 4
ILMN_1729234	1200	TPP1	M4 - turquoise	NO	NO	NO	NO	11	1.42724	1.94159e-08	1.43328e-06	tripeptidyl peptidase 1
ILMN_1797744	51673	TPPP3	M8 - yellow	YES	NO	NO	NO	16	1.36584	0.00802963	0.0351051	tubulin polymerization promoting protein family member 3
ILMN_1804938	131601	TPRA1	M5 - blue	NO	NO	NO	NO	3	1.22605	1.86557e-07	8.77552e-06	transmembrane protein adipocyte associated 1
ILMN_2120631	348825	TPRXL	M7 - red	NO	NO	NO	NO	3	1.26353	5.61915e-07	1.76396e-05	tetrapeptide repeat homeobox like
ILMN_1695432	8459	TPST2	M5 - blue	NO	NO	NO	YES	22	-2.68944	1.63391e-07	6.57372e-06	tyrosylprotein sulfotransferase 2
ILMN_1796949	22974	TPX2	M4 - turquoise	NO	NO	NO	NO	20	-1.16854	5.08537e-08	2.86703e-06	TPX2, microtubule nucleation factor
ILMN_1731043	29896	TRA2A	M4 - turquoise	NO	NO	NO	NO	7	-1.35389	7.814e-09	6.94469e-07	transformer 2 alpha homolog
ILMN_2338921	60684	TRAPPC11	M7 - red	NO	NO	NO	NO	4	1.4079	1.87383e-07	7.73803e-06	trafficking protein particle complex 11
ILMN_1740864	79865	TREML2	M2 - pink	NO	NO	NO	NO	6	1.52912	0.00112139	0.00766325	triggering receptor expressed on myeloid cells like 2
ILMN_1738220	340206	TREML3P	M1 - brown	NO	NO	NO	NO	6	1.13027	2.909e-05	0.000435915	triggering receptor expressed on myeloid cells like 3, pseudogene
ILMN_1803811	10221	TRIB1	M1 - brown	NO	NO	NO	NO	8	-2.11395	9.37843e-08	4.69758e-06	tribbles pseudokinase 1
ILMN_1787815	57761	TRIB3	M4 - turquoise	NO	NO	YES	YES	20	2.73053	1.92448e-09	2.32657e-07	tribbles pseudokinase 3
ILMN_1813625	7706	TRIM25	M4 - turquoise	NO	NO	YES	NO	17	1.51823	1.67265e-06	4.58467e-05	tripartite motif containing 25
ILMN_2161746	9322	TRIP10	M1 - brown	NO	NO	NO	NO	19	1.32124	2.53867e-05	0.000391626	thyroid hormone receptor interactor 10
ILMN_1658144	9321	TRIP11	M4 - turquoise	NO	NO	NO	NO	14	1.023	4.29669e-07	1.46491e-05	thyroid hormone receptor interactor 11
ILMN_1720241	9320	TRIP12	M5 - blue	NO	NO	NO	NO	2	1.05537	1.25401e-06	3.70941e-05	thyroid hormone receptor interactor 12
ILMN_2167922	57570	TRMT5	M5 - blue	NO	NO	NO	NO	14	1.41225	3.99707e-06	8.49123e-05	tRNA methyltransferase 5
ILMN_1674533	55503	TRPV6	M8 - yellow	YES	YES	NO	NO	7	-1.0005	0.0308818	0.0989777	transient receptor potential cation channel subfamily V member 6
ILMN_1692177	8848	TSC22D1	M1 - brown	NO	NO	YES	NO	13	-1.35067	0.00043687	0.00370473	TSC22 domain family member 1
ILMN_2124187	9819	TSC22D2	M4 - turquoise	NO	NO	YES	NO	3	-1.10012	1.30612e-05	0.000233802	TSC22 domain family member 2
ILMN_1734486	116461	TSEN15	M4 - turquoise	NO	NO	NO	NO	1	1.1815	0.0008491	0.00632779	tRNA splicing endonuclease subunit 15
ILMN_1669881	27075	TSPAN13	M5 - blue	NO	NO	NO	NO	7	-1.87493	7.14693e-05	0.000832645	tetraspanin 13
ILMN_1777881	26262	TSPAN17	M1 - brown	NO	NO	NO	NO	5	1.58396	6.02287e-09	5.56171e-07	tetraspanin 17
ILMN_1790549	10099	TSPAN3	M6 - green	NO	NO	NO	NO	15	-1.75715	4.47561e-08	2.6047e-06	tetraspanin 3
ILMN_1718607	7106	TSPAN4	M5 - blue	NO	NO	NO	NO	11	-1.33248	0.000734877	0.005175	tetraspanin 4
ILMN_1683263	7103	TSPAN8	M4 - turquoise	NO	NO	NO	NO	12	1.01387	0.0186433	0.0663369	tetraspanin 8
ILMN_1729453	10867	TSPAN9	M3 - magenta	NO	YES	NO	NO	12	-1.31458	3.88437e-05	0.000507859	tetraspanin 9
ILMN_1657554	64061	TSPYL2	M4 - turquoise	NO	NO	YES	NO	X	-1.51435	2.1593e-06	5.55931e-05	TSPY like 2
ILMN_1691572	7263	TST	M6 - green	NO	NO	NO	NO	22	-1.31275	3.4178e-05	0.000467891	thiosulfate sulfurtransferase
ILMN_1745573	79573	TTC13	M5 - blue	NO	NO	NO	NO	1	-1.03944	8.40315e-09	8.7987e-07	tetratricopeptide repeat domain 13
ILMN_1788166	7272	TTK	M4 - turquoise	NO	NO	NO	NO	6	-1.10473	7.56243e-06	0.000141548	TTK protein kinase
ILMN_1742981	7846	TUBA1A	M8 - yellow	NO	NO	NO	NO	12	-1.01982	0.00749643	0.033215	tubulin alpha 1a
ILMN_1765701	10376	TUBA1B	M6 - green	NO	NO	NO	NO	12	-1.57925	0.000148276	0.00144663	tubulin alpha 1b
ILMN_1784300	7277	TUBA4A	M1 - brown	NO	YES	NO	NO	2	1.26768	0.0181995	0.0704038	tubulin alpha 4a
ILMN_2101885	203068	TUBB	M8 - yellow	NO	NO	NO	NO	6	-1.49621	0.000428778	0.00341616	tubulin beta class I
ILMN_1788108	81567	TXNDC5	M6 - green	NO	NO	NO	NO	6	-1.24084	9.7481e-08	4.74075e-06	thioredoxin domain containing 5
ILMN_1731137	10190	TXNDC9	M5 - blue	NO	NO	NO	NO	2	1.18446	7.9387e-06	0.000155087	thioredoxin domain containing 9
ILMN_1717056	7296	TXNRD1	M5 - blue	NO	YES	NO	YES	12	2.59537	1.06908e-06	3.31522e-05	thioredoxin reductase 1
ILMN_2109708	1890	TYMP	M5 - blue	NO	NO	NO	YES	22	2.6824	2.89824e-05	0.000411859	thymidine phosphorylase
ILMN_1806040	7298	TYMS	M4 - turquoise	NO	NO	NO	YES	18	-2.76818	3.61076e-07	1.23273e-05	thymidylate synthetase
ILMN_1758497	57348	TTYH1	M3 - magenta	NO	YES	NO	NO	19	1.07315	1.8615e-07	7.94949e-06	tweety family member 1
ILMN_2368576	7311	UBA52	M4 - turquoise	NO	NO	NO	NO	19	-1.80922	5.47719e-10	8.15873e-08	ubiquitin A-52 residue ribosomal protein fusion product 1
ILMN_1807044	10422	UBAC1	M5 - blue	NO	NO	NO	NO	9	-1.83223	1.57286e-09	2.58953e-07	UBA domain containing 1
ILMN_1713993	337867	UBAC2	M8 - yellow	NO	NO	NO	NO	13	-1.0425	0.000193491	0.00182584	UBA domain containing 2
ILMN_3287583	7314	UBB	M5 - blue	NO	NO	NO	NO	17	-1.28303	6.59001e-07	2.2468e-05	ubiquitin B
ILMN_2183409	7316	UBC	M1 - brown	NO	NO	NO	NO	12	2.06102	4.60002e-07	1.6541e-05	ubiquitin C
ILMN_2301083	11065	UBE2C	M4 - turquoise	NO	NO	NO	YES	20	-2.78409	1.47128e-11	4.84458e-09	ubiquitin conjugating enzyme E2 C
ILMN_1707084	51619	UBE2D4	M4 - turquoise	NO	NO	NO	NO	7	1.14111	5.0692e-08	2.86703e-06	ubiquitin conjugating enzyme E2 D4 (putative)
ILMN_1707475	7325	UBE2E2	M5 - blue	NO	NO	NO	NO	3	1.00889	1.10695e-08	1.08633e-06	ubiquitin conjugating enzyme E2 E2
ILMN_2390338	10477	UBE2E3	M1 - brown	NO	NO	NO	NO	2	1.6504	5.9745e-09	5.53748e-07	ubiquitin conjugating enzyme E2 E3
ILMN_1674633	7328	UBE2H	M9 - black	NO	NO	NO	NO	7	1.16639	0.000148294	0.00148146	ubiquitin conjugating enzyme E2 H
ILMN_1713759	51465	UBE2J1	M1 - brown	NO	NO	NO	NO	6	1.43377	1.65166e-07	7.30261e-06	ubiquitin conjugating enzyme E2 J1
ILMN_1782954	3093	UBE2K	M5 - blue	NO	NO	NO	NO	4	1.0129	1.7852e-06	4.8089e-05	ubiquitin conjugating enzyme E2 K
ILMN_1677877	7332	UBE2L3	M8 - yellow	NO	NO	YES	NO	22	-1.04265	0.000946041	0.00628642	ubiquitin conjugating enzyme E2 L3
ILMN_1729115	27338	UBE2S	M4 - turquoise	NO	NO	NO	NO	19	-2.11267	1.27144e-11	4.54539e-09	ubiquitin conjugating enzyme E2 S
ILMN_1711470	29089	UBE2T	M4 - turquoise	NO	NO	NO	NO	1	-1.51107	2.29655e-07	9.52267e-06	ubiquitin conjugating enzyme E2 T
ILMN_1770515	7336	UBE2V2	M7 - red	NO	YES	NO	NO	8	1.3661	2.36163e-08	1.56763e-06	ubiquitin conjugating enzyme E2 V2
ILMN_1675674	10277	UBE4B	M6 - green	NO	NO	NO	NO	1	-1.34901	5.73388e-08	3.06603e-06	ubiquitination factor E4B
ILMN_1700811	56061	UBFD1	M4 - turquoise	NO	NO	NO	NO	16	1.22347	6.8698e-07	2.22446e-05	ubiquitin family domain containing 1
ILMN_1810729	5412	UBL3	M1 - brown	NO	NO	NO	NO	13	1.79479	1.50096e-07	6.84179e-06	ubiquitin like 3
ILMN_1798380	29979	UBQLN1	M6 - green	NO	NO	NO	NO	9	1.34129	3.96871e-06	8.44532e-05	ubiquilin 1
ILMN_1789349	56893	UBQLN4	M4 - turquoise	NO	NO	NO	NO	1	1.07327	1.79772e-06	4.85306e-05	ubiquilin 4
ILMN_1660111	7347	UCHL3	M6 - green	NO	NO	NO	NO	13	1.09319	3.96467e-07	1.55511e-05	ubiquitin C-terminal hydrolase L3
ILMN_1768662	7371	UCK2	M4 - turquoise	NO	NO	NO	YES	1	3.3386	1.93908e-10	3.56805e-08	uridine-cytidine kinase 2
ILMN_1786065	29128	UHRF1	M4 - turquoise	NO	NO	YES	NO	19	-1.5289	7.2336e-07	2.13217e-05	ubiquitin like with PHD and ring finger domains 1
ILMN_1705144	8408	ULK1	M4 - turquoise	NO	NO	NO	NO	12	1.47122	3.06525e-08	1.90342e-06	unc-51 like autophagy activating kinase 1
ILMN_1683120	7374	UNG	M5 - blue	NO	NO	NO	NO	12	-2.10983	5.89418e-09	5.50381e-07	uracil DNA glycosylase
ILMN_1655637	11045	UPK1A	M1 - brown	NO	NO	NO	NO	19	1.27124	6.39453e-07	2.13649e-05	uroplakin 1A
ILMN_1812679	7348	UPK1B	M9 - black	NO	NO	NO	NO	3	1.71296	1.46846e-05	0.000242083	uroplakin 1B
ILMN_1798256	7378	UPP1	M5 - blue	NO	NO	NO	YES	7	2.93461	3.23183e-05	0.000460292	uridine phosphorylase 1
ILMN_2386818	55665	URGCP	M1 - brown	NO	NO	NO	NO	7	1.01151	3.09727e-07	1.20919e-05	upregulator of cell proliferation
ILMN_1740742	7389	UROD	M8 - yellow	NO	NO	NO	NO	1	-1.43109	1.06706e-07	5.77991e-06	uroporphyrinogen decarboxylase
ILMN_1761069	7405	UVRAG	M4 - turquoise	NO	NO	NO	NO	11	-1.80476	1.20986e-09	1.57108e-07	UV radiation resistance associated
ILMN_1671314	8409	UXT	M7 - red	NO	NO	YES	NO	X	1.28795	8.43272e-08	4.03557e-06	ubiquitously expressed prefoldin like chaperone
ILMN_1700690	10493	VAT1	M1 - brown	NO	NO	NO	NO	17	1.65715	0.00012256	0.00135264	vesicle amine transport 1
ILMN_1729816	7419	VDAC3	M9 - black	NO	NO	NO	NO	8	-1.19127	4.65067e-08	3.08849e-06	voltage dependent anion channel 3
ILMN_1705310	7716	VEZF1	M1 - brown	NO	NO	YES	NO	17	1.18069	2.45641e-06	6.15331e-05	vascular endothelial zinc finger 1
ILMN_1714586	389136	VGLL3	M1 - brown	YES	NO	YES	NO	3	1.1584	8.48178e-06	0.000163523	vestigial like family member 3
ILMN_1739946	79001	VKORC1	M6 - green	NO	NO	NO	NO	16	-1.30917	5.01945e-06	0.000108379	vitamin K epoxide reductase complex subunit 1
ILMN_2361862	7436	VLDLR	M9 - black	NO	YES	NO	NO	9	-1.37049	5.2237e-06	0.000111663	very low density lipoprotein receptor
ILMN_1804935	55350	VNN3	M5 - blue	NO	YES	NO	NO	6	1.0341	0.000171159	0.00165632	vanin 3
ILMN_1662316	65082	VPS33A	M5 - blue	NO	NO	NO	NO	12	1.00492	3.188e-06	7.14871e-05	VPS33A, CORVET/HOPS core subunit
ILMN_1711139	137492	VPS37A	M6 - green	NO	NO	NO	NO	8	1.20651	5.83182e-08	3.62137e-06	VPS37A, ESCRT-I subunit
ILMN_1703379	27072	VPS41	M4 - turquoise	NO	NO	NO	NO	7	1.00219	1.26602e-06	3.37043e-05	VPS41, HOPS complex subunit
ILMN_1753101	79679	VTCN1	M4 - turquoise	NO	NO	NO	NO	1	1.79562	8.86012e-05	0.000986758	V-set domain containing T cell activation inhibitor 1
ILMN_1660554	64856	VWA1	M4 - turquoise	NO	NO	NO	NO	1	-1.61719	7.67008e-11	2.08909e-08	von Willebrand factor A domain containing 1
ILMN_1764769	4013	VWA5A	M4 - turquoise	NO	NO	NO	NO	11	1.40923	5.03695e-05	0.000636614	von Willebrand factor A domain containing 5A
ILMN_1666004	8976	WASL	M5 - blue	NO	NO	YES	NO	7	1.10376	6.0192e-07	2.11122e-05	Wiskott-Aldrich syndrome like
ILMN_1788604	23558	WBP2	M6 - green	NO	NO	NO	NO	17	1.27642	4.42216e-11	1.39154e-08	WW domain binding protein 2
ILMN_1675844	9948	WDR1	M9 - black	NO	NO	NO	NO	4	1.8762	1.58255e-06	4.44482e-05	WD repeat domain 1
ILMN_1719343	80232	WDR26	M4 - turquoise	NO	NO	NO	NO	1	-1.04423	2.48544e-07	1.023e-05	WD repeat domain 26
ILMN_1671442	23160	WDR43	M8 - yellow	NO	NO	NO	NO	2	1.02772	0.000168023	0.00163419	WD repeat domain 43
ILMN_1778561	7465	WEE1	M4 - turquoise	NO	NO	NO	NO	11	-1.19777	0.00157811	0.0100745	WEE1 G2 checkpoint kinase
ILMN_2283325	79971	WLS	M4 - turquoise	NO	YES	NO	YES	1	-2.75285	3.7991e-11	1.0334e-08	wntless Wnt ligand secretion mediator
ILMN_1800317	7474	WNT5A	M5 - blue	NO	NO	YES	NO	3	1.14007	1.62003e-06	4.51966e-05	Wnt family member 5A
ILMN_2415748	26118	WSB1	M4 - turquoise	NO	NO	NO	NO	17	-1.30919	5.19502e-07	1.81826e-05	WD repeat and SOCS box containing 1
ILMN_1746664	55884	WSB2	M7 - red	NO	NO	NO	NO	12	1.00248	5.00654e-05	0.000652545	WD repeat and SOCS box containing 2
ILMN_1658619	23286	WWC1	M8 - yellow	NO	NO	YES	NO	5	1.49214	6.06321e-09	7.12356e-07	WW and C2 domain containing 1
ILMN_2190541	9502	XAGE2	M4 - turquoise	NO	NO	NO	NO	X	1.05008	5.09603e-11	1.51819e-08	X antigen family member 2
ILMN_2087303	55113	XKR8	M8 - yellow	NO	NO	NO	NO	1	-1.2463	3.59313e-07	1.4341e-05	XK related 8
ILMN_1769071	402415	XKRX	M3 - magenta	NO	NO	NO	NO	X	1.05934	7.35943e-06	0.000138682	XK related, X-linked
ILMN_1743711	11260	XPOT	M4 - turquoise	NO	NO	NO	NO	12	1.43271	1.84051e-07	8.11981e-06	exportin for tRNA
ILMN_1671116	152002	XXYLT1	M8 - yellow	NO	NO	NO	NO	3	-1.60662	6.03307e-06	0.000124372	xyloside xylosyltransferase 1
ILMN_1799815	64132	XYLT2	M8 - yellow	NO	NO	NO	NO	17	-1.69243	1.32084e-07	6.70469e-06	xylosyltransferase 2
ILMN_1766010	8565	YARS	M4 - turquoise	NO	NO	NO	NO	1	1.13496	1.70474e-09	2.00287e-07	tyrosyl-tRNA synthetase
ILMN_1706434	8531	YBX3	M4 - turquoise	NO	NO	YES	NO	12	-1.14533	1.88218e-05	0.000287029	Y-box binding protein 3
ILMN_1711069	51646	YPEL5	M4 - turquoise	NO	NO	NO	NO	2	-1.59372	1.24488e-07	5.30719e-06	yippee like 5
ILMN_1753885	54915	YTHDF1	M1 - brown	NO	NO	NO	NO	20	1.05347	5.52702e-08	3.11517e-06	YTH N6-methyladenosine RNA binding protein 1
ILMN_1768110	51776	ZAK	M5 - blue	NO	NO	NO	NO	2	-1.50853	1.99586e-05	0.000322859	sterile alpha motif and leucine zipper containing kinase AZK
ILMN_3239445	100128927	ZBTB42	M1 - brown	NO	NO	YES	NO	14	1.01262	1.69679e-06	4.63055e-05	zinc finger and BTB domain containing 42
ILMN_1731113	23099	ZBTB43	M4 - turquoise	NO	NO	YES	NO	9	-1.28234	0.00023264	0.0022993	zinc finger and BTB domain containing 43
ILMN_1796737	201501	ZBTB7C	M5 - blue	NO	NO	NO	NO	18	-1.21778	2.60016e-07	1.12793e-05	zinc finger and BTB domain containing 7C
ILMN_1672295	80149	ZC3H12A	M1 - brown	NO	NO	NO	NO	1	-1.12556	9.08344e-05	0.0010687	zinc finger CCCH-type containing 12A
ILMN_1789492	29801	ZDHHC8	M8 - yellow	NO	NO	NO	NO	22	-1.34795	2.08623e-05	0.000317567	zinc finger DHHC-type containing 8
ILMN_2113728	150244	ZDHHC8P1	M5 - blue	NO	NO	NO	NO	22	-1.06445	1.05706e-05	0.00019155	zinc finger DHHC-type containing 8 pseudogene 1
ILMN_1803824	51114	ZDHHC9	M4 - turquoise	NO	NO	NO	NO	X	1.17297	1.86585e-07	7.95449e-06	zinc finger DHHC-type containing 9
ILMN_1653718	130617	ZFAND2B	M7 - red	NO	NO	NO	NO	2	1.07308	2.38209e-06	5.61317e-05	zinc finger AN1-type containing 2B
ILMN_1778803	54469	ZFAND6	M6 - green	NO	NO	NO	NO	15	1.13634	1.1358e-05	0.000201727	zinc finger AN1-type containing 6
ILMN_3188984	441951	ZFAS1	M2 - pink	NO	NO	NO	NO	20	-1.43572	2.91869e-07	1.14125e-05	ZNFX1 antisense RNA 1
ILMN_1720829	7538	ZFP36	M4 - turquoise	NO	NO	NO	YES	19	-3.11832	1.47752e-14	7.39501e-11	ZFP36 ring finger protein
ILMN_1814113	51663	ZFR	M4 - turquoise	NO	NO	NO	NO	5	1.10612	1.7827e-08	1.27829e-06	zinc finger RNA binding protein
ILMN_1742074	11244	ZHX1	M4 - turquoise	NO	NO	YES	NO	8	1.18185	7.63912e-08	3.76317e-06	zinc fingers and homeoboxes 1
ILMN_2361104	64393	ZMAT3	M4 - turquoise	NO	NO	NO	NO	3	-1.38058	3.5609e-05	0.000513904	zinc finger matrin-type 3
ILMN_1692145	7561	ZNF14	M4 - turquoise	NO	NO	YES	NO	19	-1.4127	1.72902e-06	4.70313e-05	zinc finger protein 14
ILMN_1806502	7718	ZNF165	M4 - turquoise	NO	NO	YES	YES	6	-2.66252	6.0014e-07	2.02953e-05	zinc finger protein 165
ILMN_1714510	651302	ZNF192P1	M3 - magenta	NO	NO	NO	NO	6	1.93363	3.15036e-06	7.08335e-05	zinc finger protein 192 pseudogene 1
ILMN_1688629	10782	ZNF274	M4 - turquoise	NO	NO	YES	NO	19	1.14189	2.49933e-06	6.28601e-05	zinc finger protein 274
ILMN_1662340	140467	ZNF358	M8 - yellow	NO	NO	YES	NO	19	1.14443	1.44482e-06	4.03534e-05	zinc finger protein 358
ILMN_2115949	84124	ZNF394	M4 - turquoise	NO	NO	YES	NO	7	-1.09622	0.000304209	0.00273057	zinc finger protein 394
ILMN_1772876	55893	ZNF395	M8 - yellow	NO	NO	YES	NO	8	-1.32917	1.31841e-05	0.000223835	zinc finger protein 395
ILMN_1652754	126299	ZNF428	M8 - yellow	NO	NO	NO	NO	19	-1.48413	4.36573e-06	9.69409e-05	zinc finger protein 428
ILMN_1706734	26036	ZNF451	M5 - blue	NO	NO	YES	NO	6	-1.18932	8.34373e-09	8.77319e-07	zinc finger protein 451
ILMN_3255792	339327	ZNF546	M4 - turquoise	NO	NO	YES	NO	19	-1.00354	3.52646e-05	0.000509231	zinc finger protein 546
ILMN_2227495	256051	ZNF549	M4 - turquoise	NO	NO	YES	NO	19	-1.04099	3.84804e-05	0.000541603	zinc finger protein 549
ILMN_3298410	90233	ZNF551	M4 - turquoise	NO	NO	YES	NO	19	-1.02243	1.4336e-07	6.66837e-06	zinc finger protein 551
ILMN_2155322	22834	ZNF652	M4 - turquoise	NO	YES	YES	NO	17	-1.22811	5.70294e-05	0.000740612	zinc finger protein 652
ILMN_2313889	91120	ZNF682	M4 - turquoise	NO	NO	YES	NO	19	-1.91155	2.49204e-07	1.04461e-05	zinc finger protein 682
ILMN_1743067	55762	ZNF701	M4 - turquoise	NO	NO	YES	NO	19	-1.49828	0.00161338	0.0105335	zinc finger protein 701
ILMN_1663281	79986	ZNF702P	M4 - turquoise	NO	YES	NO	NO	19	1.10435	2.91921e-06	7.12715e-05	zinc finger protein 702, pseudogene
ILMN_3225102	148203	ZNF738	M4 - turquoise	NO	NO	NO	NO	19	-1.06809	5.96167e-05	0.00076626	zinc finger protein 738
ILMN_1700583	79755	ZNF750	M4 - turquoise	NO	NO	YES	NO	17	-2.14945	1.01429e-08	8.37708e-07	zinc finger protein 750
ILMN_1724052	730051	ZNF814	M4 - turquoise	NO	NO	YES	NO	19	1.0771	1.26711e-05	0.000226618	zinc finger protein 814
ILMN_1788738	84133	ZNRF3	M4 - turquoise	NO	NO	NO	NO	22	-1.54077	8.05347e-07	2.4311e-05	zinc and ring finger 3
ILMN_1753790	8882	ZPR1	M6 - green	NO	NO	NO	NO	11	1.11978	1.04609e-07	4.92074e-06	ZPR1 zinc finger
ILMN_2362549	11130	ZWINT	M4 - turquoise	NO	NO	NO	NO	10	-1.10605	1.08744e-08	8.89322e-07	ZW10 interacting kinetochore protein
ILMN_2150654	65249	ZSWIM4	M8 - yellow	NO	NO	NO	NO	19	1.02736	0.0185264	0.0678009	zinc finger SWIM-type containing 4

## Sheet: enrichments
Category	Term	Count	%	P value	Genes	List Total	Pop Hits	Pop Total	Fold Enrichment	pFDR value
CHROMOSOME	17	127	6.5769	0.00651035	6774, 10209, 8535, 55040, 332, 3872, 8678, 3868, 79990, 3728, 55181, 37, 2648, 284119, 147111, 6352, 114897, 162282, 1973, 254863, 3927, 59342, 3880, 100128288, 10610, 10140, 55852, 284207, 5176, 3292, 80221, 100170841, 8313, 31, 7077, 400576, 201254, 6752, 55065, 58488, 9570, 23531, 64132, 2319, 339175, 81033, 25984, 55163, 54475, 9775, 516, 1845, 284085, 10801, 23729, 3430, 10513, 112483, 1442,…	1931	1799	34285	1.25341	0.150656
CHROMOSOME	7	117	6.05904	0.0845232	2146, 5166, 800, 8887, 25798, 79689, 401397, 9747, 26266, 9551, 245812, 155370, 221937, 1523, 43, 3486, 63917, 10135, 84928, 51422, 5445, 27072, 56996, 51619, 113263, 27075, 8935, 79017, 55033, 256979, 3912, 51593, 84912, 4189, 84124, 360132, 51200, 7328, 3315, 2791, 55665, 27010, 4232, 23089, 116988, 23521, 4176, 5243, 51119, 5054, 27297, 54205, 285958, 203068, 23382, 84310, 54677, 23333, 10124,…	1931	1819	34285	1.14202	0.424168
CHROMOSOME	1	217	11.2377	0.0825093	3725, 5738, 10209, 25798, 3283, 34, 90231, 1573, 6491, 391195, 533, 7062, 3925, 2959, 50717, 205, 8407, 388650, 3856, 51097, 723790, 1718, 10092, 3918, 79098, 3491, 3914, 2946, 11080, 347735, 126637, 163782, 178, 55113, 10327, 5351, 353139, 6894, 7042, 353141, 3399, 7049, 1999, 58480, 128240, 4237, 1465, 5768, 27097, 1063, 6201, 9181, 5236, 25912, 64793, 677838, 10745, 85452, 55672, 4660, 11221, …	1931	3500	34285	1.10081	0.512081
CHROMOSOME	12	114	5.90368	0.0820858	8531, 29127, 338758, 3875, 7296, 11010, 55846, 5025, 488, 317781, 1973, 6866, 91574, 3678, 79600, 56994, 10162, 8408, 205, 140465, 55196, 3855, 144501, 79912, 3856, 9735, 5037, 23457, 9921, 144233, 9052, 9802, 7103, 65082, 57228, 8655, 121506, 2597, 1649, 83468, 57613, 25900, 7184, 1848, 3945, 8549, 5827, 9891, 57542, 6171, 1466, 91, 79837, 7316, 25994, 54407, 3329, 57609, 490, 894, 397, 353116, …	1931	1766	34285	1.14614	0.657211
GOTERM_BP_ALL	GO:0012501~programmed cell death	296	15.3288	2.65878e-17	3725, 1410, 8882, 6774, 55840, 29124, 6772, 8887, 332, 4616, 6352, 6491, 1728, 64393, 51776, 3486, 7164, 23136, 2956, 604, 4488, 57761, 8870, 23645, 3093, 1326, 27074, 166, 3856, 5366, 408, 29904, 1718, 3491, 51765, 3916, 1490, 2022, 7078, 123879, 55655, 4792, 4609, 1178, 1436, 5618, 1075, 55113, 16, 1843, 54475, 7042, 2597, 7336, 81567, 3399, 8440, 6478, 7184, 6477, 1848, 220, 811, 5899, 10313, …	1695	1852	16792	1.58337	1.21613e-13
GOTERM_BP_ALL	GO:0009888~tissue development	285	14.7592	1.50196e-17	91663, 3725, 1474, 54101, 6772, 3280, 2335, 153572, 3281, 34, 3868, 7348, 37, 154, 3726, 38, 6491, 7168, 7062, 79600, 10611, 2010, 1829, 2202, 5228, 2201, 1827, 4488, 90627, 8407, 140467, 5361, 140465, 282679, 51092, 23509, 3918, 1718, 7071, 3491, 3913, 6876, 3914, 8313, 1490, 3911, 3912, 2022, 4609, 1436, 5618, 2319, 2317, 16, 78987, 5351, 353139, 54475, 7042, 1843, 353141, 25902, 3399, 7049, 47…	1695	1756	16792	1.60788	1.37399e-13
GOTERM_BP_ALL	GO:0006915~apoptotic process	280	14.5003	3.8532e-16	3725, 1410, 8882, 6774, 55840, 29124, 6772, 8887, 332, 4616, 6352, 6491, 1728, 64393, 51776, 3486, 7164, 23136, 2956, 604, 4488, 57761, 8870, 23645, 3093, 1326, 27074, 166, 3856, 5366, 408, 29904, 1718, 3491, 51765, 3916, 1490, 2022, 7078, 123879, 55655, 4792, 4609, 1178, 1436, 5618, 1075, 55113, 16, 54475, 7042, 1843, 2597, 81567, 7336, 3399, 8440, 6478, 7184, 6477, 1848, 220, 5899, 10313, 10013…	1695	1747	16792	1.58781	7.61724e-13
GOTERM_BP_ALL	GO:0008219~cell death	306	15.8467	3.8278e-16	3725, 1410, 8882, 6774, 55840, 29124, 6772, 2002, 8887, 332, 4616, 6352, 6491, 1728, 64393, 51776, 3486, 7164, 23136, 2956, 604, 57761, 4488, 8870, 23645, 3093, 1326, 27074, 166, 3856, 5366, 1982, 408, 29904, 1718, 3491, 51765, 3916, 8313, 1490, 84280, 2022, 7078, 123879, 55655, 4792, 4609, 1178, 1436, 5618, 1075, 55113, 16, 1843, 54475, 7042, 2597, 7336, 81567, 3399, 8440, 6478, 7184, 1848, 6477…	1695	1958	16792	1.54825	1.01563e-12
GOTERM_BP_ALL	GO:0007049~cell cycle	267	13.827	3.394e-15	57348, 2009, 8882, 3280, 29127, 332, 8318, 6491, 56241, 51776, 3925, 7164, 29128, 2956, 2010, 4488, 23645, 1326, 9874, 1982, 1718, 7884, 1719, 11339, 51765, 10096, 8313, 1490, 7077, 402, 4609, 26206, 1452, 51191, 6500, 54475, 7042, 1843, 7332, 55665, 6478, 58480, 6477, 10733, 1845, 811, 5899, 55872, 10217, 5243, 328, 3833, 7316, 1063, 55207, 7051, 9181, 7325, 203068, 150094, 4628, 64793, 5774, 70…	1695	1672	16792	1.582	6.29696e-12
GOTERM_BP_ALL	GO:0044710~single-organism metabolic process	541	28.0166	2.25157e-14	1410, 6774, 29124, 3283, 1312, 154, 6352, 1728, 59342, 63917, 3486, 2956, 8424, 10610, 604, 120071, 374378, 205, 6785, 23645, 1326, 3292, 5366, 23509, 2940, 1717, 408, 1718, 1719, 3491, 51167, 2941, 2946, 2022, 5214, 211, 1436, 210, 347735, 5256, 178, 5352, 57223, 5351, 1438, 1843, 6888, 1847, 143888, 1848, 516, 1845, 220, 222, 328, 10886, 100133941, 79837, 7316, 51181, 6897, 10606, 5236, 1839, 6…	1695	4063	16792	1.31912	3.43622e-11
GOTERM_BP_ALL	GO:0000278~mitotic cell cycle	173	8.95909	3.78357e-14	2146, 57348, 2009, 8882, 4041, 84930, 29127, 3280, 332, 7298, 8678, 8318, 22974, 387103, 6491, 4928, 2296, 5017, 27338, 3925, 7164, 2010, 9656, 81620, 3552, 1906, 79980, 9735, 1719, 11339, 51765, 7077, 9055, 201254, 11130, 81610, 1452, 51203, 113130, 22995, 6500, 8655, 9903, 54475, 1843, 29082, 55165, 2273, 1647, 3796, 10112, 5962, 58480, 10733, 54930, 1845, 5699, 9631, 5427, 23594, 595, 4172, 57…	1695	968	16792	1.77053	4.32914e-11
GOTERM_BP_ALL	GO:0006950~response to stress	497	25.738	3.57732e-14	1410, 139818, 6774, 6772, 3281, 8318, 1312, 79803, 154, 6352, 1728, 29128, 2956, 5228, 604, 8870, 8408, 23645, 1326, 5366, 29904, 408, 1718, 1719, 3491, 8723, 8313, 10725, 2946, 2022, 11080, 6752, 1436, 653145, 210, 51191, 6890, 5352, 5351, 1843, 7336, 3399, 8440, 1848, 1845, 629, 811, 328, 23521, 100133941, 59338, 7316, 1832, 27297, 7325, 203068, 1839, 6382, 85236, 710, 10954, 200734, 847, 983, …	1695	3677	16792	1.33905	4.67191e-11
GOTERM_BP_ALL	GO:0051726~regulation of cell cycle	173	8.95909	8.01607e-14	2146, 3725, 4041, 84930, 6774, 3280, 29127, 332, 8678, 8318, 22974, 6422, 3726, 4616, 6491, 2296, 56241, 5017, 51776, 51422, 9656, 4488, 1894, 81620, 23645, 3552, 7405, 1906, 9735, 1982, 1718, 8313, 1490, 7077, 81617, 4609, 11130, 81610, 2625, 51203, 113130, 9768, 51191, 6500, 9903, 54475, 7042, 1843, 2273, 1647, 1649, 3399, 55004, 84707, 5962, 23097, 10733, 5699, 1845, 811, 595, 890, 10217, 328,…	1695	976	16792	1.75602	8.14763e-11
GOTERM_BP_ALL	GO:0010033~response to organic substance	397	20.5593	1.42269e-13	1410, 8882, 6774, 6775, 6772, 3280, 2002, 8887, 1312, 6352, 1728, 533, 2010, 1829, 5228, 2201, 23645, 166, 27074, 5366, 408, 1718, 29904, 1719, 3491, 8313, 2946, 2022, 11080, 6752, 1436, 210, 1438, 1843, 7332, 3399, 8440, 1848, 811, 1442, 328, 10886, 23521, 100133941, 7316, 182, 529, 6382, 140710, 10954, 200734, 847, 983, 10755, 8835, 10654, 8836, 23753, 26036, 2104, 572, 9592, 50848, 128, 302, 5…	1695	2822	16792	1.39369	1.30102e-10
GOTERM_BP_ALL	GO:0070887~cellular response to chemical stimulus	376	19.4718	2.11817e-13	3725, 83700, 4495, 8882, 4496, 6774, 4493, 6775, 4494, 6772, 2002, 3280, 8887, 3728, 1573, 37, 3726, 6352, 1728, 7168, 1583, 533, 2010, 5228, 2201, 4489, 57761, 4488, 23645, 3093, 1081, 1588, 3292, 284996, 3856, 5366, 408, 29904, 7071, 1719, 3491, 51765, 2941, 8313, 31, 1490, 2946, 4502, 2022, 7078, 4501, 4792, 4609, 6752, 1436, 51593, 210, 5618, 19, 16, 10221, 1438, 1843, 7042, 3949, 163126, 733…	1695	2648	16792	1.4067	1.76166e-10
GOTERM_BP_ALL	GO:0010941~regulation of cell death	239	12.377	3.36247e-13	3725, 1410, 8882, 6774, 29124, 6772, 2002, 8887, 332, 3726, 4616, 6491, 6352, 1728, 64393, 51776, 7164, 3486, 604, 4488, 8870, 166, 27074, 5366, 1718, 29904, 408, 3491, 51765, 8313, 1490, 84280, 7078, 123879, 2022, 55655, 4792, 4609, 1436, 5618, 1075, 16, 54475, 7042, 1843, 81567, 7336, 8440, 3399, 6478, 7184, 6477, 1848, 220, 811, 30061, 7316, 9181, 7052, 150094, 7057, 353116, 847, 3623, 983, 23…	1695	1509	16792	1.56907	2.36642e-10
GOTERM_BP_ALL	GO:0044763~single-organism cellular process	1359	70.378	3.31509e-13	55233, 1410, 8418, 3280, 8417, 332, 946, 3281, 29028, 3283, 79803, 7348, 334, 221937, 6491, 6866, 533, 63917, 3486, 79600, 2956, 1829, 1827, 90627, 8409, 8408, 8407, 5361, 23645, 63933, 10099, 3292, 79816, 5364, 5366, 5357, 723790, 540, 2940, 5358, 10092, 29904, 3491, 8727, 6876, 10096, 6875, 8723, 2941, 10725, 84280, 2946, 1436, 79822, 57228, 6890, 8038, 5351, 1438, 1843, 6888, 7332, 22927, 5349…	1695	12256	16792	1.09851	2.52723e-10
GOTERM_BP_ALL	GO:1903047~mitotic cell cycle process	159	8.23408	4.87726e-13	2146, 57348, 2009, 8882, 4041, 84930, 29127, 332, 7298, 8678, 8318, 22974, 387103, 6491, 4928, 27338, 3925, 7164, 2010, 9656, 81620, 3552, 1906, 9735, 79980, 1719, 11339, 9055, 201254, 81610, 11130, 1452, 113130, 51203, 22995, 6500, 9903, 8655, 1843, 29082, 55165, 2273, 1647, 3796, 10112, 5962, 58480, 10733, 54930, 5699, 9631, 5427, 23594, 595, 4172, 57542, 4175, 4174, 890, 55872, 10217, 5243, 32…	1695	890	16792	1.76986	3.18691e-10
GOTERM_BP_ALL	GO:0048519~negative regulation of biological process	594	30.7613	6.77376e-13	1410, 8882, 6774, 6772, 3280, 8887, 332, 3281, 29028, 8318, 1312, 334, 154, 221937, 6352, 6491, 1728, 3486, 29128, 2956, 2010, 2202, 604, 1827, 2201, 90627, 8409, 8870, 8408, 23645, 27074, 166, 5364, 5366, 723790, 29904, 1718, 143872, 408, 3491, 8313, 84280, 2946, 2022, 115677, 402, 5217, 6752, 1436, 653145, 79822, 51191, 1843, 7336, 3399, 8440, 168002, 1847, 6478, 1848, 1845, 811, 23521, 328, 10…	1695	4623	16792	1.2729	4.13091e-10
GOTERM_BP_ALL	GO:0051246~regulation of protein metabolic process	357	18.4878	9.68138e-13	3725, 91663, 1410, 1474, 6774, 3720, 10209, 3280, 332, 2335, 334, 154, 4616, 6352, 114897, 1973, 51776, 3486, 7164, 29128, 604, 57761, 4216, 23645, 3093, 1326, 27074, 284996, 5366, 1982, 408, 29904, 1718, 3491, 8313, 1490, 7077, 2022, 123879, 7078, 55655, 4792, 4609, 5217, 1436, 653145, 51593, 1452, 5618, 23531, 2319, 1075, 51191, 16, 10221, 6500, 1843, 54475, 7042, 7332, 2597, 7336, 8440, 7049, …	1695	2512	16792	1.40793	5.53519e-10
GOTERM_BP_ALL	GO:0010035~response to inorganic substance	99	5.12688	1.42332e-12	3725, 2146, 1410, 4495, 4496, 4493, 682, 4494, 9456, 6772, 1396, 7296, 8678, 79901, 3726, 1728, 4489, 1528, 1894, 5176, 3552, 3292, 1385, 1906, 3856, 540, 29904, 51765, 4502, 4501, 4609, 210, 51596, 10272, 9361, 1843, 9775, 10276, 728294, 595, 811, 890, 328, 6279, 59338, 30061, 3329, 493, 10935, 6382, 84918, 7057, 5066, 847, 983, 1050, 80310, 8836, 388, 55503, 80149, 65018, 572, 5074, 4846, 6648,…	1695	469	16792	2.0912	6.85284e-10
GOTERM_BP_ALL	GO:0048513~animal organ development	427	22.1129	1.38375e-12	1410, 2009, 8882, 6774, 6772, 3280, 1316, 154, 221937, 6491, 63917, 79600, 2010, 10611, 1829, 5228, 2202, 604, 2201, 1827, 2018, 205, 5361, 140465, 3292, 166, 5364, 282679, 23509, 540, 1717, 5358, 408, 10092, 1718, 8728, 3491, 6876, 8313, 2022, 6752, 1436, 78987, 3399, 168002, 10733, 220, 811, 100133941, 59338, 7316, 1832, 182, 51282, 1839, 6382, 2001, 6594, 847, 983, 8842, 430, 572, 5134, 27031,…	1695	3129	16792	1.35193	7.03269e-10
GOTERM_BP_ALL	GO:0042981~regulation of apoptotic process	223	11.5484	1.35626e-12	3725, 1410, 8882, 6774, 29124, 6772, 8887, 332, 4616, 6491, 6352, 1728, 64393, 51776, 7164, 3486, 604, 4488, 8870, 166, 27074, 5366, 1718, 29904, 408, 3491, 51765, 1490, 7078, 123879, 2022, 55655, 4792, 4609, 1436, 5618, 1075, 16, 54475, 7042, 1843, 81567, 7336, 8440, 3399, 6478, 7184, 6477, 1848, 220, 811, 30061, 7316, 9181, 7052, 150094, 7057, 847, 3623, 983, 23370, 4072, 8835, 23753, 65018, 56…	1695	1400	16792	1.57801	7.29821e-10
GOTERM_BP_ALL	GO:0043067~regulation of programmed cell death	224	11.6002	1.965e-12	3725, 1410, 8882, 6774, 29124, 6772, 8887, 332, 4616, 6491, 6352, 1728, 64393, 51776, 7164, 3486, 604, 4488, 8870, 166, 27074, 5366, 1718, 29904, 408, 3491, 51765, 1490, 7078, 123879, 2022, 55655, 4792, 4609, 1436, 5618, 1075, 16, 54475, 7042, 1843, 81567, 7336, 8440, 3399, 6478, 7184, 6477, 1848, 220, 811, 30061, 7316, 9181, 7052, 150094, 7057, 847, 3623, 983, 23370, 4072, 8835, 23753, 65018, 56…	1695	1413	16792	1.5705	8.98784e-10
GOTERM_BP_ALL	GO:0032268~regulation of cellular protein metabolic process	335	17.3485	3.47992e-12	3725, 91663, 1410, 1474, 6774, 3720, 10209, 3280, 332, 2335, 334, 154, 4616, 6352, 114897, 1973, 51776, 3486, 7164, 29128, 604, 57761, 4216, 23645, 3093, 1326, 27074, 284996, 5366, 1982, 408, 29904, 1718, 3491, 8313, 1490, 7077, 2022, 123879, 7078, 55655, 4792, 4609, 5217, 1436, 653145, 51593, 1452, 5618, 23531, 1075, 51191, 16, 10221, 6500, 1843, 54475, 7042, 7332, 2597, 7336, 8440, 7049, 1847, …	1695	2346	16792	1.41465	1.5159e-09
GOTERM_BP_ALL	GO:0044770~cell cycle phase transition	109	5.64474	4.37204e-12	2146, 8882, 84930, 332, 7298, 8318, 22974, 5017, 56241, 27338, 7164, 81620, 9735, 1719, 81610, 113130, 22995, 8655, 6500, 1843, 7332, 2273, 1647, 5962, 58480, 54930, 10733, 5699, 23594, 5427, 595, 4172, 4175, 4174, 890, 328, 5243, 4176, 10217, 91, 1111, 7316, 1063, 26271, 4171, 493, 994, 79960, 7325, 993, 991, 203068, 894, 898, 4660, 7846, 983, 9833, 6119, 5889, 11040, 7832, 8626, 3398, 7314, 650…	1695	547	16792	1.97411	1.81798e-09
GOTERM_BP_ALL	GO:0044699~single-organism process	1454	75.2978	4.99866e-12	55233, 1410, 54101, 8418, 3280, 8417, 332, 3281, 946, 29028, 3283, 79803, 7348, 334, 221937, 6491, 6866, 533, 63917, 3486, 79600, 1825, 2956, 8424, 1829, 1827, 90627, 8409, 8408, 8407, 5361, 23645, 63933, 10099, 3292, 79816, 5364, 5366, 5357, 723790, 540, 2940, 5358, 10092, 29904, 8728, 3491, 8727, 6876, 10096, 6875, 8723, 2941, 10725, 84280, 2946, 1436, 653145, 79822, 57228, 6890, 8038, 5352, 78…	1695	13377	16792	1.07681	1.90533e-09
GOTERM_BP_ALL	GO:0008283~cell proliferation	277	14.3449	4.82953e-12	3725, 2009, 1195, 8882, 6774, 3720, 55840, 6772, 3280, 29127, 332, 2335, 3868, 1312, 3726, 6352, 6491, 7168, 43, 51776, 3486, 29128, 2010, 604, 5228, 4488, 2018, 1081, 5364, 51092, 5366, 3918, 1718, 7071, 3491, 6875, 8313, 1490, 7077, 84280, 3911, 3912, 2022, 4609, 1178, 6752, 1436, 51593, 10221, 7042, 7332, 7336, 8440, 7049, 4781, 811, 5243, 5768, 100133941, 1063, 7051, 7052, 10608, 116039, 4628…	1695	1861	16792	1.47457	1.92091e-09
GOTERM_BP_ALL	GO:0060429~epithelium development	177	9.16624	8.52273e-12	2146, 1003, 91663, 3725, 1001, 54101, 4041, 7538, 6772, 3280, 7298, 153572, 3872, 23462, 3868, 6422, 7348, 37, 2648, 38, 10409, 6491, 2296, 2297, 7062, 3678, 79600, 2150, 5228, 4488, 90627, 84133, 56998, 140467, 8407, 22881, 5361, 113263, 1385, 282679, 1906, 51092, 23509, 3491, 6876, 3913, 64220, 8313, 3911, 2022, 4609, 10170, 1436, 2625, 5618, 2317, 16, 353139, 7042, 54475, 79977, 353141, 25902,…	1695	1060	16792	1.65425	3.11864e-09
GOTERM_BP_ALL	GO:0000082~G1/S transition of mitotic cell cycle	58	3.00363	2.91923e-11	2146, 8882, 7298, 8318, 983, 6119, 11040, 81620, 7832, 3398, 8626, 7314, 6502, 7311, 28984, 10769, 1719, 8453, 8451, 51339, 29883, 11200, 1956, 113130, 6790, 1033, 1030, 55835, 2273, 1647, 5111, 5962, 1543, 58480, 595, 5427, 23594, 4172, 57472, 91607, 4175, 4174, 4176, 10217, 328, 91, 1017, 7316, 26271, 4171, 5292, 1021, 9134, 79960, 993, 7325, 894, 898	1695	224	16792	2.56515	1.02712e-08
GOTERM_BP_ALL	GO:0006082~organic acid metabolic process	155	8.02693	3.5144e-11	5166, 6774, 10797, 682, 10549, 34, 2746, 1312, 1573, 37, 2744, 38, 59342, 57038, 51422, 84532, 1528, 57761, 1892, 8399, 6545, 9446, 6785, 5033, 80221, 1906, 275, 1719, 9057, 8942, 5832, 11001, 51099, 31, 11000, 875, 2946, 10007, 5214, 4609, 56922, 10170, 6301, 16, 10327, 55867, 84129, 5351, 3033, 3032, 9775, 25902, 2597, 3418, 3417, 84706, 23428, 5805, 4942, 3945, 11343, 728294, 220, 8565, 29968,…	1695	907	16792	1.693	1.19073e-08
GOTERM_BP_ALL	GO:0022402~cell cycle process	211	10.927	6.25978e-11	2009, 57348, 8882, 29127, 332, 8318, 6491, 56241, 51776, 7164, 3925, 2956, 2010, 4488, 23645, 1982, 1718, 7884, 1719, 11339, 10096, 8313, 1490, 4609, 1452, 6500, 7042, 1843, 7332, 58480, 10733, 811, 5899, 55872, 10217, 5243, 328, 3833, 7316, 1063, 9181, 7325, 203068, 4628, 64793, 7057, 4660, 64151, 7846, 3623, 983, 10755, 9493, 201164, 580, 7832, 8626, 3398, 23160, 28984, 10769, 9212, 2669, 56892…	1695	1357	16792	1.54041	2.04516e-08
GOTERM_BP_ALL	GO:0044772~mitotic cell cycle phase transition	101	5.23045	6.71648e-11	2146, 8882, 84930, 332, 7298, 8318, 22974, 27338, 7164, 81620, 9735, 1719, 113130, 22995, 8655, 6500, 1843, 2273, 1647, 5962, 58480, 54930, 10733, 5699, 23594, 5427, 595, 4172, 4175, 4174, 890, 328, 5243, 4176, 10217, 91, 1111, 7316, 1063, 26271, 4171, 994, 79960, 7325, 993, 991, 203068, 894, 898, 4660, 7846, 983, 9833, 6119, 5889, 11040, 7832, 3398, 8626, 7314, 6502, 7311, 28984, 10769, 57325, 8…	1695	514	16792	1.94666	2.1187e-08
GOTERM_BP_ALL	GO:0044843~cell cycle G1/S phase transition	60	3.1072	1.21295e-10	2146, 8882, 7298, 8318, 983, 56241, 6119, 11040, 81620, 7832, 3398, 8626, 7314, 6502, 7311, 28984, 10769, 1719, 8453, 8451, 51339, 29883, 81610, 11200, 1956, 113130, 6790, 1033, 55835, 1030, 2273, 1647, 5111, 1543, 5962, 58480, 595, 5427, 23594, 4172, 57472, 91607, 4175, 4174, 4176, 10217, 328, 91, 1017, 7316, 26271, 4171, 1021, 5292, 9134, 79960, 7325, 993, 894, 898	1695	244	16792	2.43609	3.46754e-08
GOTERM_BP_ALL	GO:0014070~response to organic cyclic compound	153	7.92336	1.183e-10	2146, 3725, 1410, 7538, 6774, 3148, 9456, 682, 6772, 3146, 2002, 7298, 5021, 8678, 23462, 5025, 285, 1312, 6422, 1392, 3728, 2648, 38, 3726, 6352, 1728, 4929, 10135, 1829, 4488, 57162, 117155, 5176, 1385, 25976, 8932, 1906, 8682, 5366, 29904, 1719, 8942, 8313, 1490, 144233, 2946, 2022, 4792, 4609, 5931, 6752, 5142, 51593, 210, 81035, 19, 2629, 1843, 7042, 7332, 9775, 2274, 3399, 3417, 7184, 1848,…	1695	906	16792	1.673	3.491e-08
GOTERM_BP_ALL	GO:0048583~regulation of response to stimulus	473	24.4951	1.15256e-10	1410, 6774, 6772, 3280, 29127, 8418, 8887, 8417, 332, 3281, 154, 6352, 63917, 3486, 79600, 2956, 2010, 5228, 604, 1827, 2201, 90627, 8870, 5361, 23645, 1326, 166, 5364, 5366, 408, 143872, 10092, 1719, 3491, 10096, 6875, 8723, 8313, 10725, 2946, 2022, 1436, 79822, 51191, 1843, 7336, 8440, 168002, 1847, 6478, 58480, 6477, 1848, 1845, 629, 811, 328, 10886, 100133941, 59338, 79837, 7316, 182, 1839, 7…	1695	3636	16792	1.28875	3.51455e-08
GOTERM_BP_ALL	GO:0043436~oxoacid metabolic process	142	7.3537	2.63635e-10	5166, 6774, 682, 34, 2746, 1573, 37, 2744, 38, 59342, 57038, 51422, 84532, 1528, 57761, 1892, 8399, 6545, 9446, 6785, 80221, 1906, 275, 1719, 9057, 8942, 5832, 11001, 51099, 31, 11000, 875, 2946, 10007, 5214, 4609, 56922, 10170, 6301, 16, 10327, 84129, 5351, 3033, 3032, 25902, 2597, 3418, 3417, 84706, 23428, 5805, 4942, 3945, 11343, 728294, 220, 8565, 29968, 55301, 8560, 26275, 51181, 54541, 6897…	1695	831	16792	1.69286	7.30827e-08
GOTERM_BP_ALL	GO:0048732~gland development	86	4.45365	2.78621e-10	3725, 2146, 5066, 6722, 4041, 3720, 55840, 3280, 7298, 5021, 1396, 34, 1392, 6422, 38, 64841, 1050, 2296, 2194, 6926, 4488, 9612, 23705, 205, 27031, 6648, 5176, 5361, 8626, 634, 3398, 1081, 1588, 1385, 1036, 540, 445, 440, 8829, 64220, 5270, 7128, 2113, 3911, 4792, 4609, 1436, 2030, 2625, 2624, 1373, 5618, 5087, 1956, 10272, 1028, 7474, 6790, 1499, 7042, 79971, 51804, 7049, 5307, 5111, 1543, 4781…	1695	421	16792	2.02371	7.49653e-08
GOTERM_BP_ALL	GO:0033554~cellular response to stress	258	13.361	3.41937e-10	3725, 1410, 83700, 3281, 8318, 1312, 37, 4616, 1728, 7168, 64393, 51776, 7164, 29128, 2956, 604, 116028, 57761, 8408, 8870, 4216, 23645, 3093, 1326, 5366, 9874, 29904, 7071, 1719, 3913, 51765, 8313, 1490, 2946, 4792, 4609, 16, 10221, 6500, 7042, 121506, 81567, 7336, 8440, 7049, 7184, 1845, 151987, 9891, 811, 5899, 55872, 328, 59338, 7316, 9181, 7325, 286257, 7057, 11221, 10954, 200734, 84303, 983…	1695	1773	16792	1.4416	8.93725e-08
GOTERM_BP_ALL	GO:0042127~regulation of cell proliferation	231	11.9627	4.42899e-10	3725, 6774, 3720, 55840, 6772, 3280, 332, 2335, 1312, 3728, 3726, 6352, 7168, 3486, 2010, 604, 5228, 4488, 1081, 5364, 5366, 1717, 3918, 1718, 7071, 3491, 6875, 8313, 7077, 1490, 3911, 2022, 3912, 4792, 4609, 1178, 6752, 1436, 10221, 7042, 163126, 8440, 7049, 4781, 9891, 811, 5768, 100133941, 7051, 9181, 182, 7052, 10608, 116039, 51282, 1839, 7057, 6595, 29950, 6594, 4854, 10950, 5918, 3623, 983,…	1695	1552	16792	1.47453	1.06622e-07
GOTERM_BP_ALL	GO:0048523~negative regulation of cellular process	542	28.0684	4.35454e-10	1410, 8882, 6774, 6772, 3280, 8887, 332, 3281, 29028, 8318, 1312, 334, 154, 221937, 6352, 6491, 1728, 3486, 29128, 2956, 2010, 2202, 604, 1827, 2201, 8409, 90627, 8870, 8408, 23645, 27074, 166, 5364, 5366, 723790, 29904, 408, 143872, 1718, 3491, 8313, 84280, 2946, 2022, 115677, 5217, 6752, 1436, 653145, 79822, 1843, 7336, 3399, 8440, 168002, 1847, 6478, 1848, 1845, 811, 328, 23521, 59338, 7316, 2…	1695	4300	16792	1.24872	1.07663e-07
GOTERM_BP_ALL	GO:0071310~cellular response to organic substance	306	15.8467	4.33227e-10	3725, 4495, 8882, 6774, 6775, 6772, 2002, 3280, 8887, 3728, 37, 3726, 6352, 1583, 533, 2010, 5228, 2201, 57761, 4488, 23645, 3093, 1081, 3856, 408, 29904, 7071, 3491, 31, 8313, 1490, 4502, 2946, 2022, 7078, 4501, 4792, 4609, 6752, 1436, 51593, 210, 5618, 19, 16, 10221, 1438, 1843, 7042, 3949, 163126, 7332, 2597, 3399, 8440, 7049, 7184, 1848, 811, 1442, 5899, 328, 10886, 23521, 7316, 9181, 7052, 1…	1695	2186	16792	1.38677	1.10088e-07
GOTERM_BP_ALL	GO:0019752~carboxylic acid metabolic process	140	7.25013	6.32967e-10	5166, 6774, 682, 34, 2746, 1573, 37, 2744, 38, 59342, 57038, 51422, 84532, 1528, 57761, 1892, 8399, 6545, 9446, 6785, 80221, 1906, 275, 1719, 9057, 8942, 5832, 11001, 51099, 31, 11000, 875, 2946, 10007, 5214, 4609, 56922, 10170, 6301, 16, 10327, 84129, 5351, 3033, 3032, 25902, 2597, 3418, 3417, 84706, 23428, 5805, 4942, 3945, 11343, 728294, 220, 8565, 29968, 55301, 8560, 26275, 51181, 54541, 6897…	1695	826	16792	1.67912	1.48471e-07
GOTERM_BP_ALL	GO:0006979~response to oxidative stress	81	4.19472	7.11216e-10	3725, 2146, 1410, 2643, 1147, 6772, 7296, 847, 488, 983, 80310, 1728, 7168, 6414, 9833, 388, 80149, 4929, 65018, 572, 1894, 5445, 3304, 5074, 4846, 6648, 3303, 1906, 1718, 1719, 51765, 7128, 9314, 2113, 51435, 23411, 9962, 2119, 210, 7001, 1956, 493869, 29979, 2034, 2629, 10365, 8614, 9361, 3315, 57190, 1843, 9124, 10276, 2878, 58515, 3417, 5111, 1545, 10516, 4728, 6622, 890, 328, 6278, 59338, 10…	1695	394	16792	2.03667	1.62655e-07
GOTERM_BP_ALL	GO:0009719~response to endogenous stimulus	229	11.8591	9.66773e-10	3725, 8882, 6774, 6772, 2002, 3280, 3728, 3726, 38, 6352, 1583, 533, 1829, 5228, 2201, 4488, 57761, 117155, 1081, 1718, 29904, 7071, 1719, 3491, 31, 7077, 1490, 2946, 2022, 4792, 4609, 6752, 210, 5618, 19, 16, 7042, 1843, 163126, 7332, 7049, 7184, 811, 1442, 10886, 328, 7316, 9181, 182, 23284, 150094, 529, 6382, 7057, 140710, 200734, 847, 983, 80310, 10755, 23370, 8835, 8836, 26036, 2104, 572, 95…	1695	1548	16792	1.46554	2.15708e-07
GOTERM_BP_ALL	GO:0048518~positive regulation of biological process	645	33.4024	9.98841e-10	54101, 8882, 6774, 6775, 29124, 6772, 2002, 3280, 29127, 8417, 332, 1316, 29028, 8318, 1312, 154, 221937, 6352, 1728, 59342, 3486, 29128, 2956, 2010, 2959, 604, 5228, 2201, 8408, 23645, 1326, 27074, 79816, 166, 5364, 5366, 5357, 29904, 10092, 408, 1719, 3491, 6875, 10096, 8723, 8313, 10725, 84280, 10620, 2946, 2022, 402, 5217, 1436, 23531, 10874, 6890, 57223, 1843, 7332, 7336, 8440, 3399, 1847, 5…	1695	5285	16792	1.20906	2.17557e-07
GOTERM_BP_ALL	GO:0044281~small molecule metabolic process	276	14.2931	1.34996e-09	6774, 34, 1312, 1573, 37, 154, 38, 10486, 1728, 1583, 59342, 57761, 205, 6785, 3292, 80221, 5366, 23509, 1717, 1718, 1719, 51099, 31, 7077, 2946, 5214, 4609, 56922, 19, 10327, 16, 55867, 57223, 5351, 3949, 6888, 25902, 2597, 114876, 3945, 516, 11343, 728294, 128240, 220, 222, 10886, 10491, 2593, 51181, 6897, 10606, 150094, 5236, 23382, 6482, 80704, 54677, 7057, 3628, 4354, 140710, 2582, 23171, 55…	1695	1951	16792	1.40147	2.87196e-07
GOTERM_BP_ALL	GO:0048522~positive regulation of cellular process	586	30.347	1.52683e-09	8882, 6774, 6775, 29124, 6772, 2002, 3280, 29127, 332, 1316, 29028, 8318, 1312, 154, 221937, 6352, 1728, 3486, 29128, 2956, 2959, 5228, 604, 2201, 8408, 23645, 1326, 79816, 166, 5364, 5366, 5357, 29904, 10092, 408, 3491, 6875, 10096, 8723, 8313, 10725, 84280, 10620, 2946, 2022, 402, 5217, 1436, 23531, 10874, 57223, 1843, 7332, 7336, 3399, 8440, 1847, 58480, 1848, 10733, 6477, 1845, 811, 220, 328,…	1695	4744	16792	1.22373	3.17441e-07
GOTERM_BP_ALL	GO:0023051~regulation of signaling	403	20.87	1.67281e-09	6774, 6772, 3280, 29127, 8418, 8887, 332, 154, 6352, 3486, 63917, 79600, 2010, 604, 2201, 1827, 90627, 8870, 23645, 1326, 166, 5364, 5366, 408, 143872, 3491, 6875, 8723, 8313, 10725, 2946, 402, 2022, 5217, 1436, 10874, 79822, 1843, 5349, 8440, 168002, 6478, 1847, 58480, 6477, 1848, 1845, 811, 10886, 100133941, 59338, 79837, 7316, 182, 1839, 200734, 847, 983, 10755, 8835, 26036, 572, 9590, 5329, 2…	1695	3070	16792	1.30047	3.40064e-07
GOTERM_BP_ALL	GO:0010646~regulation of cell communication	397	20.5593	2.04683e-09	6774, 6772, 3280, 29127, 8418, 8887, 332, 154, 6352, 3486, 63917, 79600, 2010, 604, 2201, 1827, 90627, 8870, 23645, 1326, 166, 5364, 5366, 408, 143872, 3491, 6875, 8723, 8313, 10725, 2946, 402, 2022, 5217, 1436, 10874, 79822, 1843, 8440, 168002, 6478, 1847, 58480, 6477, 1848, 1845, 811, 10886, 100133941, 59338, 79837, 7316, 182, 1839, 200734, 847, 983, 10755, 8835, 26036, 572, 9590, 5329, 302, 58…	1695	3020	16792	1.30232	4.07052e-07
GOTERM_BP_ALL	GO:0009966~regulation of signal transduction	364	18.8503	2.16783e-09	3725, 91663, 6774, 6772, 29127, 3280, 8418, 8887, 332, 2335, 3728, 154, 4616, 6352, 114897, 3927, 51776, 63917, 3486, 7164, 79600, 2010, 604, 1827, 2201, 116028, 89853, 57761, 4488, 90627, 8870, 4216, 23645, 3093, 1326, 166, 5364, 284996, 5366, 408, 143872, 3491, 6875, 8313, 1490, 10725, 7077, 2946, 2022, 7078, 4792, 4609, 1436, 1452, 5618, 19, 2319, 79822, 1075, 10221, 1843, 7042, 54475, 163126,…	1695	2728	16792	1.32187	4.13152e-07
GOTERM_BP_ALL	GO:0097190~apoptotic signaling pathway	106	5.48938	2.15453e-09	3725, 9647, 8531, 3148, 1396, 3875, 5025, 1392, 6422, 64393, 4929, 7164, 885, 2956, 57761, 23645, 3093, 3552, 3856, 5366, 8682, 79156, 5552, 3685, 84334, 3916, 79017, 7078, 81618, 1612, 29979, 1075, 6280, 3315, 8655, 7042, 54475, 27315, 10277, 58515, 1649, 8440, 6478, 6477, 6279, 91, 100133941, 54541, 5054, 4170, 54205, 9181, 26471, 7057, 9833, 65018, 572, 5329, 64782, 3304, 5074, 9500, 2065, 484…	1695	583	16792	1.80123	4.19355e-07
GOTERM_BP_ALL	GO:0010038~response to metal ion	67	3.4697	2.31092e-09	3725, 5066, 4495, 4496, 4493, 9456, 682, 4494, 1396, 8678, 847, 79901, 3726, 983, 1050, 8836, 55503, 572, 4489, 1528, 1894, 6648, 25932, 5176, 7780, 3398, 3552, 3292, 1385, 3309, 1906, 540, 29904, 445, 8826, 4502, 4501, 210, 1373, 760, 1956, 9536, 51596, 2354, 10272, 9361, 7474, 1843, 5111, 1543, 1544, 728294, 595, 811, 48, 6622, 955, 6279, 30061, 857, 3162, 4521, 468, 6382, 2353, 7057, 142	1695	308	16792	2.15505	4.31435e-07
GOTERM_BP_ALL	GO:0008285~negative regulation of cell proliferation	115	5.95546	2.37187e-09	3725, 1003, 6774, 55840, 3720, 10549, 6772, 3280, 8678, 91862, 1312, 6422, 5017, 7168, 3012, 3486, 2010, 604, 4488, 57162, 10140, 56998, 5176, 3552, 5364, 8935, 5366, 1718, 7071, 9921, 8313, 7077, 2022, 4609, 6752, 1436, 2625, 2624, 10221, 7042, 8440, 7049, 4781, 5768, 10608, 26471, 7057, 6595, 6722, 9289, 10950, 5918, 1050, 2192, 430, 3636, 3576, 29956, 5074, 9500, 2064, 4846, 11040, 6648, 7832,…	1695	651	16792	1.75005	4.33956e-07
GOTERM_BP_ALL	GO:0048585~negative regulation of response to stimulus	205	10.6163	3.14667e-09	91663, 6772, 154, 6352, 114897, 3486, 604, 2201, 23645, 1588, 166, 284996, 143872, 408, 8313, 7077, 2946, 7078, 2022, 4792, 4609, 1452, 10221, 54475, 7042, 1843, 163126, 8440, 7049, 168002, 6478, 1847, 1848, 1845, 811, 55872, 59338, 7316, 9181, 23286, 710, 7057, 11221, 200734, 23171, 8835, 26036, 65018, 5329, 29956, 9612, 23228, 4846, 302, 27031, 50861, 8626, 338382, 90102, 56892, 9709, 8829, 211…	1695	1369	16792	1.48348	5.64426e-07
GOTERM_BP_ALL	GO:0065009~regulation of molecular function	378	19.5753	3.55265e-09	3725, 1410, 1474, 54101, 139818, 6774, 3280, 29127, 8887, 332, 2335, 3728, 334, 154, 10486, 4616, 6352, 1728, 7168, 51776, 3486, 7164, 29128, 2956, 604, 1827, 57761, 4488, 90627, 4216, 23645, 1326, 27074, 166, 5364, 5366, 408, 143872, 1718, 1719, 3491, 51099, 8313, 1490, 7077, 2946, 2022, 402, 115677, 123879, 7078, 55655, 4792, 4609, 5217, 1436, 26206, 653145, 347735, 1452, 5618, 23531, 79822, 51…	1695	2863	16792	1.30799	6.24993e-07
GOTERM_BP_ALL	GO:0016477~cell migration	182	9.42517	3.89989e-09	91663, 3725, 9647, 83700, 4041, 6774, 3148, 682, 6772, 3146, 3280, 2335, 10544, 3868, 9747, 285, 91862, 6422, 3728, 2296, 6352, 7168, 483, 4929, 481, 3678, 3486, 885, 2150, 5228, 4488, 2018, 90627, 2651, 5176, 5361, 3552, 1588, 1081, 5364, 1906, 5547, 3918, 3685, 10092, 6405, 9057, 3491, 1490, 3911, 29984, 3912, 2022, 4609, 5217, 5142, 1436, 81610, 2625, 6289, 2624, 6288, 57556, 10221, 6280, 3315…	1695	1184	16792	1.52283	6.73135e-07
GOTERM_BP_ALL	GO:1901700~response to oxygen-containing compound	216	11.1859	4.58284e-09	3725, 1410, 6774, 6772, 2002, 1312, 3728, 3726, 6352, 1728, 7168, 1583, 533, 1829, 4488, 57761, 117155, 51092, 3856, 29904, 408, 1719, 7071, 51765, 31, 1490, 4792, 4609, 6752, 210, 5618, 19, 16, 10221, 7042, 1843, 3949, 3399, 7049, 7184, 811, 1442, 10886, 328, 59338, 9181, 182, 23284, 529, 6382, 7057, 11221, 140710, 847, 983, 80310, 8835, 10654, 8836, 65018, 572, 9612, 4846, 128, 7832, 55122, 592…	1695	1466	16792	1.45966	7.76366e-07
GOTERM_BP_ALL	GO:1990267~response to transition metal nanoparticle	38	1.96789	5.14005e-09	5066, 4495, 10974, 210, 4496, 4493, 4494, 760, 682, 1373, 1956, 1396, 79901, 983, 8836, 572, 1543, 4924, 4489, 728294, 595, 48, 6622, 6648, 6279, 7780, 30061, 1385, 3552, 3309, 540, 445, 3162, 8914, 468, 4502, 4501, 142	1695	132	16792	2.85195	8.5493e-07
GOTERM_BP_ALL	GO:0030855~epithelial cell differentiation	102	5.28224	5.46379e-09	2146, 3725, 91663, 1003, 1001, 7538, 3280, 6772, 7298, 23462, 3872, 3868, 7348, 37, 10409, 7062, 2150, 4488, 8407, 113263, 1385, 51092, 6876, 3913, 3911, 2022, 10170, 2625, 5618, 2317, 353139, 79977, 353141, 3399, 5962, 168002, 4781, 1999, 1508, 1266, 595, 22862, 6278, 100133941, 7051, 1832, 182, 7716, 6382, 2001, 353116, 29899, 8842, 983, 572, 122786, 6926, 50848, 23022, 25932, 3397, 3398, 634, …	1695	563	16792	1.79483	8.92549e-07
GOTERM_BP_ALL	GO:0032502~developmental process	676	35.0078	5.79691e-09	2009, 1410, 54101, 8882, 6774, 6772, 3280, 29127, 1316, 3281, 1312, 7348, 154, 221937, 6491, 1728, 63917, 3486, 79600, 1825, 2956, 10611, 2010, 1829, 604, 5228, 2202, 1827, 2201, 2018, 90627, 8408, 8870, 205, 8407, 140467, 5361, 140465, 3292, 79816, 166, 5364, 57211, 282679, 23509, 1717, 5357, 540, 29904, 1718, 10092, 408, 5358, 1719, 8728, 3491, 6876, 6875, 10096, 51167, 8313, 2022, 6752, 1436, …	1695	5632	16792	1.1891	9.30353e-07
GOTERM_BP_ALL	GO:0032269~negative regulation of cellular protein metabolic process	157	8.1305	7.86633e-09	91663, 3725, 1410, 9647, 1474, 4041, 84930, 7538, 6774, 3720, 332, 91862, 6422, 334, 4616, 6418, 58533, 3486, 2150, 51422, 57761, 10140, 5176, 23645, 4298, 27074, 116496, 26255, 1906, 284996, 5037, 1718, 408, 7077, 144233, 7078, 2022, 871, 1612, 9052, 4609, 653145, 51593, 2629, 5045, 8651, 10221, 1786, 3315, 54475, 1843, 9775, 1647, 2597, 8440, 6478, 1847, 1848, 1845, 5699, 811, 55872, 2633, 2352…	1695	992	16792	1.56791	1.24071e-06
GOTERM_BP_ALL	GO:0051248~negative regulation of protein metabolic process	164	8.49301	8.12195e-09	91663, 3725, 1410, 9647, 1474, 4041, 84930, 7538, 6774, 3720, 332, 91862, 6422, 334, 4616, 6418, 58533, 3486, 2150, 51422, 57761, 10140, 5176, 23645, 4298, 27074, 116496, 26255, 1906, 284996, 5037, 1718, 3685, 408, 7077, 144233, 7078, 2022, 871, 1612, 81618, 9052, 4609, 653145, 51593, 2319, 2629, 5045, 8651, 10221, 1786, 3315, 54475, 1843, 9775, 1647, 2597, 8440, 6478, 1847, 1848, 1845, 5699, 811…	1695	1049	16792	1.54882	1.25931e-06
GOTERM_BP_ALL	GO:0042221~response to chemical	513	26.5665	9.83162e-09	1410, 8882, 6774, 6775, 6772, 2002, 3280, 8887, 1312, 6352, 1728, 391195, 533, 2010, 1829, 5228, 2201, 2018, 205, 5361, 23645, 3292, 27074, 166, 5364, 5366, 540, 29904, 408, 1718, 1719, 3491, 51167, 2941, 8313, 2946, 2022, 11080, 6752, 1436, 210, 1438, 1843, 7332, 3399, 8440, 6478, 1848, 6477, 811, 1442, 328, 5243, 10886, 23521, 100133941, 59338, 7316, 182, 1839, 529, 6382, 140710, 10954, 200734,…	1695	4117	16792	1.23444	1.49899e-06
GOTERM_BP_ALL	GO:0040011~locomotion	222	11.4966	1.00666e-08	91663, 3725, 83700, 6774, 6772, 3280, 2335, 3868, 3728, 6352, 7168, 3486, 5228, 4488, 2018, 90627, 117155, 5361, 1588, 1081, 5364, 10092, 3918, 3491, 3913, 1490, 3911, 2022, 3912, 4609, 5217, 1436, 10221, 7042, 8440, 7049, 4781, 6478, 6477, 152189, 811, 140885, 328, 100133941, 3936, 182, 23284, 23286, 4628, 1839, 6382, 7057, 4354, 729920, 83442, 55789, 983, 80310, 10755, 4072, 81, 9592, 5329, 299…	1695	1530	16792	1.43746	1.50966e-06
GOTERM_BP_ALL	GO:0050896~response to stimulus	951	49.2491	1.02498e-08	55233, 1410, 8418, 3280, 8417, 332, 3281, 79803, 7348, 334, 6491, 6866, 533, 63917, 3486, 79600, 2956, 1829, 1827, 90627, 8408, 23645, 5361, 3292, 10099, 5364, 5366, 540, 29904, 10092, 8727, 3491, 6875, 10096, 8723, 2941, 10725, 2946, 1436, 653145, 79822, 6890, 8038, 5352, 5351, 1438, 1843, 7332, 22927, 7336, 8440, 168002, 1847, 6478, 1848, 6477, 1845, 1442, 328, 79837, 7316, 55207, 1832, 7325, 2…	1695	8329	16792	1.13115	1.51234e-06
GOTERM_BP_ALL	GO:0009628~response to abiotic stimulus	161	8.33765	1.08389e-08	3725, 1410, 8531, 6772, 2002, 5021, 1396, 8678, 34, 285, 91862, 6422, 3728, 154, 3726, 4929, 51776, 481, 2956, 5228, 1827, 1894, 284207, 6785, 29988, 5176, 4216, 1385, 3552, 8932, 1906, 3856, 5366, 29904, 408, 64220, 51167, 10725, 1490, 11144, 51435, 2022, 123879, 11080, 4792, 4609, 5931, 210, 2625, 8553, 10874, 29979, 2629, 9768, 9361, 51109, 5352, 5351, 1843, 7042, 10276, 22927, 10010, 10277, 1…	1695	1029	16792	1.55004	1.57387e-06
GOTERM_BP_ALL	GO:0035295~tube development	103	5.33402	1.33492e-08	4041, 3280, 3146, 6772, 5021, 7298, 153572, 1392, 6422, 10409, 38, 2648, 6491, 2296, 2297, 79600, 5228, 4488, 90627, 56998, 140467, 1385, 1906, 282679, 1717, 64220, 1490, 3911, 2022, 4609, 1436, 2625, 2624, 10272, 7042, 79977, 25902, 51804, 83716, 147372, 168002, 4781, 8549, 100133941, 84314, 6201, 7052, 182, 6382, 84525, 6722, 9289, 29899, 384, 847, 57822, 8842, 1050, 4072, 388, 26227, 6926, 357…	1695	580	16792	1.75931	1.85027e-06
GOTERM_BP_ALL	GO:0051270~regulation of cellular component movement	132	6.83584	1.32484e-08	3725, 91663, 9647, 83700, 6774, 3146, 2335, 3868, 9747, 285, 91862, 3728, 6422, 488, 6352, 7168, 3925, 3486, 3678, 2150, 1829, 5228, 604, 90627, 2651, 5176, 5361, 1588, 3552, 1081, 5364, 1906, 5547, 3685, 3918, 3491, 6405, 3916, 29984, 3911, 2022, 3912, 4609, 5217, 5142, 1436, 2625, 57556, 10221, 3315, 7042, 7049, 147372, 5962, 1265, 811, 57142, 328, 6278, 91, 23189, 5054, 1832, 182, 152007, 1839…	1695	802	16792	1.63054	1.86455e-06
GOTERM_BP_ALL	GO:0007346~regulation of mitotic cell cycle	91	4.71258	1.31528e-08	2146, 4041, 10950, 3280, 332, 8678, 8318, 22974, 983, 2296, 5017, 6119, 5889, 9656, 2619, 11040, 7832, 8626, 3398, 3552, 7314, 1906, 7311, 9735, 28984, 10769, 440, 8451, 4751, 7077, 51339, 9787, 29945, 29883, 4085, 23411, 4609, 11130, 11200, 5087, 1956, 113130, 51203, 51754, 1028, 6790, 1499, 6500, 1843, 54475, 1030, 55835, 2273, 6990, 1647, 5111, 1543, 7272, 5962, 1845, 5699, 595, 91607, 57472, …	1695	491	16792	1.83608	1.88002e-06
GOTERM_BP_ALL	GO:0009611~response to wounding	112	5.8001	1.47888e-08	2146, 3725, 79001, 83700, 1001, 139818, 7538, 3146, 10404, 2335, 10544, 79803, 5025, 7168, 114897, 43, 3678, 2150, 8527, 2153, 4488, 3552, 1906, 5547, 408, 1719, 3491, 3913, 1490, 2022, 4609, 653145, 2625, 7103, 2624, 6288, 6280, 3315, 7042, 3399, 81606, 2171, 1265, 1465, 6279, 2778, 23189, 5054, 5055, 3021, 3936, 1832, 4814, 1839, 4628, 6382, 710, 84525, 7057, 6722, 57822, 983, 80310, 2192, 388,…	1695	649	16792	1.70965	2.01922e-06
GOTERM_BP_ALL	GO:0051239~regulation of multicellular organismal process	351	18.1771	1.65884e-08	3725, 91663, 8882, 6774, 55840, 6772, 3280, 8887, 2335, 1312, 3728, 1573, 154, 7168, 114897, 59342, 2956, 10611, 1829, 604, 2202, 5228, 2201, 4488, 90627, 5361, 1081, 79816, 5364, 80223, 1982, 5357, 408, 29904, 143872, 7071, 3491, 8723, 8313, 1490, 7077, 3911, 2946, 2022, 55655, 4792, 4609, 1178, 5217, 6752, 1436, 51593, 55727, 5618, 10874, 19, 23531, 51191, 10221, 7042, 5349, 7336, 3399, 7049, 4…	1695	2659	16792	1.30774	2.23162e-06
GOTERM_BP_ALL	GO:0048731~system development	530	27.4469	1.69461e-08	2009, 1410, 8882, 6774, 6772, 3280, 29127, 1316, 154, 221937, 6491, 63917, 79600, 2956, 10611, 2010, 1829, 5228, 2202, 604, 1827, 2201, 2018, 90627, 205, 8408, 140467, 5361, 140465, 3292, 166, 79816, 5364, 57211, 282679, 23509, 540, 1717, 29904, 5358, 408, 10092, 1718, 8728, 1719, 3491, 6876, 8313, 2022, 6752, 1436, 23531, 78987, 7336, 3399, 8440, 168002, 6478, 10733, 6477, 811, 220, 100133941, 5…	1695	4291	16792	1.22363	2.2467e-06
GOTERM_BP_ALL	GO:0010942~positive regulation of cell death	106	5.48938	2.01534e-08	3725, 9647, 29124, 3146, 2002, 1392, 6422, 4616, 6352, 1728, 64393, 51776, 3486, 7164, 885, 604, 4488, 1894, 1385, 166, 5366, 8682, 79156, 408, 3491, 84334, 8313, 1490, 123879, 7078, 55655, 81618, 1612, 4609, 1075, 6280, 8655, 1843, 7042, 10276, 1647, 1649, 3399, 8440, 6477, 1848, 23097, 220, 6279, 7316, 54541, 4170, 3329, 54205, 9181, 7052, 26471, 150094, 7057, 54556, 23370, 9833, 3433, 388, 801…	1695	607	16792	1.73002	2.63376e-06
GOTERM_BP_ALL	GO:0055114~oxidation-reduction process	154	7.97514	2.16695e-08	79001, 10797, 10549, 3146, 7296, 34, 3283, 79689, 2746, 2745, 1573, 37, 79901, 9249, 38, 1728, 1583, 51635, 57179, 8424, 51422, 84532, 1528, 1892, 10539, 9446, 5033, 3292, 1588, 79912, 1717, 51097, 1718, 1719, 5832, 51167, 11001, 5836, 875, 5214, 4609, 9644, 10170, 5256, 493869, 178, 10327, 51109, 5352, 55163, 84129, 5351, 3033, 3032, 25902, 2597, 3418, 3417, 51706, 54681, 84795, 3945, 728294, 22…	1695	983	16792	1.55203	2.792e-06
GOTERM_BP_ALL	GO:0031399~regulation of protein modification process	236	12.2216	2.28383e-08	91663, 3725, 6774, 3720, 3280, 2335, 154, 4616, 6352, 114897, 51776, 7164, 3486, 604, 57761, 4216, 23645, 3093, 1326, 284996, 29904, 408, 3491, 8313, 7077, 1490, 7078, 123879, 2022, 4609, 5217, 1436, 5618, 23531, 51191, 10221, 6500, 7042, 1843, 7332, 8440, 7049, 6478, 1847, 7184, 1848, 1845, 9891, 5899, 55872, 10217, 10886, 100133941, 10491, 7316, 9181, 23286, 55677, 64793, 7057, 29950, 11221, 23…	1695	1664	16792	1.40505	2.90172e-06
GOTERM_BP_ALL	GO:0006928~movement of cell or subcellular component	251	12.9984	2.60008e-08	91663, 3725, 83700, 6774, 6772, 3280, 29127, 800, 2335, 3868, 3728, 6352, 7168, 3925, 3486, 1829, 604, 5228, 4488, 2018, 8409, 90627, 117155, 5361, 140465, 1081, 1588, 5364, 3918, 10092, 3491, 3913, 10096, 3916, 1490, 7171, 3911, 3912, 2022, 4609, 5217, 1436, 10221, 7042, 8440, 7049, 4781, 6478, 6477, 811, 140885, 328, 100133941, 3833, 3936, 1832, 182, 23284, 23286, 203068, 4628, 1839, 6382, 7057…	1695	1795	16792	1.38529	3.25829e-06
GOTERM_BP_ALL	GO:0051247~positive regulation of protein metabolic process	217	11.2377	2.99813e-08	3725, 6774, 3720, 3280, 2335, 154, 4616, 6352, 114897, 51776, 7164, 3486, 29128, 604, 57761, 4216, 23645, 3093, 1326, 5366, 1982, 408, 3491, 8313, 7077, 1490, 123879, 2022, 55655, 4792, 4609, 5217, 1436, 1452, 5618, 23531, 1075, 10221, 6500, 7042, 7332, 7336, 8440, 1847, 1848, 5899, 100133941, 7316, 9181, 23286, 7057, 3623, 23558, 983, 80310, 65018, 56005, 572, 5134, 5329, 9612, 580, 302, 55122, …	1695	1508	16792	1.42558	3.70633e-06
GOTERM_BP_ALL	GO:0022610~biological adhesion	240	12.4288	3.12414e-08	91663, 57348, 83700, 6772, 3280, 800, 946, 2335, 3728, 6352, 7168, 114897, 43, 3927, 1825, 151963, 2010, 10611, 1829, 604, 8407, 1326, 5364, 1982, 3918, 8727, 3491, 3913, 3914, 1490, 3911, 402, 2022, 3912, 5214, 1178, 5618, 2319, 2317, 57228, 8038, 7042, 8440, 168002, 1845, 9891, 811, 140885, 1465, 150084, 100133941, 59339, 137075, 3936, 1832, 7052, 23284, 10606, 4628, 7057, 4854, 9076, 10755, 40…	1695	1705	16792	1.3945	3.81061e-06
GOTERM_BP_ALL	GO:0007155~cell adhesion	239	12.377	3.59279e-08	91663, 57348, 83700, 6772, 3280, 800, 946, 2335, 3728, 6352, 7168, 114897, 43, 3927, 1825, 151963, 2010, 10611, 1829, 604, 8407, 1326, 5364, 1982, 3918, 8727, 3491, 3913, 3914, 1490, 3911, 402, 2022, 3912, 5214, 1178, 5618, 2319, 2317, 57228, 8038, 7042, 8440, 168002, 1845, 9891, 811, 140885, 1465, 150084, 100133941, 59339, 137075, 3936, 1832, 7052, 23284, 10606, 4628, 7057, 4854, 9076, 10755, 40…	1695	1699	16792	1.3936	4.26841e-06
GOTERM_BP_ALL	GO:0023057~negative regulation of signaling	178	9.21802	3.56513e-08	2146, 91663, 4043, 8531, 3148, 6772, 23462, 91862, 6422, 1392, 154, 9249, 147111, 6352, 43, 4929, 58533, 3486, 2150, 604, 2201, 10140, 84133, 203100, 56998, 22881, 9446, 23645, 3552, 166, 284996, 1906, 8682, 80223, 3685, 408, 143872, 8313, 7077, 2946, 2022, 7078, 4792, 1612, 9052, 4609, 2625, 1452, 2624, 29979, 2629, 10272, 8651, 10221, 3315, 27315, 54475, 7042, 25805, 1843, 163126, 3033, 10010, …	1695	1186	16792	1.48685	4.29128e-06
GOTERM_BP_ALL	GO:0072593~reactive oxygen species metabolic process	51	2.64112	3.78095e-08	2053, 1410, 5166, 2644, 2643, 6774, 10549, 384, 8678, 847, 5025, 285590, 1728, 80149, 65018, 2150, 4846, 6648, 2717, 1906, 5366, 445, 1719, 3491, 51167, 1490, 9314, 9644, 1373, 1956, 7001, 10365, 91942, 1647, 6542, 2878, 1543, 1544, 1545, 10516, 59272, 6622, 857, 54541, 655, 3329, 79400, 493, 10935, 1535, 7057	1695	222	16792	2.27588	4.43437e-06
GOTERM_BP_ALL	GO:0048856~anatomical structure development	653	33.8167	4.05522e-08	2009, 1410, 54101, 8882, 6774, 6772, 3280, 29127, 1316, 3281, 7348, 154, 221937, 6491, 63917, 3486, 79600, 1825, 2956, 10611, 2010, 1829, 5228, 2202, 604, 1827, 2201, 2018, 90627, 8408, 8870, 205, 8407, 140467, 5361, 140465, 3292, 79816, 166, 5364, 57211, 282679, 23509, 1717, 540, 29904, 1718, 10092, 408, 5358, 1719, 8728, 3491, 6876, 6875, 10096, 51167, 8313, 2022, 6752, 1436, 23531, 8038, 5351,…	1695	5473	16792	1.18201	4.69583e-06
GOTERM_BP_ALL	GO:0044707~single-multicellular organism process	702	36.3542	4.33705e-08	2009, 1410, 8882, 139818, 6774, 6772, 3280, 29127, 8887, 1316, 3281, 79803, 1312, 154, 221937, 6491, 59342, 63917, 3486, 79600, 1825, 2956, 10611, 2010, 1829, 604, 5228, 2202, 1827, 2201, 2018, 90627, 8408, 205, 140467, 5361, 140465, 3292, 79816, 166, 5364, 57211, 282679, 23509, 1717, 5357, 540, 29904, 1718, 10092, 143872, 408, 5358, 1719, 8728, 3491, 6876, 8723, 8313, 10725, 2946, 2022, 5217, 67…	1695	5943	16792	1.17021	4.9594e-06
GOTERM_BP_ALL	GO:0010648~negative regulation of cell communication	177	9.16624	4.47949e-08	2146, 91663, 4043, 8531, 3148, 6772, 23462, 91862, 6422, 1392, 154, 9249, 147111, 6352, 43, 4929, 58533, 3486, 2150, 604, 2201, 10140, 84133, 203100, 56998, 22881, 9446, 23645, 3552, 166, 284996, 1906, 8682, 80223, 3685, 408, 143872, 8313, 7077, 2946, 2022, 7078, 4792, 1612, 9052, 4609, 2625, 1452, 2624, 29979, 2629, 10272, 8651, 10221, 3315, 27315, 54475, 7042, 25805, 1843, 163126, 3033, 10010, …	1695	1182	16792	1.4835	5.05904e-06
GOTERM_BP_ALL	GO:0044092~negative regulation of molecular function	167	8.64837	4.66178e-08	2146, 4043, 3725, 1410, 9647, 1474, 4041, 84930, 2644, 7538, 8887, 332, 23462, 6422, 334, 154, 4616, 1728, 6418, 58533, 63898, 51422, 4488, 57761, 57162, 8399, 56998, 9446, 5176, 23645, 4298, 166, 27074, 26255, 5037, 1718, 408, 7077, 2946, 7078, 402, 2022, 871, 4792, 9052, 10421, 653145, 8553, 79822, 29979, 2629, 5045, 8651, 10221, 3315, 7042, 54475, 1843, 22927, 9775, 1647, 1649, 3399, 4781, 596…	1695	1100	16792	1.50403	5.13805e-06
GOTERM_BP_ALL	GO:0035556~intracellular signal transduction	348	18.0218	4.61273e-08	3725, 91663, 55233, 1410, 139818, 6774, 6775, 6772, 3280, 29127, 2335, 154, 4616, 6352, 114897, 64393, 51776, 3925, 3486, 7164, 2956, 604, 1827, 116028, 57761, 90627, 8870, 4216, 23645, 3093, 1326, 5364, 57211, 284996, 5366, 9874, 408, 143872, 1718, 375133, 3491, 8727, 6875, 1490, 10725, 7077, 2946, 402, 7078, 4501, 4792, 4609, 1436, 5618, 19, 79822, 10221, 1438, 6500, 1843, 7042, 221079, 8440, 7…	1695	2657	16792	1.29754	5.146e-06
GOTERM_BP_ALL	GO:0043065~positive regulation of apoptotic process	100	5.17866	5.00734e-08	3725, 9647, 29124, 3146, 6422, 4616, 6352, 1728, 64393, 51776, 7164, 3486, 885, 604, 4488, 1894, 1385, 166, 5366, 8682, 79156, 408, 3491, 84334, 1490, 123879, 7078, 55655, 81618, 1612, 4609, 1075, 6280, 8655, 1843, 7042, 10276, 1647, 1649, 3399, 8440, 6477, 1848, 23097, 220, 6279, 7316, 4170, 3329, 54205, 9181, 7052, 26471, 150094, 7057, 54556, 23370, 9833, 3433, 388, 80149, 65018, 56259, 572, 51…	1695	572	16792	1.73196	5.45322e-06
GOTERM_BP_ALL	GO:0001932~regulation of protein phosphorylation	191	9.89125	5.14061e-08	2146, 91663, 3725, 9647, 4041, 6774, 3146, 3280, 2335, 22974, 91862, 6422, 1392, 55181, 154, 4616, 6352, 114897, 51776, 3678, 58533, 3486, 7164, 885, 2150, 51422, 57761, 1894, 2651, 9252, 22881, 4216, 23645, 3093, 1326, 3552, 4298, 7405, 116496, 1906, 284996, 8682, 408, 29904, 3491, 8313, 60370, 1490, 7077, 2022, 7078, 9052, 4609, 5217, 1436, 81610, 5618, 6288, 23531, 2629, 51191, 8651, 10221, 33…	1695	1300	16792	1.45554	5.5325e-06
GOTERM_BP_ALL	GO:0042325~regulation of phosphorylation	202	10.4609	5.44815e-08	91663, 3725, 6774, 3280, 2335, 154, 4616, 6352, 114897, 51776, 7164, 3486, 57761, 4216, 23645, 3093, 1326, 284996, 29904, 408, 3491, 8313, 7077, 1490, 84280, 7078, 2022, 4609, 5217, 1436, 5618, 23531, 51191, 10221, 7042, 1843, 8440, 7049, 1847, 1848, 1845, 5899, 55872, 10886, 10217, 100133941, 7316, 9181, 23286, 64793, 7057, 29950, 11221, 200734, 23171, 3623, 983, 80310, 8835, 65018, 56005, 572, …	1695	1393	16792	1.43659	5.79529e-06
GOTERM_BP_ALL	GO:0070848~response to growth factor	108	5.59296	5.62211e-08	3725, 1003, 8882, 4495, 7538, 3280, 2002, 8678, 285, 6422, 2648, 2296, 6352, 2297, 58533, 3678, 2010, 2201, 4488, 10140, 203100, 2651, 1385, 3693, 1906, 29904, 7071, 3491, 1490, 2022, 4609, 2625, 10272, 1915, 5045, 3315, 25805, 7042, 163126, 9775, 7049, 147372, 5962, 387914, 1848, 23089, 890, 4176, 7316, 54541, 7057, 649, 200734, 847, 57530, 10755, 80310, 23370, 26036, 9592, 50848, 3576, 2619, 20…	1695	634	16792	1.68759	5.9116e-06
GOTERM_BP_ALL	GO:0032270~positive regulation of cellular protein metabolic process	205	10.6163	6.12834e-08	3725, 6774, 3720, 3280, 2335, 154, 4616, 6352, 114897, 51776, 7164, 3486, 29128, 604, 57761, 4216, 23645, 3093, 1326, 5366, 1982, 408, 3491, 8313, 7077, 1490, 123879, 2022, 55655, 4792, 4609, 5217, 1436, 1452, 5618, 23531, 1075, 10221, 6500, 7042, 7332, 7336, 8440, 1847, 1848, 5899, 100133941, 7316, 9181, 23286, 7057, 3623, 23558, 983, 80310, 65018, 56005, 572, 5134, 5329, 9612, 302, 55122, 5606,…	1695	1420	16792	1.4302	6.37066e-06
GOTERM_BP_ALL	GO:0009968~negative regulation of signal transduction	165	8.5448	6.54002e-08	2146, 91663, 4043, 8531, 3148, 6772, 23462, 91862, 6422, 154, 9249, 147111, 6352, 4929, 58533, 3486, 2150, 604, 2201, 10140, 84133, 203100, 56998, 22881, 9446, 23645, 3552, 166, 284996, 8682, 3685, 143872, 408, 8313, 7077, 2946, 2022, 7078, 4792, 1612, 9052, 4609, 2625, 1452, 2624, 29979, 2629, 10272, 8651, 10221, 3315, 27315, 54475, 7042, 25805, 1843, 163126, 10010, 9775, 1500, 1649, 8440, 7049,…	1695	1089	16792	1.50103	6.72224e-06
GOTERM_BP_ALL	GO:0044767~single-organism developmental process	651	33.7131	7.62624e-08	2009, 1410, 54101, 8882, 6774, 6772, 3280, 29127, 1316, 3281, 154, 221937, 6491, 1728, 63917, 3486, 79600, 1825, 2956, 10611, 2010, 1829, 5228, 2202, 604, 1827, 2201, 2018, 90627, 8408, 205, 140467, 5361, 140465, 3292, 79816, 166, 5364, 57211, 282679, 23509, 1717, 5357, 540, 29904, 1718, 10092, 408, 5358, 1719, 8728, 3491, 6876, 6875, 10096, 51167, 8313, 2022, 6752, 1436, 23531, 8038, 78987, 1843…	1695	5475	16792	1.17796	7.75162e-06
GOTERM_BP_ALL	GO:0043068~positive regulation of programmed cell death	100	5.17866	7.74988e-08	3725, 9647, 29124, 3146, 6422, 4616, 6352, 1728, 64393, 51776, 7164, 3486, 885, 604, 4488, 1894, 1385, 166, 5366, 8682, 79156, 408, 3491, 84334, 1490, 123879, 7078, 55655, 81618, 1612, 4609, 1075, 6280, 8655, 1843, 7042, 10276, 1647, 1649, 3399, 8440, 6477, 1848, 23097, 220, 6279, 7316, 4170, 3329, 54205, 9181, 7052, 26471, 150094, 7057, 54556, 23370, 9833, 3433, 388, 80149, 65018, 56259, 572, 51…	1695	577	16792	1.71695	7.79073e-06
GOTERM_BP_ALL	GO:1902531~regulation of intracellular signal transduction	239	12.377	8.16609e-08	91663, 3725, 6774, 6772, 3280, 29127, 2335, 154, 4616, 6352, 114897, 51776, 7164, 3486, 604, 116028, 1827, 57761, 90627, 8870, 4216, 1326, 5364, 284996, 5366, 143872, 408, 3491, 6875, 7077, 10725, 1490, 2946, 7078, 4792, 4609, 1436, 5618, 19, 79822, 10221, 7042, 1843, 8440, 7049, 1847, 58480, 6477, 1848, 1845, 9891, 811, 55872, 10886, 100133941, 59338, 79837, 7316, 9181, 7052, 23286, 1839, 7057, …	1695	1714	16792	1.3814	8.1199e-06
GOTERM_BP_ALL	GO:0007178~transmembrane receptor protein serine/threonine kinase signaling pathway	65	3.36613	8.27673e-08	3725, 1003, 3280, 649, 57530, 6422, 3623, 10755, 23370, 2297, 58533, 26036, 2201, 4488, 50848, 10140, 203100, 2651, 3303, 3397, 1385, 7314, 3309, 3693, 7311, 7071, 3491, 5590, 51339, 9315, 2022, 23411, 1601, 57552, 1958, 56940, 10272, 5045, 1749, 1028, 7474, 7042, 25805, 163126, 1030, 5654, 7049, 10468, 7272, 168002, 2348, 659, 4012, 23089, 91, 121551, 858, 7316, 857, 655, 4487, 9518, 2353, 7057,…	1695	322	16792	1.99982	8.14142e-06
GOTERM_BP_ALL	GO:0040007~growth	145	7.50906	9.18362e-08	2146, 1410, 9647, 8882, 4495, 8531, 4496, 6774, 4493, 4494, 55840, 7298, 10404, 2335, 3872, 6422, 54512, 2648, 221937, 10409, 154, 6491, 2296, 6414, 3486, 23136, 10611, 8527, 604, 4489, 4488, 56994, 203100, 8408, 22883, 5361, 1588, 1385, 1081, 5364, 1906, 1717, 1982, 5357, 3685, 3491, 6405, 3913, 64220, 1490, 4502, 123879, 4501, 5931, 2625, 57556, 5618, 6280, 7042, 79977, 10276, 2273, 51804, 5500…	1695	932	16792	1.54129	8.93738e-06
GOTERM_BP_ALL	GO:0071363~cellular response to growth factor stimulus	104	5.38581	9.63039e-08	3725, 1003, 4495, 8882, 7538, 3280, 8678, 285, 6422, 2648, 2296, 6352, 2297, 58533, 3678, 2010, 2201, 4488, 10140, 203100, 2651, 1385, 3693, 1906, 29904, 7071, 3491, 1490, 2022, 4609, 2625, 10272, 1915, 5045, 3315, 25805, 7042, 163126, 9775, 7049, 147372, 5962, 387914, 1848, 23089, 890, 4176, 7316, 54541, 7057, 649, 200734, 847, 57530, 10755, 80310, 23370, 26036, 50848, 3576, 2619, 2064, 3303, 33…	1695	610	16792	1.68903	9.27351e-06
GOTERM_BP_ALL	GO:0007179~transforming growth factor beta receptor signaling pathway	40	2.07147	1.09936e-07	3725, 1601, 1003, 56940, 1028, 5045, 57530, 10755, 25805, 7042, 23370, 163126, 1030, 5654, 58533, 26036, 7049, 2201, 50848, 203100, 23089, 2651, 3303, 3397, 858, 7316, 1385, 857, 3309, 7314, 3693, 7311, 7071, 5590, 9518, 2353, 2022, 23411, 142, 7057	1695	159	16792	2.49227	1.03679e-05
GOTERM_BP_ALL	GO:0072001~renal system development	59	3.05541	1.11217e-07	4854, 6772, 3280, 384, 153572, 847, 285, 6422, 10409, 38, 8842, 80310, 4072, 2296, 2297, 5017, 80144, 5228, 2018, 9500, 56998, 27031, 1948, 5176, 8626, 3398, 113263, 25976, 282679, 445, 3913, 8829, 64220, 8826, 3911, 4609, 2625, 1958, 5087, 760, 10272, 1028, 7474, 1499, 54475, 7042, 51804, 3399, 168002, 2028, 3655, 8549, 10252, 100133941, 1063, 655, 182, 116039, 6382	1695	283	16792	2.06537	1.03817e-05
GOTERM_BP_ALL	GO:0051674~localization of cell	193	9.99482	1.09528e-07	3725, 91663, 9647, 83700, 4041, 6774, 3148, 682, 6772, 3280, 3146, 2335, 10544, 3868, 91862, 9747, 285, 3728, 6422, 6352, 2296, 7168, 483, 4929, 481, 3486, 3678, 885, 2150, 5228, 4488, 2018, 90627, 117155, 2651, 5176, 5361, 3552, 1081, 1588, 5364, 1906, 5547, 3918, 10092, 3685, 3491, 9057, 6405, 1490, 3911, 29984, 3912, 2022, 4609, 5217, 5142, 1436, 81610, 6289, 2625, 6288, 57556, 2624, 10221, 62…	1695	1330	16792	1.4376	1.04371e-05
GOTERM_BP_ALL	GO:0048870~cell motility	193	9.99482	1.09528e-07	3725, 91663, 9647, 83700, 4041, 6774, 3148, 682, 6772, 3280, 3146, 2335, 10544, 3868, 91862, 9747, 285, 3728, 6422, 6352, 2296, 7168, 483, 4929, 481, 3486, 3678, 885, 2150, 5228, 4488, 2018, 90627, 117155, 2651, 5176, 5361, 3552, 1081, 1588, 5364, 1906, 5547, 3918, 10092, 3685, 3491, 9057, 6405, 1490, 3911, 29984, 3912, 2022, 4609, 5217, 5142, 1436, 81610, 6289, 2625, 6288, 57556, 2624, 10221, 62…	1695	1330	16792	1.4376	1.04371e-05
GOTERM_BP_ALL	GO:0000302~response to reactive oxygen species	48	2.48576	1.17523e-07	3725, 2146, 1410, 2643, 6772, 493869, 7001, 10365, 7296, 847, 983, 1843, 80310, 1728, 7168, 10276, 388, 2878, 65018, 572, 5111, 1545, 10516, 1894, 5074, 4846, 890, 6648, 328, 6278, 59338, 1017, 655, 1906, 3329, 79400, 54205, 3162, 1719, 51765, 10935, 7128, 9314, 2113, 6382, 2353, 1535, 23411	1695	210	16792	2.26441	1.0751e-05
GOTERM_BP_ALL	GO:0045787~positive regulation of cell cycle	67	3.4697	1.17492e-07	4041, 3280, 29127, 332, 8678, 8318, 983, 10755, 5017, 9493, 5889, 6926, 4488, 1894, 7832, 8626, 3398, 3552, 7314, 1906, 7311, 28984, 10769, 9212, 440, 8451, 1490, 9787, 29883, 4085, 4609, 11200, 81610, 5087, 1956, 51203, 113130, 7474, 6790, 7042, 55835, 1647, 5111, 1543, 5962, 57018, 10733, 1845, 595, 811, 57472, 11065, 328, 1017, 7316, 4487, 7051, 994, 5292, 2237, 7325, 81544, 6532, 894, 1163, 1…	1695	339	16792	1.95798	1.08566e-05
GOTERM_BP_ALL	GO:0051241~negative regulation of multicellular organismal process	155	8.02693	1.20535e-07	4043, 1001, 1290, 8531, 4041, 7538, 6774, 55840, 3149, 10549, 6772, 3280, 3146, 8887, 5021, 2335, 10544, 5025, 285, 91862, 1312, 6422, 1392, 488, 154, 2296, 114897, 2150, 2202, 604, 4488, 10140, 90627, 10539, 9252, 5176, 1081, 1906, 80223, 5552, 143872, 408, 6405, 9921, 8313, 4792, 81618, 4609, 5217, 5142, 2625, 7103, 2624, 57556, 2629, 10272, 5045, 51191, 22856, 10221, 7042, 79977, 1649, 51804, …	1695	1017	16792	1.50988	1.09173e-05
GOTERM_BP_ALL	GO:0030334~regulation of cell migration	113	5.85189	1.50476e-07	3725, 91663, 83700, 9647, 6774, 3146, 2335, 3868, 91862, 9747, 285, 6422, 6352, 7168, 3486, 3678, 2150, 5228, 90627, 2651, 5176, 5361, 1588, 3552, 1081, 5364, 1906, 5547, 3685, 3918, 3491, 6405, 29984, 3911, 2022, 3912, 4609, 5217, 1436, 2625, 57556, 10221, 3315, 7042, 147372, 5962, 1265, 811, 57142, 328, 6278, 91, 23189, 5054, 152007, 182, 1839, 397, 7057, 6722, 9289, 4354, 10507, 83442, 10509, …	1695	685	16792	1.63426	1.33646e-05
GOTERM_BP_ALL	GO:0001655~urogenital system development	64	3.31434	1.49678e-07	4854, 55840, 6772, 3280, 384, 153572, 1396, 847, 285, 6422, 10409, 8842, 38, 80310, 2296, 4072, 2297, 80144, 5017, 5228, 2018, 9500, 56998, 27031, 1948, 5176, 8626, 3398, 113263, 1588, 25976, 282679, 445, 3913, 8829, 64220, 8826, 3911, 4609, 2625, 1958, 2624, 5618, 5087, 760, 10272, 1028, 7474, 1499, 54475, 7042, 51804, 3399, 168002, 2028, 3655, 8549, 10252, 100133941, 1063, 655, 182, 116039, 6382	1695	320	16792	1.98136	1.34239e-05
GOTERM_BP_ALL	GO:0097193~intrinsic apoptotic signaling pathway	58	3.00363	1.59704e-07	9647, 8531, 1396, 9833, 64393, 65018, 2956, 572, 5329, 57761, 64782, 3304, 6648, 10059, 3303, 23645, 8626, 3093, 7133, 7314, 5366, 7132, 79156, 9709, 8453, 84334, 8451, 23411, 11200, 29979, 960, 83596, 6280, 3315, 1687, 27315, 1649, 58515, 8440, 1545, 6477, 6279, 1969, 100133941, 79073, 857, 54541, 4487, 1870, 4170, 54205, 3162, 9181, 468, 26471, 51246, 57007, 142	1695	279	16792	2.05947	1.40477e-05
GOTERM_BP_ALL	GO:2000145~regulation of cell motility	119	6.16261	2.00963e-07	3725, 91663, 83700, 9647, 6774, 3146, 2335, 3868, 91862, 9747, 285, 6422, 6352, 7168, 3486, 3678, 2150, 5228, 90627, 2651, 5176, 5361, 1588, 3552, 1081, 5364, 1906, 5547, 3685, 3918, 3491, 6405, 29984, 3911, 2022, 3912, 4609, 5217, 1436, 2625, 57556, 10221, 3315, 7042, 147372, 5962, 1265, 811, 57142, 328, 6278, 91, 23189, 5054, 152007, 182, 1839, 397, 7057, 6722, 9289, 4354, 10507, 83442, 10509, …	1695	736	16792	1.60178	1.75085e-05
GOTERM_BP_ALL	GO:0060548~negative regulation of cell death	139	7.19834	2.23501e-07	3725, 1410, 8882, 5166, 8531, 6774, 3148, 8535, 8887, 332, 3875, 8678, 1392, 6422, 6491, 2296, 6352, 1728, 4929, 3678, 6418, 604, 4488, 8870, 5176, 1385, 3552, 27074, 1906, 8682, 1718, 29904, 408, 3685, 3491, 1490, 84280, 1612, 4792, 4609, 1436, 2625, 5618, 2629, 16, 3315, 27315, 1843, 54475, 29082, 2274, 51804, 7336, 81567, 6478, 7184, 30061, 7316, 25994, 5054, 3329, 291, 4170, 5055, 9181, 7052,…	1695	897	16792	1.53517	1.92884e-05
GOTERM_BP_ALL	GO:0007167~enzyme linked receptor protein signaling pathway	146	7.56085	2.29943e-07	1003, 3725, 1001, 5166, 6774, 3280, 285, 6422, 154, 2296, 2297, 533, 3678, 58533, 3486, 10135, 8527, 5228, 2202, 2201, 89853, 4488, 10140, 203100, 2651, 9252, 29988, 1385, 25976, 3693, 3685, 10092, 7071, 3491, 10096, 1490, 2022, 9052, 1436, 57552, 2625, 5618, 10272, 5045, 8651, 3315, 25805, 7042, 163126, 8440, 7049, 147372, 168002, 245973, 387914, 26999, 4012, 23089, 1442, 5157, 91, 59338, 7316, …	1695	954	16792	1.51613	1.96588e-05
GOTERM_BP_ALL	GO:0032355~response to estradiol	33	1.70896	2.40115e-07	2146, 6752, 5066, 1410, 6774, 1956, 5021, 847, 6422, 1499, 1843, 1728, 8835, 572, 5111, 1544, 4488, 4324, 595, 811, 7035, 9612, 3673, 890, 655, 8932, 3015, 445, 2688, 6532, 1490, 2113, 4609	1695	121	16792	2.70185	2.01518e-05
GOTERM_BP_ALL	GO:0034599~cellular response to oxidative stress	50	2.58933	2.38714e-07	2146, 2643, 983, 488, 80310, 1728, 7168, 9833, 388, 80149, 4929, 65018, 1894, 5074, 3304, 4846, 6648, 3303, 1719, 51765, 7128, 2113, 9314, 23411, 2119, 7001, 29979, 2034, 10365, 2629, 9361, 3315, 57190, 10276, 5111, 1545, 10516, 890, 6622, 328, 59338, 1017, 140809, 655, 4170, 3162, 10935, 468, 2353, 142	1695	228	16792	2.17254	2.02198e-05
GOTERM_BP_ALL	GO:0045786~negative regulation of cell cycle	84	4.35008	2.52116e-07	2146, 10950, 3623, 983, 1050, 2296, 5017, 56241, 388, 51776, 51422, 9656, 3576, 2619, 580, 7832, 23645, 8626, 64061, 3398, 51053, 7314, 7311, 9735, 28984, 1982, 10769, 1718, 9212, 8453, 8451, 7128, 51719, 7077, 2113, 51339, 81617, 29883, 4085, 4609, 11130, 11200, 2625, 1956, 1028, 6790, 1499, 1843, 7042, 54475, 1033, 1030, 55835, 2273, 1647, 1649, 55004, 5111, 7272, 22809, 595, 811, 91607, 57472,…	1695	470	16792	1.77057	2.09666e-05
GOTERM_BP_ALL	GO:0030154~cell differentiation	452	23.4076	2.89745e-07	2009, 8882, 6774, 6772, 3280, 29127, 2002, 1316, 3281, 79803, 7348, 154, 221937, 3486, 79600, 10611, 2010, 5228, 2202, 604, 2201, 1827, 2018, 8408, 8407, 5361, 79816, 5364, 57211, 1717, 29904, 1719, 3491, 6876, 6875, 51167, 8313, 2022, 1436, 23531, 8038, 7336, 3399, 8440, 168002, 6478, 6477, 10733, 1848, 811, 100133941, 59338, 1832, 182, 51282, 6382, 2001, 6595, 6594, 847, 983, 8842, 430, 572, 95…	1695	3652	16792	1.22614	2.38789e-05
GOTERM_BP_ALL	GO:0007275~multicellular organism development	583	30.1916	3.08958e-07	2009, 1410, 8882, 6774, 6772, 3280, 29127, 1316, 3281, 154, 221937, 6491, 63917, 79600, 1825, 2956, 10611, 2010, 1829, 5228, 2202, 604, 1827, 2201, 2018, 90627, 205, 8408, 140467, 5361, 140465, 3292, 166, 79816, 5364, 57211, 282679, 23509, 1717, 540, 29904, 1718, 408, 10092, 5358, 1719, 8728, 3491, 6876, 8313, 2022, 6752, 1436, 23531, 78987, 1843, 7336, 3399, 8440, 168002, 1847, 6478, 1848, 10733…	1695	4877	16792	1.18426	2.52349e-05
GOTERM_BP_ALL	GO:1902806~regulation of cell cycle G1/S phase transition	38	1.96789	3.38384e-07	2146, 11200, 81610, 1956, 8318, 983, 6790, 56241, 1030, 55835, 2273, 1647, 5111, 1543, 5962, 595, 57472, 91607, 7832, 10217, 328, 1017, 3398, 8626, 7316, 7314, 7311, 28984, 10769, 493, 5292, 79960, 56892, 7325, 8451, 894, 51339, 29883	1695	153	16792	2.46051	2.73938e-05
GOTERM_BP_ALL	GO:0040012~regulation of locomotion	122	6.31797	3.6838e-07	3725, 91663, 83700, 9647, 6774, 3146, 2335, 3868, 91862, 9747, 285, 6422, 6352, 7168, 3486, 3678, 2150, 5228, 90627, 2651, 5176, 5361, 1588, 3552, 1081, 5364, 1906, 5547, 3685, 3918, 3491, 6405, 29984, 3911, 2022, 3912, 4609, 5217, 1436, 2625, 57556, 10221, 3315, 7042, 147372, 5962, 1265, 811, 57142, 328, 6278, 91, 23189, 5054, 152007, 182, 1839, 397, 7057, 6722, 9289, 4354, 10507, 10509, 83442, …	1695	768	16792	1.57373	2.95605e-05
GOTERM_BP_ALL	GO:0043066~negative regulation of apoptotic process	128	6.62869	4.32935e-07	3725, 1410, 8882, 5166, 8531, 6774, 3148, 8535, 8887, 332, 3875, 8678, 6422, 6491, 2296, 6352, 1728, 4929, 3678, 6418, 604, 4488, 8870, 3552, 27074, 1906, 8682, 1718, 29904, 408, 3685, 3491, 1612, 4792, 4609, 1436, 2625, 5618, 16, 3315, 1843, 54475, 27315, 2274, 51804, 7336, 81567, 6478, 7184, 30061, 7316, 25994, 5054, 4170, 5055, 3329, 9181, 7052, 51316, 10935, 894, 7057, 23204, 10507, 847, 983,…	1695	818	16792	1.55021	3.44384e-05
GOTERM_BP_ALL	GO:0032879~regulation of localization	321	16.6235	4.40614e-07	3725, 91663, 1410, 57348, 83700, 8882, 6774, 3280, 8417, 332, 2335, 3868, 1312, 286676, 3728, 154, 6352, 7168, 114897, 43, 3925, 3486, 65055, 2010, 1829, 604, 5228, 57761, 27072, 90627, 117155, 5361, 1081, 1588, 5364, 27075, 51092, 5366, 80223, 5357, 3918, 408, 29904, 3491, 5652, 51099, 3916, 8723, 8313, 3911, 2946, 3912, 2022, 402, 55655, 4792, 4609, 5217, 1436, 10874, 19, 23531, 10221, 7042, 73…	1695	2473	16792	1.28592	3.47472e-05
GOTERM_BP_ALL	GO:0071241~cellular response to inorganic substance	38	1.96789	4.78376e-07	3725, 4495, 210, 4496, 4493, 4494, 2354, 10272, 8678, 7474, 3726, 1050, 9775, 572, 1544, 4489, 1894, 811, 6622, 890, 25932, 5176, 1017, 30061, 3398, 1385, 3292, 3309, 1906, 29904, 3162, 8914, 468, 8826, 4502, 2353, 4501, 142	1695	155	16792	2.42876	3.70856e-05
GOTERM_BP_ALL	GO:0071560~cellular response to transforming growth factor beta stimulus	47	2.43397	4.77245e-07	3725, 1601, 1003, 56940, 5045, 1028, 57530, 6422, 7474, 10755, 80310, 7042, 25805, 23370, 163126, 1030, 5654, 58533, 26036, 7049, 2201, 50848, 2348, 203100, 23089, 2651, 3303, 6625, 3397, 858, 7316, 1385, 857, 3309, 7314, 3693, 1906, 7311, 7071, 5590, 9518, 9315, 2353, 2022, 23411, 142, 7057	1695	213	16792	2.186	3.73142e-05
GOTERM_BP_ALL	GO:0010243~response to organonitrogen compound	124	6.42154	5.20565e-07	2146, 3725, 1290, 5166, 4041, 6774, 9456, 682, 6772, 7298, 5021, 5025, 3728, 1392, 6422, 488, 3726, 1583, 4929, 533, 10135, 57761, 29988, 1385, 1906, 8682, 29904, 1719, 7071, 8942, 1490, 2946, 4792, 4609, 5142, 210, 5618, 16, 8651, 1786, 1843, 2791, 3033, 55004, 245973, 7184, 595, 1442, 890, 328, 10886, 2778, 23189, 3329, 493, 9181, 182, 23284, 529, 6382, 58528, 1147, 140710, 847, 983, 80310, 883…	1695	789	16792	1.55696	3.96837e-05
GOTERM_BP_ALL	GO:0043069~negative regulation of programmed cell death	129	6.68048	5.17303e-07	3725, 1410, 8882, 5166, 8531, 6774, 3148, 8535, 8887, 332, 3875, 8678, 6422, 6491, 2296, 6352, 1728, 4929, 3678, 6418, 604, 4488, 8870, 3552, 27074, 1906, 8682, 1718, 29904, 408, 3685, 3491, 1612, 4792, 4609, 1436, 2625, 5618, 16, 3315, 1843, 54475, 27315, 2274, 51804, 7336, 81567, 6478, 7184, 30061, 7316, 25994, 5054, 291, 4170, 5055, 3329, 9181, 7052, 51316, 10935, 894, 7057, 23204, 10507, 847,…	1695	829	16792	1.54159	3.97663e-05
GOTERM_BP_ALL	GO:1901698~response to nitrogen compound	137	7.09477	5.53799e-07	2146, 3725, 1290, 5166, 4041, 6774, 9456, 682, 6772, 7298, 5021, 5025, 6422, 3728, 1392, 488, 3726, 1583, 4929, 533, 10135, 57761, 57162, 29988, 1385, 1906, 8682, 5366, 29904, 1719, 7071, 8942, 1490, 144233, 2946, 4792, 4609, 5142, 51593, 210, 81035, 5618, 16, 8651, 1786, 1843, 2791, 3033, 55004, 245973, 7184, 595, 1442, 5899, 890, 328, 10886, 2778, 23189, 3329, 493, 9181, 182, 23284, 23180, 529,…	1695	895	16792	1.51646	4.18682e-05
GOTERM_BP_ALL	GO:0071559~response to transforming growth factor beta	47	2.43397	6.31973e-07	3725, 1601, 1003, 56940, 5045, 1028, 57530, 6422, 7474, 10755, 80310, 7042, 25805, 23370, 163126, 1030, 5654, 58533, 26036, 7049, 2201, 50848, 2348, 203100, 23089, 2651, 3303, 6625, 3397, 858, 7316, 1385, 857, 3309, 7314, 3693, 1906, 7311, 7071, 5590, 9518, 9315, 2353, 2022, 23411, 142, 7057	1695	215	16792	2.16567	4.70013e-05
GOTERM_BP_ALL	GO:0009991~response to extracellular stimulus	78	4.03936	6.28877e-07	3725, 6722, 5166, 7538, 6772, 7706, 7298, 8678, 34, 847, 1312, 6422, 9388, 2648, 6513, 38, 154, 1728, 80149, 4929, 885, 8408, 6648, 166, 3309, 8932, 6502, 5366, 445, 7071, 8942, 440, 875, 23411, 6752, 210, 133, 1373, 1956, 136, 19, 2629, 22856, 8614, 3992, 114789, 1030, 1649, 1543, 7378, 3655, 2520, 29937, 595, 2348, 659, 3673, 5899, 857, 655, 54407, 3162, 5292, 4521, 467, 10641, 468, 490, 6532, …	1695	435	16792	1.77639	4.71543e-05
GOTERM_BP_ALL	GO:0065008~regulation of biological quality	438	22.6825	6.77407e-07	139818, 6774, 6772, 332, 3283, 1312, 79803, 154, 6352, 59342, 533, 1825, 10611, 1829, 604, 2201, 120071, 5361, 63933, 3292, 5364, 282679, 5366, 5357, 540, 408, 143872, 10092, 29904, 10096, 51167, 8723, 8313, 2946, 2022, 402, 5217, 1436, 653145, 10874, 55113, 6890, 7336, 8440, 58480, 6477, 220, 811, 328, 5243, 100133941, 59338, 7316, 10079, 1832, 529, 710, 10954, 8842, 10755, 8645, 8500, 572, 5329…	1695	3548	16792	1.22299	4.99739e-05
GOTERM_BP_ALL	GO:0048584~positive regulation of response to stimulus	270	13.9824	6.90622e-07	3725, 6774, 3280, 8417, 3728, 154, 4616, 6352, 114897, 3927, 51776, 7164, 3486, 2956, 5228, 4488, 4216, 23645, 3093, 1326, 5364, 5366, 408, 10092, 3491, 10096, 3916, 8723, 8313, 1490, 7077, 2946, 2022, 7078, 4792, 4609, 1436, 5618, 2319, 1075, 6500, 54475, 7042, 3949, 7336, 8440, 7049, 1847, 7184, 6477, 1848, 629, 1845, 811, 328, 100133941, 59338, 7316, 7052, 182, 23286, 1839, 710, 7057, 200734, …	1695	2030	16792	1.31765	5.05412e-05
GOTERM_BP_ALL	GO:0098609~cell-cell adhesion	169	8.75194	7.6214e-07	1003, 91663, 57348, 83700, 1001, 682, 6772, 3280, 800, 3146, 6164, 3875, 3728, 6352, 114897, 27131, 3927, 3678, 1825, 151963, 2150, 10611, 2010, 1829, 604, 57162, 23705, 8407, 2651, 22883, 1326, 3693, 1982, 3685, 246778, 3491, 10148, 3912, 5214, 9052, 1178, 2625, 5618, 2319, 342035, 10272, 2317, 3898, 57228, 6280, 3315, 7042, 4430, 1500, 8440, 79026, 3417, 5962, 3133, 10801, 1266, 26999, 5699, 18…	1695	1164	16792	1.43836	5.53323e-05
GOTERM_BP_ALL	GO:0040008~regulation of growth	106	5.48938	7.73408e-07	9647, 1410, 8531, 4495, 8882, 4496, 6774, 4493, 55840, 4494, 2335, 3872, 6422, 54512, 10409, 221937, 154, 2296, 64393, 3486, 23136, 604, 4489, 56994, 203100, 22883, 5361, 1081, 1385, 166, 1906, 5357, 1982, 3491, 6405, 10477, 1490, 4502, 123879, 4501, 5931, 57556, 8651, 6280, 7042, 10276, 2273, 51804, 7049, 1848, 10516, 57142, 6279, 91, 2593, 2778, 3021, 27296, 79960, 51316, 23286, 1839, 84525, 21…	1695	652	16792	1.61061	5.57082e-05
GOTERM_BP_ALL	GO:0051179~localization	684	35.4221	8.12301e-07	57348, 1410, 8882, 6774, 6772, 3280, 29127, 8417, 332, 79803, 1312, 334, 154, 6491, 6352, 533, 3486, 79600, 2010, 1829, 604, 5228, 2201, 2018, 27072, 90627, 8409, 8408, 23645, 5361, 63933, 27075, 5364, 282679, 5366, 57210, 5357, 540, 29904, 1718, 10092, 408, 3491, 10096, 51167, 8723, 8313, 2946, 2022, 115677, 402, 5217, 1436, 653145, 58488, 347735, 23531, 10874, 55113, 6890, 7332, 22927, 5349, 84…	1695	5872	16792	1.15399	5.80525e-05
GOTERM_BP_ALL	GO:0051098~regulation of binding	59	3.05541	8.59594e-07	3725, 4043, 3148, 3146, 3280, 23462, 2648, 154, 3433, 5329, 57761, 4488, 23228, 56998, 302, 5792, 3397, 3398, 166, 3309, 8932, 408, 10769, 9212, 9709, 8829, 4751, 9314, 51339, 4792, 4609, 1601, 26206, 2625, 1452, 79822, 7474, 6790, 1499, 7042, 25805, 201501, 9775, 22927, 1649, 6788, 7049, 4781, 6717, 3670, 3673, 5899, 5909, 857, 4487, 23560, 3162, 84525, 142	1695	300	16792	1.94833	6.09561e-05
GOTERM_BP_ALL	GO:0080134~regulation of response to stress	183	9.47695	8.78916e-07	1410, 8531, 7538, 2643, 3148, 6772, 3146, 3281, 91862, 6422, 1392, 4616, 4928, 6352, 114897, 51776, 58533, 7164, 2150, 604, 57162, 23705, 8870, 9252, 22881, 284207, 5176, 4216, 23645, 3093, 3552, 1588, 1906, 5366, 1719, 246778, 51765, 3916, 8313, 8723, 1490, 51435, 4792, 4609, 2625, 7103, 6288, 81035, 29979, 2319, 2629, 51191, 8651, 6280, 3315, 6500, 27315, 7042, 3949, 10010, 1647, 1649, 7336, 84…	1695	1285	16792	1.41085	6.18467e-05
GOTERM_BP_ALL	GO:0009725~response to hormone	131	6.78405	8.92694e-07	3725, 5166, 4041, 7538, 6774, 3148, 682, 6772, 3146, 7298, 5021, 23462, 6422, 1392, 488, 38, 3726, 114335, 1583, 4929, 533, 10135, 1829, 5228, 57761, 117155, 5176, 29988, 1385, 1081, 1906, 1718, 29904, 31, 7077, 1490, 2022, 4609, 5931, 6752, 210, 5618, 2629, 8651, 9361, 1843, 7042, 2791, 3033, 7332, 2274, 3417, 7049, 245973, 5962, 1508, 811, 595, 1442, 890, 328, 10886, 2778, 54541, 23189, 3329, 3…	1695	854	16792	1.51966	6.18645e-05
GOTERM_BP_ALL	GO:0048869~cellular developmental process	485	25.1165	8.87411e-07	2009, 8882, 6774, 6772, 2002, 3280, 29127, 1316, 3281, 79803, 7348, 154, 221937, 63917, 3486, 79600, 10611, 2010, 5228, 2202, 604, 2201, 1827, 2018, 8408, 8407, 5361, 79816, 5364, 57211, 1717, 29904, 1719, 3491, 6876, 10096, 6875, 51167, 8313, 2022, 1436, 23531, 8038, 7336, 3399, 8440, 168002, 6478, 58480, 6477, 10733, 1848, 811, 100133941, 59338, 1832, 182, 51282, 6382, 2001, 85452, 6595, 6594, …	1695	3992	16792	1.2036	6.19678e-05
GOTERM_BP_ALL	GO:0019220~regulation of phosphate metabolic process	221	11.4448	9.01194e-07	91663, 3725, 6774, 3280, 2335, 154, 10486, 4616, 6352, 114897, 51776, 7164, 3486, 57761, 4216, 23645, 3093, 1326, 284996, 29904, 408, 3491, 8313, 7077, 1490, 84280, 7078, 2022, 4609, 5217, 1436, 5618, 19, 23531, 51191, 10221, 7042, 1843, 8440, 7049, 1847, 7184, 1848, 1845, 9891, 5899, 55872, 10217, 10886, 100133941, 7316, 9181, 23286, 64793, 7057, 29950, 11221, 200734, 23171, 3623, 983, 80310, 88…	1695	1610	16792	1.35988	6.1984e-05
GOTERM_BP_ALL	GO:0006793~phosphorus metabolic process	387	20.0414	9.14522e-07	1410, 54101, 6774, 29124, 3280, 11099, 332, 154, 6352, 3486, 2202, 27071, 205, 8408, 23645, 1326, 408, 29904, 1719, 3491, 8313, 84280, 2022, 5214, 5217, 1436, 347735, 5256, 23531, 51191, 57223, 1438, 1843, 6888, 8440, 1847, 516, 10733, 1848, 1845, 328, 10886, 100133941, 79837, 7316, 51181, 10606, 5236, 6482, 64793, 1839, 29950, 129303, 200734, 55276, 847, 983, 8835, 10654, 572, 9590, 5329, 302, 5…	1695	3089	16792	1.24115	6.24313e-05
GOTERM_BP_ALL	GO:1901575~organic substance catabolic process	253	13.102	9.23287e-07	8882, 6774, 34, 1312, 37, 154, 38, 1973, 43, 59342, 29128, 89853, 57761, 115752, 3093, 27074, 5366, 7347, 408, 51099, 7077, 10724, 7078, 5214, 4609, 56922, 1452, 5256, 1075, 178, 51191, 10327, 7328, 10221, 6500, 3949, 7332, 2597, 7336, 6478, 7184, 6477, 11343, 222, 112483, 55872, 23521, 7316, 51181, 6201, 5236, 23382, 6382, 5774, 4245, 54677, 3628, 2582, 8635, 23171, 55276, 847, 983, 10755, 2109,…	1695	1889	16792	1.32685	6.25627e-05
GOTERM_BP_ALL	GO:0051174~regulation of phosphorus metabolic process	221	11.4448	9.54864e-07	91663, 3725, 6774, 3280, 2335, 154, 10486, 4616, 6352, 114897, 51776, 7164, 3486, 57761, 4216, 23645, 3093, 1326, 284996, 29904, 408, 3491, 8313, 7077, 1490, 84280, 7078, 2022, 4609, 5217, 1436, 5618, 19, 23531, 51191, 10221, 7042, 1843, 8440, 7049, 1847, 7184, 1848, 1845, 9891, 5899, 55872, 10217, 10886, 100133941, 7316, 9181, 23286, 64793, 7057, 29950, 11221, 200734, 23171, 3623, 983, 80310, 88…	1695	1611	16792	1.35903	6.42266e-05
GOTERM_BP_ALL	GO:0006796~phosphate-containing compound metabolic process	386	19.9896	1.05147e-06	1410, 54101, 6774, 29124, 3280, 11099, 332, 154, 6352, 3486, 2202, 27071, 205, 8408, 23645, 1326, 408, 29904, 1719, 3491, 8313, 84280, 2022, 5214, 5217, 1436, 347735, 5256, 23531, 51191, 57223, 1438, 1843, 6888, 8440, 1847, 516, 10733, 1848, 1845, 328, 10886, 100133941, 79837, 7316, 51181, 10606, 5236, 6482, 64793, 1839, 29950, 129303, 200734, 55276, 847, 983, 8835, 10654, 572, 9590, 5329, 302, 5…	1695	3083	16792	1.24036	6.96993e-05
GOTERM_BP_ALL	GO:0090092~regulation of transmembrane receptor protein serine/threonine kinase signaling pathway	46	2.38219	1.05049e-06	1601, 3280, 649, 10272, 1028, 6422, 3623, 7474, 10755, 25805, 7042, 163126, 2297, 1030, 5654, 58533, 26036, 10468, 7049, 7272, 168002, 2201, 4488, 659, 2348, 10140, 203100, 23089, 3303, 91, 858, 7316, 857, 3309, 655, 7314, 4487, 7311, 3491, 9518, 51339, 9315, 2022, 23411, 142, 7057	1695	212	16792	2.14959	7.01429e-05
GOTERM_BP_ALL	GO:0036293~response to decreased oxygen levels	58	3.00363	1.08666e-06	5066, 1410, 6722, 5021, 8678, 847, 285, 6422, 4929, 481, 430, 65018, 572, 81, 5228, 6923, 6648, 29988, 1385, 7314, 1906, 7311, 5366, 28984, 29904, 8453, 1490, 2113, 2022, 23411, 2030, 133, 210, 1958, 29979, 2034, 8614, 9361, 5352, 5351, 7042, 9124, 7049, 1543, 1365, 7184, 3673, 890, 100133941, 7316, 857, 54541, 655, 3329, 3162, 6532, 1535, 7057	1695	295	16792	1.94777	7.15136e-05
GOTERM_BP_ALL	GO:0001822~kidney development	54	2.79648	1.09574e-06	4854, 3280, 6772, 384, 153572, 847, 285, 6422, 10409, 38, 8842, 80310, 4072, 2296, 5017, 80144, 2297, 5228, 9500, 56998, 27031, 1948, 5176, 3398, 113263, 25976, 282679, 445, 3913, 8829, 64220, 8826, 3911, 4609, 2625, 1958, 5087, 760, 10272, 1028, 1499, 54475, 7042, 51804, 3399, 168002, 2028, 10252, 100133941, 1063, 655, 182, 116039, 6382	1695	267	16792	2.00362	7.15961e-05
GOTERM_BP_ALL	GO:0045926~negative regulation of growth	50	2.58933	1.18361e-06	29950, 6595, 1410, 4495, 4496, 4493, 23677, 55840, 4494, 57556, 7869, 10507, 9723, 10509, 8614, 6422, 7474, 221937, 154, 2697, 7042, 2273, 6259, 6788, 55602, 604, 4489, 8482, 659, 57142, 91, 2487, 64061, 1081, 2778, 4487, 131566, 27296, 6405, 79960, 51316, 8829, 5270, 23286, 6532, 4502, 4501, 123879, 23411, 5931	1695	240	16792	2.06391	7.67893e-05
GOTERM_BP_ALL	GO:0016043~cellular component organization	707	36.6132	1.21942e-06	57348, 2009, 1410, 8882, 6774, 6772, 3280, 29127, 8417, 332, 29028, 8318, 79803, 154, 221937, 6491, 6352, 533, 63917, 3486, 79600, 29128, 2956, 10611, 2010, 1829, 604, 2201, 27072, 8409, 8408, 5361, 5364, 282679, 5366, 723790, 5357, 29904, 1718, 10092, 408, 5358, 1719, 3491, 6875, 10096, 8019, 8723, 8313, 2022, 402, 5217, 211, 1436, 653145, 210, 827, 79822, 55113, 1843, 7332, 7336, 8440, 6747, 16…	1695	6109	16792	1.14652	7.85552e-05
GOTERM_BP_ALL	GO:0033993~response to lipid	131	6.78405	1.32291e-06	2146, 3725, 1410, 5166, 7538, 6774, 2643, 3148, 3146, 2002, 7298, 5021, 23462, 1312, 1392, 6422, 3726, 6352, 1728, 4929, 1829, 4488, 57162, 117155, 5176, 1385, 8932, 1906, 1490, 2022, 4792, 4609, 5931, 6752, 5142, 210, 2624, 19, 2629, 10221, 1843, 7042, 3949, 7332, 2274, 3399, 3417, 23097, 23729, 811, 595, 890, 6279, 6278, 54541, 3015, 5054, 3329, 57048, 10935, 490, 6382, 898, 7057, 5066, 1147, 5…	1695	860	16792	1.50906	8.46257e-05
GOTERM_BP_ALL	GO:0031325~positive regulation of cellular metabolic process	358	18.5396	1.46699e-06	3725, 8882, 6774, 6775, 3720, 55840, 6772, 2002, 3280, 1316, 2335, 29028, 1312, 3726, 221937, 154, 10486, 4616, 6352, 114897, 51776, 3486, 7164, 29128, 2956, 2959, 604, 57761, 4216, 23645, 3093, 1326, 1081, 5366, 1982, 408, 3491, 6875, 51099, 31, 8313, 1490, 10725, 7077, 84280, 10620, 2022, 123879, 55655, 4792, 4609, 5217, 1436, 26206, 1452, 5618, 19, 23531, 1075, 10221, 57223, 6500, 7042, 3949, …	1695	2839	16792	1.24925	9.31902e-05
GOTERM_BP_ALL	GO:0051186~cofactor metabolic process	70	3.62506	1.51581e-06	79001, 5166, 6774, 2643, 10797, 7298, 23171, 22934, 644, 55276, 645, 38, 10654, 6319, 8836, 2194, 55711, 4860, 10135, 51422, 84532, 84245, 6785, 51660, 80221, 1719, 8942, 31, 25874, 7389, 5214, 4609, 56922, 211, 262, 669, 210, 5106, 55350, 55163, 5210, 6888, 25902, 5209, 2597, 3417, 1543, 23057, 1544, 27010, 5805, 3945, 2348, 23729, 6622, 2593, 5095, 51181, 54541, 3162, 79966, 4338, 5236, 51144, …	1695	385	16792	1.80123	9.56275e-05
GOTERM_BP_ALL	GO:0072359~circulatory system development	141	7.30192	1.62368e-06	1003, 3725, 83700, 4041, 6772, 3280, 3146, 5021, 1396, 2335, 23462, 34, 285, 6422, 2648, 9249, 10409, 3726, 6491, 2296, 23309, 7168, 63917, 3678, 10611, 1829, 5228, 4488, 90627, 4036, 5176, 1385, 3552, 25976, 8932, 1906, 5547, 23509, 1717, 1982, 3685, 8728, 3491, 64220, 116150, 8313, 1490, 3911, 2022, 2625, 10529, 2624, 78987, 3315, 7042, 79977, 10277, 2274, 1649, 3399, 7049, 147372, 811, 57142, …	1695	945	16792	1.47816	0.000101731
GOTERM_BP_ALL	GO:0072358~cardiovascular system development	141	7.30192	1.62368e-06	1003, 3725, 83700, 4041, 6772, 3280, 3146, 5021, 1396, 2335, 23462, 34, 285, 6422, 2648, 9249, 10409, 3726, 6491, 2296, 23309, 7168, 63917, 3678, 10611, 1829, 5228, 4488, 90627, 4036, 5176, 1385, 3552, 25976, 8932, 1906, 5547, 23509, 1717, 1982, 3685, 8728, 3491, 64220, 116150, 8313, 1490, 3911, 2022, 2625, 10529, 2624, 78987, 3315, 7042, 79977, 10277, 2274, 1649, 3399, 7049, 147372, 811, 57142, …	1695	945	16792	1.47816	0.000101731
GOTERM_BP_ALL	GO:0071900~regulation of protein serine/threonine kinase activity	82	4.2465	1.66439e-06	2146, 29950, 4041, 11221, 200734, 6422, 983, 1050, 4616, 80310, 51776, 7164, 51422, 57761, 2064, 9500, 5606, 4216, 1326, 7314, 7405, 1906, 7311, 1942, 8682, 1852, 28984, 408, 8826, 7128, 51719, 60370, 142679, 23411, 7867, 1436, 6288, 1956, 136, 2629, 56940, 151195, 51191, 1028, 10221, 7474, 3315, 1843, 1033, 1030, 1647, 6788, 57018, 1847, 1848, 1845, 595, 6622, 10253, 11065, 5899, 890, 10886, 102…	1695	476	16792	1.70663	0.000103572
GOTERM_BP_ALL	GO:0050790~regulation of catalytic activity	304	15.7431	1.71706e-06	3725, 1410, 1474, 139818, 6774, 29127, 332, 2335, 334, 154, 10486, 4616, 6352, 1728, 7168, 51776, 3486, 7164, 29128, 2956, 604, 1827, 57761, 90627, 4216, 23645, 1326, 27074, 5364, 5366, 408, 143872, 1718, 1719, 3491, 51099, 8313, 1490, 7077, 2022, 402, 115677, 7078, 123879, 55655, 4609, 5217, 1436, 653145, 347735, 5618, 23531, 79822, 51191, 10221, 1438, 6500, 54475, 7042, 1843, 7332, 5349, 8440, …	1695	2357	16792	1.27775	0.000105415
GOTERM_BP_ALL	GO:0044711~single-organism biosynthetic process	188	9.73589	1.71244e-06	9453, 1001, 5166, 6774, 4047, 7298, 34, 3283, 2746, 1392, 9551, 37, 2744, 2648, 154, 38, 10486, 1583, 10135, 51422, 10610, 84532, 57761, 56994, 205, 10162, 9446, 6785, 1385, 3292, 1588, 1906, 4833, 2940, 1717, 1718, 1719, 3491, 8942, 5832, 11001, 51099, 116150, 2941, 31, 7077, 875, 1490, 2946, 2022, 871, 4609, 211, 10170, 210, 84912, 5618, 19, 2629, 178, 10327, 57223, 55163, 5351, 27315, 6888, 39…	1695	1340	16792	1.38991	0.000105842
GOTERM_BP_ALL	GO:0031400~negative regulation of protein modification process	95	4.91973	1.93277e-06	3725, 91663, 9647, 4041, 84930, 3720, 11221, 23171, 200734, 10507, 91862, 6422, 983, 1050, 4616, 2192, 8835, 80149, 3486, 58533, 6418, 65018, 26036, 2150, 51422, 57761, 3304, 3303, 23645, 634, 4298, 7314, 116496, 284996, 7311, 1852, 408, 5590, 7128, 9314, 51339, 9961, 2022, 7078, 29945, 4085, 142679, 23411, 4609, 9052, 2629, 55450, 56940, 868, 1028, 8651, 10221, 1786, 8613, 3315, 1499, 1843, 6992…	1695	578	16792	1.62828	0.000117867
GOTERM_BP_ALL	GO:0051271~negative regulation of cellular component movement	52	2.69291	2.22253e-06	6722, 9289, 6774, 3146, 10507, 10509, 3868, 9747, 285, 91862, 6422, 2192, 51466, 7168, 388, 6259, 3486, 81, 87, 29956, 90627, 8976, 25932, 5176, 1588, 90102, 28984, 6405, 11188, 8829, 9314, 2022, 5318, 5217, 2625, 57556, 7869, 9723, 10221, 7474, 6237, 7049, 1545, 1265, 8482, 328, 5054, 23189, 23560, 3162, 397, 7057	1695	259	16792	1.98901	0.000134638
GOTERM_BP_ALL	GO:0071248~cellular response to metal ion	33	1.70896	2.31837e-06	3725, 4495, 210, 4496, 4493, 4494, 2354, 10272, 8678, 7474, 3726, 1050, 1544, 4489, 1894, 811, 6622, 25932, 5176, 30061, 3398, 1385, 3292, 3309, 1906, 29904, 3162, 8826, 468, 4502, 4501, 2353, 142	1695	133	16792	2.45807	0.00013952
GOTERM_BP_ALL	GO:0051101~regulation of DNA binding	27	1.39824	2.39749e-06	3725, 3148, 2625, 3146, 3280, 23462, 1499, 2648, 201501, 22927, 1649, 4781, 5329, 4488, 6717, 3670, 3673, 56998, 3397, 3398, 4487, 3162, 4751, 9314, 4792, 142, 4609	1695	97	16792	2.75756	0.000143338
GOTERM_BP_ALL	GO:0023056~positive regulation of signaling	213	11.0306	2.46081e-06	3725, 6774, 3280, 286676, 3728, 154, 4616, 6352, 114897, 3927, 51776, 7164, 3486, 4488, 4216, 3093, 1326, 5364, 5366, 408, 3491, 8723, 8313, 7077, 1490, 2946, 7078, 2022, 1436, 5618, 10874, 1075, 54475, 7042, 8440, 7049, 1847, 6477, 1848, 811, 100133941, 7316, 182, 7052, 23286, 1839, 7057, 200734, 55789, 847, 3623, 983, 80310, 10755, 8835, 55601, 65018, 56005, 55602, 572, 81, 9590, 5329, 302, 560…	1695	1563	16792	1.35006	0.000146168
GOTERM_BP_ALL	GO:0010647~positive regulation of cell communication	212	10.9788	2.53061e-06	3725, 6774, 3280, 286676, 3728, 154, 4616, 6352, 114897, 3927, 51776, 7164, 3486, 4488, 4216, 3093, 1326, 5364, 5366, 408, 3491, 8723, 8313, 7077, 1490, 2946, 7078, 2022, 1436, 5618, 10874, 1075, 54475, 7042, 8440, 7049, 1847, 6477, 1848, 811, 100133941, 7316, 182, 7052, 23286, 1839, 7057, 200734, 55789, 847, 3623, 983, 80310, 10755, 8835, 55601, 65018, 56005, 55602, 572, 81, 9590, 5329, 5606, 10…	1695	1555	16792	1.35064	0.000149344
GOTERM_BP_ALL	GO:0042326~negative regulation of phosphorylation	75	3.884	2.55735e-06	3725, 91663, 9647, 4041, 6774, 11221, 200734, 23171, 10507, 91862, 6422, 3623, 4616, 1050, 2192, 8835, 80149, 3486, 58533, 65018, 2150, 51422, 57761, 23645, 634, 4298, 116496, 284996, 1852, 408, 5590, 7128, 9314, 51339, 9961, 7078, 2022, 142679, 23411, 9052, 4609, 2629, 55450, 56940, 868, 1028, 8651, 10221, 8613, 3315, 8655, 1843, 1030, 1647, 8440, 1847, 1848, 1845, 6622, 10253, 11065, 55872, 263…	1695	428	16792	1.736	0.000149955
GOTERM_BP_ALL	GO:0009605~response to external stimulus	271	14.0342	2.59993e-06	3725, 83700, 6772, 34, 1312, 3728, 154, 3726, 38, 6352, 1728, 114897, 3925, 604, 5228, 1827, 8408, 6785, 5361, 1588, 166, 5364, 3856, 5366, 408, 7071, 3491, 3913, 8723, 2022, 4792, 6752, 1436, 210, 19, 51191, 10221, 7042, 3949, 22927, 4781, 6478, 6477, 629, 11343, 152189, 220, 811, 55872, 5899, 100133941, 27297, 7052, 150094, 4628, 1839, 85236, 9188, 710, 7057, 729920, 4354, 11221, 10581, 847, 36…	1695	2073	16792	1.2951	0.00015148
GOTERM_BP_ALL	GO:0045930~negative regulation of mitotic cell cycle	46	2.38219	2.66064e-06	2146, 11200, 11130, 10950, 1956, 983, 1499, 6790, 54475, 1843, 2296, 1030, 5017, 55835, 2273, 1647, 5111, 7272, 9656, 595, 2619, 57472, 91607, 7832, 890, 131601, 10217, 1017, 1111, 8626, 7153, 7316, 1063, 7314, 655, 7311, 9735, 28984, 10769, 79960, 51451, 7077, 51339, 5774, 4085, 29883	1695	219	16792	2.08088	0.000154036
GOTERM_BP_ALL	GO:0009056~catabolic process	264	13.6717	2.69106e-06	8882, 6774, 34, 1312, 37, 154, 38, 1973, 43, 59342, 29128, 89853, 57761, 115752, 3093, 27074, 5366, 408, 7347, 51099, 7077, 10724, 2946, 7078, 5214, 4609, 56922, 1452, 5256, 1075, 178, 51191, 10327, 7328, 10221, 6500, 3949, 7332, 2597, 7336, 6478, 7184, 6477, 11343, 222, 112483, 55872, 23521, 7316, 51181, 6201, 5236, 23382, 6382, 5774, 4245, 54677, 129303, 3628, 2582, 8635, 23171, 55276, 847, 983…	1695	2012	16792	1.2999	0.000154817
GOTERM_BP_ALL	GO:0051716~cellular response to stimulus	788	40.8079	2.71772e-06	55233, 1410, 8418, 3280, 3281, 7348, 334, 6491, 6866, 533, 3486, 63917, 79600, 2956, 1827, 90627, 8408, 23645, 5361, 3292, 10099, 5364, 5366, 29904, 10092, 8727, 3491, 6875, 10096, 2941, 10725, 2946, 1436, 79822, 8038, 1438, 1843, 7332, 22927, 7336, 8440, 168002, 6478, 1847, 6477, 1848, 1845, 1442, 328, 79837, 7316, 55207, 7325, 529, 1839, 339231, 10954, 983, 8467, 10755, 8500, 2104, 572, 9590, 5…	1695	6927	16792	1.12697	0.000155374
GOTERM_BP_ALL	GO:0010043~response to zinc ion	19	0.983946	2.96897e-06	4495, 210, 4496, 4493, 6648, 6279, 1373, 760, 4494, 7780, 1396, 1385, 445, 8836, 4502, 4501, 142, 4489, 728294	1695	54	16792	3.48572	0.000168683
GOTERM_BP_ALL	GO:0009893~positive regulation of metabolic process	379	19.6271	3.03859e-06	3725, 8882, 6774, 6775, 3720, 55840, 6772, 2002, 3280, 1316, 2335, 29028, 1312, 3726, 221937, 154, 4616, 10486, 6352, 114897, 51776, 3486, 7164, 29128, 2956, 2959, 604, 57761, 4216, 23645, 3093, 1326, 1081, 27074, 5366, 1982, 408, 1719, 3491, 6875, 51099, 31, 8313, 1490, 10725, 7077, 84280, 10620, 2022, 123879, 55655, 4792, 4609, 5217, 1436, 26206, 1452, 5618, 19, 23531, 1075, 10221, 57223, 6500,…	1695	3052	16792	1.23023	0.000171572
GOTERM_BP_ALL	GO:2000045~regulation of G1/S transition of mitotic cell cycle	34	1.76075	3.10886e-06	2146, 11200, 1956, 8318, 983, 6790, 1030, 55835, 2273, 1647, 5111, 1543, 5962, 595, 57472, 91607, 7832, 10217, 328, 1017, 3398, 8626, 7316, 7314, 7311, 28984, 10769, 5292, 79960, 7325, 8451, 894, 51339, 29883	1695	141	16792	2.38887	0.000174462
GOTERM_BP_ALL	GO:0001933~negative regulation of protein phosphorylation	70	3.62506	3.2019e-06	3725, 91663, 9647, 4041, 11221, 200734, 23171, 10507, 91862, 6422, 4616, 1050, 2192, 8835, 80149, 58533, 3486, 65018, 2150, 51422, 57761, 23645, 634, 4298, 116496, 284996, 1852, 408, 5590, 7128, 9314, 51339, 9961, 7078, 2022, 142679, 23411, 9052, 4609, 2629, 55450, 56940, 868, 1028, 8651, 10221, 8613, 3315, 1843, 1030, 1647, 8440, 1847, 1848, 1845, 6622, 10253, 11065, 55872, 2633, 10252, 10217, 8…	1695	393	16792	1.76457	0.000178588
GOTERM_BP_ALL	GO:0010604~positive regulation of macromolecule metabolic process	357	18.4878	3.67978e-06	3725, 8882, 6774, 6775, 3720, 55840, 6772, 2002, 3280, 1316, 2335, 29028, 3726, 221937, 154, 4616, 6352, 114897, 51776, 3486, 7164, 29128, 2956, 2959, 604, 57761, 4216, 23645, 3093, 1326, 1081, 27074, 5366, 1982, 408, 3491, 6875, 8313, 1490, 10725, 7077, 10620, 2022, 123879, 55655, 4792, 4609, 5217, 1436, 26206, 1452, 5618, 23531, 1075, 10221, 6500, 7042, 3949, 7332, 7336, 8440, 4781, 1999, 1847,…	1695	2856	16792	1.23835	0.000202767
GOTERM_BP_ALL	GO:0071495~cellular response to endogenous stimulus	168	8.70016	3.66254e-06	2146, 1003, 3725, 8882, 5166, 1290, 7538, 6774, 6772, 3280, 5021, 8678, 23462, 5025, 6422, 1392, 3728, 2648, 3726, 114335, 6352, 2297, 1583, 533, 4929, 58533, 10135, 5228, 2201, 4488, 57761, 10140, 203100, 2651, 29988, 5176, 1385, 1081, 3693, 1906, 29904, 7071, 3491, 31, 1490, 2946, 2022, 4609, 6752, 5142, 2625, 5618, 10272, 5045, 1915, 8651, 1786, 7042, 25805, 1843, 2791, 163126, 7332, 9775, 227…	1695	1185	16792	1.40451	0.00020304
GOTERM_BP_ALL	GO:0007010~cytoskeleton organization	163	8.44122	3.73336e-06	91663, 1410, 9647, 2009, 83700, 8882, 29127, 332, 3875, 3872, 3868, 22974, 6422, 3728, 10486, 6491, 7168, 3880, 51776, 3925, 23136, 2150, 604, 8409, 7405, 3693, 1906, 3856, 5357, 10092, 408, 5358, 10096, 1490, 7171, 3911, 29984, 256979, 402, 9055, 5217, 1436, 10529, 1452, 57556, 22998, 79822, 51203, 827, 9768, 256714, 2317, 22995, 6280, 8655, 11034, 7042, 1647, 4430, 2597, 51804, 8440, 3796, 1011…	1695	1144	16792	1.41154	0.000204487
GOTERM_BP_ALL	GO:0006468~protein phosphorylation	245	12.6877	3.7769e-06	91663, 3725, 1410, 1195, 54101, 6774, 3280, 332, 2335, 154, 4616, 6352, 114897, 51776, 7164, 3486, 2202, 57761, 8408, 4216, 23645, 3093, 1326, 284996, 9874, 29904, 408, 3491, 51765, 8313, 7077, 1490, 2022, 7078, 4609, 5217, 1436, 1452, 5256, 5618, 23531, 51191, 10221, 1438, 6500, 7042, 1843, 8440, 7049, 1847, 10733, 1848, 1845, 9891, 5899, 55872, 10217, 10886, 100133941, 7316, 9181, 23286, 150094…	1695	1852	16792	1.31056	0.000205641
GOTERM_BP_ALL	GO:0030155~regulation of cell adhesion	102	5.28224	3.91995e-06	91663, 9647, 3280, 3146, 2335, 285, 6422, 6352, 7168, 114897, 3678, 604, 57162, 2651, 1326, 5364, 3685, 246778, 3491, 10148, 29984, 3911, 402, 2022, 1178, 2625, 6288, 5618, 2319, 10272, 7042, 10276, 8440, 168002, 5962, 3133, 1845, 9891, 811, 2633, 100133941, 59339, 23189, 5054, 3329, 7052, 4814, 397, 7057, 6722, 9289, 10507, 4072, 2192, 4860, 80005, 572, 81, 3576, 5074, 2064, 2065, 2615, 1948, 93…	1695	643	16792	1.57153	0.000210917
GOTERM_BP_ALL	GO:0070482~response to oxygen levels	59	3.05541	3.90362e-06	5066, 1410, 6722, 5021, 8678, 847, 285, 6422, 4929, 481, 430, 65018, 572, 81, 5228, 6923, 6648, 29988, 1385, 7314, 1906, 7311, 5366, 28984, 29904, 8453, 51167, 1490, 2113, 2022, 23411, 2030, 133, 210, 1958, 2034, 29979, 8614, 9361, 5352, 5351, 7042, 9124, 7049, 1543, 1365, 7184, 3673, 890, 100133941, 7316, 857, 54541, 655, 3329, 3162, 6532, 1535, 7057	1695	314	16792	1.86147	0.000211282
GOTERM_BP_ALL	GO:0001889~liver development	32	1.65717	4.04906e-06	3725, 2146, 3720, 1373, 1956, 3280, 7298, 34, 6790, 38, 1050, 64841, 7049, 1543, 5111, 595, 3673, 23705, 205, 6648, 27031, 6430, 2487, 634, 445, 3162, 440, 7128, 4792, 5774, 4609, 23242	1695	130	16792	2.43859	0.00021659
GOTERM_BP_ALL	GO:0010605~negative regulation of macromolecule metabolic process	298	15.4324	4.22289e-06	3725, 91663, 1410, 1474, 6774, 3720, 6772, 3280, 332, 3281, 29028, 8318, 334, 3726, 221937, 4616, 6352, 3486, 29128, 2956, 604, 57761, 4488, 8409, 23645, 27074, 166, 284996, 723790, 408, 1718, 7071, 1490, 7077, 2022, 115677, 7078, 4609, 653145, 51593, 2319, 100128927, 10221, 1843, 54475, 7042, 3949, 163126, 2597, 3399, 8440, 4781, 1999, 1847, 6478, 1848, 1845, 811, 55872, 10217, 328, 23521, 10491…	1695	2326	16792	1.26923	0.000224574
GOTERM_BP_ALL	GO:0001666~response to hypoxia	55	2.84827	4.25256e-06	5066, 1410, 6722, 8678, 847, 285, 6422, 4929, 481, 430, 65018, 572, 81, 5228, 6923, 6648, 29988, 1385, 7314, 1906, 7311, 5366, 28984, 8453, 2113, 2022, 23411, 2030, 133, 210, 1958, 29979, 2034, 8614, 9361, 5352, 5351, 7042, 9124, 7049, 1543, 1365, 7184, 3673, 890, 100133941, 7316, 857, 54541, 655, 3329, 3162, 6532, 1535, 7057	1695	286	16792	1.90515	0.000224845
GOTERM_BP_ALL	GO:0006732~coenzyme metabolic process	59	3.05541	4.32112e-06	5166, 6774, 2643, 10797, 7298, 23171, 22934, 55276, 38, 6319, 10654, 8836, 2194, 55711, 4860, 10135, 51422, 84532, 84245, 6785, 51660, 80221, 1719, 8942, 31, 25874, 5214, 4609, 262, 669, 5106, 55350, 55163, 5210, 6888, 25902, 5209, 2597, 3417, 23057, 27010, 5805, 3945, 2348, 23729, 6622, 2593, 51181, 54541, 79966, 5236, 51144, 4338, 23382, 6573, 54677, 2181, 2182, 4337	1695	315	16792	1.85556	0.000225858
GOTERM_BP_ALL	GO:0061061~muscle structure development	95	4.91973	4.3135e-06	2146, 56203, 6722, 1410, 8531, 1147, 9456, 3280, 23462, 34, 488, 10409, 983, 2648, 221937, 2296, 23309, 7168, 43, 9750, 3880, 3486, 2010, 10611, 1827, 6926, 55796, 2065, 7832, 1948, 140465, 1385, 3344, 1906, 3856, 445, 6938, 126272, 6876, 64220, 1140, 71, 3911, 2022, 5318, 23411, 9948, 1959, 133, 10529, 1958, 79365, 2319, 2034, 2317, 100128927, 8038, 7474, 1499, 7042, 57190, 2697, 163126, 2273, 4…	1695	589	16792	1.59787	0.000226756
GOTERM_BP_ALL	GO:0090068~positive regulation of cell cycle process	50	2.58933	4.48945e-06	4041, 11200, 81610, 5087, 29127, 51203, 113130, 332, 8678, 8318, 7474, 983, 6790, 10755, 55835, 1647, 9493, 5111, 1543, 5962, 10733, 5889, 4488, 595, 1894, 57472, 7832, 11065, 328, 1017, 8626, 3398, 7316, 3552, 7314, 4487, 1906, 7311, 28984, 10769, 9212, 994, 2237, 7325, 8451, 1490, 894, 9787, 29883, 4085	1695	251	16792	1.97346	0.000233323
GOTERM_BP_ALL	GO:0051301~cell division	93	4.81616	4.96588e-06	84930, 7846, 64151, 29127, 332, 8678, 847, 22974, 983, 83879, 10755, 80310, 387103, 56241, 388, 27338, 9493, 3925, 5228, 259266, 1894, 8976, 8626, 25936, 3552, 7405, 10376, 79980, 9735, 9212, 11339, 10096, 4751, 83852, 29945, 4085, 9055, 201254, 4609, 2119, 81610, 11130, 11200, 1452, 4739, 113130, 51203, 6790, 9903, 29082, 7042, 55835, 55165, 6990, 3796, 10112, 54930, 23097, 10801, 595, 64762, 57…	1695	575	16792	1.60231	0.000256622
GOTERM_BP_ALL	GO:0001525~angiogenesis	72	3.72864	5.00084e-06	3725, 83700, 6722, 4041, 9289, 4854, 2050, 6772, 3146, 2335, 23462, 285, 2296, 388, 80149, 3678, 56005, 5228, 3576, 90627, 4846, 302, 1948, 25932, 5176, 306, 3397, 634, 3552, 1906, 1942, 5547, 23509, 51330, 28984, 3685, 3491, 8829, 116150, 7128, 1490, 9314, 2113, 3911, 2022, 23411, 133, 2624, 2034, 9723, 7474, 3315, 1499, 7042, 6237, 1890, 147372, 1545, 2028, 3670, 6278, 1969, 857, 5054, 3162, 79…	1695	413	16792	1.72709	0.000256977
GOTERM_BP_ALL	GO:0009653~anatomical structure morphogenesis	331	17.1414	5.07591e-06	3725, 91663, 1410, 1474, 83700, 54101, 6774, 6772, 3280, 2335, 153572, 3281, 3868, 3726, 10486, 6491, 7168, 51776, 63917, 3925, 79600, 23136, 10611, 604, 2202, 5228, 2201, 4488, 90627, 8408, 8870, 140467, 5361, 166, 5364, 51092, 3856, 23509, 1982, 29904, 3491, 3913, 3914, 10096, 8313, 1490, 3911, 3912, 2022, 4609, 1436, 1452, 55727, 2317, 8038, 1843, 54475, 7042, 25902, 3399, 83716, 7049, 4781, 1…	1695	2631	16792	1.24635	0.000259377
GOTERM_BP_ALL	GO:0044248~cellular catabolic process	217	11.2377	5.39834e-06	8882, 34, 1312, 37, 154, 38, 1973, 43, 59342, 29128, 57761, 89853, 115752, 3093, 27074, 5366, 7347, 408, 51099, 7077, 10724, 2946, 7078, 4609, 56922, 1452, 5256, 1075, 178, 51191, 10327, 7328, 10221, 6500, 7332, 7336, 6478, 7184, 6477, 11343, 55872, 23521, 7316, 51181, 6201, 5236, 23382, 5774, 54677, 4245, 8635, 55276, 847, 983, 10755, 2109, 23753, 4860, 65018, 4846, 128, 302, 7832, 55268, 10769,…	1695	1616	16792	1.3303	0.000274319
GOTERM_BP_ALL	GO:0071840~cellular component organization or biogenesis	717	37.131	5.46413e-06	57348, 2009, 1410, 8882, 6774, 6772, 3280, 29127, 8417, 332, 29028, 8318, 79803, 154, 221937, 6491, 6352, 533, 63917, 3486, 79600, 29128, 2956, 10611, 2010, 1829, 604, 2201, 27072, 8409, 8408, 5361, 5364, 282679, 5366, 723790, 5357, 29904, 1718, 10092, 408, 5358, 1719, 3491, 6875, 10096, 8019, 8723, 8313, 2022, 402, 5217, 211, 1436, 653145, 210, 827, 79822, 55113, 1843, 7332, 7336, 8440, 6747, 16…	1695	6265	16792	1.13379	0.000276128
GOTERM_BP_ALL	GO:0031960~response to corticosteroid	36	1.86432	5.9603e-06	6752, 5066, 133, 7538, 210, 5106, 1373, 5069, 1956, 3146, 2354, 2629, 7298, 114907, 23462, 1392, 1843, 7332, 572, 5111, 595, 3670, 5176, 306, 1036, 54541, 1906, 3329, 445, 490, 1490, 6382, 2353, 2022, 1535, 142	1695	158	16792	2.25724	0.000299543
GOTERM_BP_ALL	GO:0045859~regulation of protein kinase activity	112	5.8001	6.11162e-06	2146, 9647, 4041, 3146, 22974, 55181, 6422, 154, 4616, 6352, 51776, 58533, 7164, 51422, 57761, 1894, 4216, 1326, 4298, 7405, 1906, 8682, 408, 3491, 60370, 9052, 1436, 6288, 5618, 23531, 2629, 51191, 8651, 10221, 3315, 1843, 7042, 1647, 8440, 1847, 1848, 1845, 595, 5899, 890, 10886, 100133941, 7316, 5570, 493, 994, 993, 894, 64793, 898, 7057, 896, 29950, 11221, 200734, 983, 1050, 80310, 8835, 6501…	1695	730	16792	1.51995	0.000305469
GOTERM_BP_ALL	GO:0061008~hepaticobiliary system development	32	1.65717	6.69466e-06	3725, 2146, 3720, 1373, 1956, 3280, 7298, 34, 6790, 38, 1050, 64841, 7049, 1543, 5111, 595, 3673, 23705, 205, 6648, 27031, 6430, 2487, 634, 445, 3162, 440, 7128, 4792, 5774, 4609, 23242	1695	133	16792	2.38359	0.000332787
GOTERM_BP_ALL	GO:0071496~cellular response to external stimulus	50	2.58933	8.84095e-06	3725, 6722, 5166, 8678, 1312, 6422, 6513, 80149, 4929, 572, 8408, 166, 3309, 6502, 7132, 5366, 7071, 440, 875, 2022, 23411, 136, 1956, 2629, 3992, 2697, 1030, 22927, 1647, 7378, 3655, 1265, 659, 2348, 3673, 5899, 1111, 857, 54407, 3162, 5292, 4521, 467, 10641, 468, 490, 58528, 2353, 1535, 4067	1695	257	16792	1.92739	0.00043708
GOTERM_BP_ALL	GO:0044706~multi-multicellular organism process	44	2.27861	9.02091e-06	5066, 133, 5618, 682, 5069, 2354, 5021, 8614, 1312, 285, 1392, 3726, 5678, 2192, 5676, 6866, 10135, 1543, 1829, 1508, 5228, 659, 4012, 3673, 91, 5673, 5672, 5675, 2778, 5671, 1906, 54407, 5670, 5669, 3021, 23764, 5270, 10935, 6532, 3641, 2113, 397, 2353, 2182	1695	215	16792	2.02744	0.000443577
GOTERM_BP_ALL	GO:0043588~skin development	47	2.43397	9.07865e-06	6703, 6722, 6705, 1290, 1001, 6706, 23254, 1956, 2629, 2317, 3872, 16, 3868, 6707, 3728, 7474, 57822, 1499, 9076, 353139, 79977, 7042, 80144, 5017, 353141, 7062, 10468, 168002, 3655, 8549, 4488, 6431, 3673, 23022, 25932, 6278, 1969, 91, 8626, 2778, 7051, 1718, 1832, 182, 26239, 3911, 3664	1695	236	16792	1.97296	0.000444029
GOTERM_BP_ALL	GO:0009967~positive regulation of signal transduction	194	10.0466	9.3444e-06	2146, 3725, 1001, 6774, 9456, 3280, 3146, 26262, 8678, 5025, 3728, 6422, 154, 4616, 6352, 2297, 114897, 3927, 51776, 3486, 7164, 3678, 29995, 2150, 4488, 1894, 57162, 10140, 22881, 2651, 9446, 4216, 3093, 1326, 3552, 5364, 8932, 1906, 8935, 8682, 5366, 79156, 408, 3491, 84334, 8313, 1490, 7077, 60370, 2946, 2022, 7078, 81618, 57153, 1436, 2625, 6288, 5618, 1075, 8651, 22856, 6280, 8655, 25805, 70…	1695	1428	16792	1.34588	0.000454593
GOTERM_BP_ALL	GO:1901652~response to peptide	75	3.884	9.88774e-06	4041, 5166, 6774, 682, 6772, 140710, 5021, 847, 488, 8835, 8836, 1583, 533, 4929, 10135, 3636, 57761, 7832, 5928, 5791, 29988, 3397, 634, 1385, 1036, 1906, 29904, 445, 7071, 5590, 8826, 7128, 1490, 9314, 4792, 23411, 4609, 133, 1959, 1958, 1373, 5618, 760, 155066, 10365, 8651, 8614, 3992, 2697, 2791, 3033, 55970, 8892, 245973, 6431, 1442, 890, 10886, 328, 1407, 6430, 858, 857, 2778, 655, 23189, 9…	1695	444	16792	1.67344	0.000478475
GOTERM_BP_ALL	GO:0090130~tissue migration	47	2.43397	1.01849e-05	3725, 9647, 6722, 2625, 2050, 6772, 3146, 83442, 57111, 3868, 91862, 285, 8613, 3315, 7474, 10755, 79977, 7042, 51466, 388, 80149, 80005, 147372, 1545, 659, 90627, 3673, 4846, 1948, 1969, 5176, 306, 3397, 634, 1906, 54443, 1942, 5547, 28984, 152007, 8829, 9314, 1839, 2113, 72, 7057, 5217	1695	237	16792	1.96464	0.000490259
GOTERM_BP_ALL	GO:0043549~regulation of kinase activity	118	6.11082	1.06706e-05	2146, 9647, 4041, 3146, 22974, 55181, 6422, 154, 4616, 6352, 51776, 58533, 7164, 51422, 57761, 1894, 4216, 1326, 4298, 7405, 1906, 8682, 408, 3491, 29982, 60370, 9052, 1436, 6288, 5618, 23531, 2629, 51191, 8651, 10221, 3315, 1843, 7042, 1647, 8440, 1847, 1848, 1845, 595, 5899, 890, 10886, 100133941, 7316, 5570, 493, 994, 993, 10935, 894, 64793, 898, 7057, 896, 29950, 11221, 200734, 983, 1050, 803…	1695	788	16792	1.4835	0.000510945
GOTERM_BP_ALL	GO:1901342~regulation of vasculature development	48	2.48576	1.13095e-05	133, 1958, 2624, 6772, 3146, 23462, 9723, 285, 6422, 3315, 7474, 1499, 80310, 6237, 2296, 388, 80149, 3678, 56005, 147372, 1545, 5228, 3576, 3670, 90627, 2064, 4846, 1948, 1969, 5176, 306, 3397, 634, 3552, 655, 5054, 1942, 28984, 51330, 3162, 10553, 79924, 7128, 9314, 2113, 2022, 23411, 7057	1695	245	16792	1.94092	0.000538706
GOTERM_BP_ALL	GO:0090132~epithelium migration	46	2.38219	1.14814e-05	3725, 9647, 6722, 2625, 2050, 6772, 3146, 83442, 57111, 3868, 91862, 285, 8613, 3315, 7474, 10755, 79977, 7042, 51466, 388, 80149, 80005, 147372, 1545, 659, 90627, 3673, 4846, 1948, 1969, 5176, 306, 3397, 634, 1906, 54443, 1942, 5547, 28984, 152007, 8829, 9314, 1839, 2113, 7057, 5217	1695	231	16792	1.97278	0.00054406
GOTERM_BP_ALL	GO:1902532~negative regulation of intracellular signal transduction	76	3.93578	1.17844e-05	91663, 8531, 11221, 6772, 23171, 200734, 91862, 6422, 2192, 8835, 80149, 65018, 2150, 604, 5329, 3304, 6648, 50861, 9446, 3303, 284996, 1852, 143872, 408, 5495, 9709, 5270, 7128, 7077, 9314, 51339, 2946, 7078, 4792, 142679, 23411, 4609, 23677, 2629, 56940, 8651, 960, 83596, 3315, 7042, 27315, 1843, 10010, 4534, 1649, 1847, 1848, 1845, 6717, 10253, 55872, 2633, 10252, 1969, 59338, 857, 54541, 655,…	1695	454	16792	1.6584	0.000555537
GOTERM_BP_ALL	GO:0000086~G2/M transition of mitotic cell cycle	39	2.01968	1.20471e-05	11200, 84930, 4660, 7846, 5087, 332, 22995, 22974, 983, 6500, 8655, 6790, 1030, 55835, 9833, 2273, 7277, 7164, 10733, 54930, 5889, 595, 22822, 890, 5243, 1017, 1111, 7316, 7465, 7314, 6502, 7311, 3161, 994, 57325, 9133, 993, 4751, 203068	1695	183	16792	2.11128	0.000565008
GOTERM_BP_ALL	GO:1901564~organonitrogen compound metabolic process	283	14.6556	1.22764e-05	6774, 10209, 34, 1312, 154, 38, 10486, 6352, 1728, 1973, 8424, 10610, 205, 55852, 6785, 23645, 1081, 2940, 1982, 29904, 1719, 3491, 2941, 7077, 2946, 5214, 4609, 56922, 211, 51593, 210, 347735, 19, 10327, 16, 5351, 7042, 6888, 25902, 2597, 8440, 3945, 516, 128240, 811, 222, 112483, 10886, 23521, 2593, 10491, 51181, 6897, 6201, 10606, 5236, 23382, 6482, 6382, 80704, 54677, 7057, 4354, 23171, 55276…	1695	2221	16792	1.26232	0.000572824
GOTERM_BP_ALL	GO:0044839~cell cycle G2/M phase transition	41	2.12325	1.25998e-05	11200, 84930, 4660, 7846, 5087, 332, 22995, 22974, 983, 6500, 8655, 6790, 1030, 55835, 9833, 2273, 7277, 7164, 22809, 10733, 54930, 5889, 595, 22822, 890, 5243, 1017, 1111, 7316, 7465, 1063, 7314, 6502, 7311, 3161, 994, 57325, 9133, 993, 4751, 203068	1695	197	16792	2.06182	0.000584925
GOTERM_BP_ALL	GO:0051100~negative regulation of binding	32	1.65717	1.26851e-05	3725, 4043, 1601, 79822, 23462, 6790, 154, 3433, 9775, 22927, 1649, 4781, 4488, 6717, 3670, 302, 56998, 5899, 5909, 5792, 3397, 3398, 857, 3309, 166, 4487, 23560, 3162, 9212, 4751, 51339, 4792	1695	137	16792	2.31399	0.00058591
GOTERM_BP_ALL	GO:1901654~response to ketone	37	1.91611	1.28587e-05	5106, 1373, 1956, 2002, 2354, 2629, 7298, 114907, 5021, 10365, 6422, 1392, 1843, 7042, 4678, 7049, 572, 5111, 1829, 595, 811, 117155, 5176, 2778, 857, 54541, 1906, 445, 490, 31, 9314, 2353, 1535, 23411, 142, 4609, 7057	1695	170	16792	2.15618	0.000590942
GOTERM_BP_ALL	GO:0043408~regulation of MAPK cascade	104	5.38581	1.3823e-05	2146, 3725, 3146, 2335, 91862, 6422, 154, 4616, 6352, 114897, 51776, 3486, 7164, 2150, 57761, 22881, 2651, 4216, 3552, 1326, 1906, 284996, 8682, 408, 3491, 7077, 1490, 60370, 7078, 4609, 1436, 81610, 6288, 2629, 10221, 1843, 7042, 1647, 55004, 7049, 1847, 1848, 1845, 55872, 2633, 10886, 6278, 100133941, 7316, 152007, 23286, 7057, 11221, 649, 200734, 3623, 983, 80310, 2192, 6259, 80149, 65018, 560…	1695	678	16792	1.51962	0.000628925
GOTERM_BP_ALL	GO:0042060~wound healing	87	4.50544	1.3816e-05	2146, 79001, 6722, 1001, 139818, 3146, 10404, 2335, 10544, 5025, 79803, 57822, 80310, 2192, 7168, 114897, 388, 3678, 2150, 8527, 2153, 87, 5889, 5329, 4488, 7035, 2064, 4846, 2065, 302, 634, 3552, 9066, 1906, 5547, 90102, 131566, 408, 3491, 7980, 5270, 7128, 2113, 71, 2022, 4609, 653145, 2625, 7103, 2624, 6288, 2934, 1956, 6707, 8613, 6280, 7474, 3315, 7042, 57190, 2697, 81606, 60, 1265, 3673, 14…	1695	542	16792	1.5902	0.000631747
GOTERM_BP_ALL	GO:0001667~ameboidal-type cell migration	58	3.00363	1.45632e-05	3725, 9647, 6722, 4041, 2050, 3146, 6772, 10507, 83442, 10509, 3868, 285, 91862, 10755, 51466, 388, 80149, 80005, 90627, 4846, 1948, 5176, 306, 3397, 634, 1906, 5547, 1942, 28984, 6405, 8829, 9314, 2113, 3911, 5217, 2625, 57556, 7869, 9723, 57111, 8613, 3315, 7474, 7042, 147372, 1545, 8482, 2348, 659, 3670, 3673, 1969, 91, 54443, 152007, 397, 1839, 7057	1695	320	16792	1.7956	0.000659315
GOTERM_BP_ALL	GO:0048608~reproductive structure development	71	3.67685	1.46931e-05	8531, 9289, 3148, 682, 55840, 10549, 3280, 1396, 23462, 6422, 3623, 3726, 10409, 1050, 2296, 3880, 430, 6926, 259266, 4846, 5176, 4216, 8626, 1081, 1588, 25976, 3856, 408, 1718, 3491, 64220, 5270, 10761, 11144, 23411, 4609, 133, 2625, 2624, 5618, 1956, 2034, 10272, 1028, 8614, 7474, 1499, 79977, 7042, 5654, 6788, 51804, 3417, 8892, 4678, 1508, 10733, 595, 659, 23089, 22862, 59338, 655, 3972, 3021…	1695	418	16792	1.68273	0.000661914
GOTERM_BP_ALL	GO:0048762~mesenchymal cell differentiation	38	1.96789	1.52287e-05	2146, 1601, 81610, 57556, 3280, 6772, 7869, 10507, 23462, 9723, 10509, 6422, 7474, 1499, 25805, 7042, 2296, 7049, 4488, 8482, 2348, 6275, 3670, 57142, 2651, 2487, 655, 4487, 1906, 1942, 28984, 182, 152007, 6405, 8829, 8313, 3911, 2022	1695	178	16792	2.11493	0.000682676
GOTERM_BP_ALL	GO:1901987~regulation of cell cycle phase transition	60	3.1072	1.58778e-05	2146, 332, 8318, 983, 56241, 5017, 5889, 7832, 3398, 8626, 7314, 7311, 9735, 28984, 10769, 56892, 8451, 51339, 9787, 29883, 4085, 29945, 11200, 81610, 5087, 1956, 113130, 6500, 6790, 1843, 55835, 1030, 2273, 1647, 5111, 1543, 22809, 5962, 7272, 5699, 595, 57472, 91607, 131601, 890, 11065, 10217, 328, 1017, 7316, 1063, 26271, 54443, 493, 5292, 79960, 7325, 991, 51451, 894	1695	336	16792	1.76907	0.00070829
GOTERM_BP_ALL	GO:0001568~blood vessel development	91	4.71258	1.62267e-05	3725, 1003, 6722, 83700, 9289, 4041, 4854, 2050, 6772, 3146, 3280, 2335, 23462, 285, 3726, 80310, 2296, 388, 80149, 3678, 56005, 5228, 6926, 3576, 90627, 4846, 302, 1948, 25932, 4036, 5176, 3397, 306, 634, 3552, 25976, 1906, 1942, 5547, 23509, 1717, 28984, 51330, 3685, 3491, 64220, 8829, 116150, 7128, 1490, 9314, 2113, 3911, 2022, 9784, 23411, 133, 1958, 2624, 2034, 9723, 8613, 7474, 3315, 1499, …	1695	576	16792	1.56513	0.000713412
GOTERM_BP_ALL	GO:0060485~mesenchyme development	46	2.38219	1.6156e-05	2146, 1601, 81610, 57556, 7869, 3280, 6772, 10507, 23462, 9723, 10509, 78987, 6422, 7474, 10409, 1499, 25805, 7042, 2296, 2297, 51804, 7049, 4488, 8482, 659, 2348, 6275, 3670, 57142, 2065, 2651, 2487, 655, 4487, 1906, 1942, 28984, 182, 152007, 6405, 8829, 8313, 3911, 72, 2022, 4609	1695	234	16792	1.94749	0.000713735
GOTERM_BP_ALL	GO:0031667~response to nutrient levels	69	3.57328	1.61472e-05	3725, 6722, 5166, 7538, 6772, 7706, 7298, 8678, 34, 847, 1312, 6422, 9388, 2648, 38, 154, 6513, 1728, 80149, 885, 8408, 6648, 3309, 8932, 5366, 445, 7071, 8942, 440, 23411, 6752, 210, 133, 1373, 19, 1956, 2629, 22856, 8614, 3992, 114789, 1030, 1649, 1543, 7378, 29937, 2520, 595, 2348, 659, 3673, 5899, 857, 655, 54407, 3162, 5292, 467, 468, 10641, 490, 6532, 84918, 58528, 1535, 2542, 2181, 6427, 2…	1695	404	16792	1.692	0.000716809
GOTERM_BP_ALL	GO:0051338~regulation of transferase activity	137	7.09477	1.75607e-05	2146, 9647, 4041, 84930, 7538, 3146, 22974, 6422, 55181, 154, 4616, 6352, 27338, 51776, 58533, 7164, 51422, 57761, 1894, 4216, 1326, 4298, 7405, 1906, 8682, 408, 3491, 60370, 29982, 123879, 4609, 9052, 1436, 347735, 6288, 5618, 23531, 2629, 51191, 8651, 10221, 3315, 6500, 1843, 7042, 79977, 7332, 1647, 8440, 1847, 1848, 1845, 5699, 595, 5899, 890, 10886, 100133941, 7316, 26271, 5570, 493, 994, 99…	1695	955	16792	1.42118	0.00076469
GOTERM_BP_ALL	GO:0051128~regulation of cellular component organization	293	15.1735	1.74961e-05	3725, 91663, 1410, 83700, 3720, 55840, 6772, 3280, 8417, 332, 2335, 29028, 8318, 154, 221937, 6491, 7168, 3925, 3486, 23136, 29128, 10611, 604, 4488, 27072, 8408, 4216, 5361, 5364, 5366, 9874, 1982, 5357, 408, 29904, 10092, 3491, 10096, 8313, 1490, 2022, 402, 123879, 4609, 5217, 1436, 1452, 19, 79822, 827, 7042, 1843, 7332, 7336, 8440, 58480, 10733, 811, 64284, 5899, 23521, 79837, 1063, 10493, 39…	1695	2323	16792	1.24954	0.000765522
GOTERM_BP_ALL	GO:0010631~epithelial cell migration	45	2.3304	1.82481e-05	3725, 9647, 6722, 2625, 2050, 6772, 3146, 83442, 57111, 3868, 91862, 285, 8613, 3315, 7474, 10755, 7042, 51466, 388, 80149, 80005, 147372, 1545, 659, 90627, 3673, 4846, 1948, 1969, 5176, 306, 3397, 634, 1906, 54443, 1942, 5547, 28984, 152007, 8829, 9314, 1839, 2113, 7057, 5217	1695	228	16792	1.95529	0.000790847
GOTERM_BP_ALL	GO:0048514~blood vessel morphogenesis	80	4.14293	1.86076e-05	3725, 6722, 83700, 4041, 9289, 4854, 2050, 6772, 3146, 3280, 2335, 23462, 285, 3726, 2296, 388, 80149, 3678, 56005, 5228, 3576, 90627, 4846, 302, 1948, 25932, 5176, 3397, 306, 634, 3552, 25976, 1906, 1942, 5547, 23509, 51330, 28984, 3685, 3491, 8829, 64220, 116150, 7128, 1490, 9314, 2113, 3911, 2022, 23411, 133, 2624, 2034, 9723, 7474, 3315, 1499, 7042, 2697, 6237, 1890, 7049, 147372, 1545, 2028,…	1695	491	16792	1.61414	0.000802623
GOTERM_BP_ALL	GO:0006996~organelle organization	448	23.2004	1.91907e-05	57348, 2009, 1410, 8882, 6774, 3280, 29127, 8417, 332, 29028, 8318, 79803, 154, 6491, 533, 29128, 2956, 2010, 604, 27072, 8409, 5364, 282679, 5366, 5357, 723790, 5358, 408, 10092, 10096, 8019, 8723, 8313, 402, 5217, 211, 1436, 653145, 79822, 827, 1843, 7332, 8440, 58480, 10733, 811, 328, 27097, 79837, 7316, 1832, 203068, 529, 64793, 6382, 85236, 85452, 6595, 6594, 23558, 983, 8467, 28973, 9493, 2…	1695	3753	16792	1.18258	0.000823878
GOTERM_BP_ALL	GO:0006520~cellular amino acid metabolic process	48	2.48576	1.95363e-05	6301, 1373, 113675, 384, 16, 2746, 5351, 2744, 7965, 8836, 6542, 2673, 57038, 8892, 26227, 84706, 23057, 23428, 8140, 5805, 4942, 56474, 84245, 4846, 8565, 6545, 29968, 2617, 2731, 26275, 51520, 6507, 1036, 501, 833, 275, 6897, 445, 493, 1719, 9057, 5832, 440, 468, 875, 2058, 4141, 56922	1695	250	16792	1.9021	0.00083479
GOTERM_BP_ALL	GO:0010564~regulation of cell cycle process	93	4.81616	1.97961e-05	2146, 4041, 29127, 332, 8678, 8318, 22974, 6422, 983, 10755, 6491, 5017, 56241, 9493, 5889, 4488, 1894, 81620, 7832, 8626, 3398, 3552, 7314, 7405, 1906, 7311, 9735, 28984, 10769, 9212, 56892, 8451, 4751, 8313, 1490, 51339, 9787, 29945, 29883, 4085, 81610, 11200, 5087, 1956, 113130, 51203, 7474, 6500, 6790, 9903, 1499, 1843, 1030, 55835, 2273, 1647, 5111, 1543, 7272, 5962, 22809, 10733, 5699, 595,…	1695	595	16792	1.54846	0.000841955
GOTERM_BP_ALL	GO:1902589~single-organism organelle organization	213	11.0306	1.99339e-05	91663, 83700, 2009, 1410, 8882, 6774, 29127, 8417, 332, 3868, 3728, 154, 10486, 6491, 7168, 3925, 23136, 604, 8409, 27072, 3856, 5366, 5357, 10092, 408, 5358, 10096, 8313, 1490, 7171, 256979, 3911, 402, 4609, 5217, 1436, 1452, 79822, 827, 2317, 1843, 2597, 8440, 58480, 7184, 10733, 811, 64284, 3833, 1063, 10493, 3936, 1832, 9181, 203068, 4628, 64793, 85452, 56203, 64151, 51673, 83442, 84303, 983,…	1695	1612	16792	1.30902	0.00084389
GOTERM_BP_ALL	GO:0007565~female pregnancy	39	2.01968	2.01672e-05	5066, 133, 5618, 682, 5069, 2354, 5021, 8614, 1312, 285, 1392, 3726, 5678, 2192, 5676, 6866, 10135, 1829, 1508, 5228, 659, 4012, 3673, 91, 5673, 5672, 5675, 2778, 5671, 54407, 5670, 5669, 3021, 10935, 3641, 2113, 397, 2353, 2182	1695	187	16792	2.06612	0.000849828
GOTERM_BP_ALL	GO:0014031~mesenchymal cell development	36	1.86432	2.13e-05	2146, 1601, 81610, 57556, 3280, 7869, 10507, 23462, 9723, 10509, 6422, 7474, 1499, 25805, 7042, 2296, 7049, 4488, 8482, 2348, 6275, 3670, 57142, 2651, 655, 4487, 1906, 1942, 28984, 182, 152007, 6405, 8829, 8313, 3911, 2022	1695	167	16792	2.13559	0.000889352
GOTERM_BP_ALL	GO:0040013~negative regulation of locomotion	49	2.53755	2.12607e-05	6722, 9289, 6774, 3146, 10507, 10509, 9747, 285, 91862, 3868, 6422, 2192, 51466, 7168, 388, 6259, 3486, 29956, 90627, 8976, 25932, 5176, 1588, 90102, 28984, 11188, 6405, 8829, 9314, 2022, 5318, 5217, 2625, 57556, 7869, 9723, 10221, 7474, 6237, 1545, 8482, 1265, 328, 23189, 5054, 23560, 3162, 397, 7057	1695	258	16792	1.88152	0.000891781
GOTERM_BP_ALL	GO:0061458~reproductive system development	71	3.67685	2.17257e-05	8531, 9289, 3148, 682, 55840, 10549, 3280, 1396, 23462, 6422, 3623, 3726, 10409, 1050, 2296, 3880, 430, 6926, 259266, 4846, 5176, 4216, 8626, 1081, 1588, 25976, 3856, 408, 1718, 3491, 64220, 5270, 10761, 11144, 23411, 4609, 133, 2625, 2624, 5618, 1956, 2034, 10272, 1028, 8614, 7474, 1499, 79977, 7042, 5654, 6788, 51804, 3417, 8892, 4678, 1508, 10733, 595, 659, 23089, 22862, 59338, 655, 3972, 3021…	1695	423	16792	1.66284	0.000902995
GOTERM_BP_ALL	GO:0007067~mitotic nuclear division	72	3.72864	2.23628e-05	5066, 57348, 4041, 84930, 64151, 29127, 332, 8678, 22974, 983, 387103, 27338, 9493, 259266, 8976, 23212, 25936, 3552, 1906, 79980, 9735, 28984, 9212, 2669, 11339, 6249, 4751, 83852, 9787, 29945, 4085, 9055, 201254, 11130, 11200, 81610, 1452, 4739, 51203, 113130, 6790, 9903, 29082, 1843, 55165, 6990, 3796, 7272, 54930, 57542, 11065, 55872, 890, 27243, 1111, 3833, 1017, 7465, 1063, 655, 26271, 5444…	1695	431	16792	1.65496	0.000925261
GOTERM_BP_ALL	GO:0080135~regulation of cellular response to stress	91	4.71258	2.25637e-05	1410, 8531, 2643, 337867, 11221, 3146, 200734, 3281, 91862, 6422, 9695, 4616, 4928, 80149, 51776, 7164, 65018, 2150, 6119, 604, 51465, 29956, 5074, 3304, 8870, 6648, 22881, 5792, 3303, 4216, 23645, 8626, 3552, 3309, 1906, 5366, 1719, 51765, 9709, 8451, 8313, 1490, 9314, 51339, 10762, 142679, 23411, 4609, 11200, 1956, 29979, 56940, 960, 83596, 7474, 3315, 27315, 7042, 1647, 7336, 1649, 6788, 8440,…	1695	581	16792	1.55167	0.000929366
GOTERM_BP_ALL	GO:0031668~cellular response to extracellular stimulus	39	2.01968	2.28617e-05	3725, 6722, 5166, 136, 2629, 8678, 1312, 3992, 6422, 6513, 1030, 80149, 4929, 7378, 3655, 659, 2348, 8408, 5899, 857, 3309, 166, 6502, 5366, 54407, 7071, 5292, 3162, 4521, 440, 467, 468, 10641, 490, 875, 2353, 58528, 4067, 23411	1695	188	16792	2.05513	0.000937414
GOTERM_BP_ALL	GO:1903409~reactive oxygen species biosynthetic process	23	1.19109	2.5485e-05	4846, 2644, 6648, 2643, 6774, 1956, 10365, 384, 857, 2717, 5025, 1906, 3329, 445, 493, 1728, 80149, 6542, 9314, 1543, 1535, 1544, 1545	1695	85	16792	2.68066	0.00104026
GOTERM_BP_ALL	GO:0030029~actin filament-based process	102	5.28224	2.59625e-05	91663, 83700, 9647, 29127, 3728, 6422, 488, 10486, 7168, 3880, 23136, 2150, 1829, 604, 140465, 3693, 1906, 3856, 5357, 408, 10092, 5358, 10096, 1490, 7171, 29984, 5217, 5142, 1436, 10529, 22998, 79822, 2317, 6280, 8655, 11034, 7042, 4430, 51804, 8440, 5962, 7184, 58480, 1266, 9631, 1265, 811, 390, 23189, 3936, 1832, 9181, 4628, 397, 56203, 5066, 6722, 22837, 23171, 83442, 57822, 23370, 2195, 5146…	1695	672	16792	1.50371	0.00105037
GOTERM_BP_ALL	GO:0046903~secretion	153	7.92336	2.58488e-05	4041, 3146, 8676, 332, 5021, 2335, 286676, 5025, 2746, 1312, 6422, 1392, 2744, 334, 488, 6352, 2297, 6414, 114897, 43, 58533, 885, 2150, 3920, 2153, 8492, 23705, 27072, 8399, 1385, 3552, 1081, 1906, 51092, 80223, 5552, 540, 408, 51167, 3916, 8723, 1490, 2022, 7078, 402, 55655, 4609, 5217, 1436, 2625, 2624, 6288, 5618, 65082, 19, 10874, 5045, 8651, 6280, 7042, 3033, 22927, 79971, 51706, 3133, 3799…	1695	1098	16792	1.38045	0.00105042
GOTERM_BP_ALL	GO:2001233~regulation of apoptotic signaling pathway	65	3.36613	2.78319e-05	8531, 3148, 6422, 4929, 7164, 65018, 572, 5329, 3304, 9500, 4846, 6648, 10059, 3303, 8626, 3552, 7314, 5366, 8682, 79156, 51330, 3685, 162989, 9709, 8829, 84334, 7128, 7078, 1612, 81618, 23411, 2934, 140735, 29979, 1075, 960, 83596, 6280, 3315, 1499, 8655, 1687, 54475, 7042, 27315, 1649, 6788, 54978, 8440, 6478, 6477, 3655, 6279, 857, 5054, 4487, 4170, 3162, 9181, 467, 2139, 2537, 57007, 7057, 142	1695	380	16792	1.69458	0.001121
GOTERM_BP_ALL	GO:0016310~phosphorylation	281	14.552	2.95683e-05	91663, 3725, 1410, 1195, 54101, 6774, 3280, 332, 2335, 154, 4616, 6352, 114897, 51776, 3486, 7164, 2202, 57761, 205, 8408, 4216, 23645, 3093, 1326, 284996, 9874, 408, 29904, 375133, 3491, 51765, 8313, 1490, 7077, 84280, 2022, 7078, 5214, 4609, 5217, 1436, 55728, 1452, 5256, 5618, 23531, 51191, 10221, 1438, 6500, 7042, 1843, 2597, 8440, 7049, 1847, 10733, 1848, 1845, 9891, 5899, 55872, 10217, 1088…	1695	2229	16792	1.2489	0.00118568
GOTERM_BP_ALL	GO:2001057~reactive nitrogen species metabolic process	21	1.08752	2.98282e-05	4846, 2644, 6648, 2643, 1373, 1956, 10365, 384, 2717, 857, 5025, 6821, 64757, 1906, 445, 493, 1728, 80149, 6542, 9314, 1545	1695	74	16792	2.81138	0.00119087
GOTERM_BP_ALL	GO:1902533~positive regulation of intracellular signal transduction	131	6.78405	3.03111e-05	2146, 3725, 6774, 3280, 3146, 8678, 5025, 154, 4616, 6352, 114897, 51776, 3486, 7164, 29995, 2150, 57162, 1894, 2651, 22881, 9446, 4216, 3552, 1326, 5364, 1906, 8682, 5366, 79156, 408, 60370, 7077, 1490, 2946, 57153, 1436, 2625, 6288, 5618, 8651, 6280, 7042, 1647, 79971, 1649, 8440, 55004, 1847, 6477, 1848, 811, 6275, 6279, 6278, 100133941, 7316, 2778, 4170, 7052, 152007, 23286, 1839, 58528, 6574…	1695	915	16792	1.41835	0.00120488
GOTERM_BP_ALL	GO:0051384~response to glucocorticoid	32	1.65717	3.10863e-05	6752, 5066, 133, 7538, 210, 5106, 1373, 5069, 1956, 3146, 2354, 2629, 7298, 114907, 23462, 1392, 1843, 7332, 572, 5111, 595, 3670, 5176, 306, 1036, 54541, 1906, 3329, 445, 490, 6382, 2353	1695	143	16792	2.2169	0.00123033
GOTERM_BP_ALL	GO:0031324~negative regulation of cellular metabolic process	293	15.1735	3.85523e-05	3725, 91663, 1410, 1474, 6774, 3720, 6772, 3280, 332, 3281, 29028, 8318, 1312, 334, 37, 3726, 221937, 4616, 6352, 3486, 29128, 2956, 604, 57761, 4488, 8409, 23645, 27074, 166, 284996, 723790, 408, 1718, 7071, 7077, 2022, 115677, 7078, 4609, 653145, 51593, 100128927, 10221, 1843, 54475, 7042, 163126, 2597, 3399, 8440, 4781, 1999, 1847, 6478, 1848, 1845, 811, 55872, 10217, 328, 23521, 10491, 7316, …	1695	2345	16792	1.23782	0.00151903
GOTERM_BP_ALL	GO:0051701~interaction with host	34	1.76075	3.89149e-05	55065, 2934, 7706, 7298, 10581, 6890, 9076, 2192, 3949, 80149, 3678, 572, 1508, 50848, 3304, 3673, 59272, 1948, 3303, 3839, 3838, 5095, 858, 857, 27074, 7405, 3693, 3694, 3685, 6510, 3916, 5817, 6575, 4609	1695	158	16792	2.13184	0.00152673
GOTERM_BP_ALL	GO:0090287~regulation of cellular response to growth factor stimulus	45	2.3304	3.93191e-05	1601, 2625, 967, 3280, 10272, 1028, 6422, 7474, 1499, 10755, 25805, 163126, 1030, 2297, 5654, 3678, 58533, 26036, 7049, 147372, 387914, 1848, 2201, 4488, 659, 2348, 10140, 203100, 23089, 10253, 10252, 3303, 858, 7316, 26509, 857, 3309, 7314, 4487, 7311, 3491, 9315, 2022, 23411, 7057	1695	235	16792	1.89704	0.00153599
GOTERM_BP_ALL	GO:0042542~response to hydrogen peroxide	29	1.50181	3.97579e-05	3725, 2146, 1410, 6772, 10365, 847, 983, 1843, 80310, 10276, 388, 65018, 572, 5111, 1545, 1894, 5074, 6648, 328, 59338, 3329, 3162, 51765, 10935, 7128, 2113, 9314, 6382, 23411	1695	125	16792	2.29837	0.00154652
GOTERM_BP_ALL	GO:1901701~cellular response to oxygen-containing compound	130	6.73226	4.00738e-05	2146, 1290, 5166, 7538, 6774, 3148, 6772, 2002, 5025, 3728, 1392, 6422, 6352, 1728, 7168, 1583, 4929, 533, 10135, 57761, 4488, 1894, 5176, 29988, 1385, 1906, 29904, 408, 7071, 31, 4792, 4609, 6752, 5142, 81035, 5618, 19, 8651, 10221, 1786, 2791, 3949, 10276, 55004, 3399, 245973, 7184, 23097, 3799, 23729, 26056, 1442, 890, 328, 59338, 2778, 54541, 3015, 23189, 5054, 57048, 493, 9181, 10935, 490, 5…	1695	912	16792	1.41215	0.0015522
GOTERM_BP_ALL	GO:0009790~embryo development	135	6.9912	4.06339e-05	91663, 8882, 1290, 8531, 4041, 29127, 3280, 3281, 153572, 2335, 7296, 23462, 6422, 2648, 10409, 3726, 6491, 2296, 7168, 3880, 51776, 3678, 79600, 1825, 2202, 2201, 4488, 140467, 8932, 3693, 1906, 3856, 23509, 3685, 3491, 6405, 64220, 3914, 8313, 3911, 2022, 3912, 4609, 2625, 2624, 1786, 1843, 7042, 54475, 79977, 9775, 25902, 79971, 51804, 3399, 1999, 1847, 1848, 10733, 1845, 220, 4237, 91, 1111, …	1695	954	16792	1.4019	0.00156724
GOTERM_BP_ALL	GO:0006986~response to unfolded protein	36	1.86432	4.0874e-05	10130, 9570, 4189, 10954, 16, 3338, 8614, 3315, 37, 9695, 2673, 1649, 8440, 56005, 7184, 3576, 595, 64764, 811, 3304, 22824, 3303, 23645, 64061, 3309, 3308, 3329, 1200, 440, 9709, 467, 468, 55033, 871, 11080, 7057	1695	172	16792	2.07351	0.00156987
GOTERM_BP_ALL	GO:0044712~single-organism catabolic process	121	6.26618	4.22895e-05	22978, 1290, 4041, 6774, 3146, 34, 2746, 37, 2744, 38, 154, 43, 1892, 8399, 285148, 275, 8942, 11001, 51099, 5836, 875, 10007, 5214, 4609, 56922, 5142, 57552, 5256, 4189, 29979, 2629, 178, 5045, 10327, 84129, 3033, 3032, 10277, 2597, 3417, 84706, 23324, 2171, 7184, 4942, 1508, 11343, 222, 5050, 26275, 51181, 54541, 493, 5236, 23382, 1632, 10930, 54677, 3628, 337867, 2582, 7706, 55276, 644, 645, 8…	1695	837	16792	1.43216	0.0016174
GOTERM_BP_ALL	GO:1902807~negative regulation of cell cycle G1/S phase transition	25	1.29467	4.28882e-05	2146, 11200, 6790, 983, 1030, 55835, 56241, 2273, 1647, 5111, 595, 91607, 57472, 7832, 10217, 1017, 8626, 7316, 7314, 7311, 28984, 10769, 79960, 51339, 29883	1695	100	16792	2.4767	0.00162668
GOTERM_BP_ALL	GO:0017015~regulation of transforming growth factor beta receptor signaling pathway	25	1.29467	4.28882e-05	2348, 1601, 203100, 23089, 3303, 858, 7316, 1028, 857, 3309, 7314, 7311, 10755, 25805, 163126, 1030, 5654, 58533, 26036, 7049, 9315, 2022, 23411, 2201, 7057	1695	100	16792	2.4767	0.00162668
GOTERM_BP_ALL	GO:1903844~regulation of cellular response to transforming growth factor beta stimulus	25	1.29467	4.28882e-05	2348, 1601, 203100, 23089, 3303, 858, 7316, 1028, 857, 3309, 7314, 7311, 10755, 25805, 163126, 1030, 5654, 58533, 26036, 7049, 9315, 2022, 23411, 2201, 7057	1695	100	16792	2.4767	0.00162668
GOTERM_BP_ALL	GO:0050673~epithelial cell proliferation	60	3.1072	4.2778e-05	3725, 1001, 7538, 3148, 55840, 6772, 3146, 332, 91862, 6422, 6352, 3486, 56005, 572, 5228, 2064, 9500, 1948, 5176, 3397, 8626, 3398, 634, 51092, 28984, 8829, 7128, 84280, 3912, 2022, 23411, 4609, 2625, 1956, 1749, 1028, 7474, 1499, 7042, 2697, 1030, 5654, 7049, 4781, 8549, 595, 6431, 659, 5909, 1969, 858, 857, 7051, 3162, 79400, 1021, 116039, 1535, 3664, 7057	1695	347	16792	1.71299	0.00162926
GOTERM_BP_ALL	GO:0033043~regulation of organelle organization	158	8.18229	4.33256e-05	91663, 9647, 83700, 4041, 3720, 3280, 332, 8678, 29028, 8318, 6422, 2648, 154, 6491, 7168, 3925, 6418, 29128, 2150, 604, 4488, 9637, 27072, 9252, 4216, 3552, 5364, 1906, 9874, 9735, 5366, 10092, 408, 10096, 84334, 8313, 1490, 29984, 402, 4609, 5217, 1436, 2625, 2624, 79822, 51203, 827, 113130, 1786, 9361, 6280, 7419, 8655, 11034, 7042, 1843, 29082, 7332, 8440, 51706, 5962, 58480, 10733, 10801, 37…	1695	1152	16792	1.35874	0.00163647
GOTERM_BP_ALL	GO:0045765~regulation of angiogenesis	43	2.22683	4.54469e-05	133, 2624, 6772, 3146, 9723, 285, 6422, 3315, 7474, 1499, 6237, 2296, 388, 80149, 3678, 56005, 147372, 1545, 5228, 3576, 3670, 90627, 2064, 4846, 1969, 5176, 306, 3397, 634, 3552, 5054, 1942, 28984, 51330, 3162, 10553, 79924, 7128, 9314, 2113, 2022, 23411, 7057	1695	222	16792	1.91888	0.00170947
GOTERM_BP_ALL	GO:0043086~negative regulation of catalytic activity	121	6.26618	4.58232e-05	1474, 9647, 1410, 4041, 84930, 2644, 7538, 332, 6422, 334, 4616, 1728, 58533, 6418, 63898, 51422, 57761, 5176, 23645, 4298, 27074, 26255, 5037, 408, 1718, 7077, 7078, 402, 2022, 871, 9052, 10421, 653145, 2629, 5045, 8651, 10221, 3315, 1843, 7042, 54475, 1647, 5962, 6478, 1847, 1848, 1845, 5699, 1266, 7316, 26271, 5054, 9232, 5055, 5570, 493, 26472, 10935, 991, 64793, 710, 7057, 23204, 11221, 2007…	1695	839	16792	1.42875	0.00171656
GOTERM_BP_ALL	GO:0001934~positive regulation of protein phosphorylation	127	6.5769	4.7397e-05	2146, 3725, 6774, 3280, 3146, 22974, 1392, 154, 4616, 6352, 114897, 51776, 3486, 7164, 3678, 885, 2150, 51422, 1894, 2651, 22881, 9252, 4216, 23645, 3093, 3552, 1326, 116496, 1906, 8682, 408, 3491, 8313, 7077, 1490, 60370, 2022, 5217, 1436, 6288, 5618, 23531, 8651, 7042, 1647, 55004, 1847, 1848, 595, 5899, 6278, 100133941, 91, 7316, 493, 994, 9181, 152007, 23286, 894, 7057, 896, 649, 10507, 3623,…	1695	890	16792	1.41366	0.00176822
GOTERM_BP_ALL	GO:0046686~response to cadmium ion	15	0.7768	5.00154e-05	4495, 210, 4496, 4493, 6648, 4494, 847, 983, 3162, 4521, 4501, 5111, 1544, 4489, 1528	1695	43	16792	3.45586	0.00185824
GOTERM_BP_ALL	GO:0001558~regulation of cell growth	67	3.4697	5.15333e-05	6595, 29950, 1410, 6722, 55840, 2335, 10507, 3872, 10509, 6422, 54512, 221937, 8835, 6259, 3486, 23136, 55602, 604, 56994, 2064, 203100, 22883, 5361, 64061, 634, 1906, 51330, 1982, 131566, 3491, 6405, 8829, 5270, 1490, 6446, 58191, 123879, 23411, 5931, 440093, 23677, 57556, 7869, 1956, 9723, 6280, 7474, 2697, 7042, 2273, 10276, 5654, 8482, 659, 10516, 57142, 6279, 91, 2487, 4487, 3021, 27296, 799…	1695	403	16792	1.64703	0.00189916
GOTERM_BP_ALL	GO:0030162~regulation of proteolysis	105	5.4376	5.14085e-05	1474, 9647, 1410, 6774, 3146, 332, 2335, 334, 885, 25820, 57761, 5176, 3093, 27074, 26255, 5366, 5037, 408, 1718, 3491, 84334, 7077, 1490, 7078, 871, 55655, 1612, 4609, 653145, 1452, 29979, 2629, 1075, 5045, 10221, 6280, 6500, 54475, 10010, 7336, 147372, 6478, 629, 5699, 26999, 55872, 6279, 7316, 26271, 5054, 9232, 5055, 3329, 54205, 10935, 991, 710, 5774, 7057, 127544, 23204, 983, 10755, 1050, 2…	1695	708	16792	1.46923	0.00190223
GOTERM_BP_ALL	GO:0001944~vasculature development	93	4.81616	5.20276e-05	3725, 1003, 6722, 83700, 9289, 4041, 4854, 2050, 6772, 3146, 3280, 2335, 23462, 285, 6422, 3726, 80310, 2296, 388, 80149, 3678, 56005, 5228, 6926, 3576, 90627, 2064, 4846, 302, 1948, 25932, 4036, 5176, 3397, 306, 634, 3552, 25976, 1906, 1942, 5547, 23509, 1717, 28984, 51330, 3685, 3491, 64220, 8829, 116150, 7128, 1490, 9314, 2113, 3911, 2022, 9784, 23411, 133, 1958, 2624, 2034, 9723, 8613, 7474, …	1695	610	16792	1.51038	0.00190966
GOTERM_BP_ALL	GO:0035966~response to topologically incorrect protein	38	1.96789	5.31259e-05	10130, 9570, 4189, 10954, 16, 3338, 8614, 3315, 37, 9695, 23753, 2673, 1649, 8440, 56005, 7184, 3576, 595, 64764, 811, 3304, 22824, 3303, 23645, 64061, 3309, 3308, 3329, 1200, 440, 9709, 4287, 467, 468, 55033, 871, 11080, 7057	1695	188	16792	2.00244	0.00194215
GOTERM_BP_ALL	GO:1903034~regulation of response to wounding	32	1.65717	5.4372e-05	7103, 2934, 3146, 8613, 6280, 2697, 114897, 2150, 81606, 5329, 29956, 6431, 4846, 302, 5792, 634, 857, 23189, 1906, 5054, 5055, 90102, 51330, 5270, 7128, 1839, 9314, 710, 4067, 84525, 4609, 7057	1695	147	16792	2.15658	0.0019719
GOTERM_BP_ALL	GO:0052547~regulation of peptidase activity	66	3.41792	5.42807e-05	1474, 9647, 1410, 23204, 6774, 3146, 332, 2335, 334, 2192, 65018, 885, 572, 5134, 5329, 7035, 831, 55122, 5176, 8626, 27074, 26255, 5366, 5037, 408, 1718, 7980, 3491, 5973, 9709, 84334, 5270, 5271, 7077, 1490, 9314, 7078, 55655, 871, 1612, 23411, 4609, 653145, 2934, 5045, 960, 83596, 6280, 26577, 54475, 10010, 6478, 26999, 80760, 6622, 6279, 857, 5054, 5055, 9232, 3329, 54205, 10935, 2537, 710, 7…	1695	396	16792	1.65113	0.00197643
GOTERM_BP_ALL	GO:0051272~positive regulation of cellular component movement	69	3.57328	5.60743e-05	3725, 91663, 9647, 3146, 2335, 10507, 10509, 80310, 6352, 2192, 4072, 388, 80149, 3678, 3925, 2150, 80005, 81, 604, 5228, 3576, 2651, 306, 1081, 3552, 3309, 1906, 3685, 3918, 3491, 6405, 8829, 8826, 2113, 29984, 58191, 3912, 4609, 1601, 1436, 2625, 57556, 7869, 1956, 9723, 57111, 29105, 8613, 7474, 3315, 7042, 1366, 147372, 5962, 3554, 3655, 8482, 811, 659, 3673, 6278, 91, 2920, 5054, 286077, 152…	1695	420	16792	1.62754	0.00202554
GOTERM_BP_ALL	GO:0045862~positive regulation of proteolysis	61	3.15898	5.66178e-05	9647, 127544, 6774, 3146, 2335, 983, 1050, 2192, 80149, 65018, 885, 572, 25820, 5134, 57761, 55122, 3303, 7133, 7314, 7311, 5366, 10769, 408, 3491, 9709, 84334, 1490, 55655, 1612, 4085, 29945, 23411, 4609, 255488, 9604, 1601, 1452, 2934, 29979, 1075, 2629, 5045, 10221, 6280, 6790, 6500, 26577, 10010, 7336, 147372, 26999, 5699, 6622, 11065, 6279, 7316, 857, 26271, 3329, 54205, 991	1695	358	16792	1.68803	0.00203711
GOTERM_BP_ALL	GO:0009892~negative regulation of metabolic process	311	16.1056	5.71703e-05	3725, 91663, 1410, 1474, 6774, 3720, 6772, 3280, 332, 3281, 29028, 8318, 1312, 334, 37, 3726, 221937, 4616, 6352, 3486, 29128, 2956, 604, 57761, 4488, 8409, 23645, 27074, 166, 284996, 723790, 408, 1718, 7071, 1490, 7077, 2022, 115677, 7078, 4609, 653145, 51593, 2319, 100128927, 10221, 1843, 54475, 7042, 3949, 163126, 2597, 3399, 8440, 4781, 1999, 1847, 6478, 1848, 1845, 811, 55872, 10217, 328, 23…	1695	2522	16792	1.22165	0.00204891
GOTERM_BP_ALL	GO:0031099~regeneration	35	1.81253	5.86948e-05	3725, 2146, 83700, 133, 1956, 10404, 7298, 285, 6790, 983, 2697, 57190, 7049, 5111, 5228, 29956, 595, 2348, 3670, 8408, 890, 5792, 6430, 306, 3936, 3162, 1719, 3913, 4814, 9314, 9315, 4792, 5774, 84525, 4609	1695	168	16792	2.06391	0.00209529
GOTERM_BP_ALL	GO:0060541~respiratory system development	40	2.07147	5.90309e-05	6722, 29899, 1956, 3280, 3146, 2034, 10365, 10272, 1749, 1392, 7474, 10409, 7965, 1499, 79977, 1050, 57190, 3988, 51804, 83716, 147372, 4781, 1544, 659, 6431, 220, 4846, 27031, 10253, 10252, 3397, 1385, 51668, 1717, 445, 64220, 8914, 1490, 3911, 84525	1695	203	16792	1.95208	0.00209908
GOTERM_BP_ALL	GO:0061041~regulation of wound healing	29	1.50181	6.22669e-05	7103, 2934, 3146, 8613, 6280, 2697, 114897, 2150, 81606, 5329, 6431, 4846, 302, 634, 857, 23189, 1906, 5054, 5055, 90102, 51330, 5270, 7128, 1839, 710, 4067, 84525, 4609, 7057	1695	128	16792	2.24451	0.00220545
GOTERM_BP_ALL	GO:2000134~negative regulation of G1/S transition of mitotic cell cycle	24	1.24288	6.32399e-05	2146, 595, 91607, 57472, 11200, 7832, 10217, 1017, 8626, 7316, 7314, 7311, 6790, 983, 28984, 10769, 1030, 55835, 79960, 2273, 1647, 51339, 5111, 29883	1695	96	16792	2.4767	0.00223124
GOTERM_BP_ALL	GO:0010632~regulation of epithelial cell migration	35	1.81253	6.64833e-05	3725, 9647, 2625, 3146, 83442, 57111, 285, 91862, 8613, 3315, 7474, 7042, 51466, 388, 80149, 80005, 147372, 659, 90627, 3673, 1969, 5176, 306, 634, 1906, 5547, 1942, 28984, 152007, 8829, 9314, 2113, 1839, 7057, 5217	1695	169	16792	2.0517	0.00233653
GOTERM_BP_ALL	GO:0008544~epidermis development	53	2.74469	7.11776e-05	2146, 1474, 1001, 7538, 3280, 3872, 3868, 57822, 488, 5017, 7062, 4488, 23022, 25932, 79755, 8626, 3918, 3914, 1490, 9314, 4647, 3911, 6703, 6705, 6706, 23254, 1956, 2319, 2317, 16, 6707, 5351, 7474, 1499, 353139, 7042, 79977, 353141, 10468, 1999, 2171, 8549, 6431, 6278, 1969, 91, 2778, 7051, 23764, 1832, 182, 26239, 3664	1695	300	16792	1.7502	0.00249174
GOTERM_BP_ALL	GO:0042327~positive regulation of phosphorylation	131	6.78405	7.21505e-05	2146, 3725, 6774, 3280, 3146, 22974, 1392, 154, 4616, 6352, 114897, 51776, 3486, 7164, 3678, 885, 2150, 51422, 1894, 2651, 22881, 9252, 4216, 23645, 3093, 3552, 1326, 116496, 1906, 8682, 408, 3491, 8313, 7077, 1490, 60370, 84280, 2022, 4609, 5217, 1436, 6288, 5618, 23531, 8651, 7042, 1647, 55004, 1847, 1848, 595, 5899, 6278, 100133941, 91, 7316, 493, 994, 9181, 152007, 23286, 894, 7057, 896, 649,…	1695	932	16792	1.39248	0.00251613
GOTERM_BP_ALL	GO:0051093~negative regulation of developmental process	108	5.59296	7.25364e-05	2146, 1290, 8531, 1001, 7538, 6774, 55840, 3149, 3280, 3146, 6772, 285, 6422, 154, 2296, 604, 2202, 1827, 4488, 90627, 5176, 1081, 5552, 6405, 9921, 81618, 4792, 4609, 2625, 2624, 57556, 10272, 10221, 7042, 79977, 51804, 1649, 3399, 4781, 595, 811, 57142, 2633, 2778, 10493, 23189, 5054, 9181, 182, 51316, 23286, 397, 7057, 9289, 4854, 11221, 10507, 10509, 3623, 2192, 6259, 430, 65018, 81, 6926, 25…	1695	739	16792	1.44781	0.00251996
GOTERM_BP_ALL	GO:0032787~monocarboxylic acid metabolic process	86	4.45365	7.43828e-05	5066, 2053, 5166, 240, 6774, 682, 34, 1573, 37, 38, 6319, 2109, 2194, 59342, 55711, 51422, 84532, 57761, 1892, 8399, 51660, 6785, 634, 1036, 55268, 80221, 1906, 7132, 275, 8942, 51099, 11001, 25874, 11000, 31, 2946, 5214, 23411, 4609, 56922, 10170, 669, 4048, 5106, 55350, 9536, 10327, 3992, 84129, 5210, 9123, 3033, 3032, 221955, 25902, 5209, 2597, 3418, 3417, 1543, 1544, 1545, 3945, 11343, 728294…	1695	559	16792	1.52412	0.00257425
GOTERM_BP_ALL	GO:0007507~heart development	80	4.14293	7.5752e-05	3725, 5066, 6722, 2050, 3280, 5021, 1396, 23462, 34, 285590, 10409, 983, 2648, 9249, 6491, 2296, 23309, 7168, 63917, 10611, 1829, 6926, 4488, 2064, 2065, 27031, 6648, 1948, 4036, 3397, 3398, 1385, 8932, 51668, 1906, 1942, 23509, 1982, 8728, 3491, 55803, 8829, 64220, 8313, 83852, 2022, 5318, 9784, 133, 2625, 10529, 2624, 1956, 78987, 7474, 1499, 79977, 7042, 2697, 2274, 10277, 6788, 3399, 7049, 51…	1695	511	16792	1.55096	0.0026117
GOTERM_BP_ALL	GO:0034330~cell junction organization	46	2.38219	7.82274e-05	91663, 1003, 9948, 9647, 1436, 25945, 6722, 1001, 2335, 91862, 6422, 3728, 1499, 9076, 2697, 79977, 7042, 1500, 3678, 23136, 1365, 5962, 81, 60, 1829, 3655, 87, 50848, 1894, 23705, 3673, 59272, 6624, 857, 90102, 3918, 1832, 3914, 8826, 3911, 29984, 71, 402, 5817, 5318, 7057	1695	249	16792	1.83017	0.00268681
GOTERM_BP_ALL	GO:0072073~kidney epithelium development	31	1.60539	7.8739e-05	2625, 5087, 3280, 6772, 384, 153572, 847, 6422, 10409, 1499, 38, 8842, 4072, 2296, 2297, 51804, 5228, 9500, 56998, 10252, 1948, 100133941, 113263, 655, 282679, 182, 3913, 8826, 3911, 6382, 4609	1695	143	16792	2.14762	0.00269424
GOTERM_BP_ALL	GO:0000003~reproduction	182	9.42517	7.93622e-05	83700, 8531, 84930, 6774, 3148, 55840, 682, 10549, 29127, 3280, 5021, 1396, 23462, 285, 1312, 6422, 1392, 10409, 3726, 114335, 2296, 5017, 6414, 6866, 3880, 10135, 2956, 1829, 5228, 604, 4488, 23705, 117155, 29988, 5176, 4216, 3552, 1588, 1081, 25976, 8932, 26255, 1906, 3856, 79980, 26256, 1718, 408, 3491, 64220, 10096, 6875, 10007, 11144, 4609, 201254, 6752, 26206, 55723, 2625, 2624, 5618, 10272…	1695	1375	16792	1.3113	0.00270542
GOTERM_BP_ALL	GO:2000147~positive regulation of cell motility	67	3.4697	8.08219e-05	3725, 91663, 9647, 3146, 2335, 10507, 10509, 80310, 6352, 2192, 4072, 388, 80149, 3678, 2150, 80005, 81, 5228, 3576, 2651, 306, 1081, 3552, 3309, 1906, 3685, 3918, 3491, 6405, 8829, 8826, 2113, 29984, 58191, 3912, 4609, 1601, 1436, 2625, 57556, 7869, 1956, 9723, 57111, 29105, 8613, 7474, 3315, 7042, 1366, 147372, 5962, 3554, 3655, 8482, 811, 659, 3673, 6278, 91, 2920, 5054, 286077, 152007, 1839, …	1695	409	16792	1.62287	0.00273473
GOTERM_BP_ALL	GO:0044283~small molecule biosynthetic process	77	3.98757	8.05472e-05	9453, 240, 4047, 140710, 2746, 2744, 37, 2648, 38, 10654, 6319, 2194, 4860, 26227, 51422, 84532, 84245, 57761, 6785, 634, 6507, 3292, 1036, 3613, 1906, 1717, 51477, 1718, 51478, 445, 1719, 8942, 5832, 440, 116150, 11001, 31, 875, 23411, 10170, 669, 133, 4048, 5106, 1958, 1373, 9536, 2629, 10327, 3992, 5351, 55163, 57223, 6888, 2597, 8892, 84706, 1543, 4942, 11343, 220, 6622, 29968, 1407, 55301, 3…	1695	488	16792	1.56316	0.00273557
GOTERM_BP_ALL	GO:0030036~actin cytoskeleton organization	85	4.40186	8.45154e-05	56203, 91663, 6722, 83700, 9647, 22837, 29127, 83442, 6422, 10486, 23370, 51466, 2195, 7168, 3880, 9493, 23136, 8500, 2150, 81, 122786, 3636, 604, 87, 50848, 5074, 23022, 8976, 3397, 3693, 1906, 3856, 90102, 28984, 5357, 10092, 408, 5358, 11188, 5590, 10096, 55616, 1490, 7171, 29984, 71, 51474, 5217, 9948, 1436, 10529, 22998, 2934, 4739, 79822, 2317, 9723, 6280, 8655, 11034, 4430, 51804, 9322, 84…	1695	553	16792	1.52274	0.002849
GOTERM_BP_ALL	GO:0030308~negative regulation of cell growth	35	1.81253	8.49257e-05	29950, 6595, 1410, 23677, 55840, 57556, 7869, 10507, 9723, 10509, 6422, 7474, 221937, 7042, 2697, 2273, 6259, 55602, 604, 8482, 659, 57142, 91, 2487, 64061, 4487, 131566, 27296, 6405, 79960, 8829, 5270, 123879, 23411, 5931	1695	171	16792	2.0277	0.0028523
GOTERM_BP_ALL	GO:0007568~aging	50	2.58933	8.90416e-05	3725, 6722, 1410, 6774, 7298, 847, 3868, 983, 1728, 2956, 604, 6926, 5074, 6648, 5176, 3398, 8626, 1385, 7133, 8932, 1906, 445, 9212, 1490, 7077, 2022, 23411, 11200, 133, 1075, 1028, 9361, 3992, 83596, 1543, 9891, 811, 131601, 6622, 328, 1111, 55170, 3159, 3014, 5054, 1021, 4521, 490, 710, 2353	1695	280	16792	1.76907	0.00297939
GOTERM_BP_ALL	GO:0002376~immune system process	303	15.6914	8.95957e-05	3725, 2009, 83700, 4495, 3720, 6772, 3280, 29127, 8417, 1316, 2335, 55846, 3868, 3726, 6352, 56241, 2956, 604, 5228, 3093, 1326, 1588, 27074, 5366, 10092, 7071, 10096, 3916, 8723, 4502, 55655, 4792, 4609, 1178, 1436, 5618, 2319, 1075, 51191, 6890, 10221, 6500, 7042, 2597, 114876, 8440, 7049, 54681, 168002, 7184, 1845, 629, 811, 64284, 140885, 23521, 5243, 100133941, 59338, 30061, 7316, 3936, 9181…	1695	2465	16792	1.21775	0.00298698
GOTERM_BP_ALL	GO:0051806~entry into cell of other organism involved in symbiotic interaction	26	1.34645	9.18682e-05	55065, 3304, 3673, 59272, 1948, 3303, 3839, 2934, 7706, 10581, 858, 857, 7405, 27074, 3693, 3694, 9076, 3685, 3949, 6510, 3678, 3916, 5817, 1508, 6575, 50848	1695	111	16792	2.32051	0.00305151
GOTERM_BP_ALL	GO:0044409~entry into host	26	1.34645	9.18682e-05	55065, 3304, 3673, 59272, 1948, 3303, 3839, 2934, 7706, 10581, 858, 857, 7405, 27074, 3693, 3694, 9076, 3685, 3949, 6510, 3678, 3916, 5817, 1508, 6575, 50848	1695	111	16792	2.32051	0.00305151
GOTERM_BP_ALL	GO:0030260~entry into host cell	26	1.34645	9.18682e-05	55065, 3304, 3673, 59272, 1948, 3303, 3839, 2934, 7706, 10581, 858, 857, 7405, 27074, 3693, 3694, 9076, 3685, 3949, 6510, 3678, 3916, 5817, 1508, 6575, 50848	1695	111	16792	2.32051	0.00305151
GOTERM_BP_ALL	GO:0051828~entry into other organism involved in symbiotic interaction	26	1.34645	9.18682e-05	55065, 3304, 3673, 59272, 1948, 3303, 3839, 2934, 7706, 10581, 858, 857, 7405, 27074, 3693, 3694, 9076, 3685, 3949, 6510, 3678, 3916, 5817, 1508, 6575, 50848	1695	111	16792	2.32051	0.00305151
GOTERM_BP_ALL	GO:0046718~viral entry into host cell	26	1.34645	9.18682e-05	55065, 3304, 3673, 59272, 1948, 3303, 3839, 2934, 7706, 10581, 858, 857, 7405, 27074, 3693, 3694, 9076, 3685, 3949, 6510, 3678, 3916, 5817, 1508, 6575, 50848	1695	111	16792	2.32051	0.00305151
GOTERM_BP_ALL	GO:0016049~cell growth	70	3.62506	0.000103613	6595, 29950, 1410, 6722, 55840, 7298, 2335, 10507, 3872, 10509, 6422, 54512, 221937, 6520, 6259, 55602, 8527, 10611, 604, 2064, 8408, 5361, 64061, 5364, 1906, 51330, 1982, 131566, 3685, 6405, 5590, 3913, 8829, 5270, 8826, 58191, 123879, 23411, 5931, 440093, 23677, 57556, 7869, 1956, 155066, 9723, 6280, 7474, 6790, 7042, 2697, 2273, 55004, 7049, 8482, 659, 57142, 6279, 91, 2487, 55170, 4487, 3021,…	1695	436	16792	1.59054	0.00342854
GOTERM_BP_ALL	GO:1901990~regulation of mitotic cell cycle phase transition	54	2.79648	0.000105023	2146, 332, 8318, 983, 5889, 7832, 3398, 8626, 7314, 7311, 9735, 28984, 10769, 8451, 51339, 9787, 29883, 4085, 29945, 11200, 5087, 1956, 113130, 6500, 6790, 1843, 55835, 1030, 2273, 1647, 5111, 5962, 7272, 1543, 5699, 595, 57472, 91607, 890, 131601, 11065, 10217, 328, 1017, 7316, 1063, 26271, 54443, 5292, 79960, 7325, 991, 51451, 894	1695	312	16792	1.71464	0.0034626
GOTERM_BP_ALL	GO:0032102~negative regulation of response to external stimulus	48	2.48576	0.000106255	7538, 7103, 2625, 11221, 6288, 57556, 7869, 2629, 10507, 9723, 10509, 285, 10221, 7474, 2697, 114897, 80149, 6259, 5654, 885, 4907, 5329, 29937, 29956, 8482, 3670, 4846, 302, 55872, 284207, 5176, 634, 1588, 7133, 5054, 1906, 5055, 90102, 7132, 6405, 5495, 8829, 5270, 7128, 9314, 2113, 710, 7057	1695	267	16792	1.78099	0.00349056
GOTERM_BP_ALL	GO:1901988~negative regulation of cell cycle phase transition	34	1.76075	0.000107582	2146, 11200, 983, 6790, 1843, 56241, 1030, 5017, 55835, 2273, 1647, 22809, 5111, 7272, 595, 91607, 57472, 7832, 890, 131601, 10217, 1017, 8626, 7316, 1063, 7314, 7311, 28984, 10769, 79960, 51451, 51339, 4085, 29883	1695	166	16792	2.0291	0.0034964
GOTERM_BP_ALL	GO:0048729~tissue morphogenesis	93	4.81616	0.000107401	6722, 54101, 4041, 6772, 3280, 153572, 7296, 3872, 23462, 3868, 6422, 57822, 2648, 6491, 2296, 2297, 80144, 7168, 388, 6259, 3678, 79600, 5228, 6926, 4488, 90627, 9500, 84133, 56998, 27031, 1948, 25932, 22881, 5361, 8626, 634, 7314, 1906, 7311, 90102, 3491, 8829, 9314, 83852, 51339, 3911, 72, 2022, 5318, 4609, 1601, 9948, 1436, 133, 2625, 760, 5087, 1956, 9723, 7474, 1499, 79977, 7042, 2697, 1027…	1695	622	16792	1.48124	0.00350297
GOTERM_BP_ALL	GO:0007517~muscle organ development	61	3.15898	0.000107325	1410, 8531, 9456, 10409, 983, 221937, 2296, 23309, 7168, 43, 9750, 2010, 1827, 2065, 7832, 1948, 140465, 1385, 3344, 1906, 445, 6938, 6876, 126272, 64220, 3911, 2022, 5318, 23411, 1959, 1958, 2317, 100128927, 7474, 1499, 57190, 7042, 2697, 163126, 2273, 4534, 10277, 51804, 3399, 7049, 5307, 6717, 3670, 51111, 858, 1063, 857, 8087, 4487, 23764, 8910, 1832, 467, 26471, 1839, 2353	1695	366	16792	1.65113	0.00351303
GOTERM_BP_ALL	GO:0001816~cytokine production	94	4.86794	0.000114732	1001, 9289, 7538, 3148, 3146, 8887, 7706, 2335, 3623, 2192, 80149, 55601, 4860, 2150, 604, 51465, 57162, 5074, 3304, 23705, 2615, 55122, 9252, 5603, 3303, 9308, 634, 307, 3552, 1385, 7314, 84901, 338382, 7311, 28984, 5552, 408, 246778, 5495, 5590, 7128, 10148, 10725, 9314, 55655, 23411, 1178, 5142, 1436, 2625, 1958, 6288, 19, 136, 2629, 10365, 51191, 5045, 8651, 6280, 7474, 3315, 1499, 7042, 3988…	1695	631	16792	1.47581	0.00371517
GOTERM_BP_ALL	GO:0001649~osteoblast differentiation	38	1.96789	0.000117923	27044, 4041, 10507, 1749, 847, 6422, 3726, 1499, 2697, 1050, 27316, 2194, 43, 2274, 3486, 3399, 2201, 55973, 4488, 8482, 659, 10140, 56998, 1969, 3397, 3398, 8626, 2778, 655, 23560, 3021, 1021, 182, 3491, 3183, 8313, 7171, 9188	1695	195	16792	1.93055	0.00380485
GOTERM_BP_ALL	GO:0042594~response to starvation	32	1.65717	0.000119277	3725, 6752, 5166, 133, 7538, 1373, 2629, 8678, 34, 1312, 3992, 6422, 6513, 38, 80149, 1649, 7378, 659, 8408, 5899, 857, 3309, 5366, 54407, 7071, 440, 467, 10641, 468, 84918, 58528, 23411	1695	153	16792	2.07201	0.00383491
GOTERM_BP_ALL	GO:0051234~establishment of localization	550	28.4827	0.00012311	57348, 1410, 8882, 6774, 3280, 29127, 8417, 332, 1312, 334, 154, 6352, 533, 2010, 604, 27072, 8409, 63933, 27075, 282679, 5366, 57210, 5357, 540, 29904, 10092, 408, 10096, 51167, 8723, 8313, 2946, 2022, 115677, 402, 5217, 1436, 653145, 58488, 347735, 10874, 55113, 6890, 7332, 22927, 5349, 8440, 6747, 58480, 516, 811, 23521, 5243, 100133941, 79838, 59338, 7316, 10079, 118429, 203068, 529, 6382, 71…	1695	4790	16792	1.13752	0.00394405
GOTERM_BP_ALL	GO:0034976~response to endoplasmic reticulum stress	48	2.48576	0.000127673	3725, 10130, 9570, 4189, 337867, 7706, 29979, 10954, 16, 8614, 37, 488, 9695, 23753, 121506, 10277, 2673, 81567, 1649, 58515, 8440, 56005, 7184, 51465, 3576, 57761, 595, 64764, 811, 3304, 3303, 23645, 64061, 3093, 857, 3309, 116496, 5366, 1200, 440, 9709, 4287, 467, 468, 29982, 55033, 23411, 7057	1695	269	16792	1.76775	0.00407567
GOTERM_BP_ALL	GO:0010506~regulation of autophagy	48	2.48576	0.000127673	23677, 3146, 140710, 155066, 2629, 8678, 1915, 3315, 2648, 154, 29082, 27131, 4534, 80149, 533, 2597, 58533, 65018, 572, 245973, 5305, 9637, 11040, 8408, 6622, 5899, 10059, 6625, 5768, 79837, 23367, 27074, 7405, 4170, 29110, 79156, 1982, 29801, 10769, 3162, 56893, 10641, 29982, 529, 10456, 58528, 1612, 23411	1695	269	16792	1.76775	0.00407567
GOTERM_BP_ALL	GO:0048468~cell development	247	12.7913	0.000131607	91663, 3725, 83700, 8882, 6774, 6772, 3280, 2335, 7168, 43, 3925, 79600, 23136, 10611, 604, 4488, 8408, 5361, 79816, 5364, 51092, 57211, 3856, 1982, 29904, 1719, 3913, 6875, 51167, 8313, 7077, 3911, 3912, 4501, 2022, 4609, 1436, 51593, 23531, 2317, 10221, 7042, 7336, 8440, 7049, 4781, 168002, 6478, 6477, 811, 64284, 9181, 182, 7716, 4628, 6382, 80303, 6595, 56203, 353116, 4854, 11221, 729920, 362…	1695	1968	16792	1.24338	0.00417189
GOTERM_BP_ALL	GO:0031401~positive regulation of protein modification process	154	7.97514	0.000131338	2146, 3725, 84930, 6774, 3720, 3280, 3146, 22974, 1392, 2648, 154, 4616, 6352, 114897, 27338, 51776, 3678, 3486, 7164, 885, 2150, 51422, 604, 57761, 57162, 1894, 2651, 22881, 9252, 4216, 23645, 3093, 3552, 1326, 116496, 1906, 8682, 408, 3491, 8313, 60370, 7077, 1490, 123879, 2022, 201254, 5217, 1436, 2625, 6288, 5618, 23531, 29979, 2629, 8651, 1786, 6500, 7042, 7332, 10010, 1647, 55004, 1847, 184…	1695	1143	16792	1.33477	0.00417788
GOTERM_BP_ALL	GO:0010563~negative regulation of phosphorus metabolic process	83	4.29829	0.000133461	3725, 91663, 9647, 4041, 84930, 6774, 11221, 23171, 200734, 10507, 91862, 6422, 3623, 1050, 4616, 2192, 8835, 80149, 3486, 58533, 63898, 65018, 2150, 51422, 57761, 23645, 634, 4298, 116496, 284996, 1906, 1852, 408, 5590, 8826, 7128, 9314, 51339, 9961, 7078, 2022, 142679, 23411, 4609, 9052, 10421, 2629, 55450, 56940, 868, 1028, 8651, 10221, 8613, 3315, 8655, 7042, 1843, 6992, 1030, 1647, 8440, 184…	1695	544	16792	1.51151	0.00421595
GOTERM_BP_ALL	GO:0045936~negative regulation of phosphate metabolic process	83	4.29829	0.000133461	3725, 91663, 9647, 4041, 84930, 6774, 11221, 23171, 200734, 10507, 91862, 6422, 3623, 1050, 4616, 2192, 8835, 80149, 3486, 58533, 63898, 65018, 2150, 51422, 57761, 23645, 634, 4298, 116496, 284996, 1906, 1852, 408, 5590, 8826, 7128, 9314, 51339, 9961, 7078, 2022, 142679, 23411, 4609, 9052, 10421, 2629, 55450, 56940, 868, 1028, 8651, 10221, 8613, 3315, 8655, 7042, 1843, 6992, 1030, 1647, 8440, 184…	1695	544	16792	1.51151	0.00421595
GOTERM_BP_ALL	GO:0006767~water-soluble vitamin metabolic process	22	1.13931	0.000137738	2348, 10797, 55350, 29968, 9446, 55, 5095, 10327, 55163, 6513, 1719, 2194, 25902, 31, 10135, 6573, 27010, 80704, 9962, 128240, 1528, 56922	1695	88	16792	2.4767	0.00432093
GOTERM_BP_ALL	GO:0050678~regulation of epithelial cell proliferation	52	2.69291	0.000137551	3725, 1001, 7538, 3148, 55840, 3280, 6772, 332, 91862, 6422, 6352, 56005, 572, 5228, 2064, 9500, 1948, 5176, 3397, 634, 8626, 28984, 8829, 7128, 3912, 2022, 23411, 4609, 2625, 1956, 1749, 1028, 7474, 1499, 2697, 7042, 1030, 5654, 51804, 7049, 4781, 595, 6431, 659, 5909, 858, 857, 7051, 1021, 116039, 1535, 7057	1695	300	16792	1.71718	0.00432991
GOTERM_BP_ALL	GO:0022414~reproductive process	180	9.3216	0.000145385	83700, 8531, 84930, 6774, 3148, 55840, 682, 10549, 29127, 3280, 5021, 1396, 23462, 285, 1312, 6422, 1392, 10409, 3726, 114335, 2296, 5017, 6414, 6866, 3880, 10135, 2956, 1829, 5228, 604, 4488, 23705, 117155, 29988, 5176, 4216, 3552, 1588, 1081, 25976, 8932, 26255, 1906, 3856, 79980, 26256, 1718, 408, 3491, 64220, 10096, 6875, 10007, 11144, 4609, 201254, 6752, 26206, 55723, 2625, 2624, 5618, 10272…	1695	1373	16792	1.29878	0.00454471
GOTERM_BP_ALL	GO:0046209~nitric oxide metabolic process	19	0.983946	0.000148007	4846, 2644, 6648, 2643, 1373, 1956, 10365, 384, 2717, 857, 5025, 1906, 445, 493, 1728, 80149, 6542, 9314, 1545	1695	70	16792	2.68898	0.00461074
GOTERM_BP_ALL	GO:0051639~actin filament network formation	7	0.362506	0.00015329	5357, 5358, 3936, 10092, 22837, 87, 23242	1695	10	16792	6.93475	0.00474264
GOTERM_BP_ALL	GO:0030324~lung development	35	1.81253	0.000152816	6722, 29899, 1956, 3280, 3146, 2034, 10365, 10272, 1392, 7474, 7965, 1499, 79977, 1050, 57190, 3988, 83716, 147372, 4781, 1544, 659, 6431, 4846, 27031, 10253, 10252, 3397, 1385, 51668, 1717, 64220, 8914, 1490, 3911, 84525	1695	176	16792	1.9701	0.00474406
GOTERM_BP_ALL	GO:0008210~estrogen metabolic process	10	0.517866	0.000155383	51478, 59338, 51144, 6817, 1588, 3292, 3283, 1312, 25976, 1545	1695	22	16792	4.50308	0.00479103
GOTERM_BP_ALL	GO:2000026~regulation of multicellular organismal development	219	11.3413	0.000156568	91663, 3725, 8882, 6774, 55840, 6772, 3280, 2335, 154, 2956, 10611, 604, 2202, 5228, 2201, 4488, 90627, 5361, 79816, 5364, 1982, 29904, 7071, 3491, 8313, 7077, 1490, 3911, 2022, 4792, 4609, 1178, 51593, 5618, 55727, 23531, 10221, 7042, 7336, 7049, 54681, 4781, 1848, 811, 64284, 100133941, 7316, 1063, 9181, 182, 23284, 116039, 7057, 4854, 11221, 3623, 983, 8842, 80310, 54664, 430, 4860, 56005, 572…	1695	1721	16792	1.26065	0.00481129
GOTERM_BP_ALL	GO:0030335~positive regulation of cell migration	64	3.31434	0.000162988	3725, 91663, 9647, 3146, 2335, 10507, 10509, 80310, 6352, 2192, 388, 80149, 3678, 2150, 80005, 81, 5228, 3576, 2651, 306, 1081, 3552, 3309, 1906, 3918, 3685, 3491, 6405, 8829, 8826, 2113, 29984, 58191, 3912, 4609, 1601, 1436, 2625, 57556, 7869, 1956, 9723, 57111, 8613, 7474, 3315, 7042, 147372, 5962, 3554, 3655, 8482, 811, 659, 3673, 6278, 91, 2920, 5054, 286077, 152007, 1839, 4067, 7057	1695	395	16792	1.60515	0.0049913
GOTERM_BP_ALL	GO:0042493~response to drug	66	3.41792	0.000165711	3725, 5066, 9647, 1001, 3148, 1147, 6774, 6772, 7298, 5021, 8678, 847, 1312, 1392, 6422, 3726, 983, 8836, 4860, 572, 5228, 2018, 205, 6648, 6507, 1385, 284996, 1906, 445, 7077, 4646, 4502, 4609, 5142, 11200, 969, 210, 2625, 1373, 19, 1956, 2354, 1499, 7042, 3033, 1543, 1544, 1848, 595, 811, 3673, 6622, 4176, 5243, 328, 1063, 2778, 3329, 5002, 6530, 6532, 6573, 2353, 1535, 4067, 7057	1695	411	16792	1.59087	0.00505755
GOTERM_BP_ALL	GO:0009887~organ morphogenesis	136	7.04298	0.000167504	3725, 1290, 4041, 6774, 682, 6772, 3280, 153572, 1396, 23462, 6422, 9249, 10409, 6491, 2296, 2297, 7168, 5228, 2202, 2201, 4488, 84133, 56998, 22881, 5361, 25976, 166, 1906, 3491, 64220, 8313, 1490, 3911, 2022, 3912, 871, 4609, 1436, 2625, 2624, 57556, 55727, 2629, 22856, 7042, 54475, 79977, 9775, 2273, 10277, 2274, 25902, 51804, 3399, 7049, 4781, 1999, 5699, 220, 57142, 4237, 30061, 59338, 2593,…	1695	992	16792	1.35819	0.00509514
GOTERM_BP_ALL	GO:0050793~regulation of developmental process	264	13.6717	0.000170245	91663, 3725, 8882, 6774, 55840, 6772, 3280, 2335, 154, 7168, 3486, 23136, 2956, 10611, 604, 2202, 5228, 2201, 1827, 4488, 90627, 5361, 1081, 79816, 5364, 1982, 5357, 29904, 7071, 3491, 8313, 7077, 1490, 3911, 2022, 4792, 4609, 1178, 1436, 51593, 1452, 55727, 5618, 23531, 2319, 10221, 7042, 7336, 3399, 7049, 4781, 54681, 58480, 1848, 9891, 811, 64284, 100133941, 2593, 7316, 1063, 10493, 9181, 182,…	1695	2129	16792	1.22846	0.00516116
GOTERM_BP_ALL	GO:0007050~cell cycle arrest	43	2.22683	0.00017169	11200, 1028, 3623, 983, 6790, 7042, 1843, 1033, 55835, 1030, 1647, 51776, 1649, 55004, 5111, 51422, 3576, 595, 811, 2619, 57472, 580, 7832, 23645, 1017, 3398, 7316, 7314, 7311, 1982, 28984, 10769, 1718, 1021, 8453, 51719, 8451, 81617, 58528, 3664, 29883, 7057, 4609	1695	235	16792	1.81273	0.00517061
GOTERM_BP_ALL	GO:2001235~positive regulation of apoptotic signaling pathway	35	1.81253	0.00017117	2934, 140735, 1075, 6422, 6280, 8655, 7042, 1687, 7164, 1649, 6788, 8440, 65018, 572, 6477, 5329, 9500, 6279, 10059, 8626, 857, 7314, 4487, 8682, 5366, 4170, 51330, 79156, 162989, 467, 84334, 7078, 81618, 23411, 7057	1695	177	16792	1.95897	0.00517201
GOTERM_BP_ALL	GO:0051240~positive regulation of multicellular organismal process	186	9.63231	0.000175841	2146, 3725, 9647, 8531, 3148, 3146, 3280, 5021, 2335, 3872, 285, 1392, 488, 154, 10409, 1523, 2296, 2297, 7168, 114897, 59342, 3678, 2956, 2150, 5228, 604, 2201, 4488, 1894, 57162, 23705, 56998, 2651, 9446, 284207, 22883, 5176, 1385, 3552, 79816, 5364, 1906, 1982, 5357, 29904, 7071, 246778, 3491, 9921, 8313, 8723, 10148, 7077, 1490, 2022, 55655, 4609, 5142, 1436, 51593, 2625, 2624, 6288, 57556, 2…	1695	1431	16792	1.28767	0.0052779
GOTERM_BP_ALL	GO:0051094~positive regulation of developmental process	147	7.61264	0.000179202	2146, 1003, 91663, 3725, 8531, 3148, 3280, 3146, 5021, 2335, 3872, 285, 10409, 154, 1523, 2296, 2297, 3678, 3486, 2956, 5228, 604, 2201, 4488, 1894, 56998, 2651, 5176, 22883, 1385, 3552, 79816, 5364, 1906, 1982, 5357, 29904, 7071, 3491, 9921, 8313, 7077, 2022, 4609, 51593, 2625, 2624, 57556, 23531, 10221, 3315, 25805, 7042, 10276, 7336, 51804, 7049, 147372, 10801, 811, 595, 100133941, 91, 2778, 5…	1695	1089	16792	1.33728	0.00534346
GOTERM_BP_ALL	GO:0046685~response to arsenic-containing substance	11	0.569653	0.000178914	2872, 51593, 3162, 210, 467, 80149, 468, 9446, 5176, 1543, 4609	1695	27	16792	4.0361	0.00535236
GOTERM_BP_ALL	GO:0003279~cardiac septum development	23	1.19109	0.000181604	659, 3670, 27031, 2625, 3280, 4036, 3398, 23462, 655, 78987, 7474, 9249, 7042, 182, 3491, 64220, 4628, 7049, 2022, 9321, 9784, 6926, 4488	1695	96	16792	2.3735	0.0053973
GOTERM_BP_ALL	GO:0048646~anatomical structure formation involved in morphogenesis	154	7.97514	0.000184127	3725, 83700, 1290, 4041, 6772, 3280, 3146, 3281, 153572, 2335, 23462, 7296, 285, 6422, 2648, 3726, 6491, 2296, 2297, 7168, 3880, 3678, 79600, 23136, 5228, 604, 2201, 4488, 90627, 5176, 3552, 3693, 1906, 3856, 5547, 23509, 3685, 3491, 64220, 3914, 116150, 8313, 1490, 3911, 2022, 3912, 9644, 2625, 10529, 2624, 65082, 8038, 3315, 1843, 7042, 54475, 79977, 25902, 2274, 79971, 51804, 7049, 147372, 478…	1695	1151	16792	1.3255	0.0054544
GOTERM_BP_ALL	GO:0043434~response to peptide hormone	65	3.36613	0.000190663	4041, 5166, 6774, 682, 6772, 140710, 5021, 847, 488, 8835, 8836, 1583, 533, 4929, 10135, 3636, 57761, 7832, 5928, 29988, 5791, 634, 1385, 1036, 1906, 29904, 445, 5590, 8826, 1490, 23411, 4609, 133, 1959, 1958, 1373, 5618, 760, 155066, 8651, 8614, 3992, 2697, 2791, 3033, 55970, 8892, 245973, 6431, 1442, 890, 328, 1407, 6430, 858, 857, 2778, 655, 23189, 2688, 2689, 529, 1535, 4067, 142	1695	405	16792	1.58998	0.00562925
GOTERM_BP_ALL	GO:1904018~positive regulation of vasculature development	30	1.5536	0.000191601	133, 1958, 2624, 3146, 285, 7474, 3315, 80310, 6237, 388, 80149, 3678, 56005, 147372, 5228, 1545, 3576, 3670, 4846, 1948, 306, 634, 3552, 5054, 3162, 79924, 2113, 2022, 23411, 7057	1695	143	16792	2.07835	0.00563865
GOTERM_BP_ALL	GO:0000280~nuclear division	87	4.50544	0.000193576	5066, 57348, 4041, 84930, 64151, 29127, 332, 8678, 22974, 983, 387103, 27338, 9493, 2956, 5889, 259266, 4488, 201164, 11040, 8976, 23212, 29988, 25936, 3552, 1906, 26255, 79980, 9735, 28984, 9212, 2669, 11339, 10096, 6249, 4751, 83852, 11144, 9787, 29945, 4085, 9055, 201254, 81610, 11130, 11200, 1452, 4739, 51203, 113130, 7474, 6790, 9903, 29082, 1843, 55165, 6990, 3796, 7272, 54930, 811, 57542, …	1695	583	16792	1.47837	0.00567837
GOTERM_BP_ALL	GO:0030099~myeloid cell differentiation	57	2.95184	0.000197407	3725, 6722, 4495, 7538, 3148, 3149, 3146, 6422, 3623, 3726, 1050, 2150, 604, 87, 56998, 302, 3398, 634, 1385, 338382, 7071, 8451, 2113, 4792, 23411, 4609, 9644, 9948, 669, 1436, 2625, 2624, 760, 65082, 2034, 10365, 9846, 10272, 1028, 10221, 1499, 1030, 7049, 54681, 5305, 9935, 1969, 91, 2778, 1021, 182, 10935, 51282, 10456, 2353, 4067, 142	1695	343	16792	1.64632	0.00577194
GOTERM_BP_ALL	GO:0040017~positive regulation of locomotion	67	3.4697	0.000205243	3725, 91663, 9647, 3146, 2335, 10507, 10509, 80310, 6352, 2192, 4072, 388, 80149, 3678, 2150, 80005, 81, 5228, 3576, 2651, 306, 1081, 3552, 3309, 1906, 3685, 3918, 3491, 6405, 8829, 8826, 2113, 29984, 58191, 3912, 4609, 1601, 1436, 2625, 57556, 7869, 1956, 9723, 57111, 29105, 8613, 7474, 3315, 7042, 1366, 147372, 5962, 3554, 3655, 8482, 811, 659, 3673, 6278, 91, 2920, 5054, 286077, 152007, 1839, …	1695	422	16792	1.57288	0.00598126
GOTERM_BP_ALL	GO:0034097~response to cytokine	113	5.85189	0.000213669	3725, 8531, 7538, 2643, 6774, 6775, 6772, 8887, 7298, 5021, 3875, 6422, 2648, 3726, 6352, 2150, 9252, 3093, 3552, 27074, 166, 1906, 3856, 8942, 7077, 10148, 4502, 4501, 1612, 4792, 4609, 1436, 210, 2625, 5618, 2629, 8651, 1438, 27316, 10010, 2597, 3133, 5699, 23729, 3430, 2634, 2633, 23521, 100133941, 7316, 4171, 4170, 9181, 7052, 7057, 2182, 6722, 1147, 7706, 10581, 1050, 8835, 2194, 3433, 80149…	1695	802	16792	1.39584	0.00620629
GOTERM_BP_ALL	GO:0006809~nitric oxide biosynthetic process	18	0.93216	0.000219227	4846, 2644, 6648, 2643, 1956, 10365, 384, 2717, 857, 5025, 1906, 445, 493, 1728, 80149, 6542, 9314, 1545	1695	66	16792	2.70185	0.00634711
GOTERM_BP_ALL	GO:0000079~regulation of cyclin-dependent protein serine/threonine kinase activity	22	1.13931	0.000227601	29950, 595, 11065, 890, 1956, 151195, 51191, 23560, 1050, 28984, 1033, 9134, 5292, 1030, 993, 1647, 7128, 894, 57018, 1163, 1164, 896	1695	91	16792	2.39505	0.00654735
GOTERM_BP_ALL	GO:0044237~cellular metabolic process	1097	56.8099	0.000227538	1410, 54101, 3280, 332, 3281, 29028, 3283, 334, 221937, 90233, 63917, 3486, 2956, 8424, 2959, 1827, 8409, 8408, 23645, 3292, 79816, 5366, 2940, 723790, 29904, 7347, 3491, 6875, 8019, 2941, 10725, 84280, 10724, 2946, 1436, 653145, 7328, 5352, 57223, 5351, 1438, 6894, 1843, 6888, 7332, 22927, 7336, 8440, 1847, 79622, 6478, 1848, 516, 6477, 10733, 1845, 91120, 328, 79837, 7316, 6897, 1832, 7325, 512…	1695	10202	16792	1.06526	0.00656617
GOTERM_BP_ALL	GO:0044700~single organism signaling	694	35.9399	0.000229307	55233, 1410, 8882, 139818, 6774, 6775, 6772, 8418, 3280, 29127, 8887, 332, 946, 7348, 334, 154, 6491, 6352, 1728, 391195, 6866, 533, 63917, 3486, 79600, 2956, 2010, 1829, 604, 5228, 2202, 1827, 2201, 27071, 90627, 8408, 8870, 23645, 5361, 10099, 1326, 166, 27075, 5364, 57211, 23509, 5366, 1718, 10092, 143872, 408, 8727, 3491, 6875, 10096, 51167, 8723, 8313, 10725, 2946, 2022, 115677, 402, 5217, 6…	1695	6207	16792	1.10767	0.00657557
GOTERM_BP_ALL	GO:0045931~positive regulation of mitotic cell cycle	27	1.39824	0.000231429	4041, 5087, 3280, 51203, 113130, 332, 8678, 8318, 983, 6790, 1543, 5962, 5889, 1845, 595, 11065, 328, 3552, 1906, 28984, 994, 440, 7325, 8451, 894, 9787, 4085	1695	124	16792	2.15712	0.00661551
GOTERM_BP_ALL	GO:0032940~secretion by cell	132	6.83584	0.00023654	4041, 3146, 8676, 332, 5021, 2335, 286676, 2746, 1392, 6422, 334, 2744, 488, 6352, 2297, 114897, 6414, 43, 58533, 885, 2150, 3920, 2153, 8492, 23705, 27072, 1385, 3552, 1081, 1906, 51092, 80223, 5552, 408, 51167, 8723, 3916, 1490, 7078, 402, 2022, 55655, 5217, 1436, 2625, 2624, 6288, 65082, 19, 10874, 5045, 8651, 7042, 3033, 22927, 79971, 51706, 3133, 3799, 26056, 5899, 2633, 5768, 2778, 5054, 33…	1695	966	16792	1.35372	0.00674007
GOTERM_BP_ALL	GO:0023052~signaling	699	36.1989	0.000237709	55233, 1410, 8882, 139818, 6774, 6775, 6772, 8418, 3280, 29127, 8887, 332, 946, 7348, 334, 154, 6491, 6352, 1728, 391195, 6866, 533, 63917, 3486, 79600, 2956, 2010, 1829, 604, 5228, 2202, 1827, 2201, 27071, 90627, 8408, 8870, 23645, 5361, 10099, 1326, 166, 27075, 5364, 57211, 23509, 5366, 1718, 10092, 143872, 408, 8727, 3491, 6875, 10096, 51167, 8723, 8313, 10725, 2946, 2022, 115677, 402, 5217, 6…	1695	6260	16792	1.1062	0.00675225
GOTERM_BP_ALL	GO:0030323~respiratory tube development	35	1.81253	0.000238672	6722, 29899, 1956, 3280, 3146, 2034, 10365, 10272, 1392, 7474, 7965, 1499, 79977, 1050, 57190, 3988, 83716, 147372, 4781, 1544, 659, 6431, 4846, 27031, 10253, 10252, 3397, 1385, 51668, 1717, 64220, 8914, 1490, 3911, 84525	1695	180	16792	1.92632	0.00675852
GOTERM_BP_ALL	GO:0098602~single organism cell adhesion	110	5.69653	0.000242781	91663, 1003, 83700, 57348, 1001, 3280, 3146, 2335, 3728, 6352, 114897, 3678, 2150, 1829, 604, 57162, 23705, 2651, 1326, 3693, 3685, 246778, 3491, 10148, 3911, 3912, 1178, 2625, 5618, 2319, 342035, 10272, 6280, 3315, 7042, 10276, 1500, 8440, 5962, 3133, 1845, 5699, 26999, 811, 22862, 2633, 6279, 1465, 150084, 100133941, 2778, 23189, 3329, 3936, 1832, 896, 6722, 10507, 4072, 2192, 2195, 4860, 80005…	1695	779	16792	1.3989	0.00685327
GOTERM_BP_ALL	GO:1901605~alpha-amino acid metabolic process	37	1.91611	0.000253975	6301, 1373, 10549, 384, 1312, 2746, 5351, 2744, 38, 8836, 9775, 2673, 8892, 84706, 26227, 23057, 4942, 56474, 84245, 4846, 29968, 2731, 10491, 2593, 6507, 5033, 1036, 501, 275, 445, 493, 1719, 5832, 8942, 440, 875, 23382	1695	195	16792	1.87975	0.00714612
GOTERM_BP_ALL	GO:0001704~formation of primary germ layer	26	1.34645	0.000255693	659, 6722, 3673, 1290, 1969, 2335, 3281, 7296, 655, 3693, 7474, 1499, 1843, 2296, 3685, 3914, 79971, 3678, 9314, 2139, 2114, 3912, 1847, 1848, 2001, 4324	1695	118	16792	2.18285	0.00717225
GOTERM_BP_ALL	GO:1904029~regulation of cyclin-dependent protein kinase activity	22	1.13931	0.000267324	29950, 595, 11065, 890, 1956, 151195, 51191, 23560, 1050, 28984, 1033, 9134, 5292, 1030, 993, 1647, 7128, 894, 57018, 1163, 1164, 896	1695	92	16792	2.36901	0.00745163
GOTERM_BP_ALL	GO:0030512~negative regulation of transforming growth factor beta receptor signaling pathway	18	0.93216	0.000266523	23089, 203100, 3303, 7316, 858, 857, 3309, 7314, 7311, 25805, 163126, 5654, 58533, 26036, 7049, 2022, 23411, 2201	1695	67	16792	2.66152	0.00745208
GOTERM_BP_ALL	GO:1903845~negative regulation of cellular response to transforming growth factor beta stimulus	18	0.93216	0.000266523	23089, 203100, 3303, 7316, 858, 857, 3309, 7314, 7311, 25805, 163126, 5654, 58533, 26036, 7049, 2022, 23411, 2201	1695	67	16792	2.66152	0.00745208
GOTERM_BP_ALL	GO:0030968~endoplasmic reticulum unfolded protein response	28	1.45003	0.000271193	10130, 9570, 4189, 10954, 16, 8614, 37, 9695, 2673, 1649, 8440, 56005, 7184, 3576, 811, 64764, 595, 3304, 3303, 23645, 64061, 3309, 440, 1200, 467, 9709, 468, 55033	1695	132	16792	2.10144	0.00753612
GOTERM_BP_ALL	GO:0007154~cell communication	700	36.2506	0.000284813	55233, 1410, 8882, 139818, 6774, 6775, 6772, 8418, 3280, 29127, 8887, 332, 946, 1312, 7348, 334, 154, 6491, 6352, 1728, 391195, 6866, 533, 63917, 3486, 79600, 2956, 2010, 1829, 604, 5228, 2202, 1827, 2201, 27071, 90627, 8408, 8870, 23645, 5361, 10099, 1326, 166, 27075, 5364, 57211, 23509, 5366, 1718, 10092, 143872, 408, 8727, 3491, 6875, 10096, 51167, 8723, 8313, 10725, 2946, 2022, 115677, 402, 5…	1695	6275	16792	1.10514	0.0078892
GOTERM_BP_ALL	GO:0071294~cellular response to zinc ion	9	0.46608	0.000287409	4495, 4496, 4493, 4494, 4502, 4501, 1385, 142, 4489	1695	19	16792	4.69269	0.0079368
GOTERM_BP_ALL	GO:0030216~keratinocyte differentiation	26	1.34645	0.000293224	6703, 6705, 1001, 23254, 6706, 2317, 3872, 6707, 3868, 7474, 353139, 79977, 353141, 7062, 4488, 6431, 23022, 25932, 6278, 1969, 8626, 7051, 1832, 182, 26239, 3664	1695	119	16792	2.16451	0.00807241
GOTERM_BP_ALL	GO:1901566~organonitrogen compound biosynthetic process	178	9.21802	0.000304156	8531, 7538, 6774, 2643, 10797, 10209, 6164, 7298, 3872, 34, 2746, 1392, 9551, 2744, 38, 154, 10486, 54915, 6352, 1973, 4929, 91574, 57038, 10135, 8424, 51422, 10610, 56994, 10140, 205, 2651, 9446, 6785, 23645, 116496, 1906, 4833, 2940, 1982, 29904, 1719, 3491, 8942, 5832, 2941, 7077, 875, 79017, 2946, 144233, 1612, 4609, 211, 51593, 210, 2625, 6301, 64132, 19, 2629, 5045, 1915, 16, 22856, 10327, …	1695	1375	16792	1.28248	0.00834703
GOTERM_BP_ALL	GO:0090101~negative regulation of transmembrane receptor protein serine/threonine kinase signaling pathway	24	1.24288	0.000308636	10140, 23089, 203100, 3303, 10272, 7316, 858, 857, 3309, 7314, 6422, 7474, 7311, 25805, 163126, 5654, 58533, 26036, 10468, 7049, 2022, 168002, 23411, 2201	1695	106	16792	2.24305	0.00844414
GOTERM_BP_ALL	GO:0031032~actomyosin structure organization	30	1.5536	0.000313293	56203, 9948, 9647, 6722, 10529, 29127, 22998, 79822, 6422, 51466, 7168, 3880, 9493, 51804, 23136, 8500, 122786, 1266, 50848, 1265, 3693, 1906, 3856, 90102, 28984, 408, 1490, 4628, 71, 5217	1695	147	16792	2.02179	0.00846972
GOTERM_BP_ALL	GO:0030857~negative regulation of epithelial cell differentiation	13	0.673226	0.000311828	595, 2146, 6431, 3280, 6772, 2487, 3397, 8626, 857, 1499, 79977, 6926, 4488	1695	39	16792	3.30226	0.0084804
GOTERM_BP_ALL	GO:0043542~endothelial cell migration	31	1.60539	0.000312804	6722, 2625, 2050, 3146, 6772, 83442, 285, 8613, 7474, 3315, 10755, 388, 80149, 147372, 1545, 659, 90627, 4846, 1948, 1969, 5176, 3397, 306, 1906, 5547, 1942, 28984, 8829, 9314, 2113, 7057	1695	154	16792	1.99422	0.00848162
GOTERM_BP_ALL	GO:1901991~negative regulation of mitotic cell cycle phase transition	31	1.60539	0.000312804	2146, 11200, 983, 6790, 1843, 1030, 55835, 2273, 1647, 5111, 7272, 595, 91607, 57472, 131601, 7832, 890, 10217, 1017, 8626, 7316, 1063, 7314, 7311, 28984, 10769, 79960, 51451, 51339, 4085, 29883	1695	154	16792	1.99422	0.00848162
GOTERM_BP_ALL	GO:0045444~fat cell differentiation	37	1.91611	0.000311721	10974, 4041, 1959, 7538, 2625, 11221, 2624, 84498, 8651, 79689, 6422, 285590, 7474, 154, 1050, 201501, 80149, 4929, 1649, 6788, 22809, 3655, 57761, 4488, 595, 6648, 284207, 2487, 3398, 1385, 5997, 182, 3914, 51316, 9314, 10124, 23411	1695	197	16792	1.86067	0.00850276
GOTERM_BP_ALL	GO:0048660~regulation of smooth muscle cell proliferation	25	1.29467	0.000323818	3725, 4854, 6772, 1956, 10221, 1312, 1499, 80310, 6352, 7168, 3486, 10135, 3673, 56998, 3398, 6502, 1906, 3162, 7052, 7128, 9314, 1839, 1535, 4609, 7057	1695	113	16792	2.19177	0.00872728
GOTERM_BP_ALL	GO:0003012~muscle system process	64	3.31434	0.000330695	2146, 56203, 1410, 6722, 4660, 1147, 9456, 800, 5021, 384, 23171, 3281, 5025, 3728, 488, 154, 7168, 80149, 481, 8736, 29995, 80005, 2010, 10611, 1829, 10539, 4846, 9446, 140465, 3693, 1906, 143872, 1490, 1140, 7171, 9314, 2946, 72, 5318, 5142, 6752, 136, 10874, 2934, 114907, 57190, 2697, 6641, 9631, 6717, 3673, 59272, 8082, 2593, 857, 26509, 493, 8910, 3162, 5997, 1832, 2548, 1535, 142	1695	405	16792	1.56552	0.00888564
GOTERM_BP_ALL	GO:0007166~cell surface receptor signaling pathway	320	16.5717	0.000336043	3725, 6774, 6775, 6772, 3280, 8887, 55846, 7348, 3728, 154, 6352, 6491, 533, 63917, 3486, 2010, 604, 2202, 5228, 2201, 89853, 4488, 5361, 3093, 10099, 166, 5364, 27075, 57211, 3856, 5366, 23509, 10092, 7071, 3491, 10096, 8313, 1490, 3911, 4502, 2022, 7078, 4792, 4609, 1436, 1452, 5618, 19, 10221, 8038, 1438, 6500, 54475, 7042, 163126, 221393, 8440, 7049, 168002, 6478, 1845, 1442, 100133941, 59338…	1695	2669	16792	1.18777	0.00900228
GOTERM_BP_ALL	GO:0090288~negative regulation of cellular response to growth factor stimulus	27	1.39824	0.000344007	2625, 10272, 6422, 7474, 25805, 163126, 5654, 58533, 26036, 7049, 387914, 2201, 10140, 23089, 203100, 10253, 10252, 3303, 7316, 858, 857, 3309, 7314, 7311, 2022, 7057, 23411	1695	127	16792	2.10617	0.00918779
GOTERM_BP_ALL	GO:0051017~actin filament bundle assembly	27	1.39824	0.000344007	9647, 6722, 4739, 79822, 6422, 51466, 7168, 4430, 8500, 81, 87, 7184, 5074, 6624, 3397, 3693, 90102, 28984, 5357, 5358, 3936, 408, 1490, 55616, 29984, 51474, 5217	1695	127	16792	2.10617	0.00918779
GOTERM_BP_ALL	GO:0071901~negative regulation of protein serine/threonine kinase activity	27	1.39824	0.000344007	4041, 11221, 56940, 2629, 200734, 1028, 6422, 3315, 1050, 1843, 1030, 51422, 1847, 1848, 1845, 11065, 10253, 10252, 857, 655, 1852, 5570, 5997, 7128, 4067, 142679, 23411	1695	127	16792	2.10617	0.00918779
GOTERM_BP_ALL	GO:0097421~liver regeneration	11	0.569653	0.000351919	2146, 595, 3162, 1956, 6430, 7298, 5111, 5774, 4792, 4609, 6790	1695	29	16792	3.75775	0.00934361
GOTERM_BP_ALL	GO:0003205~cardiac chamber development	31	1.60539	0.000351172	6722, 2625, 3280, 23462, 78987, 7474, 9249, 79977, 7042, 2296, 7168, 2274, 10277, 7049, 9321, 6926, 4488, 659, 3670, 27031, 4036, 3398, 655, 1832, 182, 3491, 64220, 4628, 2022, 5318, 9784	1695	155	16792	1.98136	0.009351
GOTERM_BP_ALL	GO:0044057~regulation of system process	76	3.93578	0.000375437	2053, 6722, 4660, 5021, 23171, 1312, 5025, 3728, 1392, 1573, 3623, 2744, 488, 154, 7168, 114897, 3775, 483, 80149, 59342, 481, 29995, 885, 2150, 80005, 1829, 55799, 10539, 4846, 9446, 3814, 1906, 80223, 143872, 9921, 1490, 9314, 6446, 2946, 5318, 5142, 6752, 133, 1373, 136, 10874, 1956, 2034, 55, 2629, 114907, 7042, 57190, 2697, 5349, 11343, 9631, 659, 26056, 6717, 3673, 59272, 1407, 857, 2778, 2…	1695	504	16792	1.49388	0.00993619
GOTERM_BP_ALL	GO:0002009~morphogenesis of an epithelium	78	4.03936	0.000388976	6722, 4041, 54101, 6772, 3280, 153572, 3872, 3868, 6422, 57822, 2648, 6491, 2297, 80144, 388, 6259, 3678, 79600, 5228, 6926, 4488, 90627, 9500, 84133, 56998, 27031, 1948, 25932, 22881, 5361, 8626, 634, 7314, 1906, 7311, 90102, 3491, 8829, 9314, 83852, 51339, 3911, 2022, 4609, 1601, 9948, 1436, 133, 2625, 5087, 760, 1956, 9723, 7474, 1499, 79977, 7042, 2697, 25902, 51804, 6788, 5699, 8549, 2348, 2…	1695	521	16792	1.48317	0.010263
GOTERM_BP_ALL	GO:0006801~superoxide metabolic process	16	0.828586	0.000394104	10516, 4846, 6648, 2643, 7001, 1956, 655, 285590, 1906, 1728, 1719, 79400, 51167, 2150, 1535, 9644	1695	57	16792	2.78085	0.0103381
GOTERM_BP_ALL	GO:0043409~negative regulation of MAPK cascade	30	1.5536	0.000396664	11221, 56940, 2629, 200734, 91862, 6422, 1843, 2192, 65018, 2150, 1847, 1848, 1845, 55872, 10253, 2633, 10252, 857, 655, 284996, 1852, 408, 5997, 467, 51339, 9314, 7078, 4067, 142679, 4609	1695	149	16792	1.99465	0.0103456
GOTERM_BP_ALL	GO:0035967~cellular response to topologically incorrect protein	30	1.5536	0.000396664	10130, 9570, 4189, 10954, 16, 8614, 37, 9695, 23753, 2673, 1649, 8440, 56005, 7184, 3576, 811, 64764, 595, 3304, 3303, 23645, 64061, 3309, 440, 1200, 9709, 4287, 467, 468, 55033	1695	149	16792	1.99465	0.0103456
GOTERM_BP_ALL	GO:0034620~cellular response to unfolded protein	28	1.45003	0.000395692	10130, 9570, 4189, 10954, 16, 8614, 37, 9695, 2673, 1649, 8440, 56005, 7184, 3576, 811, 64764, 595, 3304, 3303, 23645, 64061, 3309, 440, 1200, 467, 9709, 468, 55033	1695	135	16792	2.05474	0.0103498
GOTERM_BP_ALL	GO:0048640~negative regulation of developmental growth	21	1.08752	0.000393685	57142, 57556, 7869, 10507, 9723, 1081, 2778, 10509, 8614, 6422, 7474, 154, 2697, 6405, 8829, 6259, 51316, 23286, 6788, 6532, 8482	1695	88	16792	2.36412	0.0103568
GOTERM_BP_ALL	GO:0006260~DNA replication	49	2.53755	0.000401329	3725, 11200, 8882, 1956, 9768, 51659, 8318, 157777, 9361, 983, 4928, 43, 6418, 4678, 6119, 5111, 4781, 116028, 5427, 23594, 811, 4172, 4175, 4174, 81620, 580, 4176, 5928, 4673, 1017, 1111, 64061, 7153, 3159, 51053, 1854, 4171, 23560, 7884, 9134, 2237, 5937, 993, 8914, 898, 23411, 201254, 142, 5931	1695	290	16792	1.6739	0.0104368
GOTERM_BP_ALL	GO:0007052~mitotic spindle organization	13	0.673226	0.000404992	6491, 2009, 10769, 9212, 29899, 29127, 3925, 9493, 3796, 7272, 51119, 9055, 6790	1695	40	16792	3.21971	0.0105018
GOTERM_BP_ALL	GO:0044093~positive regulation of molecular function	229	11.8591	0.00040829	3725, 54101, 139818, 6774, 3280, 29127, 2335, 3728, 154, 10486, 4616, 6352, 7168, 51776, 7164, 3486, 29128, 2956, 57761, 90627, 4216, 23645, 1326, 5364, 5366, 143872, 408, 1719, 3491, 51099, 8313, 7077, 1490, 2946, 123879, 55655, 4792, 4609, 5217, 1436, 26206, 347735, 5618, 23531, 79822, 1438, 6500, 7042, 7332, 8440, 1847, 1848, 5899, 100133941, 7316, 9181, 1839, 7057, 4660, 23234, 83442, 55789, …	1695	1840	16792	1.23296	0.0105569
GOTERM_BP_ALL	GO:0006469~negative regulation of protein kinase activity	42	2.17504	0.000412315	9647, 4041, 11221, 56940, 2629, 55450, 200734, 868, 1028, 8651, 10221, 6422, 3315, 1843, 4616, 1050, 8835, 1030, 1647, 58533, 51422, 1847, 1848, 1845, 57761, 11065, 10253, 10252, 634, 857, 4298, 655, 1852, 5570, 5997, 7128, 64793, 9961, 4067, 142679, 23411, 9052	1695	237	16792	1.75563	0.0106305
GOTERM_BP_ALL	GO:0008015~blood circulation	76	3.93578	0.000422871	2053, 4041, 2643, 6772, 5021, 23171, 5025, 3728, 1392, 1573, 488, 154, 2296, 7168, 3775, 483, 80149, 59342, 481, 2150, 80005, 1829, 2153, 1827, 50848, 55799, 10539, 4846, 128, 56998, 6648, 10059, 9446, 3398, 634, 1906, 5547, 143872, 11188, 5973, 1490, 6051, 6446, 2946, 2022, 5318, 64167, 5142, 133, 1373, 136, 1956, 2034, 7042, 2697, 5349, 2028, 9631, 659, 4012, 6717, 59272, 857, 26509, 493, 3162,…	1695	506	16792	1.48798	0.0108098
GOTERM_BP_ALL	GO:0045937~positive regulation of phosphate metabolic process	140	7.25013	0.000421857	2146, 3725, 6774, 3280, 3146, 22974, 1392, 154, 10486, 4616, 6352, 114897, 51776, 3486, 7164, 3678, 885, 2150, 51422, 1894, 2651, 22881, 9252, 4216, 23645, 3093, 3552, 1326, 116496, 1906, 8682, 408, 3491, 8313, 60370, 7077, 1490, 84280, 2022, 4609, 5217, 1436, 6288, 5618, 23531, 19, 2629, 8651, 7042, 1647, 55004, 1847, 1848, 8189, 595, 5899, 6278, 100133941, 91, 7316, 2778, 493, 994, 9181, 152007…	1695	1049	16792	1.32216	0.0108142
GOTERM_BP_ALL	GO:0010562~positive regulation of phosphorus metabolic process	140	7.25013	0.000421857	2146, 3725, 6774, 3280, 3146, 22974, 1392, 154, 10486, 4616, 6352, 114897, 51776, 3486, 7164, 3678, 885, 2150, 51422, 1894, 2651, 22881, 9252, 4216, 23645, 3093, 3552, 1326, 116496, 1906, 8682, 408, 3491, 8313, 60370, 7077, 1490, 84280, 2022, 4609, 5217, 1436, 6288, 5618, 23531, 19, 2629, 8651, 7042, 1647, 55004, 1847, 1848, 8189, 595, 5899, 6278, 100133941, 91, 7316, 2778, 493, 994, 9181, 152007…	1695	1049	16792	1.32216	0.0108142
GOTERM_BP_ALL	GO:0010508~positive regulation of autophagy	20	1.03573	0.000420749	11040, 8408, 23677, 5899, 2629, 79837, 8678, 23367, 7405, 29110, 154, 79156, 10769, 3162, 80149, 10641, 65018, 572, 5305, 23411	1695	82	16792	2.41629	0.0108163
[truncated: 2,408 more rows]
