# Supplementary material for: Placenta-Specific Genes, Their Regulation During Villous Trophoblast Differentiation and Dysregulation in Preterm Preeclampsia
Source: Int J Mol Sci. 2020 Jan 17;21(2):628. doi: 10.3390/ijms21020628 (PMC7013556; doi:10.3390/ijms21020628)
Supplement: Supplementary file 1 [file ijms-21-00628-s001.zip › TableS5_Gene_module_enrichments.xlsx]

## Sheet: M1-M2-M3-M7 genes
PROBE_ID	Entrez	Symbol	Module	Description
ILMN_1704961	71	ACTG1	M1 - brown	actin gamma 1
ILMN_2243308	91	ACVR1B	M1 - brown	activin A receptor type 1B
ILMN_1666096	2181	ACSL3	M1 - brown	acyl-CoA synthetase long-chain family member 3
ILMN_1711807	23284	ADGRL3	M1 - brown	adhesion G protein-coupled receptor L3
ILMN_1702933	79924	ADM2	M1 - brown	adrenomedullin 2
ILMN_3246401	83543	AIF1L	M1 - brown	allograft inflammatory factor 1 like
ILMN_2148847	55122	AKIRIN2	M1 - brown	akirin 2
ILMN_1667994	262	AMD1	M1 - brown	adenosylmethionine decarboxylase 1
ILMN_1774207	285	ANGPT2	M1 - brown	angiopoietin 2
ILMN_2226304	57182	ANKRD50	M1 - brown	ankyrin repeat domain 50
ILMN_1674394	57136	APMAP	M1 - brown	adipocyte plasma membrane associated protein
ILMN_2219466	200315	APOBEC3A	M1 - brown	apolipoprotein B mRNA editing enzyme catalytic subunit 3A
ILMN_1664016	23370	ARHGEF18	M1 - brown	Rho/Rac guanine nucleotide exchange factor 18
ILMN_1768394	10092	ARPC5	M1 - brown	actin related protein 2/3 complex subunit 5
ILMN_1685441	55616	ASAP3	M1 - brown	ArfGAP with SH3 domain, ankyrin repeat and PH domain 3
ILMN_1723412	430	ASCL2	M1 - brown	achaete-scute family bHLH transcription factor 2
ILMN_2048700	29028	ATAD2	M1 - brown	ATPase family, AAA domain containing 2
ILMN_1676393	516	ATP5G1	M1 - brown	ATP synthase, H+ transporting, mitochondrial Fo complex subunit C1 (subunit 9)
ILMN_1671731	60370	AVPI1	M1 - brown	arginine vasopressin induced 1
ILMN_3230880	222389	BEND7	M1 - brown	BEN domain containing 7
ILMN_1797793	645	BLVRB	M1 - brown	biliverdin reductase B
ILMN_2070896	659	BMPR2	M1 - brown	bone morphogenetic protein receptor type 2
ILMN_1707339	10950	BTG3	M1 - brown	BTG anti-proliferation factor 3
ILMN_1729288	114904	C1QTNF6	M1 - brown	C1q and tumor necrosis factor related protein 6
ILMN_2184612	79669	C3orf52	M1 - brown	chromosome 3 open reading frame 52
ILMN_1668629	401115	C4orf48	M1 - brown	chromosome 4 open reading frame 48
ILMN_1718336	84310	C7orf50	M1 - brown	chromosome 7 open reading frame 50
ILMN_1804735	875	CBS	M1 - brown	cystathionine-beta-synthase
ILMN_1712943	885	CCK	M1 - brown	cholecystokinin
ILMN_1810069	151195	CCNYL1	M1 - brown	cyclin Y like 1
ILMN_1805519	100133941	CD24	M1 - brown	CD24 molecule
ILMN_1653443	1017	CDK2	M1 - brown	cyclin dependent kinase 2
ILMN_1716815	634	CEACAM1	M1 - brown	carcinoembryonic antigen related cell adhesion molecule 1
ILMN_1664028	1059	CENPB	M1 - brown	centromere protein B
ILMN_3203444	51148	CERCAM	M1 - brown	cerebral endothelial cell adhesion molecule
ILMN_1746801	57530	CGN	M1 - brown	cingulin
ILMN_1740170	400916	CHCHD10	M1 - brown	coiled-coil-helix-coiled-coil-helix domain containing 10
ILMN_1763491	1159	CKMT1B	M1 - brown	creatine kinase, mitochondrial 1B
ILMN_1724686	9076	CLDN1	M1 - brown	claudin 1
ILMN_1815319	146223	CMTM4	M1 - brown	CKLF like MARVEL transmembrane domain containing 4
ILMN_1770290	1265	CNN2	M1 - brown	calponin 2
ILMN_1813746	7464	CORO2A	M1 - brown	coronin 2A
ILMN_1784294	51200	CPA4	M1 - brown	carboxypeptidase A4
ILMN_1682928	54504	CPVL	M1 - brown	carboxypeptidase, vitellogenic like
ILMN_1676665	404093	CUEDC1	M1 - brown	CUE domain containing 1
ILMN_1744604	1535	CYBA	M1 - brown	cytochrome b-245 alpha chain
ILMN_2087692	79901	CYBRD1	M1 - brown	cytochrome b reductase 1
ILMN_1758731	1573	CYP2J2	M1 - brown	cytochrome P450 family 2 subfamily J member 2
ILMN_2363475	1442	CSH1	M1 - brown	chorionic somatomammotropin hormone 1
ILMN_1693617	1443	CSH2	M1 - brown	chorionic somatomammotropin hormone 2
ILMN_2403566	1444	CSHL1	M1 - brown	chorionic somatomammotropin hormone like 1
ILMN_1801068	51339	DACT1	M1 - brown	dishevelled binding antagonist of beta catenin 1
ILMN_1802456	1635	DCTD	M1 - brown	dCMP deaminase
ILMN_1666503	27147	DENND2A	M1 - brown	DENN domain containing 2A
ILMN_1807455	51635	DHRS7	M1 - brown	dehydrogenase/reductase 7
ILMN_1733998	10170	DHRS9	M1 - brown	dehydrogenase/reductase 9
ILMN_1759598	1749	DLX5	M1 - brown	distal-less homeobox 5
ILMN_1655614	1832	DSP	M1 - brown	desmoplakin
ILMN_1659462	54935	DUSP23	M1 - brown	dual specificity phosphatase 23
ILMN_1772796	140735	DYNLL2	M1 - brown	dynein light chain LC8-type 2
ILMN_1803348	23301	EHBP1	M1 - brown	EH domain binding protein 1
ILMN_2109197	23136	EPB41L3	M1 - brown	erythrocyte membrane protein band 4.1 like 3
ILMN_2160210	4072	EPCAM	M1 - brown	epithelial cell adhesion molecule
ILMN_2214910	2050	EPHB4	M1 - brown	EPH receptor B4
ILMN_1668092	90952	ESAM	M1 - brown	endothelial cell adhesion molecule
ILMN_1804064	2104	ESRRG	M1 - brown	estrogen related receptor gamma
ILMN_3266606	2171	FABP5	M1 - brown	fatty acid binding protein 5
ILMN_1667966	116496	FAM129A	M1 - brown	family with sequence similarity 129 member A
ILMN_1668619	57613	FAM234B	M1 - brown	family with sequence similarity 234 member B
ILMN_2223941	10516	FBLN5	M1 - brown	fibulin 5
ILMN_2089977	360132	FKBP9P1	M1 - brown	FK506 binding protein 9 pseudogene 1
ILMN_1664922	2317	FLNB	M1 - brown	filamin B
ILMN_2346339	2348	FOLR1	M1 - brown	folate receptor 1
ILMN_1731648	55810	FOXJ2	M1 - brown	forkhead box J2
ILMN_1762312	55572	FOXRED1	M1 - brown	FAD dependent oxidoreductase domain containing 1
ILMN_1716246	2487	FRZB	M1 - brown	frizzled-related protein
ILMN_1730670	10272	FSTL3	M1 - brown	follistatin like 3
ILMN_2309848	53827	FXYD5	M1 - brown	FXYD domain containing ion transport regulator 5
ILMN_1784706	2564	GABRE	M1 - brown	gamma-aminobutyric acid type A receptor epsilon subunit
ILMN_1782705	729428	GAGE12B	M1 - brown	G antigen 12B
ILMN_1673773	374378	GALNT18	M1 - brown	polypeptide N-acetylgalactosaminyltransferase 18
ILMN_1774901	79153	GDPD3	M1 - brown	glycerophosphodiester phosphodiesterase domain containing 3
ILMN_1778240	54438	GFOD1	M1 - brown	glucose-fructose oxidoreductase domain containing 1
ILMN_2220187	2673	GFPT1	M1 - brown	glutamine--fructose-6-phosphate transaminase 1
ILMN_2101526	79017	GGCT	M1 - brown	gamma-glutamylcyclotransferase
ILMN_2328874	2688	GH1	M1 - brown	growth hormone 1
ILMN_1659354	2689	GH2	M1 - brown	growth hormone 2
ILMN_1766637	2717	GLA	M1 - brown	galactosidase alpha
ILMN_2402600	169792	GLIS3	M1 - brown	GLIS family zinc finger 3
ILMN_2188722	2744	GLS	M1 - brown	glutaminase
ILMN_1673380	55970	GNG12	M1 - brown	G protein subunit gamma 12
ILMN_1694106	23171	GPD1L	M1 - brown	glycerol-3-phosphate dehydrogenase 1-like
ILMN_1682599	9052	GPRC5A	M1 - brown	G protein-coupled receptor class C group 5 member A
ILMN_2139816	29899	GPSM2	M1 - brown	G-protein signaling modulator 2
ILMN_1726666	2878	GPX3	M1 - brown	glutathione peroxidase 3
ILMN_1737857	2959	GTF2B	M1 - brown	general transcription factor IIB
ILMN_1769705	440093	H3F3C	M1 - brown	H3 histone family member 3C
ILMN_2107991	22927	HABP4	M1 - brown	hyaluronan binding protein 4
ILMN_2197846	3032	HADHB	M1 - brown	hydroxyacyl-CoA dehydrogenase/3-ketoacyl-CoA thiolase/enoyl-CoA hydratase (trifunctional protein), beta subunit
ILMN_1756022	8336	HIST1H2AM	M1 - brown	histone cluster 1 H2A family member m
ILMN_1716195	8339	HIST1H2BG	M1 - brown	histone cluster 1 H2B family member g
ILMN_1764850	3241	HPCAL1	M1 - brown	hippocalcin like 1
ILMN_1676563	5654	HTRA1	M1 - brown	HtrA serine peptidase 1
ILMN_2099277	203100	HTRA4	M1 - brown	HtrA serine peptidase 4
ILMN_1702447	10644	IGF2BP2	M1 - brown	insulin like growth factor 2 mRNA binding protein 2
ILMN_1746085	3486	IGFBP3	M1 - brown	insulin like growth factor binding protein 3
ILMN_1803819	8826	IQGAP1	M1 - brown	IQ motif containing GTPase activating protein 1
ILMN_1725946	3664	IRF6	M1 - brown	interferon regulatory factor 6
ILMN_1792679	3678	ITGA5	M1 - brown	integrin subunit alpha 5
ILMN_3239181	85450	ITPRIP	M1 - brown	inositol 1,4,5-trisphosphate receptor interacting protein
ILMN_1764177	3720	JARID2	M1 - brown	jumonji and AT-rich interaction domain containing 2
ILMN_1709937	3783	KCNN4	M1 - brown	potassium calcium-activated channel subfamily N member 4
ILMN_1776121	343990	KIAA1211L	M1 - brown	KIAA1211 like
ILMN_1730777	3880	KRT19	M1 - brown	keratin 19
ILMN_1791545	25984	KRT23	M1 - brown	keratin 23
ILMN_1658802	200185	KRTCAP2	M1 - brown	keratinocyte associated protein 2
ILMN_1807491	3904	LAIR2	M1 - brown	leukocyte associated immunoglobulin like receptor 2
ILMN_1745110	9741	LAPTM4A	M1 - brown	lysosomal protein transmembrane 4 alpha
ILMN_1681590	23367	LARP1	M1 - brown	La ribonucleoprotein domain family member 1
ILMN_3238058	151162	LOC151162	M1 - brown	hypothetical LOC151162
ILMN_1796999	401220	LOC401220	M1 - brown	uncharacterized LOC401220
ILMN_1651254	4026	LPP	M1 - brown	LIM domain containing preferred translocation partner in lipoma
ILMN_2129161	2615	LRRC32	M1 - brown	leucine rich repeat containing 32
ILMN_1764885	164312	LRRN4	M1 - brown	leucine rich repeat neuronal 4
ILMN_1715024	4047	LSS	M1 - brown	lanosterol synthase (2,3-oxidosqualene-lanosterol cyclase)
ILMN_2322375	23764	MAFF	M1 - brown	MAF bZIP transcription factor F
ILMN_1741159	1326	MAP3K8	M1 - brown	mitogen-activated protein kinase kinase kinase 8
ILMN_1732452	7867	MAPKAPK3	M1 - brown	mitogen-activated protein kinase-activated protein kinase 3
ILMN_1717195	8932	MBD2	M1 - brown	methyl-CpG binding domain protein 2
ILMN_2303166	55796	MBNL3	M1 - brown	muscleblind like splicing regulator 3
ILMN_1760174	56922	MCCC1	M1 - brown	methylcrotonoyl-CoA carboxylase 1
ILMN_1756806	4170	MCL1	M1 - brown	BCL2 family apoptosis regulator
ILMN_1764383	57192	MCOLN1	M1 - brown	mucolipin 1
ILMN_2212909	9833	MELK	M1 - brown	maternal embryonic leucine zipper kinase
ILMN_1787981	4237	MFAP2	M1 - brown	microfibrillar associated protein 2
ILMN_1710209	54842	MFSD6	M1 - brown	major facilitator superfamily domain containing 6
ILMN_1706590	4298	MLLT1	M1 - brown	MLLT1, super elongation complex subunit
ILMN_1733937	23531	MMD	M1 - brown	monocyte to macrophage differentiation associated
ILMN_2317701	8510	MMP23B	M1 - brown	matrix metallopeptidase 23B
ILMN_1717046	79817	MOB3B	M1 - brown	MOB kinase activator 3B
ILMN_1691156	4489	MT1A	M1 - brown	metallothionein 1A
ILMN_2173611	4493	MT1E	M1 - brown	metallothionein 1E
ILMN_1718766	4494	MT1F	M1 - brown	metallothionein 1F
ILMN_1715401	4495	MT1G	M1 - brown	metallothionein 1G
ILMN_2124802	4496	MT1H	M1 - brown	metallothionein 1H
ILMN_1775170	4501	MT1X	M1 - brown	metallothionein 1X
ILMN_1686664	4502	MT2A	M1 - brown	metallothionein 2A
ILMN_1674706	10797	MTHFD2	M1 - brown	methylenetetrahydrofolate dehydrogenase (NADP+ dependent) 2, methenyltetrahydrofolate cyclohydrolase
ILMN_1787844	56005	MYDGF	M1 - brown	myeloid derived growth factor
ILMN_2093027	4430	MYO1B	M1 - brown	myosin IB
ILMN_1794623	55672	NBPF1	M1 - brown	neuroblastoma breakpoint family member 1
ILMN_2340052	9612	NCOR2	M1 - brown	nuclear receptor corepressor 2
ILMN_1773154	4792	NFKBIA	M1 - brown	NFKB inhibitor alpha
ILMN_1670099	115677	NOSTRIN	M1 - brown	nitric oxide synthase trafficking
ILMN_1777453	256933	NPB	M1 - brown	neuropeptide B
ILMN_1739690	10886	NPFFR2	M1 - brown	neuropeptide FF receptor 2
ILMN_1689318	9891	NUAK1	M1 - brown	NUAK family kinase 1
ILMN_1732776	4928	NUP98	M1 - brown	nucleoporin 98
ILMN_2405602	114876	OSBPL1A	M1 - brown	oxysterol binding protein like 1A
ILMN_1804929	5021	OXTR	M1 - brown	oxytocin receptor
ILMN_2313901	5066	PAM	M1 - brown	peptidylglycine alpha-amidating monooxygenase
ILMN_1721770	5069	PAPPA	M1 - brown	pappalysin 1
ILMN_1784678	5087	PBX1	M1 - brown	PBX homeobox 1
ILMN_1746888	26577	PCOLCE2	M1 - brown	procollagen C-endopeptidase enhancer 2
ILMN_1805737	5214	PFKP	M1 - brown	phosphofructokinase, platelet
ILMN_1775448	5217	PFN2	M1 - brown	profilin 2
ILMN_1704537	26227	PHGDH	M1 - brown	phosphoglycerate dehydrogenase
ILMN_1671557	7262	PHLDA2	M1 - brown	pleckstrin homology like domain family A member 2
ILMN_1752249	9780	PIEZO1	M1 - brown	piezo type mechanosensitive ion channel component 1
ILMN_1705985	5277	PIGA	M1 - brown	phosphatidylinositol glycan anchor biosynthesis class A
ILMN_1674386	5307	PITX1	M1 - brown	paired like homeodomain 1
ILMN_2337263	5570	PKIB	M1 - brown	protein kinase (cAMP-dependent, catalytic) inhibitor beta
ILMN_2386973	5318	PKP2	M1 - brown	plakophilin 2
ILMN_1762561	8399	PLA2G10	M1 - brown	phospholipase A2 group X
ILMN_1754207	10761	PLAC1	M1 - brown	placenta specific 1
ILMN_2093343	51316	PLAC8	M1 - brown	placenta specific 8
ILMN_1662839	59338	PLEKHA1	M1 - brown	pleckstrin homology domain containing A1
ILMN_1796339	59339	PLEKHA2	M1 - brown	pleckstrin homology domain containing A2
ILMN_1703433	57048	PLSCR3	M1 - brown	phospholipid scramblase 3
ILMN_1715896	10654	PMVK	M1 - brown	phosphomevalonate kinase
ILMN_2337058	64840	PORCN	M1 - brown	porcupine homolog (Drosophila)
ILMN_1664855	81706	PPP1R14C	M1 - brown	protein phosphatase 1 regulatory inhibitor subunit 14C
ILMN_1814213	130814	PQLC3	M1 - brown	PQ loop repeat containing 3
ILMN_1717262	10544	PROCR	M1 - brown	protein C receptor
ILMN_1797776	11098	PRSS23	M1 - brown	protease, serine 23
ILMN_1798000	5669	PSG1	M1 - brown	pregnancy specific beta-1-glycoprotein 1
ILMN_1728734	5673	PSG5	M1 - brown	pregnancy specific beta-1-glycoprotein 5
ILMN_1772768	5676	PSG7	M1 - brown	pregnancy specific beta-1-glycoprotein 7 (gene/pseudogene)
ILMN_2077905	5738	PTGFRN	M1 - brown	prostaglandin F2 receptor inhibitor
ILMN_2380163	5792	PTPRF	M1 - brown	protein tyrosine phosphatase, receptor type F
ILMN_1720322	5805	PTS	M1 - brown	6-pyruvoyltetrahydropterin synthase
ILMN_1677305	5817	PVR	M1 - brown	poliovirus receptor
ILMN_1677843	53917	RAB24	M1 - brown	RAB24, member RAS oncogene family
ILMN_2115434	10981	RAB32	M1 - brown	RAB32, member RAS oncogene family
ILMN_1741632	5866	RAB3IL1	M1 - brown	RAB3A interacting protein like 1
ILMN_1770053	5931	RBBP7	M1 - brown	RB binding protein 7, chromatin remodeling factor
ILMN_1780057	5973	RENBP	M1 - brown	renin binding protein
ILMN_1716895	6119	RPA3	M1 - brown	replication protein A3
ILMN_1714809	22934	RPIA	M1 - brown	ribose 5-phosphate isomerase A
ILMN_1657515	9252	RPS6KA5	M1 - brown	ribosomal protein S6 kinase A5
ILMN_1699772	58528	RRAGD	M1 - brown	Ras related GTP binding D
ILMN_1780825	6237	RRAS	M1 - brown	related RAS viral (r-ras) oncogene homolog
ILMN_1729801	6279	S100A8	M1 - brown	S100 calcium binding protein A8
ILMN_1655595	5270	SERPINE2	M1 - brown	serpin family E member 2
ILMN_2141482	5176	SERPINF1	M1 - brown	serpin family F member 1
ILMN_1670305	710	SERPING1	M1 - brown	serpin family G member 1
ILMN_2149164	6422	SFRP1	M1 - brown	secreted frizzled related protein 1
ILMN_3229324	6446	SGK1	M1 - brown	serum/glucocorticoid regulated kinase 1
ILMN_1808501	30011	SH3KBP1	M1 - brown	SH3 domain containing kinase binding protein 1
ILMN_1764723	285590	SH3PXD2B	M1 - brown	SH3 and PX domains 2B
ILMN_2279413	6477	SIAH1	M1 - brown	siah E3 ubiquitin protein ligase 1
ILMN_1801313	6478	SIAH2	M1 - brown	siah E3 ubiquitin protein ligase 2
ILMN_1773002	387640	SKIDA1	M1 - brown	SKI/DACH domain containing 1
ILMN_1729691	9120	SLC16A6	M1 - brown	solute carrier family 16 member 6
ILMN_1716359	80704	SLC19A3	M1 - brown	solute carrier family 19 member 3
ILMN_1735386	55867	SLC22A11	M1 - brown	solute carrier family 22 member 11
ILMN_1746578	9962	SLC23A2	M1 - brown	solute carrier family 23 member 2
ILMN_2377199	28965	SLC27A6	M1 - brown	solute carrier family 27 member 6
ILMN_2075189	54733	SLC35F2	M1 - brown	solute carrier family 35 member F2
ILMN_1683492	55065	SLC52A1	M1 - brown	solute carrier family 52 member 1
ILMN_1683859	6541	SLC7A1	M1 - brown	solute carrier family 7 member 1
ILMN_1705231	6578	SLCO2A1	M1 - brown	solute carrier organic anion transporter family member 2A1
ILMN_1775111	27044	SND1	M1 - brown	staphylococcal nuclease and tudor domain containing 1
ILMN_1673676	27131	SNX5	M1 - brown	sorting nexin 5
ILMN_1683755	9580	SOX13	M1 - brown	SRY-box 13
ILMN_2354222	26206	SPAG8	M1 - brown	sperm associated antigen 8
ILMN_2400219	6717	SRI	M1 - brown	sorcin
ILMN_1658706	10610	ST6GALNAC2	M1 - brown	ST6 N-acetylgalactosaminide alpha-2,6-sialyltransferase 2
ILMN_1696419	2040	STOM	M1 - brown	stomatin
ILMN_1657847	256979	SUN3	M1 - brown	Sad1 and UNC84 domain containing 3
ILMN_1803745	6821	SUOX	M1 - brown	sulfite oxidase
ILMN_2090105	8407	TAGLN2	M1 - brown	transgelin 2
ILMN_1731181	55852	TEX2	M1 - brown	testis expressed 2
ILMN_1721134	7051	TGM1	M1 - brown	transglutaminase 1
ILMN_1814917	7089	TLE2	M1 - brown	transducin like enhancer of split 2
ILMN_2220739	55002	TMCO3	M1 - brown	transmembrane and coiled-coil domains 3
ILMN_2067607	54664	TMEM106B	M1 - brown	transmembrane protein 106B
ILMN_1809947	132332	TMEM155	M1 - brown	transmembrane protein 155
ILMN_1738220	340206	TREML3P	M1 - brown	triggering receptor expressed on myeloid cells like 3, pseudogene
ILMN_1803811	10221	TRIB1	M1 - brown	tribbles pseudokinase 1
ILMN_2161746	9322	TRIP10	M1 - brown	thyroid hormone receptor interactor 10
ILMN_1692177	8848	TSC22D1	M1 - brown	TSC22 domain family member 1
ILMN_1777881	26262	TSPAN17	M1 - brown	tetraspanin 17
ILMN_1784300	7277	TUBA4A	M1 - brown	tubulin alpha 4a
ILMN_2183409	7316	UBC	M1 - brown	ubiquitin C
ILMN_2390338	10477	UBE2E3	M1 - brown	ubiquitin conjugating enzyme E2 E3
ILMN_1713759	51465	UBE2J1	M1 - brown	ubiquitin conjugating enzyme E2 J1
ILMN_1810729	5412	UBL3	M1 - brown	ubiquitin like 3
ILMN_1655637	11045	UPK1A	M1 - brown	uroplakin 1A
ILMN_2386818	55665	URGCP	M1 - brown	upregulator of cell proliferation
ILMN_1700690	10493	VAT1	M1 - brown	vesicle amine transport 1
ILMN_1705310	7716	VEZF1	M1 - brown	vascular endothelial zinc finger 1
ILMN_1714586	389136	VGLL3	M1 - brown	vestigial like family member 3
ILMN_1753885	54915	YTHDF1	M1 - brown	YTH N6-methyladenosine RNA binding protein 1
ILMN_3239445	100128927	ZBTB42	M1 - brown	zinc finger and BTB domain containing 42
ILMN_1672295	80149	ZC3H12A	M1 - brown	zinc finger CCCH-type containing 12A
ILMN_1726266	8038	ADAM12	M2 - pink	ADAM metallopeptidase domain 12
ILMN_1680996	240	ALOX5	M2 - pink	arachidonate 5-lipoxygenase
ILMN_2089073	10079	ATP9A	M2 - pink	ATPase phospholipid transporting 9A (putative)
ILMN_1800412	649	BMP1	M2 - pink	bone morphogenetic protein 1
ILMN_1681032	283897	C16orf54	M2 - pink	chromosome 16 open reading frame 54
ILMN_1773066	55602	CDKN2AIP	M2 - pink	CDKN2A interacting protein
ILMN_2044645	114335	CGB1	M2 - pink	chorionic gonadotropin beta subunit 1
ILMN_1735579	1082	CGB3	M2 - pink	chorionic gonadotropin beta subunit 3
ILMN_2163790	93659	CGB5	M2 - pink	chorionic gonadotropin beta subunit 5
ILMN_2083578	94027	CGB7	M2 - pink	chorionic gonadotropin beta subunit 7
ILMN_1715905	79980	DSN1	M2 - pink	DSN1 homolog, MIS12 kinetochore complex component
ILMN_1769201	1999	ELF3	M2 - pink	E74 like ETS transcription factor 3
ILMN_1773125	953	ENTPD1	M2 - pink	ectonucleoside triphosphate diphosphohydrolase 1
ILMN_2352131	2064	ERBB2	M2 - pink	erb-b2 receptor tyrosine kinase 2
ILMN_1670134	3992	FADS1	M2 - pink	fatty acid desaturase 1
ILMN_2401258	10144	FAM13A	M2 - pink	family with sequence similarity 13 member A
ILMN_1652280	114907	FBXO32	M2 - pink	F-box protein 32
ILMN_1805842	2273	FHL1	M2 - pink	four and a half LIM domains 1
ILMN_1782419	2791	GNG11	M2 - pink	G protein subunit gamma 11
ILMN_2168747	2939	GSTA2	M2 - pink	glutathione S-transferase alpha 2
ILMN_2227817	2940	GSTA3	M2 - pink	glutathione S-transferase alpha 3
ILMN_1847602	768096	HAR1A	M2 - pink	highly accelerated region 1A (non-protein coding)
ILMN_2139396	57722	IGDCC4	M2 - pink	immunoglobulin superfamily DCC subclass member 4
ILMN_1669404	3814	KISS1	M2 - pink	KiSS-1 metastasis-suppressor
ILMN_1780663	377007	KLHL30	M2 - pink	kelch like family member 30
ILMN_1765187	3972	LHB	M2 - pink	luteinizing hormone beta polypeptide
ILMN_1663640	4128	MAOA	M2 - pink	monoamine oxidase A
ILMN_1733415	8076	MFAP5	M2 - pink	microfibrillar associated protein 5
ILMN_1679403	149047	MGC27382	M2 - pink	uncharacterized MGC27382
ILMN_1766951	4488	MSX2	M2 - pink	msh homeobox 2
ILMN_1753283	84901	NFATC2IP	M2 - pink	nuclear factor of activated T-cells 2 interacting protein
ILMN_1674696	55301	OLAH	M2 - pink	oleoyl-ACP hydrolase
ILMN_1738033	391195	OR2T33	M2 - pink	olfactory receptor family 2 subfamily T member 33
ILMN_1717706	10769	PLK2	M2 - pink	polo like kinase 2
ILMN_2408683	8613	PLPP3	M2 - pink	phospholipid phosphatase 3
ILMN_1795106	440533	PSG8	M2 - pink	pregnancy specific beta-1-glycoprotein 8
ILMN_1696187	5836	PYGL	M2 - pink	phosphorylase, glycogen, liver
ILMN_1776519	5909	RAP1GAP	M2 - pink	RAP1 GTPase activating protein
ILMN_1653501	7869	SEMA3B	M2 - pink	semaphorin 3B
ILMN_1774229	6545	SLC7A4	M2 - pink	solute carrier family 7 member 4
ILMN_1749834	388588	SMIM1	M2 - pink	small integral membrane protein 1 (Vel blood group)
ILMN_1860638	6482	ST3GAL1	M2 - pink	ST3 beta-galactoside alpha-2,3-sialyltransferase 1
ILMN_2068104	7980	TFPI2	M2 - pink	tissue factor pathway inhibitor 2
ILMN_1740864	79865	TREML2	M2 - pink	triggering receptor expressed on myeloid cells like 2
ILMN_3188984	441951	ZFAS1	M2 - pink	ZNFX1 antisense RNA 1
ILMN_1788416	58489	ABHD17C	M3 - magenta	abhydrolase domain containing 17C
ILMN_1735471	43	ACHE	M3 - magenta	acetylcholinesterase (Cartwright blood group)
ILMN_1719143	10930	APOBEC2	M3 - magenta	apolipoprotein B mRNA editing enzyme catalytic subunit 2
ILMN_2332558	26225	ARL5A	M3 - magenta	ADP ribosylation factor like GTPase 5A
ILMN_2181892	84707	BEX2	M3 - magenta	brain expressed X-linked 2
ILMN_1685580	868	CBLB	M3 - magenta	Cbl proto-oncogene B
ILMN_2382974	221016	CCDC7	M3 - magenta	coiled-coil domain containing 7
ILMN_1787750	4345	CD200	M3 - magenta	CD200 molecule
ILMN_1699829	1490	CTGF	M3 - magenta	connective tissue growth factor
ILMN_2293511	1500	CTNND1	M3 - magenta	catenin delta 1
ILMN_1768820	1583	CYP11A1	M3 - magenta	cytochrome P450 family 11 subfamily A member 1
ILMN_2188264	3491	CYR61	M3 - magenta	cysteine rich angiogenic inducer 61
ILMN_2165867	1717	DHCR7	M3 - magenta	7-dehydrocholesterol reductase
ILMN_1752478	9249	DHRS3	M3 - magenta	dehydrogenase/reductase 3
ILMN_1681890	6990	DYNLT3	M3 - magenta	dynein light chain Tctex-type 3
ILMN_2371053	1942	EFNA1	M3 - magenta	ephrin A1
ILMN_1720158	2114	ETS2	M3 - magenta	ETS proto-oncogene 2, transcription factor
ILMN_1706015	131583	FAM43A	M3 - magenta	family with sequence similarity 43 member A
ILMN_1723953	441317	FAM90A7P	M3 - magenta	putative protein FAM90A7
ILMN_1718977	4616	GADD45B	M3 - magenta	growth arrest and DNA damage inducible beta
ILMN_2142353	79774	GRTP1	M3 - magenta	growth hormone regulated TBC protein 1
ILMN_2148527	283120	H19	M3 - magenta	H19, imprinted maternally expressed transcript (non-protein coding)
ILMN_1759419	10994	ILVBL	M3 - magenta	ilvB acetolactate synthase like
ILMN_1651557	143888	KDELC2	M3 - magenta	KDEL motif containing 2
ILMN_1713807	57134	MAN1C1	M3 - magenta	mannosidase alpha class 1C member 1
ILMN_1761912	4245	MGAT1	M3 - magenta	mannosyl (alpha-1,3-)-glycoprotein beta-1,2-N-acetylglucosaminyltransferase
ILMN_1673409	84848	MIR503HG	M3 - magenta	MIR503 host gene
ILMN_1705464	64975	MRPL41	M3 - magenta	mitochondrial ribosomal protein L41
ILMN_1724304	54475	NLE1	M3 - magenta	notchless homolog 1
ILMN_1775224	4846	NOS3	M3 - magenta	nitric oxide synthase 3
ILMN_1740604	26056	RAB11FIP5	M3 - magenta	RAB11 family interacting protein 5
ILMN_1720513	26040	SETBP1	M3 - magenta	SET binding protein 1
ILMN_2364022	9123	SLC16A3	M3 - magenta	solute carrier family 16 member 3
ILMN_2380243	57228	SMAGP	M3 - magenta	small cell adhesion glycoprotein
ILMN_3307700	60559	SPCS3	M3 - magenta	signal peptidase complex subunit 3
ILMN_1772036	79689	STEAP4	M3 - magenta	STEAP4 metalloreductase
ILMN_1755822	85360	SYDE1	M3 - magenta	synapse defective Rho GTPase homolog 1
ILMN_1670561	90843	TCEAL8	M3 - magenta	transcription elongation factor A like 8
ILMN_1729453	10867	TSPAN9	M3 - magenta	tetraspanin 9
ILMN_1758497	57348	TTYH1	M3 - magenta	tweety family member 1
ILMN_1769071	402415	XKRX	M3 - magenta	XK related, X-linked
ILMN_1714510	651302	ZNF192P1	M3 - magenta	zinc finger protein 192 pseudogene 1
ILMN_1662364	16	AARS	M7 - red	alanyl-tRNA synthetase
ILMN_1763127	1238	ACKR2	M7 - red	atypical chemokine receptor 2
ILMN_1800530	116987	AGAP1	M7 - red	ArfGAP with GTPase domain, ankyrin repeat and PH domain 1
ILMN_1653039	441869	ANKRD65	M7 - red	ankyrin repeat domain 65
ILMN_1805410	84419	C15orf48	M7 - red	chromosome 15 open reading frame 48
ILMN_1811264	90416	C15orf57	M7 - red	chromosome 15 open reading frame 57
ILMN_1729509	25912	C1orf43	M7 - red	chromosome 1 open reading frame 43
ILMN_3243831	827	CAPN6	M7 - red	calpain 6
ILMN_2149226	857	CAV1	M7 - red	caveolin 1
ILMN_1689088	81035	COLEC12	M7 - red	collectin subfamily member 12
ILMN_2058795	10404	CPQ	M7 - red	carboxypeptidase Q
ILMN_1668035	1392	CRH	M7 - red	corticotropin releasing hormone
ILMN_1721901	8727	CTNNAL1	M7 - red	catenin alpha like 1
ILMN_1667430	8560	DEGS1	M7 - red	delta 4-desaturase, sphingolipid 1
ILMN_1760201	1786	DNMT1	M7 - red	DNA methyltransferase 1
ILMN_1765860	139818	DOCK11	M7 - red	dedicator of cytokinesis 11
ILMN_1765363	1825	DSC3	M7 - red	desmocollin 3
ILMN_1776858	11062	DUS4L	M7 - red	dihydrouridine synthase 4 like
ILMN_3210304	503639	DUXAP10	M7 - red	double homeobox A pseudogene 10
ILMN_1784320	9844	ELMO1	M7 - red	engulfment and cell motility 1
ILMN_1779147	8507	ENC1	M7 - red	ectodermal-neural cortex 1
ILMN_1699206	85462	FHDC1	M7 - red	FH2 domain containing 1
ILMN_1738401	2296	FOXC1	M7 - red	forkhead box C1
ILMN_1792072	2526	FUT4	M7 - red	fucosyltransferase 4
ILMN_1665372	5349	FXYD3	M7 - red	FXYD domain containing ion transport regulator 3
ILMN_1729599	284161	GDPD1	M7 - red	glycerophosphodiester phosphodiesterase domain containing 1
ILMN_1806754	2731	GLDC	M7 - red	glycine decarboxylase
ILMN_1784709	10007	GNPDA1	M7 - red	glucosamine-6-phosphate deaminase 1
ILMN_2094266	54626	HES2	M7 - red	hes family bHLH transcription factor 2
ILMN_1738237	64342	HS1BP3	M7 - red	HCLS1 binding protein 3
ILMN_1782412	153572	IRX2	M7 - red	iroquois homeobox 2
ILMN_2170814	27074	LAMP3	M7 - red	lysosomal associated membrane protein 3
ILMN_1794842	29124	LGALS13	M7 - red	galectin 13
ILMN_1747744	10184	LHFPL2	M7 - red	lipoma HMGIC fusion partner-like 2
ILMN_1656285	25840	METTL7A	M7 - red	methyltransferase like 7A
ILMN_1658989	84206	MEX3B	M7 - red	mex-3 RNA binding family member B
ILMN_1808566	79847	MFSD13A	M7 - red	major facilitator superfamily domain containing 13A
ILMN_2347068	2872	MKNK2	M7 - red	MAP kinase interacting serine/threonine kinase 2
ILMN_1682857	91942	NDUFAF2	M7 - red	NADH:ubiquinone oxidoreductase complex assembly factor 2
ILMN_1658926	4854	NOTCH3	M7 - red	notch 3
ILMN_1697220	4907	NT5E	M7 - red	5'-nucleotidase ecto
ILMN_2043615	339229	OXLD1	M7 - red	oxidoreductase like domain containing 1
ILMN_1782754	9506	PAGE4	M7 - red	PAGE family member 4
ILMN_1809813	5228	PGF	M7 - red	placental growth factor
ILMN_1787308	79837	PIP4K2C	M7 - red	phosphatidylinositol-5-phosphate 4-kinase type 2 gamma
ILMN_1804652	79990	PLEKHH3	M7 - red	pleckstrin homology, MyTH4 and FERM domain containing H3
ILMN_1714158	5445	PON2	M7 - red	paraoxonase 2
ILMN_1797531	51422	PRKAG2	M7 - red	protein kinase AMP-activated non-catalytic subunit gamma 2
ILMN_1672720	8492	PRSS12	M7 - red	protease, serine 12
ILMN_1768719	51109	RDH11	M7 - red	retinol dehydrogenase 11 (all-trans/9-cis/11-cis)
ILMN_2413278	6137	RPL13	M7 - red	ribosomal protein L13
ILMN_1706873	6164	RPL34	M7 - red	ribosomal protein L34
ILMN_1710001	6171	RPL41	M7 - red	ribosomal protein L41
ILMN_1688178	27341	RRP7A	M7 - red	ribosomal RNA processing 7 homolog A
ILMN_1755649	9121	SLC16A5	M7 - red	solute carrier family 16 member 5
ILMN_1812688	54978	SLC35F6	M7 - red	solute carrier family 35 member F6
ILMN_1695316	64116	SLC39A8	M7 - red	solute carrier family 39 member 8
ILMN_1765607	6530	SLC6A2	M7 - red	solute carrier family 6 member 2
ILMN_1781400	6542	SLC7A2	M7 - red	solute carrier family 7 member 2
ILMN_1697469	6431	SRSF6	M7 - red	serine and arginine rich splicing factor 6
ILMN_1793006	6866	TAC3	M7 - red	tachykinin 3
ILMN_2315780	10579	TACC2	M7 - red	transforming acidic coiled-coil containing protein 2
ILMN_1744795	6907	TBL1X	M7 - red	transducin beta like 1X-linked
ILMN_2377185	6923	TCEB2	M7 - red	transcription elongation factor B subunit 2
ILMN_1685124	79600	TCTN1	M7 - red	tectonic family member 1
ILMN_1749078	7077	TIMP2	M7 - red	TIMP metallopeptidase inhibitor 2
ILMN_2120631	348825	TPRXL	M7 - red	tetrapeptide repeat homeobox like
ILMN_2338921	60684	TRAPPC11	M7 - red	trafficking protein particle complex 11
ILMN_1770515	7336	UBE2V2	M7 - red	ubiquitin conjugating enzyme E2 V2
ILMN_1671314	8409	UXT	M7 - red	ubiquitously expressed prefoldin like chaperone
ILMN_1746664	55884	WSB2	M7 - red	WD repeat and SOCS box containing 2
ILMN_1653718	130617	ZFAND2B	M7 - red	zinc finger AN1-type containing 2B

## Sheet: M4-M5-M6-M8-M9 genes
PROBE_ID	Entrez	Symbol	Module	Description
ILMN_2343048	23457	ABCB9	M4 - turquoise	ATP binding cassette subfamily B member 9
ILMN_2352009	37	ACADVL	M4 - turquoise	acyl-CoA dehydrogenase, very long chain
ILMN_2181432	390928	ACP7	M4 - turquoise	acid phosphatase 7, tartrate resistant (putative)
ILMN_1758323	55	ACPP	M4 - turquoise	acid phosphatase, prostate
ILMN_1683598	2182	ACSL4	M4 - turquoise	acyl-CoA synthetase long-chain family member 4
ILMN_1752269	84532	ACSS1	M4 - turquoise	acyl-CoA synthetase short-chain family member 1
ILMN_1713751	8728	ADAM19	M4 - turquoise	ADAM metallopeptidase domain 19
ILMN_1656171	171019	ADAMTS19	M4 - turquoise	ADAM metallopeptidase with thrombospondin type 1 motif 19
ILMN_2384122	9289	ADGRG1	M4 - turquoise	adhesion G protein-coupled receptor G1
ILMN_2367010	57211	ADGRG6	M4 - turquoise	adhesion G protein-coupled receptor G6
ILMN_1702858	137872	ADHFE1	M4 - turquoise	alcohol dehydrogenase, iron containing 1
ILMN_1680110	10974	ADIRF	M4 - turquoise	adipogenesis regulatory factor
ILMN_1703946	136	ADORA2B	M4 - turquoise	adenosine A2b receptor
ILMN_1695590	154	ADRB2	M4 - turquoise	adrenoceptor beta 2
ILMN_2269136	116988	AGAP3	M4 - turquoise	ArfGAP with GTPase domain, ankyrin repeat and PH domain 3
ILMN_1714567	79026	AHNAK	M4 - turquoise	AHNAK nucleoprotein
ILMN_1777499	205	AK4	M4 - turquoise	adenylate kinase 4
ILMN_2293758	11215	AKAP11	M4 - turquoise	A-kinase anchoring protein 11
ILMN_1756417	353322	ANKRD37	M4 - turquoise	ankyrin repeat domain 37
ILMN_2178587	22881	ANKRD6	M4 - turquoise	ankyrin repeat domain 6
ILMN_1739645	54443	ANLN	M4 - turquoise	anillin actin binding protein
ILMN_1812926	118429	ANTXR2	M4 - turquoise	anthrax toxin receptor 2
ILMN_1711899	302	ANXA2	M4 - turquoise	annexin A2
ILMN_1698100	303	ANXA2P1	M4 - turquoise	annexin A2 pseudogene 1
ILMN_1754531	23431	AP4E1	M4 - turquoise	adaptor related protein complex 4 epsilon 1 subunit
ILMN_2078724	84334	APOPT1	M4 - turquoise	apoptogenic 1, mitochondrial
ILMN_2149766	10513	APPBP2	M4 - turquoise	amyloid beta precursor protein binding protein 2
ILMN_1762606	282679	AQP11	M4 - turquoise	aquaporin 11
ILMN_1800898	384	ARG2	M4 - turquoise	arginase 2
ILMN_1703477	9181	ARHGEF2	M4 - turquoise	Rho/Rac guanine nucleotide exchange factor 2
ILMN_1694219	25820	ARIH1	M4 - turquoise	ariadne RBR E3 ubiquitin protein ligase 1
ILMN_2188119	339231	ARL16	M4 - turquoise	ADP ribosylation factor like GTPase 16
ILMN_1743241	10124	ARL4A	M4 - turquoise	ADP ribosylation factor like GTPase 4A
ILMN_2120022	221079	ARL5B	M4 - turquoise	ADP ribosylation factor like GTPase 5B
ILMN_1708416	23204	ARL6IP1	M4 - turquoise	ADP ribosylation factor like GTPase 6 interacting protein 1
ILMN_1695414	55723	ASF1B	M4 - turquoise	anti-silencing function 1B histone chaperone
ILMN_1796417	440	ASNS	M4 - turquoise	asparagine synthetase (glutamine-hydrolyzing)
ILMN_1815184	259266	ASPM	M4 - turquoise	abnormal spindle microtubule assembly
ILMN_1791346	467	ATF3	M4 - turquoise	activating transcription factor 3
ILMN_1783394	468	ATF4	M4 - turquoise	activating transcription factor 4
ILMN_3305169	22809	ATF5	M4 - turquoise	activating transcription factor 5
ILMN_1751086	25923	ATL3	M4 - turquoise	atlastin GTPase 3
ILMN_2407824	481	ATP1B1	M4 - turquoise	ATPase Na+/K+ transporting subunit beta 1
ILMN_2401933	490	ATP2B1	M4 - turquoise	ATPase plasma membrane Ca2+ transporting 1
ILMN_1721391	533	ATP6V0B	M4 - turquoise	ATPase H+ transporting V0 subunit b
ILMN_1680955	6790	AURKA	M4 - turquoise	aurora kinase A
ILMN_1684217	9212	AURKB	M4 - turquoise	aurora kinase B
ILMN_2074258	580	BARD1	M4 - turquoise	BRCA1 associated RING domain 1
ILMN_1796113	144233	BCDIN3D	M4 - turquoise	BCDIN3 domain containing RNA methyltransferase
ILMN_2396982	83596	BCL2L12	M4 - turquoise	BCL2 like 12
ILMN_1737314	604	BCL6	M4 - turquoise	B-cell CLL/lymphoma 6
ILMN_1768534	8553	BHLHE40	M4 - turquoise	basic helix-loop-helix family member e40
ILMN_1726809	79365	BHLHE41	M4 - turquoise	basic helix-loop-helix family member e41
ILMN_2349459	332	BIRC5	M4 - turquoise	baculoviral IAP repeat containing 5
ILMN_3238183	399761	BMS1P5	M4 - turquoise	BMS1, ribosome biogenesis factor pseudogene 5
ILMN_1782377	552900	BOLA2	M4 - turquoise	bolA family member 2
ILMN_1758918	6046	BRD2	M4 - turquoise	bromodomain containing 2
ILMN_1785635	8019	BRD3	M4 - turquoise	bromodomain containing 3
ILMN_3253304	25798	BRI3	M4 - turquoise	brain protein I3
ILMN_1809344	84280	BTBD10	M4 - turquoise	BTB domain containing 10
ILMN_1770085	7832	BTG2	M4 - turquoise	BTG anti-proliferation factor 2
ILMN_1689560	400223	C14orf181	M4 - turquoise	chromosome 14 open reading frame 181
ILMN_1690911	388272	C16orf87	M4 - turquoise	chromosome 16 open reading frame 87
ILMN_1776490	78995	C17orf53	M4 - turquoise	chromosome 17 open reading frame 53
ILMN_3247139	100170841	C17orf96	M4 - turquoise	chromosome 17 open reading frame 96
ILMN_2383484	84798	C19orf48	M4 - turquoise	chromosome 19 open reading frame 48
ILMN_1674817	79762	C1orf115	M4 - turquoise	chromosome 1 open reading frame 115
ILMN_1786470	148304	C1orf74	M4 - turquoise	chromosome 1 open reading frame 74
ILMN_1794239	152816	C4orf26	M4 - turquoise	chromosome 4 open reading frame 26
ILMN_1761138	286257	C9orf142	M4 - turquoise	chromosome 9 open reading frame 142
ILMN_1762508	203228	C9orf72	M4 - turquoise	chromosome 9 open reading frame 72
ILMN_1662795	760	CA2	M4 - turquoise	carbonic anhydrase 2
ILMN_1783598	81617	CAB39L	M4 - turquoise	calcium binding protein 39 like
ILMN_2412139	26256	CABYR	M4 - turquoise	calcium binding tyrosine phosphorylation regulated
ILMN_1809477	23589	CARHSP1	M4 - turquoise	calcium regulated heat stable protein 1
ILMN_2367469	833	CARS	M4 - turquoise	cysteinyl-tRNA synthetase
ILMN_1651705	847	CAT	M4 - turquoise	catalase
ILMN_2286014	117155	CATSPER2	M4 - turquoise	cation channel sperm associated 2
ILMN_3248676	55871	CBWD1	M4 - turquoise	COBW domain containing 1
ILMN_1724145	8535	CBX4	M4 - turquoise	chromobox 4
ILMN_2122511	147372	CCBE1	M4 - turquoise	collagen and calcium binding EGF domains 1
ILMN_1657547	91057	CCDC34	M4 - turquoise	coiled-coil domain containing 34
ILMN_1786125	890	CCNA2	M4 - turquoise	cyclin A2
ILMN_1801939	9133	CCNB2	M4 - turquoise	cyclin B2
ILMN_1668721	896	CCND3	M4 - turquoise	cyclin D3
ILMN_2374425	898	CCNE1	M4 - turquoise	cyclin E1
ILMN_2412384	9134	CCNE2	M4 - turquoise	cyclin E2
ILMN_2094776	57018	CCNL1	M4 - turquoise	cyclin L1
ILMN_1753468	967	CD63	M4 - turquoise	CD63 molecule
ILMN_2188333	969	CD69	M4 - turquoise	CD69 molecule
ILMN_2328666	9308	CD83	M4 - turquoise	CD83 molecule
ILMN_1663390	991	CDC20	M4 - turquoise	cell division cycle 20
ILMN_1711005	993	CDC25A	M4 - turquoise	cell division cycle 25A
ILMN_2338323	994	CDC25B	M4 - turquoise	cell division cycle 25B
ILMN_1670238	8318	CDC45	M4 - turquoise	cell division cycle 45
ILMN_1683450	113130	CDCA5	M4 - turquoise	cell division cycle associated 5
ILMN_1747911	983	CDK1	M4 - turquoise	cyclin dependent kinase 1
ILMN_1676891	23097	CDK19	M4 - turquoise	cyclin dependent kinase 19
ILMN_2130078	91368	CDKN2AIPNL	M4 - turquoise	CDKN2A interacting protein N-terminal like
ILMN_2376723	1030	CDKN2B	M4 - turquoise	cyclin dependent kinase inhibitor 2B
ILMN_1666305	1033	CDKN3	M4 - turquoise	cyclin dependent kinase inhibitor 3
ILMN_1651237	81620	CDT1	M4 - turquoise	chromatin licensing and DNA replication factor 1
ILMN_1692072	92806	CENPBD1	M4 - turquoise	CENPB DNA-binding domain containing 1
ILMN_1664516	1063	CENPF	M4 - turquoise	centromere protein F
ILMN_1661776	55835	CENPJ	M4 - turquoise	centromere protein J
ILMN_2368718	79019	CENPM	M4 - turquoise	centromere protein M
ILMN_1763907	387103	CENPW	M4 - turquoise	centromere protein W
ILMN_1769634	201254	CENPX	M4 - turquoise	centromere protein X
ILMN_2199676	22995	CEP152	M4 - turquoise	centrosomal protein 152
ILMN_2288483	84984	CEP19	M4 - turquoise	centrosomal protein 19
ILMN_1747016	55165	CEP55	M4 - turquoise	centrosomal protein 55
ILMN_2112599	29105	CFAP20	M4 - turquoise	cilia and flagella associated protein 20
ILMN_2415979	85452	CFAP74	M4 - turquoise	cilia and flagella associated protein 74
ILMN_1734176	1081	CGA	M4 - turquoise	glycoprotein hormones, alpha polypeptide
ILMN_1730229	84952	CGNL1	M4 - turquoise	cingulin like 1
ILMN_1744138	79145	CHCHD7	M4 - turquoise	coiled-coil-helix-coiled-coil-helix domain containing 7
ILMN_1664630	1111	CHEK1	M4 - turquoise	checkpoint kinase 1
ILMN_3239785	11200	CHEK2	M4 - turquoise	checkpoint kinase 2
ILMN_2041046	1163	CKS1B	M4 - turquoise	CDC28 protein kinase regulatory subunit 1B
ILMN_1756326	1164	CKS2	M4 - turquoise	CDC28 protein kinase regulatory subunit 2
ILMN_1654875	1178	CLC	M4 - turquoise	Charcot-Leyden crystal galectin
ILMN_1725338	137075	CLDN23	M4 - turquoise	claudin 23
ILMN_2143685	1366	CLDN7	M4 - turquoise	claudin 7
ILMN_1759792	79745	CLIP4	M4 - turquoise	CAP-Gly domain containing linker protein family member 4
ILMN_1679727	1195	CLK1	M4 - turquoise	CDC like kinase 1
ILMN_1674609	1212	CLTB	M4 - turquoise	clathrin light chain B
ILMN_2086612	8418	CMAHP	M4 - turquoise	cytidine monophospho-N-acetylneuraminic acid hydroxylase, pseudogene
ILMN_1705442	123920	CMTM3	M4 - turquoise	CKLF like MARVEL transmembrane domain containing 3
ILMN_1698934	112616	CMTM7	M4 - turquoise	CKLF like MARVEL transmembrane domain containing 7
ILMN_1710124	152189	CMTM8	M4 - turquoise	CKLF like MARVEL transmembrane domain containing 8
ILMN_2136177	57472	CNOT6	M4 - turquoise	CCR4-NOT transcription complex subunit 6
ILMN_1786598	7373	COL14A1	M4 - turquoise	collagen type XIV alpha 1 chain
ILMN_1792736	81578	COL21A1	M4 - turquoise	collagen type XXI alpha 1 chain
ILMN_1729117	1290	COL5A2	M4 - turquoise	collagen type V alpha 2 chain
ILMN_1772207	116228	COX20	M4 - turquoise	COX20, cytochrome c oxidase assembly factor
ILMN_1792748	1373	CPS1	M4 - turquoise	carbamoyl-phosphate synthase 1
ILMN_2381537	27297	CRCP	M4 - turquoise	CGRP receptor component
ILMN_2334242	1385	CREB1	M4 - turquoise	cAMP responsive element binding protein 1
ILMN_1751097	64764	CREB3L2	M4 - turquoise	cAMP responsive element binding protein 3 like 2
ILMN_2202637	1407	CRY1	M4 - turquoise	cryptochrome circadian clock 1
ILMN_1729216	1410	CRYAB	M4 - turquoise	crystallin alpha B
ILMN_1746396	1499	CTNNB1	M4 - turquoise	catenin beta 1
ILMN_2063925	56259	CTNNBL1	M4 - turquoise	catenin beta like 1
ILMN_1696360	1508	CTSB	M4 - turquoise	cathepsin B
ILMN_1696347	1075	CTSC	M4 - turquoise	cathepsin C
ILMN_1804955	8722	CTSF	M4 - turquoise	cathepsin F
ILMN_2278636	1523	CUX1	M4 - turquoise	cut like homeobox 1
ILMN_1728478	58191	CXCL16	M4 - turquoise	C-X-C motif chemokine ligand 16
ILMN_1682636	2920	CXCL2	M4 - turquoise	C-X-C motif chemokine ligand 2
ILMN_2184373	3576	CXCL8	M4 - turquoise	C-X-C motif chemokine ligand 8
ILMN_1674640	10663	CXCR6	M4 - turquoise	C-X-C motif chemokine receptor 6
ILMN_1703279	55086	CXorf57	M4 - turquoise	chromosome X open reading frame 57
ILMN_3256325	284613	CYB561D1	M4 - turquoise	cytochrome b561 family member D1
ILMN_1729237	51706	CYB5R1	M4 - turquoise	cytochrome b5 reductase 1
ILMN_1663751	54205	CYCS	M4 - turquoise	cytochrome c, somatic
ILMN_2387860	1588	CYP19A1	M4 - turquoise	cytochrome P450 family 19 subfamily A member 1
ILMN_1761566	84418	CYSTM1	M4 - turquoise	cysteine rich transmembrane module containing 1
ILMN_1686623	1436	CSF1R	M4 - turquoise	colony stimulating factor 1 receptor
ILMN_3246255	1438	CSF2RA	M4 - turquoise	colony stimulating factor 2 receptor alpha subunit
ILMN_1703123	64651	CSRNP1	M4 - turquoise	cysteine and serine rich nuclear protein 1
ILMN_1698666	1474	CST6	M4 - turquoise	cystatin E/M
ILMN_2397880	1479	CSTF3	M4 - turquoise	cleavage stimulation factor subunit 3
ILMN_3248882	57291	DANCR	M4 - turquoise	differentiation antagonizing non-protein coding RNA
ILMN_1755926	1622	DBI	M4 - turquoise	diazepam binding inhibitor, acyl-CoA binding protein
ILMN_3244963	50717	DCAF8	M4 - turquoise	DDB1 and CUL4 associated factor 8
ILMN_1665455	123879	DCUN1D3	M4 - turquoise	defective in cullin neddylation 1 domain containing 3
ILMN_1676984	1649	DDIT3	M4 - turquoise	DNA damage inducible transcript 3
ILMN_1813893	55510	DDX43	M4 - turquoise	DEAD-box helicase 43
ILMN_2215382	317781	DDX51	M4 - turquoise	DEAD-box helicase 51
ILMN_1768031	162989	DEDD2	M4 - turquoise	death effector domain containing 2
ILMN_1707088	79961	DENND2D	M4 - turquoise	DENN domain containing 2D
ILMN_1765326	8527	DGKD	M4 - turquoise	diacylglycerol kinase delta
ILMN_3232696	1719	DHFR	M4 - turquoise	dihydrofolate reductase
ILMN_3239771	9787	DLGAP5	M4 - turquoise	DLG associated protein 5
ILMN_2162367	11144	DMC1	M4 - turquoise	DNA meiotic recombinase 1
ILMN_2222317	11080	DNAJB4	M4 - turquoise	DnaJ heat shock protein family (Hsp40) member B4
ILMN_1799516	23234	DNAJC9	M4 - turquoise	DnaJ heat shock protein family (Hsp40) member C9
ILMN_1752455	80005	DOCK5	M4 - turquoise	dedicator of cytokinesis 5
ILMN_1734317	5977	DPF2	M4 - turquoise	double PHD fingers 2
ILMN_1758066	84677	DSCR8	M4 - turquoise	Down syndrome critical region 8
ILMN_1704196	1829	DSG2	M4 - turquoise	desmoglein 2
ILMN_1781285	1843	DUSP1	M4 - turquoise	dual specificity phosphatase 1
ILMN_2401878	11221	DUSP10	M4 - turquoise	dual specificity phosphatase 10
ILMN_1722492	142679	DUSP19	M4 - turquoise	dual specificity phosphatase 19
ILMN_1797522	1845	DUSP3	M4 - turquoise	dual specificity phosphatase 3
ILMN_1656501	1847	DUSP5	M4 - turquoise	dual specificity phosphatase 5
ILMN_2396020	1848	DUSP6	M4 - turquoise	dual specificity phosphatase 6
ILMN_1712314	1852	DUSP9	M4 - turquoise	dual specificity phosphatase 9
ILMN_1732688	1854	DUT	M4 - turquoise	deoxyuridine triphosphatase
ILMN_2157435	83658	DYNLRB1	M4 - turquoise	dynein light chain roadblock-type 1
ILMN_1777233	1870	E2F2	M4 - turquoise	E2F transcription factor 2
ILMN_1669502	1871	E2F3	M4 - turquoise	E2F transcription factor 3
ILMN_1708798	55840	EAF2	M4 - turquoise	ELL associated factor 2
ILMN_1802653	10148	EBI3	M4 - turquoise	Epstein-Barr virus induced 3
ILMN_1718132	1892	ECHS1	M4 - turquoise	enoyl-CoA hydratase, short chain 1
ILMN_2049303	1632	ECI1	M4 - turquoise	enoyl-CoA delta isomerase 1
ILMN_1717173	1894	ECT2	M4 - turquoise	epithelial cell transforming 2
ILMN_1682775	1906	EDN1	M4 - turquoise	endothelin 1
ILMN_3251737	1915	EEF1A1	M4 - turquoise	eukaryotic translation elongation factor 1 alpha 1
ILMN_1779448	80303	EFHD1	M4 - turquoise	EF-hand domain family member D1
ILMN_1703852	1948	EFNB2	M4 - turquoise	ephrin B2
ILMN_1798975	1956	EGFR	M4 - turquoise	epidermal growth factor receptor
ILMN_1762899	1958	EGR1	M4 - turquoise	early growth response 1
ILMN_1743199	1959	EGR2	M4 - turquoise	early growth response 2
ILMN_2051900	126272	EID2B	M4 - turquoise	EP300 interacting inhibitor of differentiation 2B
ILMN_1803846	10209	EIF1	M4 - turquoise	eukaryotic translation initiation factor 1
ILMN_1679324	10289	EIF1B	M4 - turquoise	eukaryotic translation initiation factor 1B
ILMN_3247018	1973	EIF4A1	M4 - turquoise	eukaryotic translation initiation factor 4A1
ILMN_1667043	9775	EIF4A3	M4 - turquoise	eukaryotic translation initiation factor 4A3
ILMN_1738326	9470	EIF4E2	M4 - turquoise	eukaryotic translation initiation factor 4E family member 2
ILMN_1813270	2001	ELF5	M4 - turquoise	E74 like ETS transcription factor 5
ILMN_1654289	2002	ELK1	M4 - turquoise	ELK1, ETS transcription factor
ILMN_1765159	255520	ELMOD2	M4 - turquoise	ELMO domain containing 2
ILMN_2187746	2018	EMX2	M4 - turquoise	empty spiracles homeobox 2
ILMN_1760778	2022	ENG	M4 - turquoise	endoglin
ILMN_1675325	2028	ENPEP	M4 - turquoise	glutamyl aminopeptidase
ILMN_1806304	9583	ENTPD4	M4 - turquoise	ectonucleoside triphosphate diphosphohydrolase 4
ILMN_3244583	114915	EPB41L4A-AS1	M4 - turquoise	EPB41L4A antisense RNA 1
ILMN_1699354	1969	EPHA2	M4 - turquoise	EPH receptor A2
ILMN_1783695	2058	EPRS	M4 - turquoise	glutamyl-prolyl-tRNA synthetase
ILMN_2388547	94240	EPSTI1	M4 - turquoise	epithelial stromal interaction 1 (breast)
ILMN_2123312	64167	ERAP2	M4 - turquoise	endoplasmic reticulum aminopeptidase 2
ILMN_1655261	121506	ERP27	M4 - turquoise	endoplasmic reticulum protein 27
ILMN_1755392	405754	ERVFRD-1	M4 - turquoise	endogenous retrovirus group FRD member 1
ILMN_2244547	55500	ETNK1	M4 - turquoise	ethanolamine kinase 1
ILMN_1687538	2113	ETS1	M4 - turquoise	ETS proto-oncogene 1, transcription factor
ILMN_1769092	55194	EVA1B	M4 - turquoise	eva-1 homolog B
ILMN_1677483	51013	EXOSC1	M4 - turquoise	exosome component 1
ILMN_1708105	2146	EZH2	M4 - turquoise	enhancer of zeste 2 polycomb repressive complex 2 subunit
ILMN_2406532	50848	F11R	M4 - turquoise	F11 receptor
ILMN_2041190	2150	F2RL1	M4 - turquoise	F2R like trypsin receptor 1
ILMN_1709233	2153	F5	M4 - turquoise	coagulation factor V
ILMN_3238859	158293	FAM120AOS	M4 - turquoise	family with sequence similarity 120A opposite strand
ILMN_1679641	84498	FAM120B	M4 - turquoise	family with sequence similarity 120B
ILMN_3187612	285172	FAM126B	M4 - turquoise	family with sequence similarity 126 member B
ILMN_3231638	57700	FAM160B1	M4 - turquoise	family with sequence similarity 160 member B1
ILMN_1696699	79632	FAM184A	M4 - turquoise	family with sequence similarity 184 member A
ILMN_2368773	10447	FAM3C	M4 - turquoise	family with sequence similarity 3 member C
ILMN_1808011	115572	FAM46B	M4 - turquoise	family with sequence similarity 46 member B
ILMN_1713266	54855	FAM46C	M4 - turquoise	family with sequence similarity 46 member C
ILMN_1744508	51307	FAM53C	M4 - turquoise	family with sequence similarity 53 member C
ILMN_3239135	199870	FAM76A	M4 - turquoise	family with sequence similarity 76 member A
ILMN_1781943	81610	FAM83D	M4 - turquoise	family with sequence similarity 83 member D
ILMN_1751328	286077	FAM83H	M4 - turquoise	family with sequence similarity 83 member H
ILMN_1754795	2195	FAT1	M4 - turquoise	FAT atypical cadherin 1
ILMN_1700541	2192	FBLN1	M4 - turquoise	fibulin 1
ILMN_1670899	2201	FBN2	M4 - turquoise	fibrillin 2
ILMN_3307782	80028	FBXL18	M4 - turquoise	F-box and leucine rich repeat protein 18
ILMN_1710676	26271	FBXO5	M4 - turquoise	F-box protein 5
ILMN_1703330	56929	FEM1C	M4 - turquoise	fem-1 homolog C
ILMN_2160929	2237	FEN1	M4 - turquoise	flap structure-specific endonuclease 1
ILMN_1746465	24147	FJX1	M4 - turquoise	four jointed box 1
ILMN_1665243	55033	FKBP14	M4 - turquoise	FK506 binding protein 14
ILMN_1807563	2286	FKBP2	M4 - turquoise	FK506 binding protein 2
ILMN_1778237	2335	FN1	M4 - turquoise	fibronectin 1
ILMN_2362581	22862	FNDC3A	M4 - turquoise	fibronectin type III domain containing 3A
ILMN_1669523	2353	FOS	M4 - turquoise	Fos proto-oncogene, AP-1 transcription factor subunit
ILMN_1751607	2354	FOSB	M4 - turquoise	FosB proto-oncogene, AP-1 transcription factor subunit
ILMN_1704418	2297	FOXD1	M4 - turquoise	forkhead box D1
ILMN_2211724	221937	FOXK1	M4 - turquoise	forkhead box K1
ILMN_1806667	80144	FRAS1	M4 - turquoise	Fraser extracellular matrix complex subunit 1
ILMN_1769282	122786	FRMD6	M4 - turquoise	FERM domain containing 6
ILMN_1808707	6624	FSCN1	M4 - turquoise	fascin actin-bundling protein 1
ILMN_1670439	84248	FYTTD1	M4 - turquoise	forty-two-three domain containing 1
ILMN_1694075	1647	GADD45A	M4 - turquoise	growth arrest and DNA damage inducible alpha
ILMN_1792168	2582	GALE	M4 - turquoise	UDP-galactose-4-epimerase
ILMN_1677574	11226	GALNT6	M4 - turquoise	polypeptide N-acetylgalactosaminyltransferase 6
ILMN_1707553	64762	GAREM1	M4 - turquoise	GRB2 associated regulator of MAPK1 subtype 1
ILMN_1771026	2617	GARS	M4 - turquoise	glycyl-tRNA synthetase
ILMN_1755123	2629	GBA	M4 - turquoise	glucosylceramidase beta
ILMN_1666986	2651	GCNT2	M4 - turquoise	glucosaminyl (N-acetyl) transferase 2, I-branching enzyme (I blood group)
ILMN_3294033	145781	GCOM1	M4 - turquoise	GRINL1A complex locus 1
ILMN_2188862	9518	GDF15	M4 - turquoise	growth differentiation factor 15
ILMN_2367883	2669	GEM	M4 - turquoise	GTP binding protein overexpressed in skeletal muscle
ILMN_1681754	8836	GGH	M4 - turquoise	gamma-glutamyl hydrolase
ILMN_1692276	9453	GGPS1	M4 - turquoise	geranylgeranyl diphosphate synthase 1
ILMN_1809590	51659	GINS2	M4 - turquoise	GINS complex subunit 2
ILMN_1796177	10755	GIPC1	M4 - turquoise	GIPC PDZ domain containing family member 1
ILMN_1727087	2697	GJA1	M4 - turquoise	gap junction protein alpha 1
ILMN_1652631	152007	GLIPR2	M4 - turquoise	GLI pathogenesis related 2
ILMN_1802654	83468	GLT8D2	M4 - turquoise	glycosyltransferase 8 domain containing 2
ILMN_1720114	51053	GMNN	M4 - turquoise	geminin, DNA replication inhibitor
ILMN_1785637	2778	GNAS	M4 - turquoise	GNAS complex locus
ILMN_2117809	64841	GNPNAT1	M4 - turquoise	glucosamine-phosphate N-acetyltransferase 1
ILMN_1773741	9950	GOLGA5	M4 - turquoise	golgin A5
ILMN_3181480	727832	GOLGA6L6	M4 - turquoise	golgin A6 family-like 6
ILMN_1684158	84706	GPT2	M4 - turquoise	glutamic--pyruvic transaminase 2
ILMN_2060145	79977	GRHL2	M4 - turquoise	grainyhead like transcription factor 2
ILMN_1782141	57822	GRHL3	M4 - turquoise	grainyhead like transcription factor 3
ILMN_1771964	2941	GSTA4	M4 - turquoise	glutathione S-transferase alpha 4
ILMN_1802690	51454	GULP1	M4 - turquoise	GULP, engulfment adaptor PTB domain containing 1
ILMN_1773964	8971	H1FX	M4 - turquoise	H1 histone family member X
ILMN_1785756	3014	H2AFX	M4 - turquoise	H2A histone family member X
ILMN_1707858	3015	H2AFZ	M4 - turquoise	H2A histone family member Z
ILMN_1695706	3021	H3F3B	M4 - turquoise	H3 histone family member 3B
ILMN_1750658	10456	HAX1	M4 - turquoise	HCLS1 associated protein X-1
ILMN_2121408	1839	HBEGF	M4 - turquoise	heparin binding EGF like growth factor
ILMN_2091123	80867	HCG2P7	M4 - turquoise	HLA complex group 2 pseudogene 7
ILMN_1726466	81932	HDHD3	M4 - turquoise	haloacid dehalogenase like hydrolase domain containing 3
ILMN_2374159	9709	HERPUD1	M4 - turquoise	homocysteine inducible ER protein with ubiquitin like domain 1
ILMN_1710284	3280	HES1	M4 - turquoise	hes family bHLH transcription factor 1
ILMN_1694268	55502	HES6	M4 - turquoise	hes family bHLH transcription factor 6
ILMN_3251662	135114	HINT3	M4 - turquoise	histidine triad nucleotide binding protein 3
ILMN_1756849	3012	HIST1H2AE	M4 - turquoise	histone cluster 1 H2A family member e
ILMN_1758623	3017	HIST1H2BD	M4 - turquoise	histone cluster 1 H2B family member d
ILMN_1779373	8343	HIST1H2BF	M4 - turquoise	histone cluster 1 H2B family member f
ILMN_1658702	8970	HIST1H2BJ	M4 - turquoise	histone cluster 1 H2B family member j
ILMN_1670093	440689	HIST2H2BF	M4 - turquoise	histone cluster 2 H2B family member f
ILMN_2311537	3159	HMGA1	M4 - turquoise	high mobility group AT-hook 1
ILMN_3265797	3146	HMGB1	M4 - turquoise	high mobility group box 1
ILMN_1654268	3148	HMGB2	M4 - turquoise	high mobility group box 2
ILMN_1776052	3151	HMGN2	M4 - turquoise	high mobility group nucleosomal binding domain 2
ILMN_1781942	3161	HMMR	M4 - turquoise	hyaluronan mediated motility receptor
ILMN_3213568	144983	HNRNPA1L2	M4 - turquoise	heterogeneous nuclear ribonucleoprotein A1-like 2
ILMN_3273854	3181	HNRNPA2B1	M4 - turquoise	heterogeneous nuclear ribonucleoprotein A2/B1
ILMN_2334587	3183	HNRNPC	M4 - turquoise	heterogeneous nuclear ribonucleoprotein C (C1/C2)
ILMN_1804568	9456	HOMER1	M4 - turquoise	homer scaffolding protein 1
ILMN_2316236	84525	HOPX	M4 - turquoise	HOP homeobox
ILMN_1718537	79803	HPS6	M4 - turquoise	HPS6, biogenesis of lysosomal organelles complex 2 subunit 3
ILMN_1671661	51478	HSD17B7	M4 - turquoise	hydroxysteroid 17-beta dehydrogenase 7
ILMN_1780693	3283	HSD3B1	M4 - turquoise	hydroxy-delta-5-steroid dehydrogenase, 3 beta- and steroid delta-isomerase 1
ILMN_2096116	7184	HSP90B1	M4 - turquoise	heat shock protein 90 beta family member 1
ILMN_1690894	343477	HSP90B3P	M4 - turquoise	heat shock protein 90 beta family member 3, pseudogene
ILMN_1732468	22824	HSPA4L	M4 - turquoise	heat shock protein family A (Hsp70) member 4 like
ILMN_3236821	3315	HSPB1	M4 - turquoise	heat shock protein family B (small) member 1
ILMN_3289659	3329	HSPD1	M4 - turquoise	heat shock protein family D (Hsp60) member 1
ILMN_1664303	10553	HTATIP2	M4 - turquoise	HIV-1 Tat interactive protein 2
ILMN_2073543	25764	HYPK	M4 - turquoise	huntingtin interacting protein K
ILMN_1793990	3398	ID2	M4 - turquoise	inhibitor of DNA binding 2, HLH protein
ILMN_1758626	3423	IDS	M4 - turquoise	iduronate 2-sulfatase
ILMN_1700584	9592	IER2	M4 - turquoise	immediate early response 2
ILMN_1682717	8870	IER3	M4 - turquoise	immediate early response 3
ILMN_1721833	51278	IER5	M4 - turquoise	immediate early response 5
ILMN_2348268	25900	IFFO1	M4 - turquoise	intermediate filament family orphan 1
ILMN_3236367	126917	IFFO2	M4 - turquoise	intermediate filament family orphan 2
ILMN_1658483	3552	IL1A	M4 - turquoise	interleukin 1 alpha
ILMN_1686884	3556	IL1RAP	M4 - turquoise	interleukin 1 receptor accessory protein
ILMN_1753758	246778	IL27	M4 - turquoise	interleukin 27
ILMN_2381603	54556	ING3	M4 - turquoise	inhibitor of growth family member 3
ILMN_1756443	3623	INHA	M4 - turquoise	inhibin alpha subunit
ILMN_1728426	3636	INPPL1	M4 - turquoise	inositol polyphosphate phosphatase like 1
ILMN_1655557	26512	INTS6	M4 - turquoise	integrator complex subunit 6
ILMN_1763390	3670	ISL1	M4 - turquoise	ISL LIM homeobox 1
ILMN_1731862	80760	ITIH5	M4 - turquoise	inter-alpha-trypsin inhibitor heavy chain family member 5
ILMN_2134381	319085	ITPK1-AS1	M4 - turquoise	ITPK1 antisense RNA 1
ILMN_1806023	3725	JUN	M4 - turquoise	Jun proto-oncogene, AP-1 transcription factor subunit
ILMN_2086077	3726	JUNB	M4 - turquoise	JunB proto-oncogene, AP-1 transcription factor subunit
ILMN_3244019	23189	KANK1	M4 - turquoise	KN motif and ankyrin repeat domains 1
ILMN_1739854	79768	KATNBL1	M4 - turquoise	katanin regulatory subunit B1 like 1
ILMN_1716272	84541	KBTBD8	M4 - turquoise	kelch repeat and BTB domain containing 8
ILMN_2235785	81033	KCNH6	M4 - turquoise	potassium voltage-gated channel subfamily H member 6
ILMN_1766918	8645	KCNK5	M4 - turquoise	potassium two pore domain channel subfamily K member 5
ILMN_2285996	9768	KIAA0101	M4 - turquoise	KIAA0101
ILMN_2158003	80726	KIAA1683	M4 - turquoise	KIAA1683
ILMN_3287244	90231	KIAA2013	M4 - turquoise	KIAA2013
ILMN_1735552	23095	KIF1B	M4 - turquoise	kinesin family member 1B
ILMN_1695658	10112	KIF20A	M4 - turquoise	kinesin family member 20A
ILMN_1811472	9493	KIF23	M4 - turquoise	kinesin family member 23
ILMN_2222008	3833	KIFC1	M4 - turquoise	kinesin family member C1
ILMN_1659122	7071	KLF10	M4 - turquoise	Kruppel like factor 10
ILMN_1735930	10365	KLF2	M4 - turquoise	Kruppel like factor 2
ILMN_1779857	9314	KLF4	M4 - turquoise	Kruppel like factor 4
ILMN_1737406	1316	KLF6	M4 - turquoise	Kruppel like factor 6
ILMN_1692785	9903	KLHL21	M4 - turquoise	kelch like family member 21
ILMN_1706687	51088	KLHL5	M4 - turquoise	kelch like family member 5
ILMN_1732516	9735	KNTC1	M4 - turquoise	kinetochore associated 1
ILMN_1721868	3838	KPNA2	M4 - turquoise	karyopherin subunit alpha 2
ILMN_1708427	3839	KPNA3	M4 - turquoise	karyopherin subunit alpha 3
ILMN_2163723	3855	KRT7	M4 - turquoise	keratin 7
ILMN_1782389	3898	LAD1	M4 - turquoise	ladinin 1
ILMN_1715684	3914	LAMB3	M4 - turquoise	laminin subunit beta 3
ILMN_1653824	3918	LAMC2	M4 - turquoise	laminin subunit gamma 2
ILMN_1782292	3916	LAMP1	M4 - turquoise	lysosomal associated membrane protein 1
ILMN_1659753	3920	LAMP2	M4 - turquoise	lysosomal associated membrane protein 2
ILMN_1733390	55132	LARP1B	M4 - turquoise	La ribonucleoprotein domain family member 1B
ILMN_1757317	51520	LARS	M4 - turquoise	leucyl-tRNA synthetase
ILMN_1665909	3927	LASP1	M4 - turquoise	LIM and SH3 protein 1
ILMN_2315979	81606	LBH	M4 - turquoise	limb bud and heart development
ILMN_2053415	3949	LDLR	M4 - turquoise	low density lipoprotein receptor
ILMN_1698318	56891	LGALS14	M4 - turquoise	galectin 14
ILMN_1702310	8549	LGR5	M4 - turquoise	leucine rich repeat containing G protein-coupled receptor 5
ILMN_2139761	22998	LIMCH1	M4 - turquoise	LIM and calponin homology domains 1
ILMN_1795835	338758	LINC00936	M4 - turquoise	long intergenic non-protein coding RNA 936
ILMN_1857915	401397	LINC00998	M4 - turquoise	long intergenic non-protein coding RNA 998
ILMN_1754969	29995	LMCD1	M4 - turquoise	LIM and cysteine rich domains 1
ILMN_2126706	4001	LMNB1	M4 - turquoise	lamin B1
ILMN_1708101	84823	LMNB2	M4 - turquoise	lamin B2
ILMN_1800078	4005	LMO2	M4 - turquoise	LIM domain only 2
ILMN_1785703	56203	LMOD3	M4 - turquoise	leiomodin 3
ILMN_1814737	4012	LNPEP	M4 - turquoise	leucyl and cystinyl aminopeptidase
ILMN_3235637	100128288	LOC100128288	M4 - turquoise	uncharacterized LOC100128288
ILMN_3244323	148413	LOC148413	M4 - turquoise	uncharacterized LOC148413
ILMN_1714741	346887	LOC346887	M4 - turquoise	similar to solute carrier family 16 (monocarboxylic acid transporters), member 14
ILMN_3264112	388692	LOC388692	M4 - turquoise	uncharacterized LOC388692
ILMN_1701314	399900	LOC399900	M4 - turquoise	uncharacterized LOC399900
ILMN_3296468	645195	LOC645195	M4 - turquoise	uncharacterized LOC645195
ILMN_2180519	729603	LOC729603	M4 - turquoise	calcineurin like EF-hand protein 1 pseudogene
ILMN_1766125	9361	LONP1	M4 - turquoise	lon peptidase 1, mitochondrial
ILMN_1723443	4036	LRP2	M4 - turquoise	LDL receptor related protein 2
ILMN_1781155	4067	LYN	M4 - turquoise	LYN proto-oncogene, Src family tyrosine kinase
ILMN_1777564	4085	MAD2L1	M4 - turquoise	MAD2 mitotic arrest deficient-like 1 (yeast)
ILMN_1764709	9935	MAFB	M4 - turquoise	MAF bZIP transcription factor B
ILMN_1783156	5606	MAP2K3	M4 - turquoise	mitogen-activated protein kinase kinase 3
ILMN_2268068	79109	MAPKAP1	M4 - turquoise	mitogen-activated protein kinase associated protein 1
ILMN_1655796	115123	MARCH3	M4 - turquoise	membrane associated ring-CH-type finger 3
ILMN_1807042	4082	MARCKS	M4 - turquoise	myristoylated alanine rich protein kinase C substrate
ILMN_1799819	4141	MARS	M4 - turquoise	methionyl-tRNA synthetase
ILMN_1682336	84930	MASTL	M4 - turquoise	microtubule associated serine/threonine kinase like
ILMN_1681503	4171	MCM2	M4 - turquoise	minichromosome maintenance complex component 2
ILMN_1806818	4172	MCM3	M4 - turquoise	minichromosome maintenance complex component 3
ILMN_1815169	4174	MCM5	M4 - turquoise	minichromosome maintenance complex component 5
ILMN_1798654	4175	MCM6	M4 - turquoise	minichromosome maintenance complex component 6
ILMN_1663195	4176	MCM7	M4 - turquoise	minichromosome maintenance complex component 7
ILMN_2113738	157777	MCMDC2	M4 - turquoise	minichromosome maintenance domain containing 2
ILMN_1751816	28985	MCTS1	M4 - turquoise	MCTS1, re-initiation and release factor
ILMN_1814122	9656	MDC1	M4 - turquoise	mediator of DNA damage checkpoint 1
ILMN_1688775	284207	METRNL	M4 - turquoise	meteorin like, glial cell differentiation regulator
ILMN_3294134	339175	METTL2A	M4 - turquoise	methyltransferase like 2A
ILMN_1686750	10724	MGEA5	M4 - turquoise	meningioma expressed antigen 5 (hyaluronidase)
ILMN_1657708	11343	MGLL	M4 - turquoise	monoglyceride lipase
ILMN_1743806	57409	MIF4GD	M4 - turquoise	MIF4G domain containing
ILMN_2390310	84981	MIR22HG	M4 - turquoise	MIR22 host gene
ILMN_2226324	51660	MPC1	M4 - turquoise	mitochondrial pyruvate carrier 1
ILMN_1727813	25874	MPC2	M4 - turquoise	mitochondrial pyruvate carrier 2
ILMN_1733675	4354	MPP1	M4 - turquoise	membrane palmitoylated protein 1
ILMN_1774547	23164	MPRIP	M4 - turquoise	myosin phosphatase Rho interacting protein
ILMN_1739103	9019	MPZL1	M4 - turquoise	myelin protein zero like 1
ILMN_3231550	84245	MRI1	M4 - turquoise	methylthioribose-1-phosphate isomerase 1
ILMN_2121282	28973	MRPS18B	M4 - turquoise	mitochondrial ribosomal protein S18B
ILMN_1723874	64968	MRPS6	M4 - turquoise	mitochondrial ribosomal protein S6
ILMN_1777397	4487	MSX1	M4 - turquoise	msh homeobox 1
ILMN_1742163	54545	MTMR12	M4 - turquoise	myotubularin related protein 12
ILMN_2214678	4084	MXD1	M4 - turquoise	MAX dimerization protein 1
ILMN_1680618	4609	MYC	M4 - turquoise	v-myc avian myelocytomatosis viral oncogene homolog
ILMN_2222101	55728	N4BP2	M4 - turquoise	NEDD4 binding protein 2
ILMN_1753111	10135	NAMPT	M4 - turquoise	nicotinamide phosphoribosyltransferase
ILMN_1751444	64151	NCAPG	M4 - turquoise	non-SMC condensin I complex subunit G
ILMN_1676336	57552	NCEH1	M4 - turquoise	neutral cholesterol ester hydrolase 1
ILMN_1743619	4739	NEDD9	M4 - turquoise	neural precursor cell expressed, developmentally down-regulated 9
ILMN_2051373	4751	NEK2	M4 - turquoise	NIMA related kinase 2
ILMN_2267535	10276	NET1	M4 - turquoise	neuroepithelial cell transforming 1
ILMN_1797594	10725	NFAT5	M4 - turquoise	nuclear factor of activated T-cells 5
ILMN_2049766	9603	NFE2L3	M4 - turquoise	nuclear factor, erythroid 2 like 3
ILMN_1719695	64332	NFKBIZ	M4 - turquoise	NFKB inhibitor zeta
ILMN_1691506	51335	NGRN	M4 - turquoise	neugrin, neurite outgrowth associated
ILMN_1652072	167359	NIM1K	M4 - turquoise	NIM1 serine/threonine protein kinase
ILMN_1684210	57185	NIPAL3	M4 - turquoise	NIPA like domain containing 3
ILMN_3300797	51068	NMD3	M4 - turquoise	NMD3 ribosome export adaptor
ILMN_1803818	23057	NMNAT2	M4 - turquoise	nicotinamide nucleotide adenylyltransferase 2
ILMN_2162253	10874	NMU	M4 - turquoise	neuromedin U
ILMN_2166275	147111	NOTUM	M4 - turquoise	NOTUM, palmitoleoyl-protein carboxylesterase
ILMN_1676986	9284	NPIPA1	M4 - turquoise	nuclear pore complex interacting protein family member A1
ILMN_2147105	440348	NPIPB15	M4 - turquoise	nuclear pore complex interacting protein family member B15
ILMN_3304111	23117	NPIPB3	M4 - turquoise	nuclear pore complex interacting protein family member B3
ILMN_2149494	80896	NPL	M4 - turquoise	N-acetylneuraminate pyruvate lyase
ILMN_1782305	4929	NR4A2	M4 - turquoise	nuclear receptor subfamily 4 group A member 2
ILMN_1680738	9315	NREP	M4 - turquoise	neuronal regeneration related protein
ILMN_1699574	8829	NRP1	M4 - turquoise	neuropilin 1
ILMN_2330243	4521	NUDT1	M4 - turquoise	nudix hydrolase 1
ILMN_1743582	84304	NUDT22	M4 - turquoise	nudix hydrolase 22
ILMN_2102693	57532	NUFIP2	M4 - turquoise	NUFIP2, FMR1 interacting protein 2
ILMN_1726720	51203	NUSAP1	M4 - turquoise	nucleolar and spindle associated protein 1
ILMN_2358652	10482	NXF1	M4 - turquoise	nuclear RNA export factor 1
ILMN_2196984	11339	OIP5	M4 - turquoise	Opa interacting protein 5
ILMN_1731070	23594	ORC6	M4 - turquoise	origin recognition complex subunit 6
ILMN_1737715	116039	OSR2	M4 - turquoise	odd-skipped related transciption factor 2
ILMN_1692936	5017	OVOL1	M4 - turquoise	ovo like transcriptional repressor 1
ILMN_1698732	23022	PALLD	M4 - turquoise	palladin, cytoskeletal associated protein
ILMN_1673673	55872	PBK	M4 - turquoise	PDZ binding kinase
ILMN_1694177	5111	PCNA	M4 - turquoise	proliferating cell nuclear antigen
ILMN_1797684	5134	PDCD2	M4 - turquoise	programmed cell death 2
ILMN_2340259	5142	PDE4B	M4 - turquoise	phosphodiesterase 4B
ILMN_1803094	80310	PDGFD	M4 - turquoise	platelet derived growth factor D
ILMN_1684982	5166	PDK4	M4 - turquoise	pyruvate dehydrogenase kinase 4
ILMN_1771376	8682	PEA15	M4 - turquoise	phosphoprotein enriched in astrocytes 15
ILMN_2297626	23089	PEG10	M4 - turquoise	paternally expressed 10
ILMN_1679268	57162	PELI1	M4 - turquoise	pellino E3 ubiquitin protein ligase 1
ILMN_2186061	5209	PFKFB3	M4 - turquoise	6-phosphofructo-2-kinase/fructose-2,6-biphosphatase 3
ILMN_1687978	22822	PHLDA1	M4 - turquoise	pleckstrin homology like domain family A member 1
ILMN_1656184	5297	PI4KA	M4 - turquoise	phosphatidylinositol 4-kinase alpha
ILMN_1655126	375133	PI4KAP2	M4 - turquoise	phosphatidylinositol 4-kinase alpha pseudogene 2
ILMN_1748283	11040	PIM2	M4 - turquoise	Pim-2 proto-oncogene, serine/threonine kinase
ILMN_1666924	65018	PINK1	M4 - turquoise	PTEN induced putative kinase 1
ILMN_1911042	5305	PIP4K2A	M4 - turquoise	phosphatidylinositol-5-phosphate 4-kinase type 2 alpha
ILMN_1793934	23761	PISD	M4 - turquoise	phosphatidylserine decarboxylase
ILMN_1654466	191585	PLAC4	M4 - turquoise	placenta specific 4
ILMN_2408543	5329	PLAUR	M4 - turquoise	plasminogen activator, urokinase receptor
ILMN_3240586	201164	PLD6	M4 - turquoise	phospholipase D family member 6
ILMN_1708041	79156	PLEKHF1	M4 - turquoise	pleckstrin homology and FYVE domain containing 1
ILMN_1789123	10733	PLK4	M4 - turquoise	polo like kinase 4
ILMN_2041788	5358	PLS3	M4 - turquoise	plastin 3
ILMN_2098446	5366	PMAIP1	M4 - turquoise	phorbol-12-myristate-13-acetate-induced protein 1
ILMN_1774604	25953	PNKD	M4 - turquoise	paroxysmal nonkinesigenic dyskinesia
ILMN_2147306	55629	PNRC2	M4 - turquoise	proline rich nuclear receptor coactivator 2
ILMN_1780667	25886	POC1A	M4 - turquoise	POC1 centriolar protein A
ILMN_2276758	23509	POFUT1	M4 - turquoise	protein O-fucosyltransferase 1
ILMN_1774336	5427	POLE2	M4 - turquoise	DNA polymerase epsilon 2, accessory subunit
ILMN_1805377	22932	POMZP3	M4 - turquoise	POM121 and ZP3 fusion
ILMN_1716862	5495	PPM1B	M4 - turquoise	protein phosphatase, Mg2+/Mn2+ dependent 1B
ILMN_1659058	5514	PPP1R10	M4 - turquoise	protein phosphatase 1 regulatory subunit 10
ILMN_1747598	6992	PPP1R11	M4 - turquoise	protein phosphatase 1 regulatory inhibitor subunit 11
ILMN_1659888	26472	PPP1R14B	M4 - turquoise	protein phosphatase 1 regulatory inhibitor subunit 14B
ILMN_1659936	23645	PPP1R15A	M4 - turquoise	protein phosphatase 1 regulatory subunit 15A
ILMN_1661650	57223	PPP4R3B	M4 - turquoise	protein phosphatase 4 regulatory subunit 3B
ILMN_1728934	9055	PRC1	M4 - turquoise	protein regulator of cytokinesis 1
ILMN_2234229	55170	PRMT6	M4 - turquoise	protein arginine methyltransferase 6
ILMN_1786720	8842	PROM1	M4 - turquoise	prominin 1
ILMN_1761946	150696	PROM2	M4 - turquoise	prominin 2
ILMN_1748908	11212	PROSC	M4 - turquoise	proline synthetase cotranscribed homolog (bacterial)
ILMN_1661809	79056	PRRG4	M4 - turquoise	proline rich and Gla domain 4
ILMN_1796461	5652	PRSS8	M4 - turquoise	protease, serine 8
ILMN_1692938	29968	PSAT1	M4 - turquoise	phosphoserine aminotransferase 1
ILMN_1764483	5670	PSG2	M4 - turquoise	pregnancy specific beta-1-glycoprotein 2
ILMN_1693530	5671	PSG3	M4 - turquoise	pregnancy specific beta-1-glycoprotein 3
ILMN_2281810	5672	PSG4	M4 - turquoise	pregnancy specific beta-1-glycoprotein 4
ILMN_2309615	5675	PSG6	M4 - turquoise	pregnancy specific beta-1-glycoprotein 6
ILMN_1801776	5678	PSG9	M4 - turquoise	pregnancy specific beta-1-glycoprotein 9
ILMN_1688753	9791	PTDSS1	M4 - turquoise	phosphatidylserine synthase 1
ILMN_1713829	9536	PTGES	M4 - turquoise	prostaglandin E synthase
ILMN_2383611	5791	PTPRE	M4 - turquoise	protein tyrosine phosphatase, receptor type E
ILMN_2042771	9232	PTTG1	M4 - turquoise	pituitary tumor-transforming 1
ILMN_2049021	26255	PTTG3P	M4 - turquoise	pituitary tumor-transforming 3, pseudogene
ILMN_1764609	170394	PWWP2B	M4 - turquoise	PWWP domain containing 2B
ILMN_2411282	5768	QSOX1	M4 - turquoise	quiescin sulfhydryl oxidase 1
ILMN_3237656	80223	RAB11FIP1	M4 - turquoise	RAB11 family interacting protein 1
ILMN_1786976	57403	RAB22A	M4 - turquoise	RAB22A, member RAS oncogene family
ILMN_1791826	57111	RAB25	M4 - turquoise	RAB25, member RAS oncogene family
ILMN_2214355	27314	RAB30	M4 - turquoise	RAB30, member RAS oncogene family
ILMN_2134974	23682	RAB38	M4 - turquoise	RAB38, member RAS oncogene family
ILMN_2077550	29127	RACGAP1	M4 - turquoise	Rac GTPase activating protein 1
ILMN_1670353	10635	RAD51AP1	M4 - turquoise	RAD51 associated protein 1
ILMN_1780842	26953	RANBP6	M4 - turquoise	RAN binding protein 6
ILMN_1740426	51655	RASD1	M4 - turquoise	ras related dexamethasone induced 1
ILMN_2411963	9584	RBM39	M4 - turquoise	RNA binding motif protein 39
ILMN_1813766	10171	RCL1	M4 - turquoise	RNA terminal phosphate cyclase like 1
ILMN_1708611	5962	RDX	M4 - turquoise	radixin
ILMN_1697460	92840	REEP6	M4 - turquoise	receptor accessory protein 6
ILMN_1658494	28984	RGCC	M4 - turquoise	regulator of cell cycle
ILMN_2116827	400966	RGPD1	M4 - turquoise	RANBP2-like and GRIP domain containing 1
ILMN_1722834	6002	RGS12	M4 - turquoise	regulator of G-protein signaling 12
ILMN_2197365	5997	RGS2	M4 - turquoise	regulator of G-protein signaling 2
ILMN_1802205	388	RHOB	M4 - turquoise	ras homolog family member B
ILMN_1744949	22836	RHOBTB3	M4 - turquoise	Rho related BTB domain containing 3
ILMN_2089167	29984	RHOD	M4 - turquoise	ras homolog family member D
ILMN_3242586	58480	RHOU	M4 - turquoise	ras homolog family member U
ILMN_1681757	57494	RIMKLB	M4 - turquoise	ribosomal modification protein rimK like family member B
ILMN_1680018	54101	RIPK4	M4 - turquoise	receptor interacting serine/threonine kinase 4
ILMN_1790537	116028	RMI2	M4 - turquoise	RecQ mediated genome instability 2
ILMN_1712849	84659	RNASE7	M4 - turquoise	ribonuclease A family member 7
ILMN_1759513	390	RND3	M4 - turquoise	Rho family GTPase 3
ILMN_1697529	9921	RNF10	M4 - turquoise	ring finger protein 10
ILMN_1682081	127544	RNF19B	M4 - turquoise	ring finger protein 19B
ILMN_1793616	152006	RNF38	M4 - turquoise	ring finger protein 38
ILMN_3240594	100151683	RNU4ATAC	M4 - turquoise	RNA, U4atac small nuclear (U12-dependent splicing)
ILMN_1730773	6134	RPL10	M4 - turquoise	ribosomal protein L10
ILMN_1704056	85495	RPPH1	M4 - turquoise	ribonuclease P RNA component H1
ILMN_1683179	6236	RRAD	M4 - turquoise	RRAD, Ras related glycolysis inhibitor and calcium channel regulator
ILMN_2358277	65117	RSRC2	M4 - turquoise	arginine and serine rich coiled-coil 2
ILMN_1749915	57035	RSRP1	M4 - turquoise	arginine and serine rich protein 1
ILMN_1733875	146923	RUNDC1	M4 - turquoise	RUN domain containing 1
ILMN_1708660	201965	RWDD4	M4 - turquoise	RWD domain containing 4
ILMN_1688780	6275	S100A4	M4 - turquoise	S100 calcium binding protein A4
ILMN_1786972	6301	SARS	M4 - turquoise	seryl-tRNA synthetase
ILMN_1795839	51097	SCCPDH	M4 - turquoise	saccharopine dehydrogenase (putative)
ILMN_2237428	79966	SCD5	M4 - turquoise	stearoyl-CoA desaturase 5
ILMN_1767470	59342	SCPEP1	M4 - turquoise	serine carboxypeptidase 1
ILMN_1735360	55153	SDAD1	M4 - turquoise	SDA1 domain containing 1
ILMN_1815308	6382	SDC1	M4 - turquoise	syndecan 1
ILMN_1750674	113675	SDSL	M4 - turquoise	serine dehydratase like
ILMN_1797822	23231	SEL1L3	M4 - turquoise	SEL1L family member 3
ILMN_2134110	58515	SELK	M4 - turquoise	selenoprotein K
ILMN_2154322	9723	SEMA3E	M4 - turquoise	semaphorin 3E
ILMN_1761540	6405	SEMA3F	M4 - turquoise	semaphorin 3F
ILMN_1713529	57556	SEMA6A	M4 - turquoise	semaphorin 6A
ILMN_1756312	8482	SEMA7A	M4 - turquoise	semaphorin 7A (John Milton Hagen blood group)
ILMN_3251501	10169	SERF2	M4 - turquoise	small EDRK-rich factor 2
ILMN_1794017	29950	SERTAD1	M4 - turquoise	SERTA domain containing 1
ILMN_1731644	83852	SETDB2	M4 - turquoise	SET domain bifurcated 2
ILMN_2133675	6448	SGSH	M4 - turquoise	N-sulfoglucosamine sulfohydrolase
ILMN_1679322	63898	SH2D4A	M4 - turquoise	SH2 domain containing 4A
ILMN_1788062	6455	SH3GL1	M4 - turquoise	SH3 domain containing GRB2 like 1, endophilin A2
ILMN_1760412	387914	SHISA2	M4 - turquoise	shisa family member 2
ILMN_1717639	150094	SIK1	M4 - turquoise	salt inducible kinase 1
ILMN_1739083	23411	SIRT1	M4 - turquoise	sirtuin 1
ILMN_3229770	6500	SKP1	M4 - turquoise	S-phase kinase-associated protein 1
ILMN_1791002	6502	SKP2	M4 - turquoise	S-phase kinase-associated protein 2, E3 ubiquitin protein ligase
ILMN_1753353	7884	SLBP	M4 - turquoise	stem-loop binding protein
ILMN_1663723	26266	SLC13A4	M4 - turquoise	solute carrier family 13 member 4
ILMN_1669831	116843	SLC18B1	M4 - turquoise	solute carrier family 18 member B1
ILMN_1698996	6573	SLC19A1	M4 - turquoise	solute carrier family 19 member 1
ILMN_2382505	5002	SLC22A18	M4 - turquoise	solute carrier family 22 member 18
ILMN_1791728	114789	SLC25A25	M4 - turquoise	solute carrier family 25 member 25
ILMN_1700831	11001	SLC27A2	M4 - turquoise	solute carrier family 27 member 2
ILMN_2415421	7780	SLC30A2	M4 - turquoise	solute carrier family 30 member 2
ILMN_1697959	84912	SLC35B4	M4 - turquoise	solute carrier family 35 member B4
ILMN_1752333	79939	SLC35E1	M4 - turquoise	solute carrier family 35 member E1
ILMN_2143566	25800	SLC39A6	M4 - turquoise	solute carrier family 39 member 6
ILMN_1758673	23446	SLC44A1	M4 - turquoise	solute carrier family 44 member 1
ILMN_1771987	57153	SLC44A2	M4 - turquoise	solute carrier family 44 member 2
ILMN_1658498	126969	SLC44A3	M4 - turquoise	solute carrier family 44 member 3
ILMN_1704446	386757	SLC6A10P	M4 - turquoise	solute carrier family 6 member 10, pseudogene
ILMN_1714445	6536	SLC6A9	M4 - turquoise	solute carrier family 6 member 9
ILMN_1720373	8140	SLC7A5	M4 - turquoise	solute carrier family 7 member 5
ILMN_1812559	9057	SLC7A6	M4 - turquoise	solute carrier family 7 member 6
ILMN_1701655	80024	SLC8B1	M4 - turquoise	solute carrier family 8 member B1
ILMN_1752520	91607	SLFN11	M4 - turquoise	schlafen family member 11
ILMN_1748911	8773	SNAP23	M4 - turquoise	synaptosome associated protein 23
ILMN_1701933	6622	SNCA	M4 - turquoise	synuclein alpha
ILMN_3249059	85028	SNHG12	M4 - turquoise	small nucleolar RNA host gene 12
ILMN_1898124	285958	SNHG15	M4 - turquoise	small nucleolar RNA host gene 15
ILMN_1653794	387066	SNHG5	M4 - turquoise	small nucleolar RNA host gene 5
ILMN_3309349	100093630	SNHG8	M4 - turquoise	small nucleolar RNA host gene 8
ILMN_3245458	677838	SNORA61	M4 - turquoise	small nucleolar RNA, H/ACA box 61
ILMN_1801118	79622	SNRNP25	M4 - turquoise	small nuclear ribonucleoprotein U11/U12 subunit 25
ILMN_1691575	6643	SNX2	M4 - turquoise	sorting nexin 2
ILMN_1807873	58533	SNX6	M4 - turquoise	sorting nexin 6
ILMN_1774733	8651	SOCS1	M4 - turquoise	suppressor of cytokine signaling 1
ILMN_1724040	65124	SOWAHC	M4 - turquoise	sosondowah ankyrin repeat domain family member C
ILMN_1683678	26010	SPATS2L	M4 - turquoise	spermatogenesis associated serine rich 2 like
ILMN_1810835	6707	SPRR3	M4 - turquoise	small proline rich protein 3
ILMN_2089329	10253	SPRY2	M4 - turquoise	sprouty RTK signaling antagonist 2
ILMN_1867664	55304	SPTLC3	M4 - turquoise	serine palmitoyltransferase long chain base subunit 3
ILMN_1803398	6722	SRF	M4 - turquoise	serum response factor
ILMN_2169152	5552	SRGN	M4 - turquoise	serglycin
ILMN_1798804	6732	SRPK1	M4 - turquoise	SRSF protein kinase 1
ILMN_1696407	6427	SRSF2	M4 - turquoise	serine and arginine rich splicing factor 2
ILMN_3211935	6428	SRSF3	M4 - turquoise	serine and arginine rich splicing factor 3
ILMN_1761996	6430	SRSF5	M4 - turquoise	serine and arginine rich splicing factor 5
ILMN_1772492	6752	SSTR2	M4 - turquoise	somatostatin receptor 2
ILMN_1746137	7982	ST7	M4 - turquoise	suppression of tumorigenicity 7
ILMN_2257607	90627	STARD13	M4 - turquoise	StAR related lipid transfer domain containing 13
ILMN_1785202	6775	STAT4	M4 - turquoise	signal transducer and activator of transcription 4
ILMN_2383349	55240	STEAP3	M4 - turquoise	STEAP3 metalloreductase
ILMN_2413650	6491	STIL	M4 - turquoise	SCL/TAL1 interrupting locus
ILMN_1798543	9262	STK17B	M4 - turquoise	serine/threonine kinase 17b
ILMN_2328776	51765	STK26	M4 - turquoise	serine/threonine protein kinase 26
ILMN_1666453	6788	STK3	M4 - turquoise	serine/threonine kinase 3
ILMN_1657796	3925	STMN1	M4 - turquoise	stathmin 1
ILMN_3244117	50861	STMN3	M4 - turquoise	stathmin 3
ILMN_1807652	64220	STRA6	M4 - turquoise	stimulated by retinoic acid 6
ILMN_2404795	6817	SULT1A1	M4 - turquoise	sulfotransferase family 1A member 1
ILMN_2345872	25870	SUMF2	M4 - turquoise	sulfatase modifying factor 2
ILMN_1693270	56241	SUSD2	M4 - turquoise	sushi domain containing 2
ILMN_1802089	8189	SYMPK	M4 - turquoise	symplekin
ILMN_1771949	6875	TAF4B	M4 - turquoise	TATA-box binding protein associated factor 4b
ILMN_1778668	6876	TAGLN	M4 - turquoise	transgelin
ILMN_1685480	6897	TARS	M4 - turquoise	threonyl-tRNA synthetase
ILMN_2357770	6917	TCEA1	M4 - turquoise	transcription elongation factor A1
ILMN_2285713	55775	TDP1	M4 - turquoise	tyrosyl-DNA phosphodiesterase 1
ILMN_1707124	7035	TFPI	M4 - turquoise	tissue factor pathway inhibitor
ILMN_1784287	7049	TGFBR3	M4 - turquoise	transforming growth factor beta receptor 3
ILMN_1679267	7052	TGM2	M4 - turquoise	transglutaminase 2
ILMN_1686116	7057	THBS1	M4 - turquoise	thrombospondin 1
ILMN_1735093	8914	TIMELESS	M4 - turquoise	timeless circadian clock
ILMN_1765578	25976	TIPARP	M4 - turquoise	TCDD inducible poly(ADP-ribose) polymerase
ILMN_1806037	7083	TK1	M4 - turquoise	thymidine kinase 1
ILMN_3308138	79838	TMC5	M4 - turquoise	transmembrane channel like 5
ILMN_2413331	84314	TMEM107	M4 - turquoise	transmembrane protein 107
ILMN_2210386	200728	TMEM17	M4 - turquoise	transmembrane protein 17
ILMN_1748926	84928	TMEM209	M4 - turquoise	transmembrane protein 209
ILMN_1708029	51754	TMEM8B	M4 - turquoise	transmembrane protein 8B
ILMN_1702691	7128	TNFAIP3	M4 - turquoise	TNF alpha induced protein 3
ILMN_1689004	51330	TNFRSF12A	M4 - turquoise	TNF receptor superfamily member 12A
ILMN_1672004	10140	TOB1	M4 - turquoise	transducer of ERBB2, 1
ILMN_1686097	7153	TOP2A	M4 - turquoise	topoisomerase (DNA) II alpha
ILMN_3245678	27296	TP53TG5	M4 - turquoise	TP53 target 5
ILMN_1804629	27010	TPK1	M4 - turquoise	thiamin pyrophosphokinase 1
ILMN_2360710	7168	TPM1	M4 - turquoise	tropomyosin 1 (alpha)
ILMN_1729234	1200	TPP1	M4 - turquoise	tripeptidyl peptidase 1
ILMN_1796949	22974	TPX2	M4 - turquoise	TPX2, microtubule nucleation factor
ILMN_1731043	29896	TRA2A	M4 - turquoise	transformer 2 alpha homolog
ILMN_1787815	57761	TRIB3	M4 - turquoise	tribbles pseudokinase 3
ILMN_1813625	7706	TRIM25	M4 - turquoise	tripartite motif containing 25
ILMN_1658144	9321	TRIP11	M4 - turquoise	thyroid hormone receptor interactor 11
ILMN_2124187	9819	TSC22D2	M4 - turquoise	TSC22 domain family member 2
ILMN_1734486	116461	TSEN15	M4 - turquoise	tRNA splicing endonuclease subunit 15
ILMN_1683263	7103	TSPAN8	M4 - turquoise	tetraspanin 8
ILMN_1657554	64061	TSPYL2	M4 - turquoise	TSPY like 2
ILMN_1788166	7272	TTK	M4 - turquoise	TTK protein kinase
ILMN_1806040	7298	TYMS	M4 - turquoise	thymidylate synthetase
ILMN_2368576	7311	UBA52	M4 - turquoise	ubiquitin A-52 residue ribosomal protein fusion product 1
ILMN_2301083	11065	UBE2C	M4 - turquoise	ubiquitin conjugating enzyme E2 C
ILMN_1707084	51619	UBE2D4	M4 - turquoise	ubiquitin conjugating enzyme E2 D4 (putative)
ILMN_1729115	27338	UBE2S	M4 - turquoise	ubiquitin conjugating enzyme E2 S
ILMN_1711470	29089	UBE2T	M4 - turquoise	ubiquitin conjugating enzyme E2 T
ILMN_1700811	56061	UBFD1	M4 - turquoise	ubiquitin family domain containing 1
ILMN_1789349	56893	UBQLN4	M4 - turquoise	ubiquilin 4
ILMN_1768662	7371	UCK2	M4 - turquoise	uridine-cytidine kinase 2
ILMN_1786065	29128	UHRF1	M4 - turquoise	ubiquitin like with PHD and ring finger domains 1
ILMN_1705144	8408	ULK1	M4 - turquoise	unc-51 like autophagy activating kinase 1
ILMN_1761069	7405	UVRAG	M4 - turquoise	UV radiation resistance associated
ILMN_1703379	27072	VPS41	M4 - turquoise	VPS41, HOPS complex subunit
ILMN_1753101	79679	VTCN1	M4 - turquoise	V-set domain containing T cell activation inhibitor 1
ILMN_1660554	64856	VWA1	M4 - turquoise	von Willebrand factor A domain containing 1
ILMN_1764769	4013	VWA5A	M4 - turquoise	von Willebrand factor A domain containing 5A
ILMN_1719343	80232	WDR26	M4 - turquoise	WD repeat domain 26
ILMN_1778561	7465	WEE1	M4 - turquoise	WEE1 G2 checkpoint kinase
ILMN_2283325	79971	WLS	M4 - turquoise	wntless Wnt ligand secretion mediator
ILMN_2415748	26118	WSB1	M4 - turquoise	WD repeat and SOCS box containing 1
ILMN_2190541	9502	XAGE2	M4 - turquoise	X antigen family member 2
ILMN_1743711	11260	XPOT	M4 - turquoise	exportin for tRNA
ILMN_1766010	8565	YARS	M4 - turquoise	tyrosyl-tRNA synthetase
ILMN_1706434	8531	YBX3	M4 - turquoise	Y-box binding protein 3
ILMN_1711069	51646	YPEL5	M4 - turquoise	yippee like 5
ILMN_1731113	23099	ZBTB43	M4 - turquoise	zinc finger and BTB domain containing 43
ILMN_1803824	51114	ZDHHC9	M4 - turquoise	zinc finger DHHC-type containing 9
ILMN_1720829	7538	ZFP36	M4 - turquoise	ZFP36 ring finger protein
ILMN_1814113	51663	ZFR	M4 - turquoise	zinc finger RNA binding protein
ILMN_1742074	11244	ZHX1	M4 - turquoise	zinc fingers and homeoboxes 1
ILMN_2361104	64393	ZMAT3	M4 - turquoise	zinc finger matrin-type 3
ILMN_1692145	7561	ZNF14	M4 - turquoise	zinc finger protein 14
ILMN_1806502	7718	ZNF165	M4 - turquoise	zinc finger protein 165
ILMN_1688629	10782	ZNF274	M4 - turquoise	zinc finger protein 274
ILMN_2115949	84124	ZNF394	M4 - turquoise	zinc finger protein 394
ILMN_3255792	339327	ZNF546	M4 - turquoise	zinc finger protein 546
ILMN_2227495	256051	ZNF549	M4 - turquoise	zinc finger protein 549
ILMN_3298410	90233	ZNF551	M4 - turquoise	zinc finger protein 551
ILMN_2155322	22834	ZNF652	M4 - turquoise	zinc finger protein 652
ILMN_2313889	91120	ZNF682	M4 - turquoise	zinc finger protein 682
ILMN_1743067	55762	ZNF701	M4 - turquoise	zinc finger protein 701
ILMN_1663281	79986	ZNF702P	M4 - turquoise	zinc finger protein 702, pseudogene
ILMN_3225102	148203	ZNF738	M4 - turquoise	zinc finger protein 738
ILMN_1700583	79755	ZNF750	M4 - turquoise	zinc finger protein 750
ILMN_1724052	730051	ZNF814	M4 - turquoise	zinc finger protein 814
ILMN_1788738	84133	ZNRF3	M4 - turquoise	zinc and ring finger 3
ILMN_2362549	11130	ZWINT	M4 - turquoise	ZW10 interacting kinetochore protein
ILMN_2331636	31	ACACA	M5 - blue	acetyl-CoA carboxylase alpha
ILMN_1761058	84129	ACAD11	M5 - blue	acyl-CoA dehydrogenase family member 11
ILMN_1798360	57007	ACKR3	M5 - blue	atypical chemokine receptor 3
ILMN_1750800	48	ACO1	M5 - blue	aconitase 1
ILMN_1750158	51	ACOX1	M5 - blue	acyl-CoA oxidase 1
ILMN_2232177	87	ACTN1	M5 - blue	actinin alpha 1
ILMN_1725534	81	ACTN4	M5 - blue	actinin alpha 4
ILMN_1657153	10096	ACTR3	M5 - blue	ARP3 actin related protein 3 homolog
ILMN_3236756	80221	ACSF2	M5 - blue	acyl-CoA synthetase family member 2
ILMN_1763000	55803	ADAP2	M5 - blue	ArfGAP with dual PH domains 2
ILMN_1814526	120	ADD3	M5 - blue	adducin 3
ILMN_1673363	976	ADGRE5	M5 - blue	adhesion G protein-coupled receptor E5
ILMN_1708934	133	ADM	M5 - blue	adrenomedullin
ILMN_1814282	64782	AEN	M5 - blue	apoptosis enhancing nuclease
ILMN_1712944	166	AES	M5 - blue	amino-terminal enhancer of split
ILMN_2129015	4299	AFF1	M5 - blue	AF4/FMR2 family member 1
ILMN_2371825	178	AGL	M5 - blue	amylo-alpha-1, 6-glucosidase, 4-alpha-glucanotransferase
ILMN_1712786	23382	AHCYL2	M5 - blue	adenosylhomocysteinase like 2
ILMN_1797974	51390	AIG1	M5 - blue	androgen induced 1
ILMN_3307874	55057	AIM1L	M5 - blue	absent in melanoma 1-like
ILMN_1673252	7965	AIMP2	M5 - blue	aminoacyl tRNA synthetase complex interacting multifunctional protein 2
ILMN_1684836	9590	AKAP12	M5 - blue	A-kinase anchoring protein 12
ILMN_2302716	5832	ALDH18A1	M5 - blue	aldehyde dehydrogenase 18 family member A1
ILMN_1763666	222	ALDH3B2	M5 - blue	aldehyde dehydrogenase 3 family member B2
ILMN_1763461	501	ALDH7A1	M5 - blue	aldehyde dehydrogenase 7 family member A1
ILMN_1779374	9949	AMMECR1	M5 - blue	Alport syndrome, mental retardation, midface hypoplasia and elliptocytosis chromosomal region gene 1
ILMN_1665331	275	AMT	M5 - blue	aminomethyltransferase
ILMN_1802973	29945	ANAPC4	M5 - blue	anaphase promoting complex subunit 4
ILMN_1689908	88455	ANKRD13A	M5 - blue	ankyrin repeat domain 13A
ILMN_1711408	307	ANXA4	M5 - blue	annexin A4
ILMN_1778087	653145	ANXA8	M5 - blue	annexin A8
ILMN_1661628	244	ANXA8L2	M5 - blue	annexin A8-like 2
ILMN_1710482	334	APLP2	M5 - blue	amyloid beta precursor like protein 2
ILMN_1764571	57636	ARHGAP23	M5 - blue	Rho GTPase activating protein 23
ILMN_1796772	79822	ARHGAP28	M5 - blue	Rho GTPase activating protein 28
ILMN_1678143	397	ARHGDIB	M5 - blue	Rho GDP dissociation inhibitor beta
ILMN_2214473	445328	ARHGEF35	M5 - blue	Rho guanine nucleotide exchange factor 35
ILMN_1696956	10620	ARID3B	M5 - blue	AT-rich interaction domain 3B
ILMN_1774161	54622	ARL15	M5 - blue	ADP ribosylation factor like GTPase 15
ILMN_1752837	55207	ARL8B	M5 - blue	ADP ribosylation factor like GTPase 8B
ILMN_1819608	408	ARRB1	M5 - blue	arrestin beta 1
ILMN_1654322	483	ATP1B3	M5 - blue	ATPase Na+/K+ transporting subunit beta 3
ILMN_1660729	245973	ATP6V1C2	M5 - blue	ATPase H+ transporting V1 subunit C2
ILMN_2339779	529	ATP6V1E1	M5 - blue	ATPase H+ transporting V1 subunit E1
ILMN_1722056	540	ATP7B	M5 - blue	ATPase copper transporting beta
ILMN_1724480	8313	AXIN2	M5 - blue	axin 2
ILMN_3232282	100128406	AZFP	M5 - blue	AML-associated zinc finger protein
ILMN_1734929	8424	BBOX1	M5 - blue	gamma-butyrobetaine hydroxylase 1
ILMN_2342084	55973	BCAP29	M5 - blue	B-cell receptor associated protein 29
ILMN_1741566	655	BMP7	M5 - blue	bone morphogenetic protein 7
ILMN_1705066	121551	BTBD11	M5 - blue	BTB domain containing 11
ILMN_1687743	55727	BTBD7	M5 - blue	BTB domain containing 7
ILMN_1767556	11067	C10orf10	M5 - blue	chromosome 10 open reading frame 10
ILMN_1667510	91574	C12orf65	M5 - blue	chromosome 12 open reading frame 65
ILMN_1660519	285382	C3orf70	M5 - blue	chromosome 3 open reading frame 70
ILMN_1795838	55286	C4orf19	M5 - blue	chromosome 4 open reading frame 19
ILMN_1703531	286223	C9orf47	M5 - blue	chromosome 9 open reading frame 47
ILMN_1696615	767	CA8	M5 - blue	carbonic anhydrase 8
ILMN_1765858	51719	CAB39	M5 - blue	calcium binding protein 39
ILMN_1811957	157922	CAMSAP1	M5 - blue	calmodulin regulated spectrin associated protein 1
ILMN_1717234	831	CAST	M5 - blue	calpastatin
ILMN_1794534	60494	CCDC81	M5 - blue	coiled-coil domain containing 81
ILMN_1737184	83879	CDCA7	M5 - blue	cell division cycle associated 7
ILMN_1704294	1001	CDH3	M5 - blue	cadherin 3
ILMN_1802615	1021	CDK6	M5 - blue	cyclin dependent kinase 6
ILMN_1753931	1036	CDO1	M5 - blue	cysteine dioxygenase type 1
ILMN_2128770	30850	CDR2L	M5 - blue	cerebellar degeneration related protein 2 like
ILMN_1678075	9425	CDYL	M5 - blue	chromodomain Y-like
ILMN_1812489	64793	CEP85	M5 - blue	centrosomal protein 85
ILMN_1785161	84303	CHCHD6	M5 - blue	coiled-coil-helix-coiled-coil-helix domain containing 6
ILMN_1715607	29082	CHMP4A	M5 - blue	charged multivesicular body protein 4A
ILMN_1741131	1140	CHRNB1	M5 - blue	cholinergic receptor nicotinic beta 1 subunit
ILMN_1677041	1147	CHUK	M5 - blue	conserved helix-loop-helix ubiquitous kinase
ILMN_1723042	1365	CLDN3	M5 - blue	claudin 3
ILMN_1684038	6249	CLIP1	M5 - blue	CAP-Gly domain containing linker protein 1
ILMN_1656134	29883	CNOT7	M5 - blue	CCR4-NOT transcription complex subunit 7
ILMN_1690223	26047	CNTNAP2	M5 - blue	contactin associated protein-like 2
ILMN_1711888	23242	COBL	M5 - blue	cordon-bleu WH2 repeat protein
ILMN_1761260	22837	COBLL1	M5 - blue	cordon-bleu WH2 repeat protein like 1
ILMN_1656920	1396	CRIP1	M5 - blue	cysteine rich protein 1
ILMN_1694432	1397	CRIP2	M5 - blue	cysteine rich protein 2
ILMN_1671800	643911	CRNDE	M5 - blue	colorectal neoplasia differentially expressed (non-protein coding)
ILMN_1693090	54677	CROT	M5 - blue	carnitine O-octanoyltransferase
ILMN_2392189	10217	CTDSPL	M5 - blue	CTD small phosphatase like
ILMN_1688103	56998	CTNNBIP1	M5 - blue	catenin beta interacting protein 1
ILMN_2331163	8451	CUL4A	M5 - blue	cullin 4A
ILMN_2312194	1528	CYB5A	M5 - blue	cytochrome b5 type A
ILMN_1688158	51167	CYB5R4	M5 - blue	cytochrome b5 reductase 4
ILMN_1807291	1543	CYP1A1	M5 - blue	cytochrome P450 family 1 subfamily A member 1
ILMN_1693338	1545	CYP1B1	M5 - blue	cytochrome P450 family 1 subfamily B member 1
ILMN_2160727	9265	CYTH3	M5 - blue	cytohesin 3
ILMN_1811921	1465	CSRP1	M5 - blue	cysteine and glycine rich protein 1
ILMN_1660806	1466	CSRP2	M5 - blue	cysteine and glycine rich protein 2
ILMN_2206272	728294	D2HGDH	M5 - blue	D-2-hydroxyglutarate dehydrogenase
ILMN_1658885	221955	DAGLB	M5 - blue	diacylglycerol lipase beta
ILMN_1708340	1612	DAPK1	M5 - blue	death associated protein kinase 1
ILMN_1664691	27071	DAPP1	M5 - blue	dual adaptor of phosphotyrosine and 3-phosphoinositides 1
ILMN_2174127	131566	DCBLD2	M5 - blue	discoidin, CUB and LCCL domain containing 2
ILMN_3242459	79077	DCTPP1	M5 - blue	dCTP pyrophosphatase 1
ILMN_1681437	51181	DCXR	M5 - blue	dicarbonyl and L-xylulose reductase
ILMN_1661599	54541	DDIT4	M5 - blue	DNA damage inducible transcript 4
ILMN_2381841	11269	DDX19B	M5 - blue	DEAD-box helicase 19B
ILMN_1795181	55601	DDX60	M5 - blue	DEXD/H-box helicase 60
ILMN_2103685	55789	DEPDC1B	M5 - blue	DEP domain containing 1B
ILMN_1725510	1718	DHCR24	M5 - blue	24-dehydrocholesterol reductase
ILMN_1694466	207063	DHRSX	M5 - blue	dehydrogenase/reductase X-linked
ILMN_2180352	57609	DIP2B	M5 - blue	disco interacting protein 2 homolog B
ILMN_1773742	4189	DNAJB9	M5 - blue	DnaJ heat shock protein family (Hsp40) member B9
ILMN_3307827	3338	DNAJC4	M5 - blue	DnaJ heat shock protein family (Hsp40) member C4
ILMN_1791296	23333	DPY19L1	M5 - blue	dpy-19 like 1
ILMN_1782551	1875	E2F5	M5 - blue	E2F transcription factor 5
ILMN_1671568	55268	ECHDC2	M5 - blue	enoyl-CoA hydratase domain containing 2
ILMN_1761131	10455	ECI2	M5 - blue	enoyl-CoA delta isomerase 2
ILMN_1779828	9695	EDEM1	M5 - blue	ER degradation enhancing alpha-mannosidase like protein 1
ILMN_1789171	29904	EEF2K	M5 - blue	eukaryotic elongation factor 2 kinase
ILMN_1735877	2202	EFEMP1	M5 - blue	EGF containing fibulin like extracellular matrix protein 1
ILMN_1704472	163126	EID2	M5 - blue	EP300 interacting inhibitor of differentiation 2
ILMN_1713380	8892	EIF2B2	M5 - blue	eukaryotic translation initiation factor 2B subunit beta
ILMN_1729455	2009	EML1	M5 - blue	echinoderm microtubule associated protein like 1
ILMN_2091792	955	ENTPD6	M5 - blue	ectonucleoside triphosphate diphosphohydrolase 6 (putative)
ILMN_1704753	2034	EPAS1	M5 - blue	endothelial PAS domain protein 1
ILMN_1709237	2053	EPHX2	M5 - blue	epoxide hydrolase 2
ILMN_1726893	55040	EPN3	M5 - blue	epsin 3
ILMN_1729374	2109	ETFB	M5 - blue	electron transfer flavoprotein beta subunit
ILMN_1739222	2119	ETV5	M5 - blue	ETS variant 5
ILMN_3271098	84141	EVA1A	M5 - blue	eva-1 homolog A, regulator of programmed cell death
ILMN_1730622	51466	EVL	M5 - blue	Enah/Vasp-like
ILMN_1797950	2135	EXTL2	M5 - blue	exostosin like glycosyltransferase 2
ILMN_2322996	2139	EYA2	M5 - blue	EYA transcriptional coactivator and phosphatase 2
ILMN_2401779	399665	FAM102A	M5 - blue	family with sequence similarity 102 member A
ILMN_1739942	150864	FAM117B	M5 - blue	family with sequence similarity 117 member B
ILMN_2355486	54097	FAM3B	M5 - blue	family with sequence similarity 3 member B
ILMN_1726597	9750	FAM65B	M5 - blue	family with sequence similarity 65 member B
ILMN_3307791	388650	FAM69A	M5 - blue	family with sequence similarity 69 member A
ILMN_1668411	2274	FHL2	M5 - blue	four and a half LIM domains 2
ILMN_1726222	2319	FLOT2	M5 - blue	flotillin 2
ILMN_1797342	23048	FNBP1	M5 - blue	formin binding protein 1
ILMN_1736510	3344	FOXN2	M5 - blue	forkhead box N2
ILMN_1700081	10468	FST	M5 - blue	follistatin
ILMN_3227315	2495	FTH1	M5 - blue	ferritin heavy chain 1
ILMN_2173835	2498	FTH1P3	M5 - blue	ferritin heavy chain 1 pseudogene 3
ILMN_3202024	2512	FTL	M5 - blue	ferritin light chain
ILMN_1752728	2517	FUCA1	M5 - blue	fucosidase, alpha-L- 1, tissue
ILMN_1790228	5045	FURIN	M5 - blue	furin, paired basic amino acid cleaving enzyme
ILMN_1665964	9846	GAB2	M5 - blue	GRB2 associated binding protein 2
ILMN_1651819	63917	GALNT11	M5 - blue	polypeptide N-acetylgalactosaminyltransferase 11
ILMN_1772910	2619	GAS1	M5 - blue	growth arrest specific 1
ILMN_2102670	2624	GATA2	M5 - blue	GATA binding protein 2
ILMN_2406656	2625	GATA3	M5 - blue	GATA binding protein 3
ILMN_1789702	2632	GBE1	M5 - blue	1,4-alpha-glucan branching enzyme 1
ILMN_1812759	2643	GCH1	M5 - blue	GTP cyclohydrolase 1
ILMN_1694780	2644	GCHFR	M5 - blue	GTP cyclohydrolase I feedback regulator
ILMN_1714349	26035	GLCE	M5 - blue	glucuronic acid epimerase
ILMN_1704376	342035	GLDN	M5 - blue	gliomedin
ILMN_1769245	11010	GLIPR1	M5 - blue	GLI pathogenesis related 1
ILMN_3280402	2745	GLRX	M5 - blue	glutaredoxin
ILMN_3247462	10539	GLRX3	M5 - blue	glutaredoxin 3
ILMN_2103547	440270	GOLGA8B	M5 - blue	golgin A8 family member B
ILMN_1794875	84803	GPAT3	M5 - blue	glycerol-3-phosphate acyltransferase 3
ILMN_2065690	65983	GRAMD3	M5 - blue	GRAM domain containing 3
ILMN_1801043	2934	GSN	M5 - blue	gelsolin
ILMN_2391861	2946	GSTM2	M5 - blue	glutathione S-transferase mu 2
ILMN_1719906	3033	HADH	M5 - blue	hydroxyacyl-CoA dehydrogenase
ILMN_1771003	54930	HAUS4	M5 - blue	HAUS augmin like complex subunit 4
ILMN_1757877	54985	HCFC1R1	M5 - blue	host cell factor C1 regulator 1
ILMN_1788203	23462	HEY1	M5 - blue	hes related family bHLH transcription factor with YRPW motif 1
ILMN_1656977	26275	HIBCH	M5 - blue	3-hydroxyisobutyryl-CoA hydrolase
ILMN_1796179	85236	HIST1H2BK	M5 - blue	histone cluster 1 H2B family member k
ILMN_3227811	3178	HNRNPA1	M5 - blue	heterogeneous nuclear ribonucleoprotein A1
ILMN_1739429	90161	HS6ST2	M5 - blue	heparan sulfate 6-O-sulfotransferase 2
ILMN_2094106	51144	HSD17B12	M5 - blue	hydroxysteroid 17-beta dehydrogenase 12
ILMN_1789074	3303	HSPA1A	M5 - blue	heat shock protein family A (Hsp70) member 1A
ILMN_1660436	3304	HSPA1B	M5 - blue	heat shock protein family A (Hsp70) member 1B
ILMN_1696432	3417	IDH1	M5 - blue	isocitrate dehydrogenase (NADP(+)) 1, cytosolic
ILMN_1751753	3418	IDH2	M5 - blue	isocitrate dehydrogenase (NADP(+)) 2, mitochondrial
ILMN_1807277	10437	IFI30	M5 - blue	IFI30, lysosomal thiol reductase
ILMN_1745374	3430	IFI35	M5 - blue	interferon induced protein 35
ILMN_1687384	2537	IFI6	M5 - blue	interferon alpha inducible protein 6
ILMN_1739428	3433	IFIT2	M5 - blue	interferon induced protein with tetratricopeptide repeats 2
ILMN_1673352	10581	IFITM2	M5 - blue	interferon induced transmembrane protein 2
ILMN_1744635	9543	IGDCC3	M5 - blue	immunoglobulin superfamily DCC subclass member 3
ILMN_2344221	150084	IGSF5	M5 - blue	immunoglobulin superfamily member 5
ILMN_1767360	3588	IL10RB	M5 - blue	interleukin 10 receptor subunit beta
ILMN_1810584	3554	IL1R1	M5 - blue	interleukin 1 receptor type 1
ILMN_2043079	286676	ILDR1	M5 - blue	immunoglobulin like domain containing receptor 1
ILMN_2094061	3613	IMPA2	M5 - blue	inositol monophosphatase 2
ILMN_1667239	3628	INPP1	M5 - blue	inositol polyphosphate-1-phosphatase
ILMN_1745471	10379	IRF9	M5 - blue	interferon regulatory factor 9
ILMN_1747934	51477	ISYNA1	M5 - blue	inositol-3-phosphate synthase 1
ILMN_1701244	55846	ITFG2	M5 - blue	integrin alpha FG-GAP repeat containing 2
ILMN_1665792	3673	ITGA2	M5 - blue	integrin subunit alpha 2
ILMN_2169439	3685	ITGAV	M5 - blue	integrin subunit alpha V
ILMN_1789846	3694	ITGB6	M5 - blue	integrin subunit beta 6
ILMN_1736015	79960	JADE1	M5 - blue	jade family PHD finger 1
ILMN_1790518	9767	JADE3	M5 - blue	jade family PHD finger 3
ILMN_1691376	182	JAG1	M5 - blue	jagged 1
ILMN_1769575	83700	JAM3	M5 - blue	junctional adhesion molecule 3
ILMN_1733811	3728	JUP	M5 - blue	junction plakoglobin
ILMN_2071641	3775	KCNK1	M5 - blue	potassium two pore domain channel subfamily K member 1
ILMN_2229922	55196	KIAA1551	M5 - blue	KIAA1551
ILMN_1658709	3912	LAMB1	M5 - blue	laminin subunit beta 1
ILMN_1815878	55004	LAMTOR1	M5 - blue	late endosomal/lysosomal adaptor, MAPK and MTOR activator 1
ILMN_1697916	120071	LARGE2	M5 - blue	LARGE xylosyl- and glucuronyltransferase 2
ILMN_2312709	51451	LCMT1	M5 - blue	leucine carboxyl methyltransferase 1
ILMN_1728132	3945	LDHB	M5 - blue	lactate dehydrogenase B
ILMN_1659688	3959	LGALS3BP	M5 - blue	galectin 3 binding protein
ILMN_1709094	3977	LIFR	M5 - blue	leukemia inhibitory factor receptor alpha
ILMN_1774335	400576	LOC400576	M5 - blue	uncharacterized LOC400576
ILMN_1705953	91694	LONRF1	M5 - blue	LON peptidase N-terminal domain and ring finger 1
ILMN_1805225	10162	LPCAT3	M5 - blue	lysophosphatidylcholine acyltransferase 3
ILMN_1676197	84918	LRP11	M5 - blue	LDL receptor related protein 11
ILMN_1702775	4041	LRP5	M5 - blue	LDL receptor related protein 5
ILMN_2306189	9500	MAGED1	M5 - blue	MAGE family member D1
ILMN_1777139	84549	MAK16	M5 - blue	MAK16 homolog
ILMN_2080080	256714	MAP7D2	M5 - blue	MAP7 domain containing 2
ILMN_1799106	64757	MARC1	M5 - blue	mitochondrial amidoxime reducing component 1
ILMN_1700967	151963	MB21D2	M5 - blue	Mab-21 domain containing 2
ILMN_1730523	84331	MCRIP2	M5 - blue	MAPK regulated corepressor interacting protein 2
ILMN_1761961	63933	MCUR1	M5 - blue	mitochondrial calcium uniporter regulator 1
ILMN_2278590	4232	MEST	M5 - blue	mesoderm specific transcript
ILMN_1796106	11282	MGAT4B	M5 - blue	mannosyl (alpha-1,3-)-glycoprotein beta-1,4-N-acetylglucosaminyltransferase, isozyme B
ILMN_1718646	4324	MMP15	M5 - blue	matrix metallopeptidase 15
ILMN_3242011	55233	MOB1A	M5 - blue	MOB kinase activator 1A
ILMN_2323801	4337	MOCS1	M5 - blue	molybdenum cofactor synthesis 1
ILMN_2274923	4338	MOCS2	M5 - blue	molybdenum cofactor synthesis 2
ILMN_1676026	64949	MRPS26	M5 - blue	mitochondrial ribosomal protein S26
ILMN_1804448	124540	MSI2	M5 - blue	musashi RNA binding protein 2
ILMN_1772521	25902	MTHFD1L	M5 - blue	methylenetetrahydrofolate dehydrogenase (NADP+ dependent) 1-like
ILMN_1686985	4534	MTM1	M5 - blue	myotubularin 1
ILMN_2308849	91663	MYADM	M5 - blue	myeloid associated differentiation marker
ILMN_1815154	4628	MYH10	M5 - blue	myosin heavy chain 10
ILMN_1811719	4647	MYO7A	M5 - blue	myosin VIIA
ILMN_2348975	4678	NASP	M5 - blue	nuclear autoantigenic sperm protein
ILMN_2322552	10787	NCKAP1	M5 - blue	NCK associated protein 1
ILMN_1808824	10529	NEBL	M5 - blue	nebulette
ILMN_1778991	4781	NFIB	M5 - blue	nuclear factor I B
ILMN_1735827	11188	NISCH	M5 - blue	nischarin
ILMN_1721621	4820	NKTR	M5 - blue	natural killer cell triggering receptor
ILMN_1664878	55655	NLRP2	M5 - blue	NLR family pyrin domain containing 2
ILMN_1668426	79400	NOX5	M5 - blue	NADPH oxidase 5
ILMN_1768311	728888	NPIPB11	M5 - blue	nuclear pore complex interacting protein family member B11
ILMN_1682165	22978	NT5C2	M5 - blue	5'-nucleotidase, cytosolic II
ILMN_1675542	116150	NUS1	M5 - blue	NUS1 dehydrodolichyl diphosphate synthase subunit
ILMN_1700306	132299	OCIAD2	M5 - blue	OCIA domain containing 2
ILMN_1813846	5025	P2RX4	M5 - blue	purinergic receptor P2X 4
ILMN_1664294	64175	P3H1	M5 - blue	prolyl 3-hydroxylase 1
ILMN_1773760	10606	PAICS	M5 - blue	phosphoribosylaminoimidazole carboxylase; phosphoribosylaminoimidazolesuccinocarboxamide synthase
ILMN_1686871	142	PARP1	M5 - blue	poly(ADP-ribose) polymerase 1
ILMN_1714384	5095	PCCA	M5 - blue	propionyl-CoA carboxylase alpha subunit
ILMN_1671791	5106	PCK2	M5 - blue	phosphoenolpyruvate carboxykinase 2, mitochondrial
ILMN_1680339	5157	PDGFRL	M5 - blue	platelet derived growth factor receptor like
ILMN_1695763	10954	PDIA5	M5 - blue	protein disulfide isomerase family A member 5
ILMN_1680626	10130	PDIA6	M5 - blue	protein disulfide isomerase family A member 6
ILMN_1788955	9124	PDLIM1	M5 - blue	PDZ and LIM domain 1
ILMN_1675331	5178	PEG3	M5 - blue	paternally expressed 3
ILMN_1653292	5210	PFKFB4	M5 - blue	6-phosphofructo-2-kinase/fructose-2,6-biphosphatase 4
ILMN_1755405	27315	PGAP2	M5 - blue	post-GPI attachment to proteins 2
ILMN_1673543	55276	PGM2	M5 - blue	phosphoglucomutase 2
ILMN_1719792	90102	PHLDB2	M5 - blue	pleckstrin homology like domain family B member 2
ILMN_1803464	10745	PHTF1	M5 - blue	putative homeodomain transcription factor 1
ILMN_1737025	23228	PLCL2	M5 - blue	phospholipase C like 2
ILMN_1689968	80301	PLEKHO2	M5 - blue	pleckstrin homology domain containing O2
ILMN_1684391	5351	PLOD1	M5 - blue	procollagen-lysine,2-oxoglutarate 5-dioxygenase 1
ILMN_2172174	4860	PNP	M5 - blue	purine nucleoside phosphorylase
ILMN_1684289	55163	PNPO	M5 - blue	pyridoxamine 5'-phosphate oxidase
ILMN_1660732	5521	PPP2R2B	M5 - blue	protein phosphatase 2 regulatory subunit Bbeta
ILMN_2367215	5547	PRCP	M5 - blue	prolylcarboxypeptidase
ILMN_1692664	55615	PRR5	M5 - blue	proline rich 5
ILMN_1683026	5699	PSMB10	M5 - blue	proteasome subunit beta 10
ILMN_1717294	5774	PTPN3	M5 - blue	protein tyrosine phosphatase, non-receptor type 3
ILMN_1757552	284119	PTRF	M5 - blue	polymerase I and transcript release factor
ILMN_1709026	221749	PXDC1	M5 - blue	PX domain containing 1
ILMN_1684497	84795	PYROXD2	M5 - blue	pyridine nucleotide-disulphide oxidoreductase domain 2
ILMN_2052373	64284	RAB17	M5 - blue	RAB17, member RAS oncogene family
ILMN_1771688	338382	RAB7B	M5 - blue	RAB7B, member RAS oncogene family
ILMN_1695386	5889	RAD51C	M5 - blue	RAD51 paralog C
ILMN_1676358	5899	RALB	M5 - blue	RAS like proto-oncogene B
ILMN_1813701	9462	RASAL2	M5 - blue	RAS protein activator like 2
ILMN_1657381	166824	RASSF6	M5 - blue	Ras association domain family member 6
ILMN_3208233	27316	RBMX	M5 - blue	RNA binding motif protein, X-linked
ILMN_1805643	353116	RILPL1	M5 - blue	Rab interacting lysosomal protein like 1
ILMN_2351241	9604	RNF14	M5 - blue	ring finger protein 14
ILMN_1665877	284996	RNF149	M5 - blue	ring finger protein 149
ILMN_1655710	6230	RPS25	M5 - blue	ribosomal protein S25
ILMN_2298818	6235	RPS29	M5 - blue	ribosomal protein S29
ILMN_1815039	88745	RRP36	M5 - blue	ribosomal RNA processing 36
ILMN_1748983	57142	RTN4	M5 - blue	reticulon 4
ILMN_1746883	112483	SAT2	M5 - blue	spermidine/spermine N1-acetyltransferase family member 2
ILMN_1679045	51119	SBDS	M5 - blue	SBDS ribosome assembly guanine nucleotide exchange factor
ILMN_1723358	51435	SCARA3	M5 - blue	scavenger receptor class A member 3
ILMN_1672589	10509	SEMA4B	M5 - blue	semaphorin 4B
ILMN_1760890	57190	SEPN1	M5 - blue	selenoprotein N, 1
ILMN_1785071	6414	SEPP1	M5 - blue	selenoprotein P, plasma, 1
ILMN_1769118	10801	SEPT9	M5 - blue	septin 9
ILMN_2397028	5271	SERPINB8	M5 - blue	serpin family B member 8
ILMN_1724495	91404	SESTD1	M5 - blue	SEC14 and spectrin domain containing 1
ILMN_1702585	6418	SET	M5 - blue	SET nuclear proto-oncogene
ILMN_3240222	157285	SGK223	M5 - blue	homolog of rat pragma of Rnd2
ILMN_1754126	400745	SH2D5	M5 - blue	SH2 domain containing 5
ILMN_1762764	83699	SH3BGRL2	M5 - blue	SH3 domain binding glutamate rich protein like 2
ILMN_1737163	83442	SH3BGRL3	M5 - blue	SH3 domain binding glutamate rich protein like 3
ILMN_1785330	23677	SH3BP4	M5 - blue	SH3 domain binding protein 4
ILMN_1791912	51092	SIDT2	M5 - blue	SID1 transmembrane family member 2
ILMN_1758146	140885	SIRPA	M5 - blue	signal regulatory protein alpha
ILMN_1743402	51804	SIX4	M5 - blue	SIX homeobox 4
ILMN_1657129	8935	SKAP2	M5 - blue	src kinase associated phosphoprotein 2
ILMN_1695962	56996	SLC12A9	M5 - blue	solute carrier family 12 member 9
ILMN_1738552	6507	SLC1A3	M5 - blue	solute carrier family 1 member 3
ILMN_1672662	6574	SLC20A1	M5 - blue	solute carrier family 20 member 1
ILMN_1663519	57419	SLC24A3	M5 - blue	solute carrier family 24 member 3
ILMN_1723971	2030	SLC29A1	M5 - blue	solute carrier family 29 member 1 (Augustine blood group)
ILMN_1659027	6513	SLC2A1	M5 - blue	solute carrier family 2 member 1
ILMN_1724609	29988	SLC2A8	M5 - blue	solute carrier family 2 member 8
ILMN_1651799	54407	SLC38A2	M5 - blue	solute carrier family 38 member 2
ILMN_2317658	6520	SLC3A2	M5 - blue	solute carrier family 3 member 2
ILMN_1747197	84102	SLC41A2	M5 - blue	solute carrier family 41 member 2
ILMN_1745778	57210	SLC45A4	M5 - blue	solute carrier family 45 member 4
ILMN_1807894	23428	SLC7A8	M5 - blue	solute carrier family 7 member 8
ILMN_2376263	6594	SMARCA1	M5 - blue	SWI/SNF related, matrix associated, actin dependent regulator of chromatin, subfamily a, member 1
ILMN_1791702	6595	SMARCA2	M5 - blue	SWI/SNF related, matrix associated, actin dependent regulator of chromatin, subfamily a, member 2
ILMN_1793410	6641	SNTB1	M5 - blue	syntrophin beta 1
ILMN_1731418	3431	SP110	M5 - blue	SP110 nuclear body protein
ILMN_2329914	10252	SPRY1	M5 - blue	sprouty RTK signaling antagonist 1
ILMN_2358202	51593	SRRT	M5 - blue	serrate, RNA effector molecule
ILMN_1804822	140809	SRXN1	M5 - blue	sulfiredoxin 1
ILMN_1775486	8082	SSPN	M5 - blue	sarcospan
ILMN_1691364	6772	STAT1	M5 - blue	signal transducer and activator of transcription 1
ILMN_1738449	57620	STIM2	M5 - blue	stromal interaction molecule 2
ILMN_1792518	8417	STX7	M5 - blue	syntaxin 7
ILMN_2380938	9066	SYT7	M5 - blue	synaptotagmin 7
ILMN_2252813	27097	TAF5L	M5 - blue	TATA-box binding protein associated factor 5 like
ILMN_1751079	6890	TAP1	M5 - blue	transporter 1, ATP binding cassette subfamily B member
ILMN_1803036	6894	TARBP1	M5 - blue	TAR (HIV-1) RNA binding protein 1
ILMN_1670378	9747	TCAF1	M5 - blue	TRPM8 channel associated factor 1
ILMN_2314007	6938	TCF12	M5 - blue	transcription factor 12
ILMN_1681248	7062	TCHH	M5 - blue	trichohyalin
ILMN_1812526	7042	TGFB2	M5 - blue	transforming growth factor beta 2
ILMN_1777740	51337	THEM6	M5 - blue	thioesterase superfamily member 6
ILMN_1701461	7078	TIMP3	M5 - blue	TIMP metallopeptidase inhibitor 3
ILMN_1725831	257000	TINCR	M5 - blue	tissue differentiation-inducing non-protein coding RNA
ILMN_1811029	9874	TLK1	M5 - blue	tousled like kinase 1
ILMN_1690040	7108	TM7SF2	M5 - blue	transmembrane 7 superfamily member 2
ILMN_1667418	283953	TMEM114	M5 - blue	transmembrane protein 114
ILMN_1736863	55281	TMEM140	M5 - blue	transmembrane protein 140
ILMN_2299612	129303	TMEM150A	M5 - blue	transmembrane protein 150A
ILMN_2395856	219854	TMEM218	M5 - blue	transmembrane protein 218
ILMN_1751143	79161	TMEM243	M5 - blue	transmembrane protein 243
ILMN_1808956	123591	TMEM266	M5 - blue	transmembrane protein 266
ILMN_1669940	55151	TMEM38B	M5 - blue	transmembrane protein 38B
ILMN_2148913	55076	TMEM45A	M5 - blue	transmembrane protein 45A
ILMN_2047599	757	TMEM50B	M5 - blue	transmembrane protein 50B
ILMN_1779182	26022	TMEM98	M5 - blue	transmembrane protein 98
ILMN_1658469	11257	TP53TG1	M5 - blue	TP53 target 1 (non-protein coding)
ILMN_2138801	8626	TP63	M5 - blue	tumor protein p63
ILMN_1804938	131601	TPRA1	M5 - blue	transmembrane protein adipocyte associated 1
ILMN_1695432	8459	TPST2	M5 - blue	tyrosylprotein sulfotransferase 2
ILMN_1720241	9320	TRIP12	M5 - blue	thyroid hormone receptor interactor 12
ILMN_2167922	57570	TRMT5	M5 - blue	tRNA methyltransferase 5
ILMN_1669881	27075	TSPAN13	M5 - blue	tetraspanin 13
ILMN_1718607	7106	TSPAN4	M5 - blue	tetraspanin 4
ILMN_1745573	79573	TTC13	M5 - blue	tetratricopeptide repeat domain 13
ILMN_1731137	10190	TXNDC9	M5 - blue	thioredoxin domain containing 9
ILMN_1717056	7296	TXNRD1	M5 - blue	thioredoxin reductase 1
ILMN_2109708	1890	TYMP	M5 - blue	thymidine phosphorylase
ILMN_1807044	10422	UBAC1	M5 - blue	UBA domain containing 1
ILMN_3287583	7314	UBB	M5 - blue	ubiquitin B
ILMN_1707475	7325	UBE2E2	M5 - blue	ubiquitin conjugating enzyme E2 E2
ILMN_1782954	3093	UBE2K	M5 - blue	ubiquitin conjugating enzyme E2 K
ILMN_1683120	7374	UNG	M5 - blue	uracil DNA glycosylase
ILMN_1798256	7378	UPP1	M5 - blue	uridine phosphorylase 1
ILMN_1804935	55350	VNN3	M5 - blue	vanin 3
ILMN_1662316	65082	VPS33A	M5 - blue	VPS33A, CORVET/HOPS core subunit
ILMN_1666004	8976	WASL	M5 - blue	Wiskott-Aldrich syndrome like
ILMN_1800317	7474	WNT5A	M5 - blue	Wnt family member 5A
ILMN_1768110	51776	ZAK	M5 - blue	sterile alpha motif and leucine zipper containing kinase AZK
ILMN_1796737	201501	ZBTB7C	M5 - blue	zinc finger and BTB domain containing 7C
ILMN_2113728	150244	ZDHHC8P1	M5 - blue	zinc finger DHHC-type containing 8 pseudogene 1
ILMN_1706734	26036	ZNF451	M5 - blue	zinc finger protein 451
ILMN_1766054	19	ABCA1	M6 - green	ATP binding cassette subfamily A member 1
ILMN_1655702	51099	ABHD5	M6 - green	abhydrolase domain containing 5
ILMN_1800008	38	ACAT1	M6 - green	acetyl-CoA acetyltransferase 1
ILMN_1795325	72	ACTG2	M6 - green	actin, gamma 2, smooth muscle, enteric
ILMN_2385647	211	ALAS1	M6 - green	5'-aminolevulinate synthase 1
ILMN_2139970	220	ALDH1A3	M6 - green	aldehyde dehydrogenase 1 family member A3
ILMN_1661886	328	APEX1	M6 - green	apurinic/apyrimidinic endodeoxyribonuclease 1
ILMN_1708778	445	ASS1	M6 - green	argininosuccinate synthase 1
ILMN_1769566	64422	ATG3	M6 - green	autophagy related 3
ILMN_1687375	488	ATP2A2	M6 - green	ATPase sarcoplasmic/endoplasmic reticulum Ca2+ transporting 2
ILMN_1743829	6311	ATXN2	M6 - green	ataxin 2
ILMN_2393497	4287	ATXN3	M6 - green	ataxin 3
ILMN_3246214	11041	B4GAT1	M6 - green	beta-1,4-glucuronyltransferase 1
ILMN_1691410	25805	BAMBI	M6 - green	BMP and activin membrane bound inhibitor
ILMN_1663631	54971	BANP	M6 - green	BTG3 associated nuclear protein
ILMN_1651826	10409	BASP1	M6 - green	brain abundant membrane attached signal protein 1
ILMN_1744822	8678	BECN1	M6 - green	beclin 1
ILMN_1691436	644	BLVRA	M6 - green	biliverdin reductase A
ILMN_2352921	669	BPGM	M6 - green	bisphosphoglycerate mutase
ILMN_1673518	54014	BRWD1	M6 - green	bromodomain and WD repeat domain containing 1
ILMN_1676548	28969	BZW2	M6 - green	basic leucine zipper and W2 domains 2
ILMN_1701131	79074	C2orf49	M6 - green	chromosome 2 open reading frame 49
ILMN_1680132	23705	CADM1	M6 - green	cell adhesion molecule 1
ILMN_1691237	10486	CAP2	M6 - green	CAP, adenylate cyclase-associated protein, 2 (yeast)
ILMN_1658835	858	CAV2	M6 - green	caveolin 2
ILMN_1651987	154467	CCDC167	M6 - green	coiled-coil domain containing 167
ILMN_1688480	595	CCND1	M6 - green	cyclin D1
ILMN_2067656	894	CCND2	M6 - green	cyclin D2
ILMN_1796244	10421	CD2BP2	M6 - green	CD2 cytoplasmic tail binding protein 2
ILMN_1656621	27243	CHMP2A	M6 - green	charged multivesicular body protein 2A
ILMN_1790471	152302	CIDECP	M6 - green	cell death-inducing DFFA-like effector c pseudogene
ILMN_1796423	9022	CLIC3	M6 - green	chloride intracellular channel 3
ILMN_1671250	25932	CLIC4	M6 - green	chloride intracellular channel 4
ILMN_2125374	55907	CMAS	M6 - green	cytidine monophosphate N-acetylneuraminic acid synthetase
ILMN_1782439	1266	CNN3	M6 - green	calponin 3
ILMN_1765644	54951	COMMD8	M6 - green	COMM domain containing 8
ILMN_3294741	1517	CTSLP2	M6 - green	cathepsin L pseudogene 2
ILMN_1669252	8453	CUL2	M6 - green	cullin 2
ILMN_1697864	159013	CXorf38	M6 - green	chromosome X open reading frame 38
ILMN_1771179	1534	CYB561	M6 - green	cytochrome b561
ILMN_1677200	26999	CYFIP2	M6 - green	cytoplasmic FMR1 interacting protein 2
ILMN_1764228	1601	DAB2	M6 - green	DAB2, clathrin adaptor protein
ILMN_1691790	168002	DACT2	M6 - green	dishevelled binding antagonist of beta catenin 2
ILMN_1718988	9802	DAZAP2	M6 - green	DAZ associated protein 2
ILMN_1735461	9188	DDX21	M6 - green	DEAD-box helicase 21
ILMN_1741736	55794	DDX28	M6 - green	DEAD-box helicase 28
ILMN_1724826	10059	DNM1L	M6 - green	dynamin 1 like
ILMN_1689160	64174	DPEP2	M6 - green	dipeptidase 2
ILMN_2300186	8655	DYNLL1	M6 - green	dynein light chain LC8-type 1
ILMN_2408039	1936	EEF1D	M6 - green	eukaryotic translation elongation factor 1 delta
ILMN_1737965	6785	ELOVL4	M6 - green	ELOVL fatty acid elongase 4
ILMN_1709132	55250	ELP2	M6 - green	elongator acetyltransferase complex subunit 2
ILMN_3240187	55831	EMC3	M6 - green	ER membrane protein complex subunit 3
ILMN_1801421	2010	EMD	M6 - green	emerin
ILMN_1699022	23052	ENDOD1	M6 - green	endonuclease domain containing 1
ILMN_1751346	2065	ERBB3	M6 - green	erb-b2 receptor tyrosine kinase 3
ILMN_2072622	100288413	ERVMER34-1	M6 - green	endogenous retrovirus group MER34 member 1
ILMN_1745271	54512	EXOSC4	M6 - green	exosome component 4
ILMN_1708016	116151	FAM210B	M6 - green	family with sequence similarity 210 member B
ILMN_1809783	643161	FAM25A	M6 - green	family with sequence similarity 25 member A
ILMN_1764654	644054	FAM25C	M6 - green	family with sequence similarity 25 member C
ILMN_1691760	404636	FAM45A	M6 - green	family with sequence similarity 45 member A
ILMN_1794038	81553	FAM49A	M6 - green	family with sequence similarity 49 member A
ILMN_1694596	55711	FAR2	M6 - green	fatty acyl-CoA reductase 2
ILMN_1739586	9637	FEZ2	M6 - green	fasciculation and elongation protein zeta 2
ILMN_2410783	2548	GAA	M6 - green	glucosidase alpha, acid
ILMN_1774077	2634	GBP2	M6 - green	guanylate binding protein 2
ILMN_1701643	81544	GDPD5	M6 - green	glycerophosphodiester phosphodiesterase domain containing 5
ILMN_1656293	9570	GOSR2	M6 - green	golgi SNAP receptor complex member 2
ILMN_2227573	9446	GSTO1	M6 - green	glutathione S-transferase omega 1
ILMN_1742577	23560	GTPBP4	M6 - green	GTP binding protein 4
ILMN_1776080	8225	GTPBP6	M6 - green	GTP binding protein 6 (putative)
ILMN_1696330	60558	GUF1	M6 - green	GUF1 homolog, GTPase
ILMN_1667030	3281	HSBP1	M6 - green	heat shock factor binding protein 1
ILMN_1773623	3292	HSD17B1	M6 - green	hydroxysteroid 17-beta dehydrogenase 1
ILMN_2395043	3308	HSPA4	M6 - green	heat shock protein family A (Hsp70) member 4
ILMN_1773865	3309	HSPA5	M6 - green	heat shock protein family A (Hsp70) member 5
ILMN_1681340	51668	HSPB11	M6 - green	heat shock protein family B (small) member 11
ILMN_1664861	3397	ID1	M6 - green	inhibitor of DNA binding 1, HLH protein
ILMN_2359287	3655	ITGA6	M6 - green	integrin subunit alpha 6
ILMN_1668374	3693	ITGB5	M6 - green	integrin subunit beta 5
ILMN_1680453	81618	ITM2C	M6 - green	integral membrane protein 2C
ILMN_1747241	55677	IWS1	M6 - green	IWS1, SUPT6H interacting protein
ILMN_1690386	57325	KAT14	M6 - green	lysine acetyltransferase 14
ILMN_1734476	3796	KIF2A	M6 - green	kinesin family member 2A
ILMN_1788160	3799	KIF5B	M6 - green	kinesin family member 5B
ILMN_1669598	51111	KMT5B	M6 - green	lysine methyltransferase 5B
ILMN_1783712	400506	KNOP1	M6 - green	lysine rich nucleolar protein 1
ILMN_1746517	8942	KYNU	M6 - green	kynureninase
ILMN_1773567	3911	LAMA5	M6 - green	laminin subunit alpha 5
ILMN_1680952	148003	LGALS16	M6 - green	galectin 16
ILMN_2189027	9388	LIPG	M6 - green	lipase G, endothelial type
ILMN_1716056	91289	LMF2	M6 - green	lipase maturation factor 2
ILMN_1660341	4043	LRPAP1	M6 - green	LDL receptor related protein associated protein 1
ILMN_1772329	9209	LRRFIP2	M6 - green	LRR binding FLII interacting protein 2
ILMN_1800733	4126	MANBA	M6 - green	mannosidase beta
ILMN_1714433	65108	MARCKSL1	M6 - green	MARCKS like 1
ILMN_1710644	91862	MARVELD3	M6 - green	MARVEL domain containing 3
ILMN_1729051	2956	MSH6	M6 - green	mutS homolog 6
ILMN_1741556	8776	MTMR1	M6 - green	myotubularin related protein 1
ILMN_1803277	9961	MVP	M6 - green	major vault protein
ILMN_1713450	140465	MYL6B	M6 - green	myosin light chain 6B
ILMN_1680344	8736	MYOM1	M6 - green	myomesin 1
ILMN_1699208	4673	NAP1L1	M6 - green	nucleosome assembly protein 1 like 1
ILMN_1724718	8440	NCK2	M6 - green	NCK adaptor protein 2
ILMN_1727633	25945	NECTIN3	M6 - green	nectin cell adhesion molecule 3
ILMN_2142554	29937	NENF	M6 - green	neudesin neurotrophic factor
ILMN_1800634	4833	NME4	M6 - green	NME/NM23 nucleoside diphosphate kinase 4
ILMN_3237385	29982	NRBF2	M6 - green	nuclear receptor binding factor 2
ILMN_1722634	4924	NUCB1	M6 - green	nucleobindin 1
ILMN_1768293	9631	NUP155	M6 - green	nucleoporin 155
ILMN_1725612	10762	NUP50	M6 - green	nucleoporin 50
ILMN_2404688	26471	NUPR1	M6 - green	nuclear protein 1, transcriptional regulator
ILMN_2068747	4942	OAT	M6 - green	ornithine aminotransferase
ILMN_1806907	5074	PAWR	M6 - green	pro-apoptotic WT1 regulator
ILMN_1802257	58488	PCTP	M6 - green	phosphatidylcholine transfer protein
ILMN_1729095	23037	PDZD2	M6 - green	PDZ domain containing 2
ILMN_1678710	84457	PHYHIPL	M6 - green	phytanoyl-CoA 2-hydroxylase interacting protein like
ILMN_1791569	5361	PLXNA1	M6 - green	plexin A1
ILMN_1742330	5364	PLXNB1	M6 - green	plexin B1
ILMN_2382829	7001	PRDX2	M6 - green	peroxiredoxin 2
ILMN_2222234	10549	PRDX4	M6 - green	peroxiredoxin 4
ILMN_2253286	5590	PRKCZ	M6 - green	protein kinase C zeta
ILMN_1669781	5618	PRLR	M6 - green	prolactin receptor
ILMN_1799015	5827	PXMP2	M6 - green	peroxisomal membrane protein 2
ILMN_3247826	79912	PYROXD1	M6 - green	pyridine nucleotide-disulphide oxidoreductase domain 1
ILMN_1682139	26064	RAI14	M6 - green	retinoic acid induced 14
ILMN_1758214	57038	RARS2	M6 - green	arginyl-tRNA synthetase 2, mitochondrial
ILMN_3251085	5928	RBBP4	M6 - green	RB binding protein 4, chromatin remodeling factor
ILMN_2358540	5937	RBMS1	M6 - green	RNA binding motif single stranded interacting protein 1
ILMN_1800787	23180	RFTN1	M6 - green	raftlin, lipid raft linker 1
ILMN_1741200	5993	RFX5	M6 - green	regulatory factor X5
ILMN_1803739	57096	RPGRIP1	M6 - green	retinitis pigmentosa GTPase regulator interacting protein 1
ILMN_3233442	23521	RPL13A	M6 - green	ribosomal protein L13a
ILMN_1767658	23212	RRS1	M6 - green	ribosome biogenesis regulator homolog
ILMN_2363065	10313	RTN3	M6 - green	reticulon 3
ILMN_1728262	6289	SAA2	M6 - green	serum amyloid A2
ILMN_1736888	51128	SAR1B	M6 - green	secretion associated Ras related GTPase 1B
ILMN_2159384	155370	SBDSP1	M6 - green	Shwachman-Bodian-Diamond syndrome pseudogene 1
ILMN_1703246	6305	SBF1	M6 - green	SET binding factor 1
ILMN_2150856	5055	SERPINB2	M6 - green	serpin family B member 2
ILMN_2216918	23729	SHPK	M6 - green	sedoheptulokinase
ILMN_1788315	23309	SIN3B	M6 - green	SIN3 transcription regulator family member B
ILMN_1707720	6510	SLC1A5	M6 - green	solute carrier family 1 member 5
ILMN_1719627	11000	SLC27A3	M6 - green	solute carrier family 27 member 3
ILMN_2223130	8467	SMARCA5	M6 - green	SWI/SNF related, matrix associated, actin dependent regulator of chromatin, subfamily a, member 5
ILMN_1807533	55181	SMG8	M6 - green	SMG8, nonsense mediated mRNA decay factor
ILMN_1713892	201895	SMIM14	M6 - green	small integral membrane protein 14
ILMN_1738736	8723	SNX4	M6 - green	sorting nexin 4
ILMN_1804051	29886	SNX8	M6 - green	sorting nexin 8
ILMN_1791232	200734	SPRED2	M6 - green	sprouty related EVH1 domain containing 2
ILMN_3228595	6747	SSR3	M6 - green	signal sequence receptor subunit 3
ILMN_1720771	8676	STX11	M6 - green	syntaxin 11
ILMN_2210729	51657	STYXL1	M6 - green	serine/threonine/tyrosine interacting like 1
ILMN_1715069	10010	TANK	M6 - green	TRAF family member associated NFKB activator
ILMN_2374770	8887	TAX1BP1	M6 - green	Tax1 binding protein 1
ILMN_1739967	29110	TBK1	M6 - green	TANK binding kinase 1
ILMN_1713449	6926	TBX3	M6 - green	T-box 3
ILMN_2382309	9623	TCL1B	M6 - green	T-cell leukemia/lymphoma 1B
ILMN_1713174	55346	TCP11L1	M6 - green	t-complex 11 like 1
ILMN_1661299	79816	TLE6	M6 - green	transducin like enhancer of split 6
ILMN_2088124	201799	TMEM154	M6 - green	transmembrane protein 154
ILMN_1788384	23731	TMEM245	M6 - green	transmembrane protein 245
ILMN_1804611	90488	TMEM263	M6 - green	transmembrane protein 263
ILMN_1790549	10099	TSPAN3	M6 - green	tetraspanin 3
ILMN_1691572	7263	TST	M6 - green	thiosulfate sulfurtransferase
ILMN_1765701	10376	TUBA1B	M6 - green	tubulin alpha 1b
ILMN_1788108	81567	TXNDC5	M6 - green	thioredoxin domain containing 5
ILMN_1675674	10277	UBE4B	M6 - green	ubiquitination factor E4B
ILMN_1798380	29979	UBQLN1	M6 - green	ubiquilin 1
ILMN_1660111	7347	UCHL3	M6 - green	ubiquitin C-terminal hydrolase L3
ILMN_1739946	79001	VKORC1	M6 - green	vitamin K epoxide reductase complex subunit 1
ILMN_1711139	137492	VPS37A	M6 - green	VPS37A, ESCRT-I subunit
ILMN_1788604	23558	WBP2	M6 - green	WW domain binding protein 2
ILMN_1778803	54469	ZFAND6	M6 - green	zinc finger AN1-type containing 6
ILMN_1753790	8882	ZPR1	M6 - green	ZPR1 zinc finger
ILMN_1812070	5243	ABCB1	M8 - yellow	ATP binding cassette subfamily B member 1
ILMN_2053679	34	ACADM	M8 - yellow	acyl-CoA dehydrogenase, C-4 to C-12 straight chain
ILMN_2038777	60	ACTB	M8 - yellow	actin beta
ILMN_1738554	128	ADH5	M8 - yellow	alcohol dehydrogenase 5 (class III), chi polypeptide
ILMN_1801020	132	ADK	M8 - yellow	adenosine kinase
ILMN_1728047	10327	AKR1A1	M8 - yellow	aldo-keto reductase family 1 member A1
ILMN_1747577	210	ALAD	M8 - yellow	aminolevulinate dehydratase
ILMN_1811239	162282	ANKFN1	M8 - yellow	ankyrin repeat and fibronectin type III domain containing 1
ILMN_3257145	143872	ARHGAP42	M8 - yellow	Rho GTPase activating protein 42
ILMN_1787879	402	ARL2	M8 - yellow	ADP ribosylation factor like GTPase 2
ILMN_1690963	50807	ASAP1	M8 - yellow	ArfGAP with SH3 domain, ankyrin repeat and PH domain 1
ILMN_2310621	9551	ATP5J2	M8 - yellow	ATP synthase, H+ transporting, mitochondrial Fo complex subunit F2
ILMN_1785095	155066	ATP6V0E2	M8 - yellow	ATPase H+ transporting V0 subunit e2
ILMN_1738652	572	BAD	M8 - yellow	BCL2 associated agonist of cell death
ILMN_1778374	682	BSG	M8 - yellow	basigin (Ok blood group)
ILMN_2380237	114897	C1QTNF1	M8 - yellow	C1q and tumor necrosis factor related protein 1
ILMN_2283388	55969	C20orf24	M8 - yellow	chromosome 20 open reading frame 24
ILMN_1737588	8209	C21orf33	M8 - yellow	chromosome 21 open reading frame 33
ILMN_1656369	56892	C8orf4	M8 - yellow	chromosome 8 open reading frame 4
ILMN_2324002	800	CALD1	M8 - yellow	caldesmon 1
ILMN_1736256	811	CALR	M8 - yellow	calreticulin
ILMN_1794863	55450	CAMK2N1	M8 - yellow	calcium/calmodulin dependent protein kinase II inhibitor 1
ILMN_1682567	29903	CCDC106	M8 - yellow	coiled-coil domain containing 106
ILMN_2098126	6352	CCL5	M8 - yellow	C-C motif chemokine ligand 5
ILMN_1719236	1003	CDH5	M8 - yellow	cadherin 5
ILMN_1718565	1028	CDKN1C	M8 - yellow	cyclin dependent kinase inhibitor 1C
ILMN_1715715	1050	CEBPA	M8 - yellow	CCAAT/enhancer binding protein alpha
ILMN_1774287	629	CFB	M8 - yellow	complement factor B
ILMN_1729112	56994	CHPT1	M8 - yellow	choline phosphotransferase 1
ILMN_1743340	113189	CHST14	M8 - yellow	carbohydrate sulfotransferase 14
ILMN_1791576	22856	CHSY1	M8 - yellow	chondroitin sulfate synthase 1
ILMN_2415179	22883	CLSTN1	M8 - yellow	calsyntenin 1
ILMN_1709634	134147	CMBL	M8 - yellow	carboxymethylenebutenolidase homolog
ILMN_2252408	245812	CNPY4	M8 - yellow	canopy FGF signaling regulator 4
ILMN_1730084	1312	COMT	M8 - yellow	catechol-O-methyltransferase
ILMN_1788283	23406	COTL1	M8 - yellow	coactosin like F-actin binding protein 1
ILMN_1739558	78987	CRELD1	M8 - yellow	cysteine rich with EGF like domains 1
ILMN_1790689	83716	CRISPLD2	M8 - yellow	cysteine rich secretory protein LCCL domain containing 2
ILMN_1665235	10491	CRTAP	M8 - yellow	cartilage associated protein
ILMN_2392352	56474	CTPS2	M8 - yellow	CTP synthase 2
ILMN_1712390	51596	CUTA	M8 - yellow	cutA divalent cation tolerance homolog
ILMN_1670145	1687	DFNA5	M8 - yellow	DFNA5, deafness associated tumor suppressor
ILMN_1793743	84925	DIRC2	M8 - yellow	disrupted in renal carcinoma 2
ILMN_1795822	115752	DIS3L	M8 - yellow	DIS3 like exosome 3'-5' exoribonuclease
ILMN_2252309	29952	DPP7	M8 - yellow	dipeptidyl peptidase 7
ILMN_1813275	56940	DUSP22	M8 - yellow	dual specificity phosphatase 22
ILMN_2279635	1982	EIF4G2	M8 - yellow	eukaryotic translation initiation factor 4 gamma 2
ILMN_1655307	84908	FAM136A	M8 - yellow	family with sequence similarity 136 member A
ILMN_1784871	2194	FASN	M8 - yellow	fatty acid synthase
ILMN_2104784	2287	FKBP3	M8 - yellow	FK506 binding protein 3
ILMN_3241870	83786	FRMD8	M8 - yellow	FERM domain containing 8
ILMN_1679640	8087	FXR1	M8 - yellow	FMR1 autosomal homolog 1
ILMN_1796537	2533	FYB	M8 - yellow	FYN binding protein
ILMN_1756469	2593	GAMT	M8 - yellow	guanidinoacetate N-methyltransferase
ILMN_3205656	2597	GAPDH	M8 - yellow	glyceraldehyde-3-phosphate dehydrogenase
ILMN_1781431	113263	GLCCI1	M8 - yellow	glucocorticoid induced 1
ILMN_1713756	2746	GLUD1	M8 - yellow	glutamate dehydrogenase 1
ILMN_1767665	493869	GPX8	M8 - yellow	glutathione peroxidase 8 (putative)
ILMN_1708728	55766	H2AFJ	M8 - yellow	H2A histone family member J
ILMN_1661799	25994	HIGD1A	M8 - yellow	HIG1 hypoxia inducible domain family member 1A
ILMN_1757406	3006	HIST1H1C	M8 - yellow	histone cluster 1 H1 family member c
ILMN_3242900	723790	HIST2H2AA4	M8 - yellow	histone cluster 2 H2A family member a4
ILMN_1768973	8338	HIST2H2AC	M8 - yellow	histone cluster 2 H2A family member c
ILMN_1733519	3149	HMGB3	M8 - yellow	high mobility group box 3
ILMN_1815203	3158	HMGCS2	M8 - yellow	3-hydroxy-3-methylglutaryl-CoA synthase 2
ILMN_1800512	3162	HMOX1	M8 - yellow	heme oxygenase 1
ILMN_2217329	285148	IAH1	M8 - yellow	isoamyl acetate-hydrolyzing esterase 1 homolog
ILMN_1732296	3399	ID3	M8 - yellow	inhibitor of DNA binding 3, HLH protein
ILMN_1675939	3459	IFNGR1	M8 - yellow	interferon gamma receptor 1
ILMN_1720540	3641	INSL4	M8 - yellow	insulin like 4
ILMN_1776936	163782	KANK4	M8 - yellow	KN motif and ankyrin repeat domains 4
ILMN_1782247	2648	KAT2A	M8 - yellow	lysine acetyltransferase 2A
ILMN_1798458	23254	KAZN	M8 - yellow	kazrin, periplakin interacting protein
ILMN_2376133	57179	KIAA1191	M8 - yellow	KIAA1191
ILMN_1695246	200942	KLHDC8B	M8 - yellow	kelch domain containing 8B
ILMN_1727134	57542	KLHL42	M8 - yellow	kelch like family member 42
ILMN_1666845	3872	KRT17	M8 - yellow	keratin 17
ILMN_3178307	3875	KRT18	M8 - yellow	keratin 18
ILMN_3187508	284085	KRT18P55	M8 - yellow	keratin 18 pseudogene 55
ILMN_1813131	3856	KRT8	M8 - yellow	keratin 8
ILMN_1705814	144501	KRT80	M8 - yellow	keratin 80
ILMN_3191922	283102	KRT8P41	M8 - yellow	keratin 8 pseudogene 41
ILMN_1752968	3913	LAMB2	M8 - yellow	laminin subunit beta 2
ILMN_1653282	353139	LCE2A	M8 - yellow	late cornified envelope 2A
ILMN_1795711	26239	LCE2B	M8 - yellow	late cornified envelope 2B
ILMN_1656706	353141	LCE2D	M8 - yellow	late cornified envelope 2D
ILMN_1662932	3936	LCP1	M8 - yellow	lymphocyte cytosolic protein 1
ILMN_1704369	51474	LIMA1	M8 - yellow	LIM domain and actin binding 1
ILMN_1718063	3988	LIPA	M8 - yellow	lipase A, lysosomal acid type
ILMN_1805395	4054	LTBP3	M8 - yellow	latent transforming growth factor beta binding protein 3
ILMN_1695404	4061	LY6E	M8 - yellow	lymphocyte antigen 6 complex, locus E
ILMN_1768510	23324	MAN2B2	M8 - yellow	mannosidase alpha class 2B member 2
ILMN_1678087	4216	MAP3K4	M8 - yellow	mitogen-activated protein kinase kinase kinase 4
ILMN_1749327	5603	MAPK13	M8 - yellow	mitogen-activated protein kinase 13
ILMN_1737964	84641	MFSD14B	M8 - yellow	major facilitator superfamily domain containing 14B
ILMN_1718972	113655	MFSD3	M8 - yellow	major facilitator superfamily domain containing 3
ILMN_1751956	4259	MGST3	M8 - yellow	microsomal glutathione S-transferase 3
ILMN_1756541	10608	MXD4	M8 - yellow	MAX dimerization protein 4
ILMN_1727080	4646	MYO6	M8 - yellow	myosin VI
ILMN_1729533	128240	NAXE	M8 - yellow	NAD(P)HX epimerase
ILMN_1807211	84276	NICN1	M8 - yellow	nicolin 1
ILMN_1815086	4814	NINJ1	M8 - yellow	ninjurin 1
ILMN_1805916	8508	NIPSNAP1	M8 - yellow	nipsnap homolog 1 (C. elegans)
ILMN_1724194	79716	NPEPL1	M8 - yellow	aminopeptidase-like 1
ILMN_1730539	27031	NPHP3	M8 - yellow	nephrocystin 3
ILMN_2191568	10641	NPRL2	M8 - yellow	NPR2-like, GATOR1 complex subunit
ILMN_1720282	1728	NQO1	M8 - yellow	NAD(P)H quinone dehydrogenase 1
ILMN_1739210	25936	NSL1	M8 - yellow	NSL1, MIS12 kinetochore complex component
ILMN_1693334	5033	P4HA1	M8 - yellow	prolyl 4-hydroxylase subunit alpha 1
ILMN_1748093	5050	PAFAH1B3	M8 - yellow	platelet activating factor acetylhydrolase 1b catalytic subunit 3
ILMN_1712431	91523	PCED1B	M8 - yellow	PC-esterase domain containing 1B
ILMN_1679725	51449	PCYOX1	M8 - yellow	prenylcysteine oxidase 1
ILMN_1688089	5037	PEBP1	M8 - yellow	phosphatidylethanolamine binding protein 1
ILMN_1814074	5256	PHKA2	M8 - yellow	phosphorylase kinase regulatory subunit alpha 2
ILMN_1815023	5292	PIM1	M8 - yellow	Pim-1 proto-oncogene, serine/threonine kinase
ILMN_1771599	5352	PLOD2	M8 - yellow	procollagen-lysine,2-oxoglutarate 5-dioxygenase 2
ILMN_2059535	9647	PPM1F	M8 - yellow	protein phosphatase, Mg2+/Mn2+ dependent 1F
ILMN_1713846	57460	PPM1H	M8 - yellow	protein phosphatase, Mg2+/Mn2+ dependent 1H
ILMN_2395969	10935	PRDX3	M8 - yellow	peroxiredoxin 3
ILMN_1745329	78994	PRR14	M8 - yellow	proline rich 14
ILMN_1788701	11168	PSIP1	M8 - yellow	PC4 and SFRS1 interacting protein 1
ILMN_1719664	11099	PTPN21	M8 - yellow	protein tyrosine phosphatase, non-receptor type 21
ILMN_3306730	54502	RBM47	M8 - yellow	RNA binding motif protein 47
ILMN_2367239	1827	RCAN1	M8 - yellow	regulator of calcineurin 1
ILMN_1733746	65055	REEP1	M8 - yellow	receptor accessory protein 1
ILMN_1656335	6016	RIT1	M8 - yellow	Ras like without CAAX 1
ILMN_1671565	8635	RNASET2	M8 - yellow	ribonuclease T2
ILMN_1752526	255488	RNF144B	M8 - yellow	ring finger protein 144B
ILMN_2070072	6201	RPS7	M8 - yellow	ribosomal protein S7
ILMN_1680591	6242	RTKN	M8 - yellow	rhotekin
ILMN_1769671	6259	RYK	M8 - yellow	receptor-like tyrosine kinase
ILMN_1750974	6280	S100A9	M8 - yellow	S100 calcium binding protein A9
ILMN_2304512	6288	SAA1	M8 - yellow	serum amyloid A1
ILMN_1795317	51282	SCAND1	M8 - yellow	SCAN domain containing 1
ILMN_1689329	6319	SCD	M8 - yellow	stearoyl-CoA desaturase
ILMN_1749213	23753	SDF2L1	M8 - yellow	stromal cell derived factor 2 like 1
ILMN_1687533	10507	SEMA4D	M8 - yellow	semaphorin 4D
ILMN_2111932	347735	SERINC2	M8 - yellow	serine incorporator 2
ILMN_1744381	5054	SERPINE1	M8 - yellow	serpin family E member 1
ILMN_1751028	871	SERPINH1	M8 - yellow	serpin family H member 1
ILMN_1674620	8910	SGCE	M8 - yellow	sarcoglycan epsilon
ILMN_1743103	9644	SH3PXD2A	M8 - yellow	SH3 and PX domains 2A
ILMN_2139100	51246	SHISA5	M8 - yellow	shisa family member 5
ILMN_2299095	946	SIGLEC6	M8 - yellow	sialic acid binding Ig like lectin 6
ILMN_2211780	291	SLC25A4	M8 - yellow	solute carrier family 25 member 4
ILMN_1730809	3177	SLC29A2	M8 - yellow	solute carrier family 29 member 2
ILMN_1761833	30061	SLC40A1	M8 - yellow	solute carrier family 40 member 1
ILMN_1683694	6532	SLC6A4	M8 - yellow	solute carrier family 6 member 4
ILMN_3248113	6625	SNRNP70	M8 - yellow	small nuclear ribonucleoprotein U1 subunit 70
ILMN_1732810	9784	SNX17	M8 - yellow	sorting nexin 17
ILMN_1693004	140710	SOGA1	M8 - yellow	suppressor of glucose, autophagy associated 1
ILMN_1742260	6744	SSFA2	M8 - yellow	sperm specific antigen 2
ILMN_1691884	8614	STC2	M8 - yellow	stanniocalcin 2
ILMN_1711270	10147	SUGP2	M8 - yellow	SURP and G-patch domain containing 2
ILMN_1753472	285362	SUMF1	M8 - yellow	sulfatase modifying factor 1
ILMN_1746588	6888	TALDO1	M8 - yellow	transaldolase 1
ILMN_1700955	116211	TM4SF19	M8 - yellow	transmembrane 4 L six family member 19
ILMN_2092756	79073	TMEM109	M8 - yellow	transmembrane protein 109
ILMN_1685709	128218	TMEM125	M8 - yellow	transmembrane protein 125
ILMN_1785191	28978	TMEM14A	M8 - yellow	transmembrane protein 14A
ILMN_2201533	254863	TMEM256	M8 - yellow	transmembrane protein 256
ILMN_1710962	27346	TMEM97	M8 - yellow	transmembrane protein 97
ILMN_1685005	7132	TNFRSF1A	M8 - yellow	TNF receptor superfamily member 1A
ILMN_1764788	7133	TNFRSF1B	M8 - yellow	TNF receptor superfamily member 1B
ILMN_1666178	90313	TP53I13	M8 - yellow	tumor protein p53 inducible protein 13
ILMN_1797744	51673	TPPP3	M8 - yellow	tubulin polymerization promoting protein family member 3
ILMN_1674533	55503	TRPV6	M8 - yellow	transient receptor potential cation channel subfamily V member 6
ILMN_1742981	7846	TUBA1A	M8 - yellow	tubulin alpha 1a
ILMN_2101885	203068	TUBB	M8 - yellow	tubulin beta class I
ILMN_1713993	337867	UBAC2	M8 - yellow	UBA domain containing 2
ILMN_1677877	7332	UBE2L3	M8 - yellow	ubiquitin conjugating enzyme E2 L3
ILMN_1740742	7389	UROD	M8 - yellow	uroporphyrinogen decarboxylase
ILMN_1671442	23160	WDR43	M8 - yellow	WD repeat domain 43
ILMN_1658619	23286	WWC1	M8 - yellow	WW and C2 domain containing 1
ILMN_2087303	55113	XKR8	M8 - yellow	XK related 8
ILMN_1671116	152002	XXYLT1	M8 - yellow	xyloside xylosyltransferase 1
ILMN_1799815	64132	XYLT2	M8 - yellow	xylosyltransferase 2
ILMN_1789492	29801	ZDHHC8	M8 - yellow	zinc finger DHHC-type containing 8
ILMN_1662340	140467	ZNF358	M8 - yellow	zinc finger protein 358
ILMN_1772876	55893	ZNF395	M8 - yellow	zinc finger protein 395
ILMN_1652754	126299	ZNF428	M8 - yellow	zinc finger protein 428
ILMN_2150654	65249	ZSWIM4	M8 - yellow	zinc finger SWIM-type containing 4
ILMN_1667018	59272	ACE2	M9 - black	angiotensin I converting enzyme 2
ILMN_1684653	221393	ADGRF4	M9 - black	adhesion G protein-coupled receptor F4
ILMN_2294762	276	AMY1A	M9 - black	amylase, alpha 1A (salivary)
ILMN_1694548	306	ANXA3	M9 - black	annexin A3
ILMN_2367753	493	ATP2B4	M9 - black	ATPase plasma membrane Ca2+ transporting 4
ILMN_2325506	55653	BCAS4	M9 - black	breast carcinoma amplified sequence 4
ILMN_3188110	55049	C19orf60	M9 - black	chromosome 19 open reading frame 60
ILMN_1706483	79098	C1orf116	M9 - black	chromosome 1 open reading frame 116
ILMN_1754076	55799	CACNA2D3	M9 - black	calcium voltage-gated channel auxiliary subunit alpha2delta 3
ILMN_1803429	960	CD44	M9 - black	CD44 molecule (Indian blood group)
ILMN_1714861	968	CD68	M9 - black	CD68 molecule
ILMN_1726108	29956	CERS2	M9 - black	ceramide synthase 2
ILMN_1759766	404217	CTXN1	M9 - black	cortexin 1
ILMN_1683607	1544	CYP1A2	M9 - black	cytochrome P450 family 1 subfamily A member 2
ILMN_2364174	1452	CSNK1A1	M9 - black	casein kinase 1 alpha 1
ILMN_1791396	85359	DGCR6L	M9 - black	DiGeorge syndrome critical region gene 6-like
ILMN_1706426	11034	DSTN	M9 - black	destrin, actin depolymerizing factor
ILMN_1712721	2520	GAST	M9 - black	gastrin
ILMN_1701114	2633	GBP1	M9 - black	guanylate binding protein 1
ILMN_1729749	51191	HERC5	M9 - black	HECT and RLD domain containing E3 ubiquitin protein ligase 5
ILMN_1765258	3133	HLA-E	M9 - black	major histocompatibility complex, class I, E
ILMN_3300353	729920	ISPD	M9 - black	isoprenoid synthase domain containing
ILMN_2228162	3868	KRT16	M9 - black	keratin 16
ILMN_1690342	4048	LTA4H	M9 - black	leukotriene A4 hydrolase
ILMN_1795463	79710	MORC4	M9 - black	MORC family CW-type zinc finger 4
ILMN_1652525	89853	MVB12B	M9 - black	multivesicular body subunit 12B
ILMN_2370976	26509	MYOF	M9 - black	myoferlin
ILMN_1794132	4728	NDUFS8	M9 - black	NADH:ubiquinone oxidoreductase core subunit S8
ILMN_3300313	54681	P4HTM	M9 - black	prolyl 4-hydroxylase, transmembrane
ILMN_3303612	80336	PABPC1L	M9 - black	poly(A) binding protein cytoplasmic 1 like
ILMN_1658356	25891	PAMR1	M9 - black	peptidase domain containing associated with muscle regeneration 1
ILMN_2361478	10611	PDLIM5	M9 - black	PDZ and LIM domain 5
ILMN_1800659	5236	PGM1	M9 - black	phosphoglucomutase 1
ILMN_2074044	5357	PLS1	M9 - black	plastin 1
ILMN_3242016	445582	POTEE	M9 - black	POTE ankyrin domain family member E
ILMN_1811909	728378	POTEF	M9 - black	POTE ankyrin domain family member F
ILMN_1793950	641455	POTEM	M9 - black	POTE ankyrin domain family member M
ILMN_1800164	8500	PPFIA1	M9 - black	PTPRF interacting protein alpha 1
ILMN_2379375	4660	PPP1R12B	M9 - black	protein phosphatase 1 regulatory subunit 12B
ILMN_3215367	151987	PPP4R2	M9 - black	protein phosphatase 4 regulatory subunit 2
ILMN_1800091	5918	RARRES1	M9 - black	retinoic acid receptor responder 1
ILMN_1738347	6051	RNPEP	M9 - black	arginyl aminopeptidase
ILMN_1757351	6278	S100A7	M9 - black	S100 calcium binding protein A7
ILMN_1813763	6575	SLC20A2	M9 - black	solute carrier family 20 member 2
ILMN_1678678	2542	SLC37A4	M9 - black	solute carrier family 37 member 4
ILMN_2131861	8835	SOCS2	M9 - black	suppressor of cytokine signaling 2
ILMN_2336781	6648	SOD2	M9 - black	superoxide dismutase 2, mitochondrial
ILMN_2191967	6703	SPRR2D	M9 - black	small proline rich protein 2D
ILMN_1674367	6705	SPRR2F	M9 - black	small proline rich protein 2F
ILMN_1702127	6706	SPRR2G	M9 - black	small proline rich protein 2G
ILMN_1663618	6774	STAT3	M9 - black	signal transducer and activator of transcription 3
ILMN_1675808	126637	TCHHL1	M9 - black	trichohyalin like 1
ILMN_1699695	27242	TNFRSF21	M9 - black	TNF receptor superfamily member 21
ILMN_1714383	7164	TPD52L1	M9 - black	tumor protein D52-like 1
ILMN_1653180	7171	TPM4	M9 - black	tropomyosin 4
ILMN_1674633	7328	UBE2H	M9 - black	ubiquitin conjugating enzyme E2 H
ILMN_1812679	7348	UPK1B	M9 - black	uroplakin 1B
ILMN_1729816	7419	VDAC3	M9 - black	voltage dependent anion channel 3
ILMN_2361862	7436	VLDLR	M9 - black	very low density lipoprotein receptor
ILMN_1675844	9948	WDR1	M9 - black	WD repeat domain 1

## Sheet: M1 - Brown
Category	Term	Count	%	P value	Genes	List Total	Pop Hits	Pop Total	Fold Enrichment	pFDR value
CHROMOSOME	17	21	8.23529	0.0460189	55065, 1442, 55852, 1444, 23531, 140735, 1443, 5176, 10493, 25984, 57048, 404093, 2688, 2689, 3880, 7716, 71, 10610, 256933, 516, 9120	255	1799	34285	1.56947	0.677185
GOTERM_BP_ALL	GO:0071294~cellular response to zinc ion	7	2.7451	1.40931e-07	4495, 4496, 4493, 4494, 4502, 4501, 4489	230	19	16792	26.8979	0.000529056
GOTERM_BP_ALL	GO:0040008~regulation of growth	26	10.1961	3.23653e-06	440093, 4495, 4496, 4493, 4494, 6422, 5654, 3486, 23136, 4489, 10516, 659, 203100, 6279, 91, 2487, 634, 10477, 2688, 51316, 5270, 6446, 4502, 4501, 1535, 5931	230	652	16792	2.91139	0.00404286
GOTERM_BP_ALL	GO:0071276~cellular response to cadmium ion	6	2.35294	2.44454e-06	4495, 4496, 4493, 4494, 4501, 4489	230	17	16792	25.7678	0.00457911
GOTERM_BP_ALL	GO:0010043~response to zinc ion	8	3.13725	8.21963e-06	4495, 4496, 4493, 6279, 4494, 4502, 4501, 4489	230	54	16792	10.8161	0.00768652
GOTERM_BP_ALL	GO:0045926~negative regulation of growth	14	5.4902	2.65715e-05	659, 4495, 4496, 4493, 4494, 51316, 5270, 91, 2487, 4502, 4501, 6422, 4489, 5931	230	240	16792	4.25884	0.0197577
GOTERM_BP_ALL	GO:0007167~enzyme linked receptor protein signaling pathway	30	11.7647	4.3471e-05	7867, 2050, 10272, 1749, 57530, 285, 30011, 6422, 23370, 5654, 3486, 3678, 659, 2348, 203100, 1442, 9252, 5792, 91, 59338, 634, 7316, 10092, 2688, 2689, 8826, 51339, 71, 1535, 9052	230	954	16792	2.29587	0.0268394
GOTERM_BP_ALL	GO:0071241~cellular response to inorganic substance	11	4.31373	5.34849e-05	4495, 4496, 4493, 4494, 8826, 5176, 1017, 10272, 4502, 4501, 4489	230	155	16792	5.18126	0.0282839
GOTERM_BP_ALL	GO:0071248~cellular response to metal ion	10	3.92157	8.77191e-05	4495, 4496, 4493, 4494, 8826, 5176, 10272, 4502, 4501, 4489	230	133	16792	5.48938	0.0359383
GOTERM_BP_ALL	GO:1990267~response to transition metal nanoparticle	10	3.92157	8.27495e-05	5066, 4495, 4496, 4493, 6279, 4494, 4502, 4501, 4489, 79901	230	132	16792	5.53096	0.0380975
GOTERM_BP_ALL	GO:0040007~growth	28	10.9804	0.00017945	440093, 4495, 4496, 4493, 4494, 6422, 5654, 3486, 23136, 4489, 659, 10516, 203100, 6279, 91, 2487, 59338, 634, 2688, 51316, 8826, 5270, 10761, 6446, 4502, 4501, 1535, 5931	230	932	16792	2.19339	0.065169
GOTERM_BP_ALL	GO:0046686~response to cadmium ion	6	2.35294	0.000284906	4495, 4496, 4493, 4494, 4501, 4489	230	43	16792	10.1873	0.0926894
GOTERM_BP_ALL	GO:0006928~movement of cell or subcellular component	43	16.8627	0.000333869	2050, 151195, 23171, 1749, 10544, 285, 10221, 6422, 30011, 6237, 4072, 4430, 80149, 3678, 3486, 885, 90952, 6478, 6477, 1265, 659, 2348, 6717, 8399, 6279, 9252, 5792, 5176, 100133941, 91, 634, 10092, 1832, 51148, 23284, 5270, 8826, 55616, 7262, 6446, 71, 5318, 5217	230	1795	16792	1.74895	0.0992167
GOTERM_BP_ALL	GO:0001558~regulation of cell growth	16	6.27451	0.000439428	659, 10516, 440093, 203100, 6279, 91, 2487, 634, 6422, 5270, 5654, 3486, 23136, 6446, 1535, 5931	230	403	16792	2.89861	0.111203
GOTERM_BP_ALL	GO:0040011~locomotion	38	14.902	0.00042769	2050, 151195, 1749, 10544, 285, 10221, 6422, 30011, 4072, 6237, 146223, 80149, 3486, 3678, 885, 90952, 6478, 6477, 1265, 659, 2348, 8399, 6279, 9252, 5792, 5176, 100133941, 91, 634, 10092, 23284, 5270, 8826, 55616, 7262, 6446, 5318, 5217	230	1530	16792	1.81329	0.116234
GOTERM_BP_ALL	GO:0098609~cell-cell adhesion	31	12.1569	0.000570741	27044, 2317, 10272, 57530, 9076, 4072, 27131, 4430, 3678, 90952, 1265, 8407, 2615, 6279, 100133941, 634, 23367, 1326, 9780, 1832, 23284, 51148, 5270, 8826, 9580, 71, 53827, 5817, 5318, 5214, 9052	230	1164	16792	1.94439	0.133173
GOTERM_BP_ALL	GO:0044706~multi-multicellular organism process	11	4.31373	0.000755454	659, 5669, 5066, 23764, 5676, 5069, 5270, 91, 5673, 5021, 285	230	215	16792	3.73533	0.162524
GOTERM_BP_ALL	GO:0010038~response to metal ion	13	5.09804	0.00110253	5066, 4495, 4496, 4493, 6279, 4494, 5176, 10272, 79901, 8826, 4502, 4501, 4489	230	308	16792	3.08154	0.216248
GOTERM_BP_ALL	GO:0007155~cell adhesion	39	15.2941	0.00153954	27044, 2050, 10272, 2317, 57530, 285, 6422, 9076, 4072, 27131, 4430, 3678, 90952, 1265, 9891, 10516, 2615, 8407, 6279, 5792, 100133941, 59339, 634, 23367, 1326, 9780, 1832, 51148, 23284, 5270, 8826, 9580, 4026, 71, 53827, 5817, 5214, 5318, 9052	230	1699	16792	1.67589	0.274876
GOTERM_BP_ALL	GO:0022610~biological adhesion	39	15.2941	0.00164009	27044, 2050, 10272, 2317, 57530, 285, 6422, 9076, 4072, 27131, 4430, 3678, 90952, 1265, 9891, 10516, 2615, 8407, 6279, 5792, 100133941, 59339, 634, 23367, 1326, 9780, 1832, 51148, 23284, 5270, 8826, 9580, 4026, 71, 53827, 5817, 5214, 5318, 9052	230	1705	16792	1.66999	0.277039
GOTERM_BP_ALL	GO:0010035~response to inorganic substance	16	6.27451	0.00201273	5066, 4495, 4496, 4493, 6279, 4494, 5176, 1017, 59338, 10272, 79901, 80149, 8826, 4502, 4501, 4489	230	469	16792	2.4907	0.314955
GOTERM_BP_ALL	GO:0051674~localization of cell	32	12.549	0.00232029	2050, 151195, 10544, 285, 10221, 6422, 30011, 4072, 6237, 80149, 3486, 3678, 885, 90952, 1265, 659, 2348, 6279, 5792, 5176, 100133941, 91, 634, 10092, 23284, 5270, 8826, 7262, 55616, 6446, 5318, 5217	230	1330	16792	1.7566	0.339906
GOTERM_BP_ALL	GO:0048870~cell motility	32	12.549	0.00232029	2050, 151195, 10544, 285, 10221, 6422, 30011, 4072, 6237, 80149, 3486, 3678, 885, 90952, 1265, 659, 2348, 6279, 5792, 5176, 100133941, 91, 634, 10092, 23284, 5270, 8826, 7262, 55616, 6446, 5318, 5217	230	1330	16792	1.7566	0.339906
GOTERM_BP_ALL	GO:0065009~regulation of molecular function	57	22.3529	0.00260406	29899, 23171, 6422, 285590, 23370, 80149, 3486, 885, 8399, 55122, 9252, 5792, 5176, 634, 1326, 2717, 4298, 8932, 400916, 5973, 5270, 8826, 55616, 60370, 6446, 51339, 115677, 4792, 9052, 5217, 7867, 26206, 5087, 23531, 27147, 151195, 81706, 10221, 26577, 22927, 9322, 6478, 5866, 5805, 9891, 2040, 6717, 10886, 6279, 100133941, 1017, 7316, 5570, 2688, 710, 53827, 1535	230	2863	16792	1.45354	0.359205
GOTERM_BP_ALL	GO:0007169~transmembrane receptor protein tyrosine kinase signaling pathway	19	7.45098	0.00347061	659, 7867, 1442, 9252, 2050, 59338, 634, 7316, 285, 30011, 10092, 2688, 2689, 8826, 3486, 3678, 71, 1535, 9052	230	648	16792	2.14069	0.433116
GOTERM_BP_ALL	GO:0007565~female pregnancy	9	3.52941	0.00418681	659, 5669, 5066, 5676, 5069, 91, 5673, 5021, 285	230	187	16792	3.51379	0.481304
GOTERM_BP_ALL	GO:0002028~regulation of sodium ion transport	6	2.35294	0.00553644	2040, 5270, 6446, 23171, 53827, 5318	230	83	16792	5.27774	0.512695
GOTERM_BP_ALL	GO:0007178~transmembrane receptor protein serine/threonine kinase signaling pathway	12	4.70588	0.00479585	659, 2348, 23370, 203100, 5654, 91, 51339, 10272, 1749, 7316, 57530, 6422	230	322	16792	2.72082	0.514254
GOTERM_BP_ALL	GO:0048519~negative regulation of biological process	82	32.1569	0.00544058	4495, 4496, 4493, 10950, 3720, 4494, 5021, 23171, 29028, 10544, 285, 6422, 4928, 4072, 80149, 3486, 3678, 430, 56005, 885, 51465, 4489, 9612, 55796, 203100, 8399, 2615, 55122, 9252, 5176, 634, 2717, 4298, 8932, 116496, 5973, 5270, 8826, 51339, 2564, 4502, 115677, 4501, 5318, 4792, 9052, 5931, 5217, 27044, 5087, 10272, 100128927, 10221, 30011, 6237, 7089, 5654, 200315, 5307, 6478, 57192, 1265, 659…	230	4623	16792	1.29498	0.518867
GOTERM_BP_ALL	GO:0060429~epithelium development	26	10.1961	0.00533198	10170, 29899, 5087, 2317, 1749, 6422, 4072, 3678, 26227, 659, 2348, 8407, 100133941, 91, 2487, 634, 7316, 7051, 1832, 23764, 8826, 5270, 51339, 7716, 3664, 11045	230	1060	16792	1.79078	0.524565
GOTERM_BP_ALL	GO:0048732~gland development	14	5.4902	0.00524716	5066, 9612, 5087, 3720, 5176, 2487, 5021, 10272, 634, 6422, 5270, 5307, 3664, 4792	230	421	16792	2.42784	0.532243
GOTERM_BP_ALL	GO:0051235~maintenance of location	11	4.31373	0.00661259	6717, 29899, 8399, 6279, 80149, 23136, 2317, 256979, 1535, 4792, 57192	230	290	16792	2.7693	0.552302
GOTERM_BP_ALL	GO:0051270~regulation of cellular component movement	21	8.23529	0.00689996	659, 6717, 91, 5176, 634, 10221, 285, 6422, 6237, 4072, 1832, 80149, 8826, 5270, 3486, 3678, 7262, 6446, 5318, 1265, 5217	230	802	16792	1.9117	0.556241
GOTERM_BP_ALL	GO:0032268~regulation of cellular protein metabolic process	47	18.4314	0.00647245	7867, 3720, 23531, 151195, 23171, 81706, 10221, 6422, 26577, 54915, 6237, 80149, 3678, 3486, 56005, 885, 6478, 659, 9891, 9612, 8399, 55122, 6279, 10886, 9252, 100133941, 5176, 91, 1017, 634, 23367, 7316, 1326, 4298, 116496, 5570, 2688, 5973, 10644, 5270, 8826, 60370, 51339, 710, 4792, 9052, 5217	230	2346	16792	1.46266	0.556372
GOTERM_BP_ALL	GO:0090092~regulation of transmembrane receptor protein serine/threonine kinase signaling pathway	9	3.52941	0.00873353	659, 2348, 203100, 5654, 91, 51339, 10272, 7316, 6422	230	212	16792	3.09943	0.631434
GOTERM_BP_ALL	GO:0030336~negative regulation of cell migration	9	3.52941	0.00918987	6237, 3486, 5176, 285, 10221, 5318, 6422, 5217, 1265	230	214	16792	3.07046	0.639272
GOTERM_BP_ALL	GO:0016477~cell migration	27	10.5882	0.0109972	2050, 10544, 285, 10221, 30011, 6422, 6237, 80149, 3486, 3678, 885, 90952, 1265, 659, 2348, 6279, 5792, 91, 5176, 100133941, 634, 10092, 23284, 8826, 55616, 5318, 5217	230	1184	16792	1.66489	0.645867
GOTERM_BP_ALL	GO:0045765~regulation of angiogenesis	9	3.52941	0.0113293	6237, 79924, 80149, 3678, 5176, 634, 56005, 285, 6422	230	222	16792	2.95981	0.647789
GOTERM_BP_ALL	GO:0042325~regulation of phosphorylation	30	11.7647	0.0146262	7867, 23531, 151195, 23171, 81706, 10221, 6422, 6237, 80149, 3486, 3678, 56005, 885, 659, 10886, 9252, 91, 100133941, 634, 7316, 1326, 4298, 116496, 5570, 2688, 8826, 60370, 51339, 9052, 5217	230	1393	16792	1.57233	0.647923
GOTERM_BP_ALL	GO:0032924~activin receptor signaling pathway	4	1.56863	0.0138283	659, 91, 51339, 10272	230	37	16792	7.89283	0.648574
GOTERM_BP_ALL	GO:0032502~developmental process	94	36.8627	0.0143871	5066, 4495, 29899, 3720, 2050, 5021, 285, 285590, 6422, 9076, 23370, 4072, 54664, 9833, 80149, 3880, 3486, 3678, 430, 23136, 26227, 56005, 885, 51465, 9612, 55796, 8399, 8407, 55122, 9252, 5792, 5176, 634, 8932, 10092, 5270, 8826, 9580, 10761, 51339, 6446, 71, 4501, 5318, 4792, 5931, 11045, 10170, 5087, 23531, 140735, 10272, 2317, 1749, 100128927, 10221, 30011, 6237, 7089, 5654, 55970, 5307, 6478…	230	5632	16792	1.21854	0.64882
GOTERM_BP_ALL	GO:0051241~negative regulation of multicellular organismal process	24	9.41176	0.011941	659, 6717, 2615, 5087, 9252, 5176, 100133941, 2487, 5021, 634, 10272, 7316, 10544, 10221, 285, 6422, 80149, 51316, 5270, 430, 710, 1535, 4792, 5217	230	1017	16792	1.72292	0.649723
GOTERM_BP_ALL	GO:0048731~system development	75	29.4118	0.0125119	5066, 4495, 29899, 3720, 2050, 5021, 285, 285590, 6422, 9076, 4072, 54664, 9833, 80149, 3880, 3678, 430, 23136, 26227, 885, 56005, 9612, 8399, 9252, 5792, 5176, 634, 8932, 10092, 5270, 8826, 9580, 10761, 51339, 6446, 4501, 5318, 4792, 5087, 23531, 140735, 10272, 2317, 1749, 100128927, 10221, 6237, 7089, 5654, 55970, 5307, 6478, 5805, 6477, 1265, 2348, 659, 6717, 4237, 6279, 91, 100133941, 59338, …	230	4291	16792	1.27608	0.650285
GOTERM_BP_ALL	GO:0051179~localization	98	38.4314	0.0117056	26262, 5021, 10544, 285, 6422, 2744, 4928, 27131, 3486, 3678, 23136, 885, 8399, 5176, 10092, 9741, 256979, 115677, 4792, 5217, 55065, 6578, 23531, 2317, 54733, 55867, 10221, 22927, 4430, 114876, 516, 2171, 55002, 1265, 10516, 6279, 91, 100133941, 59338, 7316, 4170, 1832, 23284, 58528, 710, 80704, 2181, 5066, 29899, 2050, 3783, 23171, 285590, 4072, 54664, 80149, 90952, 51465, 9612, 2615, 5792, 634…	230	5872	16792	1.21847	0.651009
GOTERM_BP_ALL	GO:2000145~regulation of cell motility	19	7.45098	0.0122881	659, 91, 5176, 634, 10221, 285, 6422, 6237, 4072, 80149, 8826, 5270, 3486, 3678, 7262, 6446, 5318, 1265, 5217	230	736	16792	1.88474	0.651867
GOTERM_BP_ALL	GO:2000146~negative regulation of cell motility	9	3.52941	0.0128434	6237, 3486, 5176, 285, 10221, 5318, 6422, 5217, 1265	230	227	16792	2.89462	0.651879
GOTERM_BP_ALL	GO:0070887~cellular response to chemical stimulus	50	19.6078	0.0142473	4495, 4496, 4493, 4494, 5021, 57530, 285, 6422, 1573, 23370, 9833, 80149, 2673, 3678, 2104, 56005, 4489, 9612, 203100, 9252, 5176, 634, 8932, 8826, 4502, 4501, 4792, 10272, 1749, 10221, 5654, 55970, 200315, 2348, 659, 10516, 6717, 1442, 10886, 6279, 1017, 59338, 7316, 4170, 57048, 2688, 2689, 58528, 1535, 3664	230	2648	16792	1.37856	0.652342
GOTERM_BP_ALL	GO:0030334~regulation of cell migration	18	7.05882	0.0131491	659, 91, 5176, 634, 10221, 285, 6422, 6237, 80149, 8826, 5270, 3486, 3678, 7262, 6446, 5318, 5217, 1265	230	685	16792	1.91848	0.652677
GOTERM_BP_ALL	GO:1904018~positive regulation of vasculature development	7	2.7451	0.0137182	6237, 79924, 80149, 3678, 634, 56005, 285	230	143	16792	3.57385	0.653037
GOTERM_BP_ALL	GO:0051180~vitamin transport	4	1.56863	0.0109719	2348, 55065, 80704, 9962	230	34	16792	8.58926	0.654317
GOTERM_BP_ALL	GO:0051246~regulation of protein metabolic process	48	18.8235	0.0136267	7867, 3720, 23531, 151195, 23171, 81706, 10221, 6422, 26577, 54915, 6237, 80149, 3678, 3486, 885, 56005, 6478, 51465, 659, 9891, 9612, 8399, 55122, 6279, 10886, 9252, 100133941, 5176, 91, 1017, 634, 7316, 23367, 1326, 4298, 116496, 5570, 2688, 5973, 10644, 5270, 8826, 60370, 51339, 710, 4792, 9052, 5217	230	2512	16792	1.39507	0.658133
GOTERM_BP_ALL	GO:0044092~negative regulation of molecular function	25	9.80392	0.0154274	6717, 8399, 5087, 5792, 5176, 1017, 634, 7316, 2717, 81706, 4298, 10221, 6422, 400916, 5570, 5973, 22927, 80149, 5270, 8826, 51339, 710, 6478, 4792, 9052	230	1100	16792	1.65929	0.660791
GOTERM_BP_ALL	GO:0044710~single-organism metabolic process	72	28.2353	0.0108987	5066, 4047, 10797, 5021, 23171, 22934, 645, 285590, 6422, 6821, 1573, 2744, 79901, 10654, 80149, 2673, 3486, 51635, 26227, 56005, 10610, 51465, 374378, 9612, 8399, 55852, 634, 1326, 2717, 79153, 8932, 400916, 5973, 8826, 875, 60370, 51339, 5214, 5277, 9962, 56922, 7867, 10170, 262, 54438, 5087, 10221, 55867, 6237, 3032, 114876, 2878, 200315, 2171, 5805, 516, 2348, 659, 10886, 91, 100133941, 28965…	230	4063	16792	1.29378	0.661381
GOTERM_BP_ALL	GO:1901700~response to oxygen-containing compound	31	12.1569	0.0162773	5066, 7867, 5021, 285, 10221, 6422, 10654, 80149, 2878, 55970, 10516, 2348, 9612, 6717, 55122, 1442, 6279, 10886, 5176, 59338, 1017, 634, 8932, 57048, 2688, 23284, 2689, 8826, 58528, 1535, 4792	230	1466	16792	1.54384	0.667272
GOTERM_BP_ALL	GO:0030029~actin filament-based process	18	7.05882	0.0108303	5066, 6717, 23171, 2317, 7464, 6422, 10092, 23370, 1832, 4430, 3880, 23136, 9322, 55616, 71, 5318, 1265, 5217	230	672	16792	1.95559	0.668831
GOTERM_BP_ALL	GO:0051651~maintenance of location in cell	6	2.35294	0.0161977	6717, 29899, 23136, 2317, 256979, 4792	230	108	16792	4.05604	0.672058
GOTERM_BP_ALL	GO:0030855~epithelial cell differentiation	16	6.27451	0.010445	659, 10170, 29899, 8407, 100133941, 2487, 2317, 634, 1749, 7051, 23764, 1832, 8826, 7716, 3664, 11045	230	563	16792	2.07485	0.675832
GOTERM_BP_ALL	GO:0001932~regulation of protein phosphorylation	29	11.3725	0.0107579	7867, 23531, 151195, 23171, 10221, 6422, 6237, 80149, 3486, 3678, 56005, 885, 659, 10886, 9252, 91, 100133941, 634, 7316, 1326, 4298, 116496, 5570, 2688, 8826, 60370, 51339, 9052, 5217	230	1300	16792	1.62866	0.676381
GOTERM_BP_ALL	GO:0060397~JAK-STAT cascade involved in growth hormone signaling pathway	3	1.17647	0.0172982	2688, 1442, 2689	230	15	16792	14.6017	0.683214
GOTERM_BP_ALL	GO:0031399~regulation of protein modification process	34	13.3333	0.0181448	7867, 3720, 23531, 151195, 23171, 81706, 10221, 6422, 6237, 80149, 3486, 3678, 56005, 885, 6478, 659, 9891, 10886, 9252, 100133941, 91, 1017, 634, 7316, 1326, 4298, 116496, 5570, 2688, 8826, 60370, 51339, 9052, 5217	230	1664	16792	1.49176	0.688207
GOTERM_BP_ALL	GO:0040012~regulation of locomotion	19	7.45098	0.0180773	659, 91, 5176, 634, 10221, 285, 6422, 6237, 4072, 80149, 8826, 5270, 3486, 3678, 7262, 6446, 5318, 1265, 5217	230	768	16792	1.8062	0.693047
GOTERM_BP_ALL	GO:0034330~cell junction organization	9	3.52941	0.0212562	1832, 8826, 3678, 23136, 71, 5817, 5318, 6422, 9076	230	249	16792	2.63887	0.700051
GOTERM_BP_ALL	GO:0009966~regulation of signal transduction	50	19.6078	0.023629	3783, 26262, 23171, 6422, 23370, 80149, 3678, 3486, 56005, 6119, 203100, 634, 1326, 8932, 8826, 5270, 60370, 51339, 4792, 9052, 5931, 7867, 140735, 10272, 1749, 10221, 30011, 6237, 7089, 5654, 9322, 6478, 6477, 659, 9891, 2040, 2348, 6717, 10886, 6279, 100133941, 91, 59338, 2487, 1017, 7316, 4170, 2688, 58528, 1535	230	2728	16792	1.33814	0.702817
GOTERM_BP_ALL	GO:0008015~blood circulation	14	5.4902	0.0217512	659, 6717, 5021, 23171, 634, 1573, 1832, 5973, 80149, 79924, 6446, 710, 5318, 1535	230	506	16792	2.02	0.703103
GOTERM_BP_ALL	GO:0000003~reproduction	29	11.3725	0.0212362	5066, 26206, 5069, 5087, 151195, 5021, 10272, 285, 6422, 5676, 5654, 3880, 430, 51465, 6477, 659, 9612, 5176, 91, 59338, 1017, 5673, 8932, 5669, 23764, 5270, 7262, 10761, 8510	230	1375	16792	1.53982	0.70513
GOTERM_BP_ALL	GO:0051239~regulation of multicellular organismal process	49	19.2157	0.023153	5021, 23171, 10544, 285, 6422, 1573, 2744, 54664, 80149, 430, 3678, 885, 56005, 51465, 2615, 55122, 9252, 5792, 5176, 634, 5270, 8826, 9580, 6446, 51339, 5318, 4792, 5217, 5087, 23531, 10272, 10221, 6237, 659, 6717, 100133941, 91, 2487, 7316, 23764, 1832, 2688, 23284, 79924, 10644, 51316, 7262, 710, 1535	230	2659	16792	1.3454	0.705269
GOTERM_BP_ALL	GO:0006082~organic acid metabolic process	21	8.23529	0.0235441	2348, 10170, 5066, 8399, 10797, 28965, 634, 55867, 6821, 1573, 2744, 3032, 5973, 2673, 875, 26227, 5214, 5805, 2181, 9962, 56922	230	907	16792	1.69039	0.706405
GOTERM_BP_ALL	GO:1901342~regulation of vasculature development	9	3.52941	0.019455	6237, 79924, 80149, 3678, 5176, 634, 56005, 285, 6422	230	245	16792	2.68195	0.707578
GOTERM_BP_ALL	GO:0034109~homotypic cell-cell adhesion	5	1.96078	0.0201355	1832, 5270, 634, 71, 5318	230	76	16792	4.8032	0.708274
GOTERM_BP_ALL	GO:0030154~cell differentiation	64	25.098	0.0224083	4495, 29899, 3720, 285, 6422, 285590, 4072, 54664, 80149, 3880, 430, 3678, 3486, 23136, 885, 26227, 51465, 55796, 8399, 8407, 9252, 5792, 5176, 634, 5270, 8826, 9580, 6446, 71, 4501, 5318, 4792, 11045, 27044, 10170, 26206, 5087, 23531, 140735, 10272, 2317, 1749, 10221, 6237, 5654, 5307, 6478, 6477, 2348, 659, 10981, 6279, 100133941, 91, 59338, 2487, 4170, 7051, 23764, 1832, 23284, 51316, 7716, 36…	230	3652	16792	1.27945	0.708681
GOTERM_BP_ALL	GO:0051271~negative regulation of cellular component movement	9	3.52941	0.0259906	6237, 3486, 5176, 285, 10221, 5318, 6422, 5217, 1265	230	259	16792	2.53698	0.709475
GOTERM_BP_ALL	GO:0050673~epithelial cell proliferation	11	4.31373	0.0211765	659, 7051, 5654, 3486, 5176, 634, 56005, 1749, 1535, 3664, 6422	230	347	16792	2.3144	0.709597
GOTERM_BP_ALL	GO:0048583~regulation of response to stimulus	64	25.098	0.0205423	3783, 26262, 23171, 285, 6422, 23370, 4928, 80149, 3678, 3486, 885, 56005, 6119, 51465, 9612, 203100, 9252, 5792, 5176, 634, 1326, 8932, 10092, 5270, 8826, 60370, 51339, 71, 4792, 9052, 5931, 7867, 140735, 10272, 1749, 3904, 10221, 30011, 6237, 7089, 5654, 9322, 6478, 6477, 2348, 9891, 2040, 659, 10516, 6717, 10886, 6279, 100133941, 91, 59338, 2487, 1017, 7316, 4170, 2688, 710, 58528, 5817, 1535	230	3636	16792	1.28508	0.709787
GOTERM_BP_ALL	GO:0050679~positive regulation of epithelial cell proliferation	7	2.7451	0.0231478	659, 7051, 5654, 56005, 1749, 1535, 6422	230	161	16792	3.17429	0.710216
GOTERM_BP_ALL	GO:0048856~anatomical structure development	90	35.2941	0.0257275	5066, 4495, 29899, 3720, 2050, 5021, 285, 285590, 6422, 9076, 23370, 4072, 54664, 9833, 80149, 3880, 3486, 3678, 430, 23136, 26227, 56005, 885, 51465, 9612, 55796, 8399, 8407, 55122, 9252, 5792, 5176, 634, 8932, 10092, 5270, 8826, 9580, 10761, 51339, 6446, 71, 4501, 5318, 4792, 5931, 11045, 10170, 5087, 23531, 140735, 10272, 2317, 1749, 100128927, 10221, 30011, 6237, 7089, 5654, 55970, 5307, 6478…	230	5473	16792	1.20058	0.71029
GOTERM_BP_ALL	GO:0032355~response to estradiol	6	2.35294	0.025105	5066, 9612, 2688, 5021, 8932, 6422	230	121	16792	3.62027	0.710589
GOTERM_BP_ALL	GO:0042127~regulation of cell proliferation	32	12.549	0.0199654	10950, 3720, 5087, 1749, 10221, 6422, 4072, 5654, 430, 3486, 56005, 885, 6119, 1265, 659, 9891, 55122, 2615, 100133941, 5176, 2487, 1017, 634, 8932, 7051, 51316, 5270, 6446, 5318, 1535, 4792, 3664	230	1552	16792	1.50533	0.711036
GOTERM_BP_ALL	GO:0040013~negative regulation of locomotion	9	3.52941	0.0254872	6237, 3486, 5176, 285, 10221, 5318, 6422, 5217, 1265	230	258	16792	2.54681	0.711451
GOTERM_BP_ALL	GO:0033993~response to lipid	20	7.84314	0.0264893	7867, 5066, 9612, 55122, 6279, 5069, 5176, 5021, 10221, 8932, 6422, 57048, 10654, 2688, 80149, 55970, 2104, 1535, 4792, 5931	230	860	16792	1.69788	0.711929
GOTERM_BP_ALL	GO:0032941~secretion by tissue	5	1.96078	0.0210183	5066, 9612, 3783, 5021, 1535	230	77	16792	4.74082	0.712442
GOTERM_BP_ALL	GO:0071496~cellular response to external stimulus	9	3.52941	0.0249858	659, 2348, 22927, 80149, 875, 58528, 1535, 6422, 1265	230	257	16792	2.55672	0.713547
GOTERM_BP_ALL	GO:0003013~circulatory system process	14	5.4902	0.0230767	659, 6717, 5021, 23171, 634, 1573, 1832, 5973, 80149, 79924, 6446, 710, 5318, 1535	230	510	16792	2.00416	0.714184
GOTERM_BP_ALL	GO:0046916~cellular transition metal ion homeostasis	5	1.96078	0.0247855	6717, 6279, 4502, 4501, 79901	230	81	16792	4.50671	0.715369
GOTERM_BP_ALL	GO:0010033~response to organic substance	51	20	0.0278856	5066, 4495, 5069, 5021, 57530, 285, 6422, 23370, 10654, 80149, 2673, 3678, 2104, 56005, 51465, 9612, 203100, 55122, 9252, 5176, 634, 8932, 8826, 4502, 4501, 4792, 5931, 7867, 10272, 1749, 10221, 5654, 2878, 55970, 2348, 659, 6717, 1442, 10886, 6279, 100133941, 7316, 4170, 57048, 2688, 23284, 2689, 58528, 1535, 3664, 2181	230	2822	16792	1.31943	0.726129
GOTERM_BP_ALL	GO:0050819~negative regulation of coagulation	4	1.56863	0.0306796	5270, 634, 710, 10544	230	50	16792	5.8407	0.727486
GOTERM_BP_ALL	GO:0002762~negative regulation of myeloid leukocyte differentiation	4	1.56863	0.0306796	634, 10272, 10221, 6422	230	50	16792	5.8407	0.727486
GOTERM_BP_ALL	GO:0006468~protein phosphorylation	36	14.1176	0.0287975	7867, 2050, 23531, 151195, 5021, 23171, 10221, 6422, 6237, 9833, 80149, 3486, 3678, 56005, 885, 659, 9891, 10886, 9252, 100133941, 91, 1017, 634, 7316, 1326, 4298, 116496, 5570, 2688, 79924, 8826, 60370, 6446, 51339, 9052, 5217	230	1852	16792	1.41918	0.729157
GOTERM_BP_ALL	GO:0048518~positive regulation of biological process	87	34.1176	0.0285115	3720, 5021, 26262, 3783, 23171, 29028, 285, 285590, 6422, 54915, 23370, 4072, 54664, 9833, 80149, 3486, 3678, 56005, 885, 2104, 2959, 6119, 55810, 9612, 8399, 2615, 55122, 9252, 5176, 634, 23367, 1326, 8932, 116496, 10092, 9780, 5270, 8826, 60370, 51339, 6446, 71, 5318, 5277, 4792, 5217, 7867, 26206, 440093, 5087, 23531, 140735, 10272, 1749, 10221, 26577, 6237, 5654, 5307, 6477, 1265, 2040, 659, …	230	5285	16792	1.20185	0.72981
GOTERM_BP_ALL	GO:0032270~positive regulation of cellular protein metabolic process	29	11.3725	0.0306452	7867, 3720, 23531, 10221, 54915, 26577, 80149, 3486, 3678, 56005, 885, 659, 9612, 8399, 55122, 6279, 9252, 100133941, 91, 23367, 7316, 1326, 116496, 2688, 8826, 60370, 51339, 4792, 5217	230	1420	16792	1.49102	0.731036
GOTERM_BP_ALL	GO:0030155~regulation of cell adhesion	16	6.27451	0.0306423	9891, 2615, 100133941, 634, 10272, 59339, 1326, 285, 6422, 9780, 4072, 8826, 5270, 3678, 9580, 53827	230	643	16792	1.8167	0.734985
GOTERM_BP_ALL	GO:0032102~negative regulation of response to external stimulus	9	3.52941	0.0303953	80149, 5654, 5270, 5176, 634, 885, 710, 285, 10221	230	267	16792	2.46097	0.736114
GOTERM_BP_ALL	GO:0045766~positive regulation of angiogenesis	6	2.35294	0.0301001	6237, 79924, 80149, 3678, 56005, 285	230	127	16792	3.44923	0.736694
GOTERM_BP_ALL	GO:0060969~negative regulation of gene silencing	3	1.17647	0.0327979	9612, 80149, 29028	230	21	16792	10.4298	0.739841
GOTERM_BP_ALL	GO:0007589~body fluid secretion	5	1.96078	0.0300332	5066, 9612, 3783, 5021, 1535	230	86	16792	4.24469	0.740005
GOTERM_BP_ALL	GO:0006767~water-soluble vitamin metabolic process	5	1.96078	0.0323023	2348, 10797, 80704, 9962, 56922	230	88	16792	4.14822	0.742031
GOTERM_BP_ALL	GO:0051128~regulation of cellular component organization	43	16.8627	0.0327116	5066, 440093, 3720, 140735, 5021, 29028, 6422, 30011, 23370, 54664, 5654, 3486, 23136, 885, 6119, 1265, 659, 10516, 2040, 203100, 6279, 9252, 5792, 5176, 91, 2487, 634, 10493, 5570, 10092, 9780, 2688, 23284, 5270, 8826, 55616, 6446, 51339, 1535, 5318, 2181, 5931, 5217	230	2323	16792	1.35143	0.742686
GOTERM_BP_ALL	GO:0060396~growth hormone receptor signaling pathway	3	1.17647	0.0357594	2688, 1442, 2689	230	22	16792	9.95573	0.748716
GOTERM_BP_ALL	GO:0051704~multi-organism process	43	16.8627	0.0364765	7867, 27044, 55065, 5066, 26206, 5069, 8339, 151195, 5021, 10272, 285, 10221, 2744, 9076, 4928, 5676, 80149, 3880, 5654, 3678, 55970, 200315, 2959, 6477, 51465, 659, 2040, 55122, 6279, 100133941, 91, 59338, 5673, 7316, 23367, 5669, 57048, 23764, 51316, 5270, 5817, 1535, 4792	230	2341	16792	1.34104	0.748794
GOTERM_BP_ALL	GO:0007166~cell surface receptor signaling pathway	48	18.8235	0.0361933	7867, 2050, 3783, 26262, 5021, 10272, 1749, 57530, 285, 10221, 6422, 30011, 23370, 64840, 7089, 3880, 5654, 3486, 3678, 6478, 659, 2348, 203100, 1442, 9252, 5792, 100133941, 91, 2487, 59338, 634, 7316, 8932, 4170, 10092, 2688, 23284, 2689, 5270, 8826, 51339, 4502, 71, 1535, 4792, 3664, 9052, 11045	230	2669	16792	1.31301	0.749492
GOTERM_BP_ALL	GO:0048513~animal organ development	55	21.5686	0.0348846	5066, 4495, 29899, 3720, 2050, 5021, 285, 6422, 285590, 9076, 4072, 9833, 3880, 430, 26227, 9612, 5176, 634, 8932, 10092, 5270, 8826, 9580, 10761, 51339, 5318, 4792, 5087, 10272, 2317, 1749, 100128927, 10221, 6237, 7089, 5654, 55970, 5307, 1265, 2348, 659, 6717, 4237, 100133941, 91, 59338, 2487, 7316, 7051, 23764, 1832, 2688, 7262, 3664, 2181	230	3129	16792	1.28331	0.750642
GOTERM_BP_ALL	GO:0046942~carboxylic acid transport	9	3.52941	0.0352467	6578, 8399, 6541, 28965, 634, 885, 9962, 2744, 9120	230	275	16792	2.38938	0.750694
GOTERM_BP_ALL	GO:0045600~positive regulation of fat cell differentiation	4	1.56863	0.035604	80149, 2487, 285590, 6422	230	53	16792	5.51009	0.750699
GOTERM_BP_ALL	GO:0048010~vascular endothelial growth factor receptor signaling pathway	5	1.96078	0.0346693	659, 7867, 3678, 71, 1535	230	90	16792	4.05604	0.752084
GOTERM_BP_ALL	GO:0032507~maintenance of protein location in cell	5	1.96078	0.0346693	6717, 23136, 2317, 256979, 4792	230	90	16792	4.05604	0.752084
GOTERM_BP_ALL	GO:0001676~long-chain fatty acid metabolic process	5	1.96078	0.0346693	5066, 8399, 28965, 1573, 2181	230	90	16792	4.05604	0.752084
GOTERM_BP_ALL	GO:0022414~reproductive process	28	10.9804	0.0344881	5066, 26206, 5069, 5087, 151195, 5021, 10272, 285, 6422, 5676, 5654, 3880, 430, 51465, 6477, 659, 9612, 5176, 91, 59338, 1017, 5673, 8932, 5669, 23764, 5270, 7262, 10761	230	1373	16792	1.48889	0.753898
GOTERM_BP_ALL	GO:0046688~response to copper ion	3	1.17647	0.0388199	5066, 4495, 4501	230	23	16792	9.52287	0.754038
GOTERM_BP_ALL	GO:0051186~cofactor metabolic process	11	4.31373	0.0388111	2348, 262, 10654, 10797, 23171, 22934, 645, 5214, 5805, 2181, 56922	230	385	16792	2.08596	0.757223
GOTERM_BP_ALL	GO:0002831~regulation of response to biotic stimulus	6	2.35294	0.0386947	80149, 5654, 634, 10221, 5817, 1535	230	136	16792	3.22097	0.759456
GOTERM_BP_ALL	GO:0045638~negative regulation of myeloid cell differentiation	5	1.96078	0.0384041	634, 10272, 10221, 4792, 6422	230	93	16792	3.9252	0.760131
GOTERM_BP_ALL	GO:0015711~organic anion transport	10	3.92157	0.0381607	6578, 8399, 6541, 28965, 634, 885, 55867, 9962, 2744, 9120	230	331	16792	2.2057	0.761251
GOTERM_BP_ALL	GO:0050790~regulation of catalytic activity	43	16.8627	0.0400981	7867, 29899, 23531, 27147, 151195, 81706, 10221, 6422, 285590, 26577, 23370, 3486, 9322, 885, 6478, 5805, 5866, 9891, 55122, 6279, 10886, 5176, 100133941, 1017, 634, 7316, 1326, 2717, 4298, 400916, 5570, 2688, 5973, 5270, 8826, 60370, 55616, 6446, 115677, 710, 1535, 9052, 5217	230	2357	16792	1.33194	0.762163
GOTERM_BP_ALL	GO:0032925~regulation of activin receptor signaling pathway	3	1.17647	0.0452251	91, 51339, 10272	230	25	16792	8.76104	0.773566
GOTERM_BP_ALL	GO:0071378~cellular response to growth hormone stimulus	3	1.17647	0.0419762	2688, 1442, 2689	230	24	16792	9.12609	0.774845
GOTERM_BP_ALL	GO:0006541~glutamine metabolic process	3	1.17647	0.0419762	2673, 26227, 2744	230	24	16792	9.12609	0.774845
GOTERM_BP_ALL	GO:0014909~smooth muscle cell migration	4	1.56863	0.0427626	10092, 8826, 3486, 10221	230	57	16792	5.12342	0.775053
GOTERM_BP_ALL	GO:0045185~maintenance of protein location	5	1.96078	0.0451216	6717, 23136, 2317, 256979, 4792	230	98	16792	3.72493	0.775661
GOTERM_BP_ALL	GO:0090287~regulation of cellular response to growth factor stimulus	8	3.13725	0.0425217	659, 2348, 203100, 5654, 3678, 10272, 7316, 6422	230	235	16792	2.4854	0.776179
GOTERM_BP_ALL	GO:0048869~cellular developmental process	67	26.2745	0.0440892	4495, 29899, 3720, 285, 6422, 285590, 4072, 23370, 54664, 80149, 3880, 3678, 430, 3486, 23136, 885, 26227, 51465, 55796, 8399, 8407, 9252, 5792, 5176, 634, 5270, 8826, 9580, 6446, 71, 4501, 5318, 4792, 11045, 27044, 10170, 26206, 5087, 23531, 140735, 10272, 2317, 1749, 10221, 30011, 6237, 5654, 5307, 6478, 6477, 2348, 9891, 659, 10981, 6279, 100133941, 91, 59338, 2487, 4170, 7051, 23764, 1832, 23…	230	3992	16792	1.22535	0.776505
GOTERM_BP_ALL	GO:0050793~regulation of developmental process	39	15.2941	0.0490525	5087, 23531, 5021, 10272, 285, 10221, 6422, 30011, 6237, 23370, 54664, 80149, 430, 3486, 3678, 23136, 56005, 659, 9891, 55796, 5792, 5176, 100133941, 91, 2487, 634, 7316, 10493, 23764, 2688, 23284, 51316, 79924, 5270, 8826, 9580, 7262, 51339, 4792	230	2129	16792	1.33741	0.776627
GOTERM_BP_ALL	GO:0007613~memory	5	1.96078	0.0437288	164312, 3678, 5176, 5021, 6446	230	97	16792	3.76333	0.776671
GOTERM_BP_ALL	GO:0043408~regulation of MAPK cascade	16	6.27451	0.0448843	7867, 10886, 100133941, 634, 7316, 1326, 10221, 6422, 6237, 2688, 80149, 8826, 3486, 60370, 51339, 56005	230	678	16792	1.72292	0.776753
GOTERM_BP_ALL	GO:0001933~negative regulation of protein phosphorylation	11	4.31373	0.0434499	5570, 80149, 3486, 51339, 23171, 634, 10221, 4298, 6422, 9052, 116496	230	393	16792	2.0435	0.777482
GOTERM_BP_ALL	GO:0051051~negative regulation of transport	12	4.70588	0.0446837	6717, 8399, 2615, 80149, 5270, 5021, 634, 2564, 51465, 4792, 6422, 1265	230	450	16792	1.9469	0.778142
GOTERM_BP_ALL	GO:0051174~regulation of phosphorus metabolic process	31	12.1569	0.0490512	7867, 23531, 151195, 23171, 81706, 10221, 6422, 6237, 80149, 3486, 3678, 56005, 885, 659, 9891, 10886, 9252, 100133941, 91, 634, 7316, 1326, 4298, 116496, 5570, 2688, 8826, 60370, 51339, 9052, 5217	230	1611	16792	1.40488	0.779281
GOTERM_BP_ALL	GO:0042698~ovulation cycle	5	1.96078	0.0555586	5066, 9612, 5176, 59338, 5021	230	105	16792	3.4766	0.779435
GOTERM_BP_ALL	GO:0019220~regulation of phosphate metabolic process	31	12.1569	0.0487231	7867, 23531, 151195, 23171, 81706, 10221, 6422, 6237, 80149, 3486, 3678, 56005, 885, 659, 9891, 10886, 9252, 100133941, 91, 634, 7316, 1326, 4298, 116496, 5570, 2688, 8826, 60370, 51339, 9052, 5217	230	1610	16792	1.40576	0.779664
GOTERM_BP_ALL	GO:0010646~regulation of cell communication	52	20.3922	0.0561036	3783, 26262, 5021, 23171, 6422, 23370, 80149, 3678, 3486, 56005, 6119, 203100, 634, 1326, 8932, 5270, 8826, 60370, 51339, 4792, 9052, 5217, 5931, 7867, 140735, 10272, 1749, 10221, 30011, 6237, 7089, 5654, 9322, 6478, 6477, 2348, 9891, 2040, 659, 6717, 10886, 6279, 100133941, 91, 59338, 2487, 1017, 7316, 4170, 2688, 58528, 1535	230	3020	16792	1.2571	0.780444
GOTERM_BP_ALL	GO:0044707~single-multicellular organism process	94	36.8627	0.0565275	5066, 4495, 29899, 3720, 2050, 5021, 3783, 10544, 285, 285590, 6422, 2744, 9076, 4072, 54664, 9833, 80149, 3880, 2673, 3486, 3678, 430, 23136, 26227, 56005, 885, 51465, 9612, 55796, 8399, 2615, 55122, 9252, 5792, 5176, 634, 8932, 10092, 5270, 8826, 9580, 10761, 51339, 6446, 71, 4501, 5318, 4792, 5931, 5217, 27044, 164312, 5087, 23531, 140735, 10272, 2317, 1749, 100128927, 10221, 6237, 7089, 5654,…	230	5943	16792	1.15477	0.780704
GOTERM_BP_ALL	GO:0006814~sodium ion transport	7	2.7451	0.0554304	2040, 5270, 6446, 23171, 53827, 5318, 9962	230	199	16792	2.56815	0.780996
GOTERM_BP_ALL	GO:0055114~oxidation-reduction process	21	8.23529	0.0481729	10170, 5066, 54438, 10797, 23171, 55572, 7316, 10493, 645, 6821, 285590, 1573, 79901, 3032, 2673, 2878, 51635, 875, 26227, 1535, 5214	230	983	16792	1.5597	0.781201
GOTERM_BP_ALL	GO:0051248~negative regulation of protein metabolic process	22	8.62745	0.0501663	9612, 3720, 5176, 1017, 23171, 634, 7316, 10221, 4298, 6422, 116496, 5570, 5973, 10644, 80149, 5270, 3486, 51339, 710, 6478, 51465, 9052	230	1049	16792	1.53116	0.781673
GOTERM_BP_ALL	GO:0001890~placenta development	6	2.35294	0.0486483	659, 5654, 3880, 430, 7262, 10761	230	145	16792	3.02105	0.781834
GOTERM_BP_ALL	GO:0060968~regulation of gene silencing	4	1.56863	0.0505838	9612, 80149, 1017, 29028	230	61	16792	4.78746	0.781893
GOTERM_BP_ALL	GO:0065007~biological regulation	170	66.6667	0.0552255	4495, 4496, 4493, 4047, 4494, 3720, 26262, 5021, 29028, 10544, 285, 6422, 1573, 2744, 79901, 54915, 4928, 27131, 3880, 3678, 3486, 23136, 885, 2959, 4489, 203100, 8399, 9252, 55852, 5176, 1326, 4298, 8932, 116496, 10092, 10477, 60370, 79017, 4502, 256979, 4501, 115677, 4792, 9052, 5217, 5931, 10170, 26206, 23531, 10272, 2317, 100128927, 10221, 22927, 6478, 5805, 6477, 389136, 1265, 10516, 9891, 1…	230	11548	16792	1.07477	0.782095
GOTERM_BP_ALL	GO:0090101~negative regulation of transmembrane receptor protein serine/threonine kinase signaling pathway	5	1.96078	0.0571472	203100, 5654, 10272, 7316, 6422	230	106	16792	3.44381	0.782136
GOTERM_BP_ALL	GO:0051247~positive regulation of protein metabolic process	29	11.3725	0.0579339	7867, 3720, 23531, 10221, 54915, 26577, 80149, 3486, 3678, 56005, 885, 659, 9612, 8399, 55122, 6279, 9252, 100133941, 91, 23367, 7316, 1326, 116496, 2688, 8826, 60370, 51339, 4792, 5217	230	1508	16792	1.40401	0.782265
GOTERM_BP_ALL	GO:0031032~actomyosin structure organization	6	2.35294	0.0510473	3880, 23136, 71, 6422, 5217, 1265	230	147	16792	2.97995	0.782418
GOTERM_BP_ALL	GO:0009612~response to mechanical stimulus	7	2.7451	0.0576142	22927, 5270, 285, 1535, 8932, 4792, 1265	230	201	16792	2.54259	0.782637
GOTERM_BP_ALL	GO:1902578~single-organism localization	61	23.9216	0.0514822	5066, 29899, 5021, 26262, 3783, 23171, 285590, 6422, 2744, 4928, 80149, 23136, 885, 9612, 8399, 2615, 634, 10092, 9780, 5270, 51339, 6446, 2564, 256979, 71, 5318, 4792, 9962, 5217, 55065, 6578, 140735, 2317, 55867, 22927, 7277, 114876, 6541, 2171, 516, 55002, 57192, 9120, 1265, 10516, 2040, 2348, 6717, 10981, 6279, 100133941, 1017, 28965, 7316, 4170, 2688, 710, 53827, 1535, 80704, 2181	230	3614	16792	1.2323	0.782746
GOTERM_BP_ALL	GO:0038127~ERBB signaling pathway	6	2.35294	0.0522724	9252, 8826, 634, 7316, 30011, 9052	230	148	16792	2.95981	0.782871
GOTERM_BP_ALL	GO:0031400~negative regulation of protein modification process	14	5.4902	0.0538176	3720, 1017, 634, 23171, 7316, 10221, 4298, 6422, 116496, 5570, 80149, 3486, 51339, 9052	230	578	16792	1.76838	0.782901
GOTERM_BP_ALL	GO:0050678~regulation of epithelial cell proliferation	9	3.52941	0.0542112	659, 7051, 5654, 5176, 634, 56005, 1749, 1535, 6422	230	300	16792	2.19026	0.782956
GOTERM_BP_ALL	GO:0044281~small molecule metabolic process	36	14.1176	0.0546092	5066, 10170, 262, 4047, 10797, 22934, 23171, 55867, 6821, 1573, 2744, 10654, 3032, 114876, 2673, 200315, 26227, 2171, 5805, 516, 2348, 9612, 8399, 10886, 28965, 634, 400916, 5973, 1635, 875, 7262, 5214, 80704, 9962, 2181, 56922	230	1951	16792	1.34716	0.783039
GOTERM_BP_ALL	GO:0034329~cell junction assembly	7	2.7451	0.0481081	8826, 3678, 23136, 71, 5318, 6422, 9076	230	192	16792	2.66178	0.783475
GOTERM_BP_ALL	GO:0032269~negative regulation of cellular protein metabolic process	21	8.23529	0.0520041	9612, 3720, 5176, 1017, 23171, 634, 7316, 10221, 4298, 6422, 116496, 5570, 5973, 10644, 80149, 5270, 3486, 51339, 710, 6478, 9052	230	992	16792	1.54555	0.78364
GOTERM_BP_ALL	GO:0072358~cardiovascular system development	20	7.84314	0.0586087	659, 2348, 5066, 6717, 2050, 5176, 5021, 634, 285, 285590, 6422, 8932, 6237, 1832, 79924, 80149, 3678, 7716, 56005, 5318	230	945	16792	1.54516	0.783973
GOTERM_BP_ALL	GO:0072359~circulatory system development	20	7.84314	0.0586087	659, 2348, 5066, 6717, 2050, 5176, 5021, 634, 285, 285590, 6422, 8932, 6237, 1832, 79924, 80149, 3678, 7716, 56005, 5318	230	945	16792	1.54516	0.783973
GOTERM_BP_ALL	GO:0003006~developmental process involved in reproduction	15	5.88235	0.0536271	659, 5087, 91, 5176, 59338, 10272, 285, 6422, 3880, 5270, 5654, 430, 7262, 10761, 51465	230	636	16792	1.7219	0.784138
GOTERM_BP_ALL	GO:0007275~multicellular organism development	79	30.9804	0.0551772	5066, 4495, 29899, 3720, 2050, 5021, 285, 285590, 6422, 9076, 4072, 54664, 9833, 80149, 3880, 3678, 430, 23136, 26227, 885, 56005, 9612, 55796, 8399, 55122, 9252, 5792, 5176, 634, 8932, 10092, 5270, 8826, 9580, 10761, 51339, 6446, 4501, 5318, 4792, 5931, 5087, 23531, 140735, 10272, 2317, 1749, 100128927, 10221, 6237, 7089, 5654, 55970, 5307, 6478, 5805, 6477, 1265, 2348, 659, 6717, 4237, 6279, 91…	230	4877	16792	1.18263	0.784174
GOTERM_BP_ALL	GO:0045727~positive regulation of translation	5	1.96078	0.047981	54915, 9612, 80149, 23367, 116496	230	100	16792	3.65043	0.785323
GOTERM_BP_ALL	GO:0036018~cellular response to erythropoietin	2	0.784314	0.0534487	4502, 4501	230	4	16792	36.5043	0.785463
GOTERM_BP_ALL	GO:0044767~single-organism developmental process	88	34.5098	0.0477661	5066, 4495, 29899, 3720, 2050, 5021, 285, 285590, 6422, 9076, 23370, 4072, 54664, 9833, 80149, 3880, 3486, 3678, 430, 23136, 26227, 56005, 885, 51465, 9612, 55796, 8399, 55122, 9252, 5792, 5176, 634, 8932, 10092, 5270, 8826, 9580, 10761, 51339, 6446, 71, 4501, 5318, 4792, 5931, 5087, 23531, 140735, 10272, 2317, 1749, 100128927, 10221, 30011, 6237, 7089, 5654, 55970, 5307, 6478, 5805, 6477, 1265, …	230	5475	16792	1.17347	0.786566
GOTERM_BP_ALL	GO:0016310~phosphorylation	40	15.6863	0.059604	7867, 2050, 23531, 151195, 5021, 23171, 10221, 6422, 6237, 10654, 9833, 80149, 3678, 3486, 56005, 885, 659, 9891, 10886, 9252, 1159, 100133941, 91, 1017, 634, 7316, 1326, 4298, 116496, 400916, 5570, 2688, 79924, 8826, 60370, 6446, 51339, 5214, 9052, 5217	230	2229	16792	1.31016	0.787482
GOTERM_BP_ALL	GO:0048585~negative regulation of response to stimulus	27	10.5882	0.0534005	23171, 10272, 10221, 285, 30011, 6422, 7089, 80149, 5654, 3486, 885, 6478, 51465, 9612, 6717, 203100, 5176, 2487, 59338, 634, 7316, 4170, 5270, 51339, 710, 4792, 9052	230	1369	16792	1.43991	0.787626
GOTERM_BP_ALL	GO:0060828~regulation of canonical Wnt signaling pathway	8	3.13725	0.0475711	2348, 7089, 2487, 51339, 1749, 7316, 6478, 6422	230	241	16792	2.42353	0.787964
GOTERM_BP_ALL	GO:0048608~reproductive structure development	11	4.31373	0.0610379	659, 5654, 5270, 3880, 430, 5176, 59338, 7262, 10761, 10272, 6422	230	418	16792	1.92128	0.793324
GOTERM_BP_ALL	GO:0043436~oxoacid metabolic process	18	7.05882	0.0627686	10170, 5066, 8399, 28965, 634, 6821, 1573, 2744, 3032, 5973, 2673, 875, 26227, 5214, 5805, 2181, 9962, 56922	230	831	16792	1.58142	0.796272
GOTERM_BP_ALL	GO:0014812~muscle cell migration	4	1.56863	0.0635137	10092, 8826, 3486, 10221	230	67	16792	4.35873	0.798109
GOTERM_BP_ALL	GO:0060325~face morphogenesis	3	1.17647	0.0627537	6237, 59338, 1749	230	30	16792	7.30087	0.798314
GOTERM_BP_ALL	GO:0019098~reproductive behavior	3	1.17647	0.0627537	5270, 5021, 8932	230	30	16792	7.30087	0.798314
GOTERM_BP_ALL	GO:0071900~regulation of protein serine/threonine kinase activity	12	4.70588	0.0623999	7867, 5570, 2688, 10886, 8826, 100133941, 151195, 60370, 7316, 1326, 10221, 6422	230	476	16792	1.84056	0.798559
GOTERM_BP_ALL	GO:0050730~regulation of peptidyl-tyrosine phosphorylation	7	2.7451	0.0757701	2688, 8826, 3678, 100133941, 885, 6422, 9052	230	216	16792	2.36602	0.799713
GOTERM_BP_ALL	GO:0042221~response to chemical	67	26.2745	0.0757365	5066, 4495, 4496, 4493, 5069, 4494, 5021, 57530, 285, 6422, 1573, 79901, 23370, 10654, 9833, 80149, 2673, 3678, 2104, 885, 56005, 51465, 4489, 9612, 8399, 203100, 55122, 9252, 5176, 634, 8932, 8826, 4502, 4501, 4792, 5931, 7867, 10272, 1749, 10221, 146223, 5654, 2878, 55970, 200315, 6478, 6477, 2348, 659, 10516, 6717, 1442, 10886, 6279, 100133941, 59338, 1017, 7316, 4170, 57048, 23284, 2688, 2689…	230	4117	16792	1.18814	0.801317
GOTERM_BP_ALL	GO:0055076~transition metal ion homeostasis	5	1.96078	0.0654521	6717, 6279, 4502, 4501, 79901	230	111	16792	3.28868	0.801906
GOTERM_BP_ALL	GO:0009605~response to external stimulus	37	14.5098	0.0751886	7867, 8339, 1749, 285, 10221, 6422, 146223, 22927, 80149, 5654, 55970, 200315, 885, 6478, 6477, 1265, 659, 2348, 8399, 55122, 10981, 6279, 9252, 5792, 5176, 100133941, 634, 8932, 57048, 51316, 5270, 875, 710, 58528, 1535, 4792, 2181	230	2073	16792	1.3031	0.80242
GOTERM_BP_ALL	GO:0090090~negative regulation of canonical Wnt signaling pathway	6	2.35294	0.0756216	7089, 2487, 51339, 7316, 6478, 6422	230	165	16792	2.65486	0.802568
GOTERM_BP_ALL	GO:1903523~negative regulation of blood circulation	3	1.17647	0.0821623	659, 6717, 80149	230	35	16792	6.25789	0.803271
GOTERM_BP_ALL	GO:0010765~positive regulation of sodium ion transport	3	1.17647	0.0821623	6446, 23171, 5318	230	35	16792	6.25789	0.803271
GOTERM_BP_ALL	GO:0086004~regulation of cardiac muscle cell contraction	3	1.17647	0.0821623	6717, 1832, 5318	230	35	16792	6.25789	0.803271
GOTERM_BP_ALL	GO:0060323~head morphogenesis	3	1.17647	0.0821623	6237, 59338, 1749	230	35	16792	6.25789	0.803271
GOTERM_BP_ALL	GO:0061458~reproductive system development	11	4.31373	0.0649705	659, 5654, 5270, 3880, 430, 5176, 59338, 7262, 10761, 10272, 6422	230	423	16792	1.89857	0.803565
GOTERM_BP_ALL	GO:0009888~tissue development	32	12.549	0.0806718	10170, 29899, 5087, 2317, 1749, 6422, 285590, 4072, 430, 3678, 26227, 5307, 2171, 659, 2348, 8407, 100133941, 91, 2487, 634, 7316, 7051, 1832, 23764, 5270, 8826, 10761, 7716, 51339, 5318, 3664, 11045	230	1756	16792	1.33045	0.803687
GOTERM_BP_ALL	GO:0007173~epidermal growth factor receptor signaling pathway	5	1.96078	0.0818888	9252, 8826, 7316, 30011, 9052	230	120	16792	3.04203	0.803777
GOTERM_BP_ALL	GO:0060048~cardiac muscle contraction	5	1.96078	0.0818888	6717, 1832, 80149, 23171, 5318	230	120	16792	3.04203	0.803777
GOTERM_BP_ALL	GO:0009893~positive regulation of metabolic process	52	20.3922	0.0654315	3720, 29028, 6422, 54915, 4072, 80149, 3678, 3486, 2104, 885, 56005, 2959, 55810, 9612, 8399, 2615, 55122, 9252, 23367, 1326, 116496, 8826, 60370, 51339, 5277, 4792, 5217, 7867, 26206, 5087, 23531, 10272, 1749, 10221, 26577, 5307, 1265, 659, 6279, 100133941, 91, 1017, 7316, 169792, 5570, 23764, 2688, 79924, 51316, 1535, 3664, 2181	230	3052	16792	1.24392	0.803847
GOTERM_BP_ALL	GO:0055117~regulation of cardiac muscle contraction	4	1.56863	0.0803163	6717, 1832, 80149, 5318	230	74	16792	3.94642	0.803867
GOTERM_BP_ALL	GO:0043900~regulation of multi-organism process	10	3.92157	0.0739382	2040, 80149, 5654, 91, 5021, 200315, 23367, 2959, 10221, 1535	230	377	16792	1.93657	0.80399
GOTERM_BP_ALL	GO:0034332~adherens junction organization	5	1.96078	0.0799701	1832, 8826, 5817, 5318, 6422	230	119	16792	3.06759	0.804087
GOTERM_BP_ALL	GO:0071363~cellular response to growth factor stimulus	14	5.4902	0.0751653	659, 2348, 4495, 203100, 10272, 7316, 1749, 57530, 285, 6422, 23370, 5654, 8826, 3678	230	610	16792	1.67561	0.804088
GOTERM_BP_ALL	GO:0036017~response to erythropoietin	2	0.784314	0.0663603	4502, 4501	230	5	16792	29.2035	0.804437
GOTERM_BP_ALL	GO:0045216~cell-cell junction organization	7	2.7451	0.0784733	1832, 8826, 23136, 5817, 5318, 6422, 9076	230	218	16792	2.34432	0.80452
GOTERM_BP_ALL	GO:0043902~positive regulation of multi-organism process	6	2.35294	0.0667967	2040, 91, 5021, 23367, 2959, 1535	230	159	16792	2.75505	0.804589
GOTERM_BP_ALL	GO:0002237~response to molecule of bacterial origin	9	3.52941	0.0688564	7867, 57048, 55122, 6279, 80149, 100133941, 55970, 10221, 4792	230	316	16792	2.07936	0.804748
GOTERM_BP_ALL	GO:0030111~regulation of Wnt signaling pathway	9	3.52941	0.0688564	2348, 7089, 2487, 51339, 1749, 7316, 6478, 8932, 6422	230	316	16792	2.07936	0.804748
GOTERM_BP_ALL	GO:0050789~regulation of biological process	161	63.1373	0.0692626	4495, 4496, 4493, 4494, 3720, 26262, 5021, 29028, 10544, 285, 6422, 1573, 2744, 54915, 4928, 27131, 3880, 3486, 3678, 23136, 885, 2959, 4489, 203100, 8399, 9252, 55852, 5176, 1326, 4298, 8932, 116496, 10092, 10477, 60370, 79017, 4502, 4501, 115677, 4792, 9052, 5217, 5931, 26206, 23531, 10272, 2317, 100128927, 10221, 22927, 6478, 5805, 6477, 389136, 1265, 10516, 9891, 1442, 6279, 10886, 91, 100133…	230	10922	16792	1.07621	0.804754
GOTERM_BP_ALL	GO:0042558~pteridine-containing compound metabolic process	3	1.17647	0.0781463	2348, 10797, 5805	230	34	16792	6.44194	0.804833
GOTERM_BP_ALL	GO:0071559~response to transforming growth factor beta	7	2.7451	0.0745419	2348, 23370, 203100, 5654, 7316, 57530, 6422	230	215	16792	2.37703	0.80489
GOTERM_BP_ALL	GO:0042326~negative regulation of phosphorylation	11	4.31373	0.0684876	5570, 80149, 3486, 51339, 23171, 634, 10221, 4298, 6422, 9052, 116496	230	428	16792	1.87639	0.804923
GOTERM_BP_ALL	GO:0010628~positive regulation of gene expression	31	12.1569	0.0813831	26206, 5087, 10272, 1749, 29028, 6422, 54915, 4072, 80149, 56005, 2104, 5307, 2959, 55810, 1265, 659, 9612, 55122, 2615, 9252, 91, 1017, 23367, 7316, 116496, 169792, 23764, 79924, 51316, 4792, 3664	230	1692	16792	1.33763	0.80497
GOTERM_BP_ALL	GO:0010632~regulation of epithelial cell migration	6	2.35294	0.0818628	659, 80149, 5176, 634, 285, 5217	230	169	16792	2.59202	0.805295
GOTERM_BP_ALL	GO:0048514~blood vessel morphogenesis	12	4.70588	0.0738477	659, 2348, 6237, 79924, 80149, 2050, 3678, 5176, 7716, 634, 56005, 285	230	491	16792	1.78433	0.805392
GOTERM_BP_ALL	GO:0086073~bundle of His cell-Purkinje myocyte adhesion involved in cell communication	2	0.784314	0.0790966	1832, 5318	230	6	16792	24.3362	0.805457
GOTERM_BP_ALL	GO:0006366~transcription from RNA polymerase II promoter	33	12.9412	0.0799057	26206, 3720, 5087, 10272, 1749, 29028, 100128927, 6422, 4072, 80149, 5654, 430, 56005, 2104, 5307, 2959, 55810, 659, 9612, 55122, 9252, 91, 7316, 4298, 8932, 169792, 23764, 51316, 7716, 51339, 8848, 4792, 5931	230	1820	16792	1.32378	0.805484
GOTERM_BP_ALL	GO:0044057~regulation of system process	12	4.70588	0.0831172	659, 6717, 1832, 80149, 5021, 6446, 23171, 885, 1535, 5318, 1573, 2744	230	504	16792	1.7383	0.805515
GOTERM_BP_ALL	GO:0045859~regulation of protein kinase activity	16	6.27451	0.0751312	7867, 10886, 23531, 100133941, 151195, 634, 7316, 1326, 10221, 4298, 6422, 5570, 2688, 8826, 60370, 9052	230	730	16792	1.60019	0.805715
GOTERM_BP_ALL	GO:0043405~regulation of MAP kinase activity	9	3.52941	0.0796108	7867, 2688, 8826, 100133941, 60370, 7316, 1326, 10221, 6422	230	327	16792	2.00941	0.805928
GOTERM_BP_ALL	GO:0006950~response to stress	61	23.9216	0.0682931	5066, 3783, 5021, 10544, 285, 6422, 4928, 9833, 80149, 2673, 430, 3678, 885, 56005, 6119, 51465, 55122, 9252, 5792, 5176, 634, 1326, 116496, 5270, 875, 6446, 51339, 4502, 71, 4501, 4792, 9962, 5931, 7867, 8339, 10221, 5654, 2878, 200315, 2171, 1265, 2348, 9891, 659, 10516, 6279, 100133941, 59338, 1017, 7316, 4170, 5669, 23764, 1832, 51316, 7716, 710, 58528, 5817, 1535, 3664	230	3677	16792	1.21119	0.805945
GOTERM_BP_ALL	GO:0006732~coenzyme metabolic process	9	3.52941	0.0679176	2348, 262, 10654, 10797, 23171, 22934, 5214, 5805, 2181	230	315	16792	2.08596	0.806097
GOTERM_BP_ALL	GO:0034250~positive regulation of cellular amide metabolic process	5	1.96078	0.0780742	54915, 9612, 80149, 23367, 116496	230	118	16792	3.09359	0.806235
GOTERM_BP_ALL	GO:0001822~kidney development	8	3.13725	0.0737361	4072, 5087, 8826, 100133941, 5176, 10272, 285, 6422	230	267	16792	2.18753	0.806704
GOTERM_BP_ALL	GO:0051046~regulation of secretion	15	5.88235	0.0850394	5066, 6717, 8399, 2615, 6279, 5021, 3783, 634, 6422, 80149, 885, 6446, 1535, 2181, 5217	230	683	16792	1.60341	0.806786
GOTERM_BP_ALL	GO:0050878~regulation of body fluid levels	12	4.70588	0.0842407	5066, 9612, 23764, 5270, 3783, 5021, 634, 71, 710, 10544, 1535, 9076	230	503	16792	1.74176	0.806797
GOTERM_BP_ALL	GO:0030036~actin cytoskeleton organization	13	5.09804	0.0778397	10092, 23370, 4430, 3880, 23136, 55616, 9322, 2317, 71, 6422, 7464, 1265, 5217	230	553	16792	1.7163	0.806952
GOTERM_BP_ALL	GO:0010604~positive regulation of macromolecule metabolic process	49	19.2157	0.067729	3720, 29028, 6422, 54915, 4072, 80149, 3678, 3486, 2104, 885, 56005, 2959, 55810, 9612, 8399, 2615, 55122, 9252, 23367, 1326, 116496, 8826, 60370, 51339, 4792, 5217, 7867, 26206, 5087, 23531, 10272, 1749, 10221, 26577, 5307, 1265, 659, 6279, 100133941, 91, 1017, 7316, 169792, 5570, 23764, 2688, 79924, 51316, 3664	230	2856	16792	1.2526	0.807162
GOTERM_BP_ALL	GO:0001667~ameboidal-type cell migration	9	3.52941	0.0735144	659, 2348, 80149, 2050, 91, 5176, 634, 285, 5217	230	320	16792	2.05337	0.80753
GOTERM_BP_ALL	GO:0030308~negative regulation of cell growth	6	2.35294	0.0848403	659, 5270, 91, 2487, 6422, 5931	230	171	16792	2.56171	0.807575
GOTERM_BP_ALL	GO:0008217~regulation of blood pressure	6	2.35294	0.0848403	659, 5973, 79924, 5021, 6446, 1535	230	171	16792	2.56171	0.807575
GOTERM_BP_ALL	GO:0002832~negative regulation of response to biotic stimulus	3	1.17647	0.0703106	5654, 634, 10221	230	32	16792	6.84457	0.807785
GOTERM_BP_ALL	GO:0009653~anatomical structure morphogenesis	45	17.6471	0.0841024	5066, 5087, 2050, 2317, 1749, 285, 6422, 30011, 6237, 23370, 54664, 7089, 80149, 3880, 5654, 3678, 23136, 56005, 885, 5307, 6478, 6477, 659, 2348, 4237, 8399, 9252, 5176, 2487, 59338, 634, 7316, 10493, 1832, 79924, 10644, 5270, 8826, 9580, 7262, 7716, 6446, 51339, 71, 5318	230	2631	16792	1.24872	0.807834
GOTERM_BP_ALL	GO:0046903~secretion	22	8.62745	0.0735018	10516, 5066, 9612, 6717, 8399, 2615, 6279, 3783, 5021, 634, 6422, 2744, 22927, 80149, 5270, 7277, 885, 6446, 710, 1535, 2181, 5217	230	1098	16792	1.46283	0.809298
GOTERM_BP_ALL	GO:0023051~regulation of signaling	52	20.3922	0.0711573	3783, 26262, 5021, 23171, 6422, 23370, 80149, 3678, 3486, 56005, 6119, 203100, 634, 1326, 8932, 5270, 8826, 60370, 51339, 4792, 9052, 5217, 5931, 7867, 140735, 10272, 1749, 10221, 30011, 6237, 7089, 5654, 9322, 6478, 6477, 2348, 9891, 2040, 659, 6717, 10886, 6279, 100133941, 91, 59338, 2487, 1017, 7316, 4170, 2688, 58528, 1535	230	3070	16792	1.23663	0.809814
GOTERM_BP_ALL	GO:0060416~response to growth hormone	3	1.17647	0.0862405	2688, 1442, 2689	230	36	16792	6.08406	0.809875
GOTERM_BP_ALL	GO:0016337~single organismal cell-cell adhesion	16	6.27451	0.0732409	2615, 6279, 100133941, 634, 10272, 1326, 9780, 4072, 1832, 51148, 5270, 3678, 9580, 71, 90952, 5318	230	725	16792	1.61123	0.809962
GOTERM_BP_ALL	GO:0010594~regulation of endothelial cell migration	5	1.96078	0.0725246	659, 80149, 5176, 634, 285	230	115	16792	3.17429	0.810431
GOTERM_BP_ALL	GO:0002376~immune system process	43	16.8627	0.0721732	7867, 4495, 3720, 8339, 5087, 140735, 3783, 10272, 10544, 3904, 285, 10221, 6422, 6237, 9833, 80149, 5654, 114876, 3678, 200315, 90952, 1265, 8399, 55122, 2615, 10981, 6279, 9252, 100133941, 91, 59338, 634, 7316, 1326, 10092, 9580, 4502, 71, 710, 5817, 1535, 4792, 3664	230	2465	16792	1.27358	0.810701
GOTERM_BP_ALL	GO:0050896~response to stimulus	126	49.4118	0.0731455	4495, 4496, 4493, 4494, 26262, 5021, 10544, 285, 1573, 6422, 79901, 4928, 3880, 3486, 3678, 885, 4489, 203100, 8399, 9252, 55852, 5176, 1326, 8932, 116496, 10092, 875, 79017, 60370, 4502, 115677, 4501, 4792, 9052, 5931, 10272, 2317, 10221, 146223, 22927, 6478, 2171, 6477, 1265, 10516, 9891, 1442, 10886, 6279, 91, 100133941, 59338, 7316, 4170, 57048, 1832, 23284, 51316, 7716, 710, 58528, 5817, 218…	230	8329	16792	1.10447	0.811373
GOTERM_BP_ALL	GO:0071560~cellular response to transforming growth factor beta stimulus	7	2.7451	0.0719161	2348, 23370, 203100, 5654, 7316, 57530, 6422	230	213	16792	2.39935	0.811402
GOTERM_BP_ALL	GO:0032970~regulation of actin filament-based process	9	3.52941	0.0894126	5066, 6717, 10092, 1832, 55616, 5318, 6422, 5217, 1265	230	335	16792	1.96143	0.820158
GOTERM_BP_ALL	GO:0042992~negative regulation of transcription factor import into nucleus	3	1.17647	0.0903783	6717, 80149, 4792	230	37	16792	5.91962	0.822128
GOTERM_BP_ALL	GO:0010631~epithelial cell migration	7	2.7451	0.0924373	659, 80149, 2050, 5176, 634, 285, 5217	230	228	16792	2.2415	0.82348
GOTERM_BP_ALL	GO:1902531~regulation of intracellular signal transduction	31	12.1569	0.0922551	7867, 23171, 10221, 6422, 23370, 6237, 80149, 3486, 9322, 56005, 6119, 6477, 9891, 6717, 6279, 10886, 100133941, 59338, 1017, 634, 7316, 1326, 4170, 2688, 5270, 8826, 60370, 51339, 58528, 4792, 5931	230	1714	16792	1.32046	0.824306
GOTERM_BP_ALL	GO:0023014~signal transduction by protein phosphorylation	18	7.05882	0.0918626	659, 7867, 91, 100133941, 5021, 634, 7316, 1326, 10221, 6422, 6237, 2688, 80149, 8826, 3486, 60370, 51339, 56005	230	877	16792	1.49847	0.824404
GOTERM_BP_ALL	GO:0070848~response to growth factor	14	5.4902	0.0936785	659, 2348, 4495, 203100, 10272, 7316, 1749, 57530, 285, 6422, 23370, 5654, 8826, 3678	230	634	16792	1.61218	0.824865
GOTERM_BP_ALL	GO:1903799~negative regulation of production of miRNAs involved in gene silencing by miRNA	2	0.784314	0.0916598	9612, 80149	230	7	16792	20.8596	0.825167
GOTERM_BP_ALL	GO:0061626~pharyngeal arch artery morphogenesis	2	0.784314	0.0916598	659, 2348	230	7	16792	20.8596	0.825167
GOTERM_BP_ALL	GO:0086042~cardiac muscle cell-cardiac muscle cell adhesion	2	0.784314	0.0916598	1832, 5318	230	7	16792	20.8596	0.825167
GOTERM_BP_ALL	GO:0060070~canonical Wnt signaling pathway	8	3.13725	0.0946242	64840, 7089, 2487, 51339, 1749, 7316, 6478, 6422	230	284	16792	2.05658	0.825221
GOTERM_BP_ALL	GO:0019058~viral life cycle	11	4.31373	0.0942385	55065, 2040, 4928, 80149, 3678, 200315, 7316, 23367, 2959, 5817, 9076	230	455	16792	1.76505	0.82534
GOTERM_BP_ALL	GO:0072001~renal system development	8	3.13725	0.0934741	4072, 5087, 8826, 100133941, 5176, 10272, 285, 6422	230	283	16792	2.06385	0.825607
GOTERM_BP_ALL	GO:0090288~negative regulation of cellular response to growth factor stimulus	5	1.96078	0.0959447	203100, 5654, 10272, 7316, 6422	230	127	16792	2.87436	0.826826
GOTERM_BP_ALL	GO:0071310~cellular response to organic substance	38	14.902	0.0955404	4495, 5021, 10272, 1749, 57530, 285, 10221, 6422, 23370, 80149, 5654, 2673, 3678, 55970, 56005, 2104, 659, 2348, 9612, 6717, 203100, 1442, 10886, 9252, 5176, 634, 7316, 8932, 57048, 2688, 2689, 8826, 4502, 4501, 58528, 1535, 4792, 3664	230	2186	16792	1.26914	0.826886
GOTERM_BP_ALL	GO:0010876~lipid localization	9	3.52941	0.0973805	6578, 8399, 80149, 114876, 3783, 28965, 634, 4792, 2181	230	342	16792	1.92128	0.828771
GOTERM_BP_ALL	GO:0090132~epithelium migration	7	2.7451	0.0970657	659, 80149, 2050, 5176, 634, 285, 5217	230	231	16792	2.21238	0.829129
GOTERM_BP_ALL	GO:0045069~regulation of viral genome replication	4	1.56863	0.0988243	2040, 80149, 200315, 23367	230	81	16792	3.60537	0.830691
GOTERM_BP_ALL	GO:1903115~regulation of actin filament-based movement	3	1.17647	0.0988236	6717, 1832, 5318	230	39	16792	5.61605	0.832056
GOTERM_CC_ALL	GO:0043230~extracellular organelle	78	30.5882	1.72664e-10	5066, 3241, 2050, 23171, 29028, 10544, 645, 6422, 1573, 79901, 4072, 23370, 10654, 54664, 57136, 2673, 3880, 3486, 26227, 11098, 56005, 90952, 222389, 8407, 5792, 5176, 634, 2717, 79153, 116496, 10092, 5973, 5270, 8826, 79017, 71, 5214, 9052, 5217, 11045, 27044, 164312, 8339, 5412, 2317, 55867, 26577, 6237, 3032, 4430, 54935, 5654, 7277, 114876, 2878, 9322, 55970, 54504, 2171, 1265, 2040, 2348, 1…	244	2826	18224	2.06147	2.56118e-08
GOTERM_CC_ALL	GO:0005576~extracellular region	109	42.7451	6.4991e-11	10797, 29028, 10544, 285, 1573, 6422, 79901, 3880, 3486, 885, 11098, 8399, 203100, 8407, 5176, 79153, 116496, 10092, 79017, 5214, 9052, 5217, 5412, 51200, 10272, 2317, 55867, 3032, 146223, 22927, 4430, 54935, 114876, 401115, 2171, 1265, 10516, 4237, 1442, 6279, 1444, 1443, 91, 59338, 7316, 10493, 7051, 1832, 1635, 83543, 710, 5817, 5066, 3241, 2050, 5069, 23171, 645, 23370, 4072, 5676, 10654, 571…	244	4623	18224	1.76099	2.8921e-08
GOTERM_CC_ALL	GO:1903561~extracellular vesicle	78	30.5882	1.69746e-10	5066, 3241, 2050, 23171, 29028, 10544, 645, 6422, 1573, 79901, 4072, 23370, 10654, 54664, 57136, 2673, 3880, 3486, 26227, 11098, 56005, 90952, 222389, 8407, 5792, 5176, 634, 2717, 79153, 116496, 10092, 5973, 5270, 8826, 79017, 71, 5214, 9052, 5217, 11045, 27044, 164312, 8339, 5412, 2317, 55867, 26577, 6237, 3032, 4430, 54935, 5654, 7277, 114876, 2878, 9322, 55970, 54504, 2171, 1265, 2040, 2348, 1…	244	2825	18224	2.0622	3.77684e-08
GOTERM_CC_ALL	GO:0070062~extracellular exosome	77	30.1961	3.4733e-10	5066, 3241, 2050, 23171, 29028, 10544, 645, 6422, 1573, 79901, 4072, 23370, 10654, 54664, 57136, 2673, 3880, 3486, 26227, 11098, 56005, 90952, 222389, 8407, 5792, 5176, 634, 2717, 79153, 116496, 10092, 5973, 8826, 79017, 71, 5214, 9052, 5217, 11045, 27044, 164312, 8339, 5412, 2317, 55867, 26577, 6237, 3032, 4430, 54935, 5654, 7277, 114876, 2878, 9322, 55970, 54504, 2171, 1265, 2040, 2348, 10516, …	244	2811	18224	2.0459	3.86405e-08
GOTERM_CC_ALL	GO:0044421~extracellular region part	92	36.0784	5.04711e-09	5066, 3241, 10797, 5069, 2050, 23171, 29028, 10544, 645, 285, 1573, 6422, 79901, 23370, 4072, 10654, 54664, 57136, 2673, 3880, 3486, 26227, 56005, 11098, 885, 90952, 222389, 8407, 5792, 5176, 634, 2717, 79153, 116496, 10092, 5973, 5270, 8826, 79017, 71, 5214, 9052, 5217, 11045, 27044, 164312, 8339, 5412, 51200, 10272, 2317, 55867, 114904, 26577, 6237, 3032, 146223, 7089, 4430, 54935, 5654, 7277, …	244	3878	18224	1.77188	4.49193e-07
GOTERM_CC_ALL	GO:0031988~membrane-bounded vesicle	87	34.1176	8.58289e-09	5066, 3241, 2050, 23171, 29028, 10544, 645, 6422, 1573, 79901, 4072, 23370, 10654, 54664, 57136, 27131, 2673, 3880, 3486, 26227, 11098, 56005, 90952, 222389, 8407, 5792, 5176, 634, 2717, 79153, 116496, 10092, 5973, 5270, 8826, 79017, 71, 115677, 5214, 9052, 5217, 11045, 27044, 26206, 164312, 8339, 5412, 10272, 2317, 55867, 30011, 26577, 6237, 3032, 4430, 54935, 5654, 7277, 114876, 2878, 9322, 559…	244	3611	18224	1.79947	6.36564e-07
GOTERM_CC_ALL	GO:0031982~vesicle	89	34.902	1.1317e-08	5066, 3241, 2050, 3783, 23171, 29028, 10544, 645, 6422, 1573, 79901, 4072, 23370, 10654, 54664, 57136, 27131, 2673, 3880, 3486, 3678, 26227, 56005, 11098, 90952, 222389, 8407, 5792, 5176, 634, 2717, 79153, 116496, 10092, 5973, 5270, 8826, 79017, 71, 115677, 5214, 9052, 5217, 11045, 27044, 26206, 164312, 8339, 5412, 10272, 2317, 55867, 30011, 26577, 6237, 3032, 4430, 54935, 5654, 7277, 114876, 287…	244	3754	18224	1.77072	7.19439e-07
GOTERM_CC_ALL	GO:0005912~adherens junction	28	10.9804	6.51588e-07	27044, 5021, 2317, 10544, 57530, 30011, 6237, 7089, 27131, 4430, 3678, 90952, 1265, 8407, 634, 23367, 10092, 1832, 8826, 4026, 55616, 71, 83543, 5817, 5318, 1535, 5214, 9052	244	694	18224	3.01337	3.6244e-05
GOTERM_CC_ALL	GO:0070161~anchoring junction	28	10.9804	1.03887e-06	27044, 5021, 2317, 10544, 57530, 30011, 6237, 7089, 27131, 4430, 3678, 90952, 1265, 8407, 634, 23367, 10092, 1832, 8826, 4026, 55616, 71, 83543, 5817, 5318, 1535, 5214, 9052	244	711	18224	2.94132	5.13652e-05
GOTERM_CC_ALL	GO:0005911~cell-cell junction	24	9.41176	1.83614e-05	659, 27044, 8407, 5021, 634, 2317, 23367, 57530, 30011, 9076, 4072, 1832, 27131, 23284, 4430, 8826, 3678, 23136, 90952, 5817, 5214, 5318, 9052, 1265	244	644	18224	2.78342	0.000816754
GOTERM_CC_ALL	GO:0030054~cell junction	37	14.5098	7.90439e-05	27044, 5021, 2317, 10544, 57530, 30011, 285590, 9076, 23370, 4072, 6237, 7089, 27131, 4430, 3678, 23136, 90952, 1265, 659, 8407, 634, 23367, 10092, 1832, 23284, 8826, 4026, 55616, 2564, 51339, 71, 83543, 5817, 5214, 5318, 1535, 9052	244	1379	18224	2.00397	0.00319271
GOTERM_CC_ALL	GO:0005913~cell-cell adherens junction	15	5.88235	0.000154696	27044, 8407, 5021, 2317, 23367, 57530, 1832, 27131, 4430, 8826, 5817, 5318, 5214, 9052, 1265	244	332	18224	3.37448	0.00572068
GOTERM_CC_ALL	GO:0015629~actin cytoskeleton	17	6.66667	0.000557375	10886, 140735, 27147, 2317, 57530, 285590, 7464, 4170, 10092, 4430, 8826, 3880, 55970, 71, 83543, 1535, 1265	244	467	18224	2.71885	0.0189037
GOTERM_CC_ALL	GO:0005925~focal adhesion	15	5.88235	0.000803257	2317, 10544, 30011, 6237, 10092, 7089, 8826, 3678, 4026, 55616, 71, 83543, 5817, 1535, 1265	244	391	18224	2.86529	0.0252189
GOTERM_CC_ALL	GO:0005924~cell-substrate adherens junction	15	5.88235	0.00086384	2317, 10544, 30011, 6237, 10092, 7089, 8826, 3678, 4026, 55616, 71, 83543, 5817, 1535, 1265	244	394	18224	2.84347	0.0253125
GOTERM_CC_ALL	GO:0030055~cell-substrate junction	15	5.88235	0.000978962	2317, 10544, 30011, 6237, 10092, 7089, 8826, 3678, 4026, 55616, 71, 83543, 5817, 1535, 1265	244	399	18224	2.80784	0.026873
GOTERM_CC_ALL	GO:0016324~apical plasma membrane	11	4.31373	0.00616215	659, 2348, 23370, 4072, 5021, 634, 1535, 55867, 9962, 9076, 11045	244	293	18224	2.80401	0.149391
GOTERM_CC_ALL	GO:0043227~membrane-bounded organelle	181	70.9804	0.00985268	4495, 5738, 4496, 4493, 4047, 10797, 4494, 3720, 200185, 29028, 10544, 285, 6422, 1573, 2744, 79901, 4928, 27131, 3880, 3678, 3486, 11098, 2959, 10610, 4489, 374378, 8407, 9252, 55852, 5176, 4298, 79153, 8932, 116496, 10092, 10477, 9741, 79017, 875, 4026, 4502, 256979, 4501, 115677, 5214, 4792, 9052, 56922, 5217, 5931, 10170, 26206, 23531, 5412, 360132, 10272, 2317, 100128927, 10221, 55867, 3032,…	244	12209	18224	1.10727	0.206978
GOTERM_CC_ALL	GO:0045177~apical part of cell	12	4.70588	0.00936233	659, 2348, 23370, 4072, 29899, 5021, 634, 1535, 55867, 9962, 9076, 11045	244	361	18224	2.48272	0.207488
GOTERM_CC_ALL	GO:0044459~plasma membrane part	49	19.2157	0.0140615	2050, 3783, 26262, 5021, 10544, 9076, 79901, 4072, 23370, 64840, 27131, 3880, 3678, 23136, 2615, 5792, 634, 9780, 8826, 5270, 2564, 9052, 9962, 11045, 55065, 6578, 164312, 23531, 55867, 6541, 55970, 9322, 57192, 9120, 2348, 2040, 659, 6717, 10886, 100133941, 91, 59338, 1832, 23284, 83543, 53827, 5817, 1535, 80704	244	2635	18224	1.38889	0.270276
GOTERM_CC_ALL	GO:0031226~intrinsic component of plasma membrane	34	13.3333	0.0183605	55065, 6578, 164312, 2050, 23531, 3783, 26262, 5021, 10544, 55867, 9076, 4072, 64840, 6541, 3678, 57192, 9120, 659, 2348, 2040, 2615, 10886, 5792, 100133941, 91, 634, 23284, 53827, 5817, 1535, 80704, 9052, 9962, 11045	244	1701	18224	1.49289	0.312596
GOTERM_CC_ALL	GO:0005887~integral component of plasma membrane	33	12.9412	0.0179748	55065, 6578, 164312, 2050, 23531, 3783, 26262, 5021, 10544, 55867, 9076, 4072, 64840, 6541, 3678, 57192, 9120, 659, 2040, 2348, 2615, 10886, 5792, 91, 634, 23284, 53827, 5817, 1535, 80704, 9052, 9962, 11045	244	1635	18224	1.50747	0.319113
GOTERM_CC_ALL	GO:0005886~plasma membrane	84	32.9412	0.0241396	5066, 5738, 2050, 5021, 26262, 3783, 23171, 10544, 645, 285, 6422, 79901, 9076, 64840, 23370, 4072, 9833, 27131, 80149, 3880, 3678, 23136, 23301, 90952, 2615, 5792, 634, 116496, 9780, 5270, 8826, 4026, 6446, 2564, 71, 115677, 5318, 4792, 9962, 9052, 11045, 55065, 6578, 164312, 23531, 5412, 140735, 151195, 2317, 100128927, 55867, 30011, 6237, 4430, 5654, 6541, 9322, 55970, 6477, 57192, 9120, 2040,…	244	5141	18224	1.22035	0.376731
GOTERM_CC_ALL	GO:0043226~organelle	190	74.5098	0.0275094	4495, 5738, 4496, 4493, 4047, 10797, 4494, 3720, 200185, 29028, 10544, 285, 6422, 1573, 2744, 79901, 4928, 27131, 3880, 3678, 3486, 23136, 11098, 2959, 10610, 4489, 374378, 8407, 9252, 55852, 5176, 4298, 79153, 8932, 116496, 10092, 10477, 9741, 79017, 875, 4026, 4502, 256979, 4501, 115677, 5214, 4792, 9052, 56922, 5217, 5931, 10170, 26206, 23531, 5412, 360132, 10272, 2317, 100128927, 10221, 55867…	244	13154	18224	1.07882	0.403823
GOTERM_CC_ALL	GO:0071944~cell periphery	85	33.3333	0.0294127	5066, 5738, 29899, 2050, 5021, 26262, 3783, 23171, 10544, 645, 285, 6422, 79901, 9076, 64840, 23370, 4072, 9833, 27131, 80149, 3880, 3678, 23136, 23301, 90952, 2615, 5792, 634, 116496, 9780, 5270, 8826, 4026, 6446, 2564, 71, 115677, 5318, 4792, 9962, 9052, 11045, 55065, 6578, 164312, 23531, 5412, 140735, 151195, 2317, 100128927, 55867, 30011, 6237, 4430, 5654, 6541, 9322, 55970, 6477, 57192, 9120…	244	5256	18224	1.20786	0.412218
GOTERM_CC_ALL	GO:0016328~lateral plasma membrane	4	1.56863	0.0336614	4072, 8826, 634, 9076	244	53	18224	5.63687	0.443478
GOTERM_CC_ALL	GO:0005884~actin filament	5	1.96078	0.0358545	4430, 8826, 55970, 83543, 71	244	93	18224	4.01551	0.45217
GOTERM_CC_ALL	GO:0005615~extracellular space	28	10.9804	0.0466538	5066, 10797, 5069, 8339, 51200, 10272, 285, 114904, 6422, 146223, 7089, 5654, 2878, 3486, 56005, 885, 659, 10516, 2040, 6279, 5176, 2487, 7316, 2688, 5270, 71, 710, 5817	244	1444	18224	1.44825	0.532014
GOTERM_CC_ALL	GO:0001726~ruffle	6	2.35294	0.0620054	27131, 8826, 3678, 55616, 59338, 83543	244	159	18224	2.81843	0.613065
GOTERM_CC_ALL	GO:0009925~basal plasma membrane	3	1.17647	0.0603314	659, 634, 9962	244	30	18224	7.46885	0.615141
GOTERM_CC_ALL	GO:0016459~myosin complex	4	1.56863	0.0668797	4430, 140735, 57530, 4170	244	70	18224	4.26792	0.62978
GOTERM_CC_ALL	GO:0005856~cytoskeleton	36	14.1176	0.0766383	26206, 29899, 140735, 27147, 2317, 10544, 57530, 30011, 25984, 285590, 23370, 4430, 80149, 7277, 3880, 23136, 55970, 9322, 1265, 2040, 9891, 6279, 10886, 1017, 7464, 4170, 10092, 1832, 10644, 8826, 71, 83543, 115677, 5318, 1535, 5217	244	2054	18224	1.30905	0.658772
GOTERM_CC_ALL	GO:0098590~plasma membrane region	19	7.45098	0.0765061	659, 2348, 59338, 5021, 634, 55867, 79901, 9076, 9780, 4072, 23370, 1832, 3678, 23136, 2564, 83543, 1535, 9962, 11045	244	936	18224	1.51611	0.669389
GOTERM_CC_ALL	GO:0097433~dense body	2	0.784314	0.0897008	27044, 71	244	7	18224	21.3396	0.687053
GOTERM_CC_ALL	GO:0043203~axon hillock	2	0.784314	0.0897008	5176, 885	244	7	18224	21.3396	0.687053
GOTERM_CC_ALL	GO:0048471~perinuclear region of cytoplasm	14	5.4902	0.0879222	2040, 5066, 4495, 4496, 4493, 4494, 5176, 4430, 9322, 4502, 4501, 1535, 2181, 4489	244	639	18224	1.63637	0.689663
GOTERM_CC_ALL	GO:0017053~transcriptional repressor complex	4	1.56863	0.0861787	9612, 55122, 7464, 5931	244	78	18224	3.83018	0.692572
GOTERM_MF_ALL	GO:0045296~cadherin binding	14	5.4902	0.000274954	27044, 8407, 2317, 23367, 57530, 4072, 27131, 4430, 8826, 53827, 5318, 5214, 9052, 1265	228	307	16881	3.37639	0.0377142
GOTERM_MF_ALL	GO:0098631~protein binding involved in cell adhesion	14	5.4902	0.000265961	27044, 8407, 2317, 23367, 57530, 4072, 1832, 27131, 4430, 8826, 5318, 5214, 9052, 1265	228	306	16881	3.38743	0.0454191
GOTERM_MF_ALL	GO:0098632~protein binding involved in cell-cell adhesion	14	5.4902	0.00022722	27044, 8407, 2317, 23367, 57530, 4072, 1832, 27131, 4430, 8826, 5318, 5214, 9052, 1265	228	301	16881	3.4437	0.0515709
GOTERM_MF_ALL	GO:0050839~cell adhesion molecule binding	18	7.05882	0.000172159	27044, 10516, 8407, 2317, 23367, 57530, 4072, 1832, 27131, 4430, 8826, 3678, 53827, 5817, 5318, 5214, 9052, 1265	228	461	16881	2.89091	0.0584002
GOTERM_MF_ALL	GO:0005515~protein binding	173	67.8431	8.88703e-05	4495, 5738, 4496, 4494, 26262, 29028, 10544, 285, 6422, 2744, 79901, 4928, 27131, 3880, 3678, 3486, 23136, 885, 2959, 4489, 203100, 8407, 9252, 5176, 79817, 1326, 4298, 8932, 116496, 10092, 10477, 60370, 875, 4026, 79017, 4502, 4501, 115677, 5214, 4792, 9052, 5217, 56922, 5931, 26206, 10272, 2317, 10221, 55867, 146223, 3032, 22927, 4430, 114876, 54935, 6478, 2171, 5805, 6477, 516, 1265, 10516, 98…	228	10806	16881	1.18534	0.0602328
GOTERM_MF_ALL	GO:0098641~cadherin binding involved in cell-cell adhesion	13	5.09804	0.000577713	27044, 8407, 2317, 23367, 57530, 4072, 27131, 4430, 8826, 5318, 5214, 9052, 1265	228	290	16881	3.31901	0.0651068
GOTERM_MF_ALL	GO:0051183~vitamin transporter activity	4	1.56863	0.00394235	2348, 55065, 80704, 9962	228	24	16881	12.3399	0.291882
GOTERM_MF_ALL	GO:0032403~protein complex binding	21	8.23529	0.00358757	10516, 440093, 10981, 5792, 91, 10272, 7464, 8932, 26577, 10092, 6237, 4072, 4430, 79924, 8826, 3880, 3678, 83543, 5214, 5318, 4792	228	766	16881	2.0298	0.301548
GOTERM_MF_ALL	GO:0005179~hormone activity	7	2.7451	0.00589941	2688, 1442, 2689, 79924, 1444, 1443, 885	228	121	16881	4.28328	0.368429
GOTERM_MF_ALL	GO:0044877~macromolecular complex binding	29	11.3725	0.00952647	5066, 440093, 3720, 10272, 29028, 54915, 26577, 4072, 6237, 4430, 80149, 3880, 3678, 10516, 9612, 10981, 5792, 91, 8932, 7464, 10092, 79924, 1059, 51316, 8826, 83543, 5214, 5318, 4792	228	1306	16881	1.64406	0.487827
GOTERM_MF_ALL	GO:0017080~sodium channel regulator activity	4	1.56863	0.0114411	6446, 23171, 53827, 5318	228	35	16881	8.46165	0.51868
GOTERM_MF_ALL	GO:0043168~anion binding	10	3.92157	0.0145912	2348, 5066, 6279, 10797, 875, 59338, 55970, 2171, 285590, 56922	228	283	16881	2.61624	0.575228
GOTERM_MF_ALL	GO:0005200~structural constituent of cytoskeleton	6	2.35294	0.0164804	10092, 1832, 3880, 7277, 23136, 71	228	110	16881	4.03852	0.590787
GOTERM_MF_ALL	GO:0008289~lipid binding	16	6.27451	0.0320744	6279, 55852, 59338, 59339, 285590, 9833, 27131, 4430, 8826, 114876, 9322, 2104, 6446, 516, 2171, 5217	228	656	16881	1.80584	0.803614
GOTERM_MF_ALL	GO:0003779~actin binding	11	4.31373	0.0425988	10092, 4430, 23136, 2317, 634, 83543, 53827, 57530, 7464, 5217, 1265	228	397	16881	2.05147	0.868484
GOTERM_MF_ALL	GO:0016491~oxidoreductase activity	17	6.66667	0.0496396	10170, 5066, 54438, 10797, 23171, 55572, 10493, 645, 6821, 1573, 79901, 3032, 51635, 2878, 875, 26227, 1535	228	757	16881	1.66271	0.87674
GOTERM_MF_ALL	GO:0001968~fibronectin binding	3	1.17647	0.0473565	3486, 59339, 10272	228	26	16881	8.54302	0.879906
GOTERM_MF_ALL	GO:0005520~insulin-like growth factor binding	3	1.17647	0.0541309	203100, 5654, 3486	228	28	16881	7.9328	0.884803
GOTERM_MF_ALL	GO:0017147~Wnt-protein binding	3	1.17647	0.064882	64840, 2487, 6422	228	31	16881	7.16511	0.892782
GOTERM_MF_ALL	GO:0001618~virus receptor activity	4	1.56863	0.0681993	55065, 3678, 5817, 9076	228	70	16881	4.23083	0.893999
GOTERM_MF_ALL	GO:0005488~binding	203	79.6078	0.0593144	4495, 5738, 4496, 4493, 4494, 3720, 29028, 1573, 79901, 3486, 23136, 2959, 4489, 374378, 8407, 55852, 79817, 1326, 10092, 10477, 4502, 4501, 115677, 5214, 4792, 56922, 5217, 26206, 2317, 100128927, 55867, 10221, 22927, 114876, 55665, 6478, 516, 6477, 9891, 1442, 10886, 1444, 1443, 100133941, 59338, 59339, 7316, 10493, 7051, 1832, 23284, 1059, 7716, 710, 8848, 10950, 3241, 23171, 9076, 4072, 64840…	228	14381	16881	1.04513	0.894552
GOTERM_MF_ALL	GO:0035091~phosphatidylinositol binding	7	2.7451	0.063508	27131, 4430, 8826, 6446, 59339, 285590, 5217	228	209	16881	2.47979	0.899059
GOTERM_MF_ALL	GO:0008028~monocarboxylic acid transmembrane transporter activity	3	1.17647	0.0802062	6578, 634, 9120	228	35	16881	6.34624	0.912404
GOTERM_MF_ALL	GO:0016814~hydrolase activity, acting on carbon-nitrogen (but not peptide) bonds, in cyclic amidines	3	1.17647	0.0802062	10797, 1635, 200315	228	35	16881	6.34624	0.912404
GOTERM_MF_ALL	GO:0086083~cell adhesive protein binding involved in bundle of His cell-Purkinje myocyte communication	2	0.784314	0.0780294	1832, 5318	228	6	16881	24.6798	0.915335
GOTERM_MF_ALL	GO:0017002~activin-activated receptor activity	2	0.784314	0.0904316	659, 91	228	7	16881	21.1541	0.929362
GOTERM_MF_ALL	GO:0090482~vitamin transmembrane transporter activity	2	0.784314	0.0904316	80704, 9962	228	7	16881	21.1541	0.929362
GOTERM_MF_ALL	GO:0003696~satellite DNA binding	2	0.784314	0.0904316	1059, 8932	228	7	16881	21.1541	0.929362
GOTERM_MF_ALL	GO:0019838~growth factor binding	5	1.96078	0.0943235	659, 203100, 5654, 91, 3486	228	128	16881	2.89217	0.930299
INTERPRO	IPR018064:Metallothionein, vertebrate, metal binding site	7	2.7451	2.23045e-09	4495, 4496, 4493, 4494, 4502, 4501, 4489	247	11	18559	47.8149	1.27805e-06
INTERPRO	IPR023587:Metallothionein domain, vertebrate	7	2.7451	1.40215e-08	4495, 4496, 4493, 4494, 4502, 4501, 4489	247	14	18559	37.5688	4.01716e-06
INTERPRO	IPR003019:Metallothionein superfamily, eukaryotic	7	2.7451	1.40215e-08	4495, 4496, 4493, 4494, 4502, 4501, 4489	247	14	18559	37.5688	4.01716e-06
INTERPRO	IPR000006:Metallothionein, vertebrate	7	2.7451	1.40215e-08	4495, 4496, 4493, 4494, 4502, 4501, 4489	247	14	18559	37.5688	4.01716e-06
INTERPRO	IPR017854:Metallothionein domain	7	2.7451	1.40215e-08	4495, 4496, 4493, 4494, 4502, 4501, 4489	247	14	18559	37.5688	4.01716e-06
INTERPRO	IPR001400:Somatotropin hormone	5	1.96078	4.42591e-07	2688, 1442, 2689, 1444, 1443	247	6	18559	62.6147	8.45312e-05
INTERPRO	IPR018116:Somatotropin hormone, conserved site	5	1.96078	4.42591e-07	2688, 1442, 2689, 1444, 1443	247	6	18559	62.6147	8.45312e-05
INTERPRO	IPR009079:Four-helical cytokine-like, core	5	1.96078	0.00567029	2688, 1442, 2689, 1444, 1443	247	54	18559	6.95719	0.478822
INTERPRO	IPR012351:Four-helical cytokine, core	5	1.96078	0.00462091	2688, 1442, 2689, 1444, 1443	247	51	18559	7.36644	0.484944
INTERPRO	IPR016040:NAD(P)-binding domain	8	3.13725	0.0100253	10170, 54438, 10797, 51635, 26227, 23171, 645, 10493	247	179	18559	3.35811	0.617965
INTERPRO	IPR001715:Calponin homology domain	5	1.96078	0.0183733	8407, 8826, 2317, 23301, 1265	247	76	18559	4.94327	0.780845
INTERPRO	IPR002350:Kazal domain	4	1.56863	0.0285546	6578, 203100, 5654, 10272	247	50	18559	6.01101	0.809859
INTERPRO	IPR018933:Netrin module, non-TIMP type	3	1.17647	0.0232821	26577, 2487, 6422	247	18	18559	12.5229	0.814982
INTERPRO	IPR000867:Insulin-like growth factor-binding protein, IGFBP	3	1.17647	0.0284168	203100, 5654, 3486	247	20	18559	11.2706	0.840451
INTERPRO	IPR018121:Seven-in-absentia protein, TRAF-like domain	2	0.784314	0.0392424	6478, 6477	247	3	18559	50.0918	0.852154
INTERPRO	IPR001134:Netrin domain	3	1.17647	0.0368729	26577, 2487, 6422	247	23	18559	9.80056	0.858726
INTERPRO	IPR008993:Tissue inhibitor of metalloproteinases-like, OB-fold	3	1.17647	0.046161	26577, 2487, 6422	247	26	18559	8.66973	0.875455
INTERPRO	IPR004162:Seven-in-absentia protein, sina	2	0.784314	0.0519793	6478, 6477	247	4	18559	37.5688	0.887491
INTERPRO	IPR013010:Zinc finger, SIAH-type	2	0.784314	0.0519793	6478, 6477	247	4	18559	37.5688	0.887491
INTERPRO	IPR001940:Peptidase S1C	2	0.784314	0.0519793	203100, 5654	247	4	18559	37.5688	0.887491
INTERPRO	IPR003582:Metridin-like ShK toxin	2	0.784314	0.0645481	4237, 8510	247	5	18559	30.0551	0.921834
INTERPRO	IPR023795:Protease inhibitor I4, serpin, conserved site	3	1.17647	0.0706403	5270, 5176, 710	247	33	18559	6.8307	0.927459
INTERPRO	IPR000557:Calponin repeat	2	0.784314	0.0769509	8407, 1265	247	6	18559	25.0459	0.932722
INTERPRO	IPR000215:Serpin family	3	1.17647	0.090147	5270, 5176, 710	247	38	18559	5.93192	0.950578
INTERPRO	IPR023796:Serpin domain	3	1.17647	0.090147	5270, 5176, 710	247	38	18559	5.93192	0.950578
KEGG_PATHWAY	hsa04978:Mineral absorption	8	3.13725	6.07314e-06	4495, 4496, 4493, 4494, 4502, 4501, 4489, 79901	109	46	6910	11.0251	0.0010319
KEGG_PATHWAY	hsa05131:Shigellosis	5	1.96078	0.0174944	10092, 3678, 71, 4792, 5217	109	64	6910	4.95269	0.77691
KEGG_PATHWAY	hsa05412:Arrhythmogenic right ventricular cardiomyopathy (ARVC)	4	1.56863	0.0991602	1832, 3678, 71, 5318	109	71	6910	3.57152	0.971291
KEGG_PATHWAY	hsa04151:PI3K-Akt signaling pathway	10	3.92157	0.0896574	2688, 1442, 2689, 3678, 1443, 1017, 55970, 6446, 285, 4170	109	345	6910	1.83752	0.981541
KEGG_PATHWAY	hsa03320:PPAR signaling pathway	4	1.56863	0.086821	28965, 7316, 2171, 2181	109	67	6910	3.78475	0.994181
REACTOME_PATHWAY	R-HSA-5661231:R-HSA-5661231	7	2.7451	3.35364e-09	4495, 4496, 4493, 4494, 4502, 4501, 4489	131	11	9075	44.084	1.32469e-06
REACTOME_PATHWAY	R-HSA-1566948:R-HSA-1566948	3	1.17647	0.0268206	10516, 4237, 3678	131	18	9075	11.5458	0.931758
REACTOME_PATHWAY	R-HSA-2173791:R-HSA-2173791	3	1.17647	0.0214305	23370, 7316, 57530	131	16	9075	12.989	0.942292
REACTOME_PATHWAY	R-HSA-982772:R-HSA-982772	3	1.17647	0.0457698	2688, 1442, 2689	131	24	9075	8.65935	0.954238
REACTOME_PATHWAY	R-HSA-202733:R-HSA-202733	4	1.56863	0.0419679	3678, 634, 90952, 10544	131	54	9075	5.13147	0.966192
REACTOME_PATHWAY	R-HSA-1170546:R-HSA-1170546	3	1.17647	0.0189271	2688, 1442, 2689	131	15	9075	13.855	0.977038
REACTOME_PATHWAY	R-HSA-5626467:R-HSA-5626467	3	1.17647	0.0848861	8826, 7277, 71	131	34	9075	6.11248	0.987473
REACTOME_PATHWAY	R-HSA-1566977:R-HSA-1566977	2	0.784314	0.0829525	3678, 634	131	6	9075	23.0916	0.992452
UCSC_TFBS	NMYC	90	35.2941	0.000247412	29899, 4047, 3720, 10797, 200185, 3783, 22934, 57530, 285590, 6821, 54915, 404093, 23370, 54664, 27131, 430, 23136, 56005, 2104, 222389, 374378, 9612, 203100, 8407, 5792, 55852, 23367, 79817, 2717, 79153, 400916, 9780, 5973, 5270, 9580, 55616, 4026, 60370, 6446, 2564, 71, 256979, 5214, 256933, 4792, 5217, 11045, 27044, 262, 54438, 5087, 140735, 2317, 100128927, 10221, 114904, 6237, 7089, 5654, 72…	251	5293	20726	1.40405	0.0426152
UCSC_TFBS	BRACH	135	52.9412	0.00874345	4047, 10797, 200185, 29028, 6422, 2744, 79901, 54915, 3678, 51635, 11098, 23301, 10610, 374378, 8407, 9252, 55852, 5176, 79817, 8932, 10477, 9741, 875, 4026, 5214, 4792, 5217, 5931, 26206, 23531, 5412, 360132, 2317, 10221, 25984, 146223, 4430, 5805, 6477, 516, 389136, 1265, 9891, 4237, 1443, 91, 10493, 130814, 7051, 57048, 5570, 1832, 23284, 1059, 1635, 7716, 83543, 8848, 710, 80704, 55672, 5066,…	251	9522	20726	1.1707	0.0869078
UCSC_TFBS	TAXCREB	134	52.549	0.00794682	5738, 3720, 343990, 200185, 29028, 285, 79901, 4928, 3880, 3678, 23136, 23301, 374378, 203100, 8407, 55852, 5176, 4298, 79153, 10477, 4026, 4792, 5217, 5931, 26206, 6578, 23531, 5412, 360132, 51200, 10272, 2317, 10221, 4430, 6478, 516, 389136, 55002, 1265, 10516, 9891, 4237, 1442, 1444, 1443, 10493, 130814, 4170, 7051, 57048, 5570, 1832, 1059, 85450, 7716, 710, 58528, 84310, 2181, 5066, 387640, 3…	251	9417	20726	1.17499	0.0893669
UCSC_TFBS	FREAC2	84	32.9412	0.0106622	387640, 5738, 3241, 4047, 5069, 3783, 29028, 285590, 2744, 9076, 57136, 80149, 23136, 26227, 23301, 2104, 222389, 374378, 9612, 55796, 55122, 5792, 55852, 634, 23367, 1326, 79817, 2717, 79153, 116496, 400916, 9780, 5270, 8826, 9580, 4026, 10761, 51339, 6446, 5277, 256933, 4792, 9962, 5217, 27044, 5087, 5412, 2317, 1749, 25984, 30011, 22927, 4430, 54935, 5654, 6541, 57613, 54504, 57192, 9120, 1265…	251	5491	20726	1.26319	0.0900184
UCSC_TFBS	AP2REP	111	43.5294	0.0113354	5738, 4047, 10797, 200185, 10544, 6422, 4928, 3678, 51635, 885, 23301, 11098, 374378, 8407, 55852, 5176, 79817, 79153, 8932, 116496, 4026, 60370, 115677, 5214, 10170, 51200, 10272, 2317, 10221, 4430, 114876, 55665, 57613, 6478, 55002, 9891, 10516, 4237, 10886, 1444, 91, 59338, 10493, 7051, 57048, 1832, 23284, 1635, 83543, 8848, 84310, 80704, 55672, 387640, 5066, 3241, 2050, 5069, 3783, 57530, 682…	251	7633	20726	1.2008	0.0911213
UCSC_TFBS	HNF4	119	46.6667	0.0103127	5738, 200185, 4928, 3678, 23136, 23301, 2959, 374378, 203100, 8407, 55852, 5176, 79817, 4298, 79153, 8932, 10477, 875, 4026, 256979, 5214, 9052, 5217, 10170, 55065, 26206, 6578, 23531, 360132, 51200, 54733, 55867, 3032, 146223, 4430, 54935, 6478, 5805, 516, 389136, 55002, 10516, 4237, 1442, 1444, 1443, 59338, 10493, 7051, 57048, 23284, 1059, 83543, 8848, 710, 58528, 84310, 2181, 55672, 387640, 10…	251	8255	20726	1.19034	0.091558
UCSC_TFBS	EVI1	195	76.4706	0.00869983	5738, 3720, 29028, 79901, 3486, 23136, 11098, 2959, 10610, 374378, 8407, 55852, 79817, 1326, 10092, 10477, 256979, 4501, 115677, 5214, 56922, 5217, 26206, 23531, 2317, 10221, 22927, 114876, 57613, 389136, 516, 6477, 9891, 1443, 59338, 59339, 10493, 7051, 1832, 23284, 1059, 7716, 710, 8848, 80704, 55672, 3241, 23171, 9076, 23370, 404093, 4072, 64840, 10654, 54664, 2673, 2104, 9612, 55796, 55122, 2…	251	14661	20726	1.09828	0.0916422
UCSC_TFBS	E47	147	57.6471	0.0122558	4495, 5738, 4496, 4047, 3720, 4494, 200185, 26262, 5021, 29028, 2744, 4928, 3880, 3486, 3678, 23136, 11098, 23301, 2959, 203100, 8407, 9252, 55852, 5176, 79817, 4298, 8932, 116496, 4026, 5214, 4792, 5217, 56922, 5931, 55065, 26206, 23531, 51200, 10272, 2317, 10221, 55867, 146223, 22927, 4430, 55665, 6478, 5805, 389136, 55002, 1265, 10516, 9891, 4237, 1442, 6279, 1444, 1443, 91, 59339, 7316, 10493…	251	10601	20726	1.14502	0.0939422
UCSC_TFBS	IK2	79	30.9804	0.00781925	387640, 4047, 5069, 343990, 200185, 22934, 285, 285590, 6821, 2673, 3678, 430, 23136, 23301, 2104, 90952, 10610, 222389, 9612, 55796, 8407, 9252, 23367, 2717, 8932, 116496, 9780, 5973, 10477, 5270, 8826, 9580, 4026, 6446, 5214, 5277, 7867, 27044, 55065, 440093, 54438, 6578, 164312, 5087, 360132, 27147, 51200, 100128927, 54733, 10221, 81706, 30011, 5654, 54504, 5805, 10516, 2040, 2348, 1159, 1444,…	251	5043	20726	1.29354	0.0939724
UCSC_TFBS	PPARA	133	52.1569	0.0100552	10797, 3720, 200185, 26262, 29028, 285, 6422, 79901, 54915, 4928, 27131, 3880, 3678, 23136, 11098, 23301, 2959, 374378, 8407, 9252, 55852, 5176, 4298, 79153, 8932, 116496, 10092, 4026, 115677, 5214, 9052, 5217, 5931, 10170, 26206, 360132, 51200, 2317, 55867, 3032, 4430, 54935, 55665, 5805, 516, 389136, 55002, 1265, 10516, 9891, 4237, 1442, 6279, 1444, 1443, 91, 1832, 23284, 1635, 85450, 710, 5852…	251	9391	20726	1.16945	0.09409
UCSC_TFBS	USF	142	55.6863	0.0134193	4495, 5738, 4496, 4493, 4047, 10797, 4494, 343990, 200185, 26262, 5021, 29028, 285, 2744, 54915, 3678, 23136, 885, 23301, 4489, 203100, 8407, 9252, 55852, 5176, 79817, 4298, 79153, 116496, 10092, 60370, 875, 4026, 256979, 4502, 4501, 5214, 4792, 5217, 56922, 26206, 2317, 100128927, 10221, 3032, 4430, 57613, 55665, 6478, 6477, 516, 401115, 10516, 9891, 4237, 91, 59339, 7316, 10493, 7051, 57048, 18…	251	10207	20726	1.14877	0.0943247
UCSC_TFBS	LHX3	93	36.4706	0.0129319	5066, 387640, 5738, 3241, 10950, 3720, 5069, 645, 285, 6821, 4928, 9833, 80149, 2673, 3678, 51635, 23136, 23301, 2104, 11098, 2959, 6119, 55810, 374378, 222389, 55796, 8399, 55122, 9252, 5792, 55852, 5176, 23367, 1326, 79817, 79153, 8932, 116496, 10092, 10477, 5270, 8826, 9580, 4026, 10761, 6446, 51339, 2564, 115677, 5277, 9962, 5217, 27044, 10170, 440093, 164312, 5087, 5412, 140735, 51200, 2317,…	251	6235	20726	1.23165	0.0948032
UCSC_TFBS	LYF1	99	38.8235	0.00760258	4493, 3720, 343990, 29028, 2744, 79901, 4928, 3880, 3678, 23136, 23301, 11098, 10610, 374378, 8407, 9252, 55852, 5176, 79817, 8932, 4026, 256979, 4502, 4501, 5214, 9052, 5217, 10170, 26206, 6578, 360132, 2317, 100128927, 10221, 4430, 54935, 57613, 389136, 1265, 9891, 10516, 91, 100133941, 59338, 10493, 5570, 23284, 85450, 83543, 84310, 55672, 387640, 3241, 2050, 5069, 645, 6821, 9076, 4072, 40409…	251	6589	20726	1.24067	0.0981621
UCSC_TFBS	AREB6	201	78.8235	0.00691697	5738, 4493, 3720, 29028, 1573, 3486, 23136, 11098, 10610, 374378, 8407, 55852, 79817, 10092, 10477, 4502, 256979, 115677, 5214, 4792, 56922, 26206, 2317, 100128927, 55867, 10221, 22927, 114876, 57613, 55665, 6478, 389136, 516, 6477, 9891, 4237, 10886, 59338, 59339, 7316, 10493, 7051, 1832, 23284, 1059, 85450, 7716, 710, 8848, 80704, 55672, 3241, 10950, 23370, 404093, 64840, 10654, 2673, 430, 5600…	251	15152	20726	1.09539	0.105111
UCSC_TFBS	AML1	185	72.549	0.00759385	5738, 4047, 10797, 3720, 343990, 200185, 26262, 29028, 285, 6422, 2744, 54915, 4928, 27131, 3880, 3678, 3486, 23136, 23301, 374378, 203100, 8407, 9252, 55852, 79817, 1326, 4298, 79153, 8932, 116496, 10092, 10477, 79017, 4026, 256979, 115677, 5214, 9052, 56922, 5217, 5931, 26206, 6578, 23531, 5412, 360132, 51200, 2317, 100128927, 54733, 10221, 55867, 146223, 3032, 22927, 4430, 57613, 55665, 6478, …	251	13742	20726	1.11164	0.105778
UCSC_TFBS	FAC1	116	45.4902	0.0166583	5738, 4047, 3720, 10797, 343990, 29028, 10544, 285, 6422, 2744, 54915, 4928, 23136, 23301, 374378, 203100, 9252, 55852, 79817, 8932, 116496, 10092, 10477, 4026, 256979, 5214, 9052, 5217, 5931, 26206, 6578, 51200, 2317, 54733, 100128927, 55867, 4430, 57613, 6478, 6477, 516, 4237, 91, 59338, 59339, 130814, 7051, 5570, 1832, 23284, 1635, 85450, 7716, 8848, 58528, 84310, 80704, 387640, 10950, 3241, 5…	251	8130	20726	1.17817	0.107487
UCSC_TFBS	MYB	115	45.098	0.00387447	5738, 4495, 4496, 3720, 4494, 200185, 26262, 5021, 285, 2744, 4928, 3678, 23136, 23301, 4489, 374378, 8407, 9252, 55852, 5176, 4298, 116496, 10092, 4026, 60370, 256979, 4501, 4792, 5217, 5931, 26206, 6578, 360132, 2317, 100128927, 146223, 54935, 57613, 6478, 6477, 389136, 55002, 1265, 9891, 10516, 91, 10493, 130814, 7051, 57048, 23284, 1059, 51316, 85450, 8848, 58528, 2181, 387640, 5066, 10950, 3…	251	7715	20726	1.23085	0.107628
UCSC_TFBS	STAT	91	35.6863	0.00648518	387640, 5738, 4495, 4496, 3241, 4493, 200185, 5021, 645, 285, 285590, 404093, 10654, 3880, 3678, 23136, 23301, 2104, 11098, 2959, 90952, 6119, 55810, 374378, 222389, 9612, 203100, 8407, 9252, 5792, 55852, 5176, 79817, 2717, 116496, 9780, 9580, 4026, 10761, 51339, 6446, 4502, 4501, 5214, 256933, 9962, 5931, 5217, 7867, 27044, 262, 54438, 5087, 360132, 151195, 100128927, 81706, 30011, 6237, 54935, …	251	5930	20726	1.26715	0.108198
UCSC_TFBS	GATA3	62	24.3137	0.0164112	387640, 3241, 4047, 5069, 22934, 29028, 57530, 6821, 54915, 404093, 64840, 4928, 54664, 80149, 2104, 23301, 885, 90952, 2959, 55810, 374378, 9612, 2615, 9252, 5792, 55852, 23367, 79153, 8932, 116496, 9780, 5973, 10477, 8826, 9580, 79017, 5214, 7867, 27044, 262, 26206, 5087, 2317, 30011, 7089, 4430, 55970, 54504, 57192, 91, 2487, 55572, 7464, 4170, 57048, 7051, 5570, 23284, 10644, 83543, 58528, 55…	251	3901	20726	1.31237	0.109964
UCSC_TFBS	NFE2	92	36.0784	0.00609427	5738, 29899, 3241, 3720, 5069, 3783, 22934, 10544, 645, 285590, 2744, 4928, 23370, 10654, 57136, 80149, 3880, 3678, 430, 23136, 26227, 23301, 2104, 11098, 55810, 374378, 9612, 8407, 55122, 5792, 55852, 5176, 23367, 79153, 8932, 9780, 5973, 5270, 8826, 9580, 4026, 10761, 256933, 4792, 5217, 7867, 27044, 55065, 10170, 6578, 79669, 5087, 23531, 5412, 151195, 2317, 1749, 100128927, 30011, 25984, 3032…	251	5995	20726	1.26719	0.112673
UCSC_TFBS	SRY	103	40.3922	0.0183539	5738, 3720, 343990, 200185, 5021, 29028, 285, 1573, 6422, 2744, 54915, 3678, 23136, 23301, 11098, 374378, 9252, 55852, 5176, 79817, 79153, 116496, 4026, 115677, 4792, 5931, 5217, 6578, 2317, 54733, 55867, 10221, 3032, 22927, 4430, 57613, 389136, 5805, 10516, 91, 100133941, 59338, 10493, 130814, 4170, 57048, 1832, 23284, 1059, 1635, 7716, 83543, 710, 55672, 387640, 5066, 10950, 3241, 5069, 23171, …	251	7110	20726	1.19622	0.113746
UCSC_TFBS	AP4	158	61.9608	0.0036542	4493, 10797, 3720, 343990, 200185, 29028, 285, 6422, 1573, 79901, 4928, 3880, 51635, 3678, 885, 23301, 4489, 374378, 203100, 8399, 8407, 9252, 5176, 79817, 4298, 79153, 116496, 10092, 10477, 875, 4026, 4792, 5931, 55065, 26206, 5412, 51200, 10272, 2317, 100128927, 54733, 10221, 146223, 3032, 22927, 4430, 55665, 6478, 389136, 55002, 1265, 10516, 9891, 4237, 1442, 6279, 1444, 1443, 91, 59338, 59339…	251	11244	20726	1.16032	0.120906
UCSC_TFBS	STAT1	102	40	0.00589568	5738, 4493, 10797, 200185, 285, 6422, 2744, 4928, 3678, 23136, 23301, 10610, 374378, 55852, 5176, 1326, 79817, 116496, 10477, 4026, 4502, 115677, 55065, 26206, 6578, 5412, 360132, 51200, 2317, 100128927, 22927, 4430, 55665, 389136, 5805, 4237, 1442, 1444, 91, 4170, 57048, 23284, 7716, 8848, 58528, 710, 84310, 2181, 55672, 387640, 5066, 5069, 22934, 285590, 9076, 404093, 80149, 2104, 26227, 55810,…	251	6771	20726	1.24391	0.121983
UCSC_TFBS	SOX5	116	45.4902	0.0243405	5738, 3720, 343990, 200185, 29028, 285, 1573, 6422, 2744, 79901, 54915, 4928, 23136, 23301, 11098, 10610, 374378, 8407, 9252, 55852, 5176, 79817, 79153, 116496, 10092, 10477, 9741, 4026, 115677, 5214, 5217, 5931, 55065, 6578, 23531, 5412, 51200, 2317, 3032, 22927, 4430, 5805, 6477, 516, 389136, 10516, 59338, 59339, 10493, 130814, 4170, 5570, 1832, 23284, 1059, 1635, 83543, 2181, 55672, 387640, 50…	251	8229	20726	1.164	0.130556
UCSC_TFBS	NGFIC	76	29.8039	0.0242455	3241, 10797, 343990, 200185, 3783, 22934, 645, 285590, 2744, 79901, 404093, 64840, 4928, 27131, 2673, 3880, 3678, 430, 23136, 23301, 885, 56005, 90952, 6119, 55810, 10610, 374378, 9612, 9252, 5792, 2717, 79153, 400916, 10477, 9580, 55616, 5217, 27044, 440093, 79669, 5087, 8339, 5412, 360132, 151195, 10272, 1749, 10221, 30011, 6237, 3032, 5654, 2878, 6477, 389136, 516, 57192, 9120, 659, 1442, 1159…	251	5054	20726	1.24171	0.134106
UCSC_TFBS	POU3F2	146	57.2549	0.00579933	5738, 10797, 3720, 343990, 29028, 285, 6422, 1573, 2744, 54915, 4928, 27131, 3880, 51635, 23136, 11098, 23301, 2959, 10610, 374378, 203100, 9252, 55852, 5176, 79817, 79153, 8932, 116496, 10477, 9741, 4026, 79017, 115677, 4792, 5217, 10170, 26206, 6578, 23531, 5412, 360132, 51200, 2317, 54733, 10221, 25984, 3032, 4430, 54935, 57613, 6478, 5805, 6477, 516, 389136, 10516, 9891, 1442, 10886, 1444, 14…	251	10338	20726	1.16616	0.136046
UCSC_TFBS	IK1	88	34.5098	0.0230155	5066, 387640, 4047, 3720, 5069, 645, 285, 285590, 404093, 4928, 5676, 3678, 23136, 56005, 23301, 2104, 90952, 374378, 9612, 55796, 2615, 55122, 9252, 5792, 23367, 2717, 400916, 10092, 9780, 8826, 9580, 4026, 875, 79017, 10761, 5318, 5214, 5277, 9052, 9962, 5931, 11045, 27044, 55065, 26206, 54438, 6578, 79669, 5087, 23531, 51200, 2317, 100128927, 10221, 30011, 6237, 146223, 4430, 5654, 9322, 55970…	251	5978	20726	1.21554	0.136153
UCSC_TFBS	NFKAPPAB	88	34.5098	0.0263013	3241, 3720, 5069, 5021, 3783, 23171, 22934, 57530, 6422, 2744, 9076, 5676, 9833, 80149, 3880, 430, 23136, 26227, 56005, 2104, 23301, 6119, 55810, 9612, 55796, 2615, 8407, 55852, 5176, 23367, 1326, 79817, 4298, 79153, 116496, 10477, 4026, 60370, 10761, 6446, 115677, 4792, 9962, 5931, 7867, 27044, 440093, 54438, 79669, 140735, 51200, 1749, 100128927, 54733, 81706, 30011, 25984, 4430, 54935, 5654, 5…	251	6011	20726	1.20886	0.136355
UCSC_TFBS	AHR	84	32.9412	0.0239532	5066, 387640, 3241, 3720, 5069, 343990, 5021, 26262, 3783, 23171, 22934, 645, 57530, 6422, 6821, 2744, 64840, 4928, 3678, 2104, 23301, 222389, 374378, 9612, 8399, 8407, 55852, 5176, 4298, 79153, 5973, 10477, 4026, 10761, 71, 5214, 9962, 5931, 5217, 56922, 27044, 26206, 8339, 5087, 2317, 1749, 54733, 81706, 30011, 26577, 6237, 146223, 7089, 5654, 9322, 55970, 55665, 5307, 6478, 6477, 5866, 516, 91…	251	5674	20726	1.22245	0.136827
UCSC_TFBS	FOXO3	70	27.451	0.0272867	387640, 5066, 5738, 29899, 3720, 5069, 343990, 29028, 285, 6422, 6821, 285590, 2744, 9076, 404093, 4928, 9833, 2673, 3678, 23136, 2104, 23301, 885, 51465, 222389, 374378, 55796, 8399, 55122, 23367, 1326, 79817, 8932, 9780, 10092, 8826, 9580, 4026, 10761, 115677, 5318, 5277, 56922, 27044, 55065, 54438, 164312, 5087, 23531, 27147, 2317, 25984, 3032, 4430, 57613, 54504, 5307, 389136, 5866, 659, 1088…	251	4618	20726	1.25166	0.137182
UCSC_TFBS	HFH1	108	42.3529	0.0297619	5738, 3720, 343990, 200185, 5021, 29028, 6422, 2744, 79901, 54915, 4928, 23136, 23301, 11098, 374378, 8399, 9252, 55852, 79817, 8932, 116496, 10092, 10477, 4026, 115677, 5931, 10170, 55065, 26206, 6578, 5412, 23531, 3032, 4430, 2171, 389136, 6477, 9891, 10886, 1444, 1443, 91, 59338, 130814, 4170, 57048, 5570, 1832, 23284, 1635, 83543, 2181, 55672, 387640, 5066, 10950, 5069, 22934, 9076, 80149, 26…	251	7637	20726	1.16773	0.144783
UCSC_TFBS	FOXO4	136	53.3333	0.00363106	3720, 343990, 29028, 285, 6422, 2744, 79901, 4928, 3880, 51635, 3486, 3678, 11098, 23301, 2959, 10610, 374378, 203100, 8399, 8407, 55852, 79817, 1326, 79153, 116496, 10477, 4026, 256979, 4792, 5217, 5931, 6578, 51200, 2317, 10221, 25984, 3032, 4430, 6478, 6477, 389136, 55002, 1265, 10516, 9891, 10886, 1444, 91, 59338, 59339, 10493, 4170, 57048, 5570, 1832, 23284, 1059, 51316, 85450, 7716, 8848, 5…	251	9405	20726	1.19405	0.147905
UCSC_TFBS	OCT	111	43.5294	0.0324393	5738, 4047, 4493, 3720, 26262, 29028, 285, 6422, 2744, 3880, 51635, 23136, 23301, 374378, 8407, 9252, 5176, 1326, 79817, 79153, 116496, 10477, 4026, 4502, 5214, 4792, 5931, 5217, 10170, 26206, 360132, 51200, 2317, 55867, 25984, 146223, 4430, 57613, 401115, 389136, 55002, 9891, 10516, 10886, 91, 100133941, 10493, 130814, 57048, 5570, 1832, 23284, 1059, 7716, 8848, 58528, 55672, 387640, 5066, 5069,…	251	7903	20726	1.15977	0.152808
UCSC_TFBS	GATA1	189	74.1176	0.0369113	5738, 4047, 3720, 343990, 200185, 5021, 29028, 10544, 285, 6422, 2744, 79901, 54915, 4928, 27131, 3880, 3678, 23136, 11098, 23301, 2959, 10610, 374378, 8399, 8407, 9252, 55852, 5176, 79817, 1326, 4298, 79153, 116496, 10477, 60370, 875, 4026, 256979, 115677, 5214, 56922, 5217, 5931, 55065, 26206, 6578, 23531, 5412, 360132, 51200, 2317, 54733, 10221, 25984, 3032, 22927, 4430, 54935, 57613, 6478, 64…	251	14489	20726	1.07712	0.167956
UCSC_TFBS	AP1	140	54.902	0.0418275	5738, 343990, 200185, 29028, 10544, 285, 2744, 4928, 3678, 23136, 11098, 23301, 374378, 8407, 9252, 55852, 5176, 79817, 1326, 79153, 8932, 116496, 10477, 9741, 60370, 875, 4026, 115677, 4792, 5931, 10170, 6578, 23531, 360132, 51200, 2317, 100128927, 54733, 10221, 55867, 25984, 146223, 4430, 57613, 55665, 6477, 516, 389136, 10516, 9891, 4237, 6279, 1443, 91, 59338, 7316, 10493, 4170, 5570, 7051, 5…	251	10356	20726	1.11629	0.179545
UCSC_TFBS	TAL1BETAITF2	134	52.549	0.00339129	5738, 4047, 3720, 343990, 200185, 5021, 6422, 2744, 3678, 23136, 23301, 10610, 374378, 203100, 8399, 8407, 9252, 55852, 79817, 1326, 4298, 79153, 8932, 116496, 10092, 10477, 4026, 60370, 115677, 5217, 56922, 5931, 10170, 26206, 6578, 5412, 51200, 2317, 54733, 10221, 146223, 57613, 55665, 6477, 389136, 1265, 9891, 4237, 1444, 91, 59339, 10493, 130814, 7051, 57048, 5570, 1832, 23284, 1059, 1635, 85…	251	9226	20726	1.19931	0.180691
UCSC_TFBS	P53	154	60.3922	0.0413026	5738, 10797, 3720, 343990, 200185, 26262, 5021, 29028, 10544, 285, 1573, 2744, 79901, 54915, 4928, 3880, 3678, 3486, 23136, 23301, 10610, 374378, 203100, 8399, 8407, 9252, 55852, 5176, 79817, 4298, 79153, 8932, 10092, 4026, 115677, 5214, 4792, 5217, 5931, 55065, 26206, 6578, 5412, 360132, 2317, 100128927, 10221, 55867, 146223, 3032, 22927, 4430, 57613, 55665, 6478, 6477, 389136, 10516, 9891, 4237…	251	11523	20726	1.10356	0.181792
UCSC_TFBS	IK3	114	44.7059	0.00241512	5738, 10797, 5021, 285, 6422, 4928, 3880, 3678, 23136, 23301, 2959, 374378, 203100, 8407, 55852, 4298, 116496, 4026, 875, 5214, 4792, 9052, 5217, 55065, 6578, 23531, 5412, 51200, 2317, 54733, 10221, 25984, 146223, 22927, 4430, 54935, 55665, 6478, 5805, 516, 55002, 10516, 1443, 59338, 10493, 130814, 7051, 57048, 1832, 1059, 1635, 85450, 7716, 83543, 8848, 2181, 55672, 387640, 29899, 3241, 5069, 57…	251	7539	20726	1.24863	0.191673
UCSC_TFBS	HEN1	137	53.7255	0.0496361	5738, 4495, 4496, 4047, 4493, 3720, 4494, 200185, 29028, 6422, 4928, 3486, 3678, 23301, 4489, 374378, 203100, 8407, 5176, 79817, 79153, 8932, 116496, 10092, 4026, 256979, 4502, 4501, 4792, 5931, 55065, 26206, 6578, 51200, 10272, 2317, 100128927, 146223, 4430, 54935, 6477, 389136, 1265, 10516, 9891, 4237, 1442, 10886, 1444, 1443, 91, 59338, 7051, 57048, 1832, 23284, 1059, 7716, 83543, 8848, 710, 8…	251	10160	20726	1.11344	0.205267
UCSC_TFBS	YY1	163	63.9216	0.0610892	5738, 4047, 10797, 343990, 200185, 29028, 285, 6422, 1573, 4928, 27131, 3880, 51635, 3678, 3486, 23136, 11098, 23301, 2959, 374378, 203100, 8399, 8407, 9252, 55852, 5176, 79817, 4298, 79153, 8932, 116496, 10092, 60370, 4026, 115677, 5214, 5217, 56922, 5931, 55065, 10170, 26206, 6578, 23531, 51200, 10272, 2317, 100128927, 10221, 55867, 25984, 146223, 3032, 4430, 55665, 5805, 6477, 516, 1265, 10516…	251	12406	20726	1.08492	0.227407
UCSC_TFBS	FOXD3	82	32.1569	0.0628493	5066, 387640, 5738, 29899, 3241, 5069, 29028, 285590, 1573, 2744, 9076, 27131, 80149, 2673, 3678, 430, 23136, 23301, 2104, 11098, 2959, 374378, 55796, 203100, 55122, 9252, 5792, 23367, 1326, 79817, 79153, 8932, 116496, 10477, 5270, 8826, 9580, 4026, 10761, 6446, 2564, 115677, 5318, 5214, 5277, 9962, 5931, 5217, 27044, 164312, 79669, 5087, 360132, 51200, 2317, 1749, 25984, 30011, 3032, 4430, 11487…	251	5772	20726	1.17308	0.228674
UCSC_TFBS	S8	107	41.9608	0.0606399	5738, 3720, 343990, 200185, 26262, 6422, 2744, 4928, 3486, 3678, 23136, 885, 23301, 11098, 374378, 8399, 203100, 9252, 5176, 1326, 79817, 79153, 8932, 116496, 4026, 256979, 5931, 51200, 2317, 54733, 10221, 25984, 4430, 389136, 10516, 4237, 6279, 10886, 100133941, 59339, 10493, 4170, 7051, 57048, 5570, 23284, 1635, 85450, 83543, 8848, 58528, 80704, 2181, 55672, 387640, 5066, 10950, 3241, 5069, 285…	251	7765	20726	1.13785	0.230598
UCSC_TFBS	OCT1	204	80	0.0671636	4495, 5738, 4496, 4493, 4494, 3720, 29028, 1573, 79901, 3486, 23136, 11098, 2959, 4489, 374378, 8407, 55852, 79817, 1326, 10092, 10477, 4502, 256979, 115677, 4792, 56922, 5217, 26206, 23531, 2317, 10221, 22927, 57613, 6478, 389136, 516, 6477, 9891, 10886, 59338, 59339, 10493, 7051, 1832, 23284, 1059, 85450, 7716, 710, 8848, 80704, 55672, 3241, 10950, 23171, 9076, 404093, 64840, 10654, 54664, 2673…	251	15978	20726	1.05426	0.233569
UCSC_TFBS	HAND1E47	109	42.7451	0.0604215	3720, 200185, 285, 6422, 4928, 27131, 3486, 3678, 23136, 23301, 11098, 2959, 10610, 374378, 8407, 55852, 1326, 79817, 116496, 9741, 4026, 875, 256979, 5931, 55065, 26206, 6578, 23531, 2317, 54733, 10221, 25984, 3032, 146223, 4430, 55665, 57613, 516, 10516, 4237, 6279, 91, 100133941, 10493, 130814, 7051, 57048, 23284, 83543, 58528, 80704, 55672, 5066, 3241, 5069, 3783, 57530, 285590, 9076, 23370, …	251	7926	20726	1.13557	0.234738
UCSC_TFBS	MZF1	114	44.7059	0.0595766	5738, 4047, 3720, 343990, 200185, 3880, 3678, 23136, 23301, 374378, 55852, 1326, 79817, 79153, 8932, 10477, 9741, 4026, 60370, 5214, 4792, 5931, 5217, 55065, 360132, 51200, 10272, 2317, 100128927, 10221, 57613, 516, 55002, 1265, 10516, 9891, 4237, 1442, 1443, 91, 100133941, 59338, 10493, 7051, 57048, 1059, 7716, 83543, 55672, 387640, 5066, 5069, 3783, 645, 57530, 285590, 404093, 23370, 10654, 546…	251	8328	20726	1.13033	0.236827
UCSC_TFBS	CHX10	98	38.4314	0.0668386	3720, 343990, 200185, 285, 6422, 4928, 3678, 23136, 885, 23301, 11098, 2959, 374378, 55852, 5176, 1326, 79817, 8932, 116496, 10477, 9741, 4026, 256979, 5931, 5217, 55065, 360132, 2317, 54733, 25984, 3032, 4430, 516, 389136, 6477, 9891, 10516, 4237, 6279, 91, 59338, 7051, 57048, 23284, 1635, 85450, 7716, 58528, 80704, 55672, 387640, 5066, 29899, 10950, 3241, 5069, 57530, 23370, 9833, 80149, 2673, …	251	7069	20726	1.14475	0.237047
UCSC_TFBS	CART1	111	43.5294	0.0727987	5738, 3720, 343990, 200185, 26262, 29028, 6422, 2744, 54915, 4928, 23136, 885, 23301, 11098, 374378, 9252, 55852, 1326, 79817, 79153, 8932, 116496, 10092, 10477, 9741, 4026, 79017, 115677, 5217, 56922, 5931, 10170, 55065, 26206, 5412, 51200, 2317, 54733, 25984, 3032, 22927, 4430, 54935, 6477, 516, 389136, 9891, 10886, 1444, 91, 130814, 7051, 5570, 1832, 23284, 1635, 8848, 80704, 55672, 387640, 50…	251	8149	20726	1.12476	0.237755
UCSC_TFBS	SOX9	104	40.7843	0.0715212	343990, 200185, 29028, 6422, 54915, 4928, 3880, 23136, 23301, 11098, 2959, 374378, 8407, 9252, 5176, 79817, 79153, 116496, 10092, 10477, 9741, 4026, 60370, 115677, 4792, 5217, 26206, 6578, 5412, 360132, 51200, 2317, 22927, 4430, 389136, 10516, 6279, 10886, 91, 59338, 59339, 10493, 4170, 7051, 57048, 1832, 23284, 1635, 7716, 83543, 8848, 84310, 2181, 55672, 387640, 5066, 10950, 5069, 3783, 285590,…	251	7575	20726	1.13369	0.238218
UCSC_TFBS	AP2	62	24.3137	0.0710884	387640, 29899, 3241, 4047, 3720, 5069, 3783, 645, 2744, 64840, 23370, 4928, 3678, 3486, 23136, 23301, 9612, 55122, 79153, 8932, 116496, 400916, 9780, 10477, 9580, 6446, 71, 256933, 5931, 5217, 26206, 5412, 151195, 2317, 1749, 6237, 7089, 4430, 7277, 9322, 5307, 6478, 5866, 57192, 1265, 9120, 659, 53917, 1159, 1017, 10493, 57048, 5570, 1832, 1059, 79924, 7716, 83543, 53827, 3664, 2181, 55672	251	4236	20726	1.20859	0.241293
UCSC_TFBS	SRF	163	63.9216	0.0769638	5738, 10797, 3720, 343990, 200185, 26262, 5021, 29028, 285, 6422, 1573, 2744, 79901, 54915, 4928, 3880, 3678, 3486, 11098, 23301, 374378, 203100, 8399, 8407, 9252, 55852, 79817, 4298, 79153, 8932, 116496, 10092, 4026, 5214, 5217, 5931, 55065, 26206, 6578, 360132, 51200, 10272, 2317, 100128927, 25984, 3032, 22927, 4430, 54935, 55665, 6478, 2171, 6477, 389136, 55002, 1265, 10516, 9891, 1443, 91, 59…	251	12483	20726	1.07823	0.241474
UCSC_TFBS	RSRFC4	110	43.1373	0.0764559	5738, 4495, 4496, 3720, 4494, 343990, 200185, 5021, 285, 2744, 4928, 23301, 11098, 374378, 8407, 9252, 5176, 1326, 79817, 116496, 10477, 9741, 4026, 256979, 115677, 5214, 4792, 5931, 5217, 23531, 5412, 51200, 2317, 10221, 25984, 3032, 146223, 22927, 4430, 57613, 6478, 389136, 9891, 91, 59338, 4170, 5570, 23284, 1635, 85450, 7716, 8848, 710, 2181, 55672, 387640, 5066, 29899, 3241, 5069, 3783, 2855…	251	8084	20726	1.12359	0.244193
UCSC_TFBS	GR	121	47.451	0.0804086	5738, 4047, 10797, 3720, 343990, 200185, 26262, 29028, 1573, 6422, 2744, 4928, 27131, 3678, 23301, 11098, 374378, 203100, 9252, 55852, 1326, 79817, 4298, 79153, 116496, 10092, 9741, 4026, 875, 60370, 115677, 5214, 9052, 56922, 5931, 55065, 26206, 51200, 10272, 2317, 54733, 10221, 55867, 25984, 146223, 4430, 54935, 57613, 516, 401115, 55002, 1265, 10516, 9891, 91, 59338, 59339, 4170, 7051, 57048, …	251	9000	20726	1.11016	0.247021
UCSC_TFBS	HMX1	106	41.5686	0.0878233	5738, 4496, 26262, 6422, 54915, 4928, 3880, 3486, 3678, 23301, 11098, 374378, 203100, 9252, 55852, 5176, 1326, 79817, 79153, 116496, 10092, 4026, 875, 60370, 4501, 5217, 10170, 55065, 26206, 10272, 2317, 54733, 146223, 4430, 54935, 55665, 57613, 6478, 516, 6477, 9891, 59338, 59339, 10493, 4170, 7051, 57048, 23284, 1059, 1635, 8848, 2181, 387640, 5066, 10950, 3241, 5069, 6821, 404093, 4072, 5676, …	251	7806	20726	1.12129	0.258883
UCSC_TFBS	TST1	102	40	0.0871684	5738, 3720, 29028, 10544, 285, 6422, 2744, 3678, 23136, 23301, 374378, 8407, 9252, 55852, 1326, 79817, 8932, 116496, 10477, 4026, 256979, 4501, 5214, 5217, 5412, 360132, 51200, 10221, 3032, 146223, 4430, 57613, 389136, 6477, 10516, 1444, 100133941, 1443, 4170, 57048, 23284, 1635, 85450, 7716, 8848, 55672, 387640, 5066, 5069, 57530, 6821, 9076, 4072, 5676, 10654, 57136, 9833, 80149, 2104, 90952, 6…	251	7479	20726	1.12616	0.261302
UCSC_TFBS	CEBPB	128	50.1961	0.0936488	5738, 10797, 3720, 200185, 285, 6422, 2744, 4928, 3678, 51635, 23136, 23301, 11098, 2959, 10610, 374378, 9252, 55852, 5176, 79817, 1326, 4298, 79153, 116496, 10092, 10477, 9741, 4026, 256979, 4792, 5931, 26206, 23531, 51200, 2317, 54733, 10221, 25984, 3032, 4430, 54935, 6478, 5805, 6477, 389136, 10516, 9891, 6279, 91, 100133941, 59339, 7051, 57048, 5570, 1832, 23284, 1635, 85450, 83543, 8848, 710…	251	9630	20726	1.09755	0.269956
UCSC_TFBS	E4BP4	101	39.6078	0.0970229	5738, 3720, 343990, 200185, 29028, 2744, 3678, 23136, 885, 23301, 11098, 374378, 203100, 9252, 55852, 79817, 79153, 8932, 116496, 10092, 10477, 9741, 4026, 5931, 5217, 6578, 5412, 51200, 2317, 54733, 10221, 22927, 4430, 54935, 6478, 389136, 6477, 9891, 10516, 10886, 91, 59338, 59339, 130814, 57048, 5570, 23284, 7716, 8848, 5817, 2181, 55672, 387640, 5066, 29899, 3241, 5069, 285590, 23370, 54664, …	251	7435	20726	1.12171	0.274398
UP_KEYWORDS	Metal-thiolate cluster	7	2.7451	8.7835e-09	4495, 4496, 4493, 4494, 4502, 4501, 4489	253	14	20581	40.6739	2.45938e-06
UP_KEYWORDS	Cadmium	6	2.35294	3.20225e-08	4495, 4496, 4493, 4494, 4501, 4489	253	9	20581	54.2319	4.48314e-06
UP_KEYWORDS	Phosphoprotein	140	54.902	8.03908e-07	4495, 5738, 4496, 4494, 3720, 343990, 200185, 5021, 29028, 2744, 79901, 54915, 4928, 27131, 3880, 3486, 3678, 23136, 11098, 23301, 2959, 4489, 8407, 9252, 55852, 5176, 1326, 4298, 8932, 116496, 10477, 4026, 875, 79017, 4502, 4501, 115677, 5214, 4792, 9052, 5931, 10272, 2317, 54733, 146223, 22927, 4430, 114876, 57613, 55665, 6478, 2171, 5805, 6477, 1265, 9891, 91, 59338, 59339, 7316, 10493, 4170, …	253	8246	20581	1.38112	7.50286e-05
UP_KEYWORDS	Copper	7	2.7451	0.00014332	5066, 4495, 4496, 4493, 4494, 4501, 4489	253	65	20581	8.76054	0.00998297
UP_KEYWORDS	Hormone	7	2.7451	0.00111196	2688, 1442, 2689, 79924, 1444, 1443, 885	253	95	20581	5.99405	0.0505955
UP_KEYWORDS	Secreted	41	16.0784	0.000948084	5066, 54438, 5069, 51200, 10272, 3904, 285, 132332, 6422, 114904, 26577, 5676, 5654, 2878, 3486, 11098, 56005, 885, 401115, 2348, 10516, 4237, 203100, 8399, 1442, 6279, 1444, 1443, 5176, 2487, 5673, 634, 5669, 2688, 2689, 79924, 5270, 10761, 710, 5817, 256933	253	1965	20581	1.69733	0.0517318
UP_KEYWORDS	Signal	71	27.8431	0.00231359	5066, 5738, 2050, 5069, 10544, 285, 6422, 2744, 4072, 5676, 3486, 3678, 51635, 26227, 11098, 885, 56005, 90952, 10610, 8399, 203100, 2615, 5792, 55852, 5176, 634, 2717, 9741, 5270, 8826, 10761, 2564, 5214, 256933, 10170, 55065, 54438, 164312, 51200, 10272, 3904, 132332, 114904, 26577, 5654, 2878, 54504, 401115, 55002, 2348, 659, 10516, 4237, 1442, 1444, 1443, 91, 100133941, 5673, 2487, 130814, 56…	253	4160	20581	1.38839	0.0884881
UP_KEYWORDS	Oxidoreductase	15	5.88235	0.0128787	10170, 5066, 54438, 10797, 23171, 55572, 10493, 645, 1573, 6821, 79901, 51635, 2878, 26227, 1535	253	582	20581	2.09659	0.33187
UP_KEYWORDS	Lipid-binding	8	3.13725	0.0146939	9833, 27131, 114876, 59338, 9322, 59339, 2171, 516	253	209	20581	3.11379	0.339318
UP_KEYWORDS	Acetylation	57	22.3529	0.0124952	4495, 4496, 4047, 4493, 3720, 4494, 10797, 57530, 2744, 54915, 4928, 57136, 27131, 23136, 2104, 26227, 6119, 55810, 4489, 9612, 8407, 23367, 4298, 10092, 10477, 9741, 8826, 4026, 4502, 71, 4501, 5214, 5931, 56922, 5217, 27044, 7867, 440093, 8339, 2317, 54733, 81706, 3032, 7277, 55970, 5307, 2171, 1265, 9891, 10981, 1017, 10493, 10644, 7716, 8336, 54842, 83543	253	3424	20581	1.35421	0.356019
UP_KEYWORDS	Alternative initiation	5	1.96078	0.0390464	10644, 200185, 200315, 10272, 1326	253	104	20581	3.91095	0.575931
UP_KEYWORDS	Amyotrophic lateral sclerosis	3	1.17647	0.0488178	54664, 7277, 400916	253	29	20581	8.41529	0.5835
UP_KEYWORDS	Actin-binding	8	3.13725	0.0523776	10092, 4430, 23136, 2317, 83543, 7464, 5217, 1265	253	274	20581	2.37512	0.587741
UP_KEYWORDS	Stress response	5	1.96078	0.03456	23764, 9252, 80149, 6446, 116496	253	100	20581	4.06739	0.591503
UP_KEYWORDS	Host cell receptor for virus entry	4	1.56863	0.0437801	55065, 3678, 5817, 9076	253	64	20581	5.08424	0.591534
UP_KEYWORDS	Membrane	106	41.5686	0.0475582	5738, 4047, 200185, 26262, 5021, 10544, 1573, 79901, 4928, 27131, 3678, 23136, 23301, 10610, 374378, 55852, 79153, 116496, 9741, 4026, 256979, 115677, 9052, 5217, 10170, 55065, 6578, 5412, 23531, 54733, 55867, 3032, 146223, 57613, 516, 55002, 6279, 10886, 91, 100133941, 59338, 59339, 10493, 130814, 4170, 7051, 57048, 1832, 23284, 85450, 83543, 5817, 80704, 2181, 5066, 3241, 2050, 5069, 3783, 2293…	253	7494	20581	1.15064	0.597297
UP_KEYWORDS	Cell junction	15	5.88235	0.0385729	634, 57530, 30011, 285590, 9076, 4072, 1832, 23284, 3678, 4026, 23136, 51339, 2564, 90952, 5318	253	675	20581	1.80773	0.600624
UP_KEYWORDS	Glycoprotein	67	26.2745	0.0697253	5066, 5738, 2050, 5069, 5021, 26262, 10544, 285, 6422, 79901, 4072, 5676, 54664, 57136, 3678, 3486, 11098, 90952, 10610, 374378, 8399, 2615, 5792, 55852, 5176, 634, 2717, 9780, 5270, 2564, 5214, 5277, 9052, 9962, 11045, 55065, 6578, 164312, 8339, 51200, 10272, 55867, 114904, 26577, 6541, 54504, 57192, 55002, 2348, 659, 10516, 4237, 10886, 91, 100133941, 5673, 2487, 5669, 23284, 51148, 2689, 85450…	253	4551	20581	1.19761	0.636456
UP_KEYWORDS	Differentiation	14	5.4902	0.0675047	26206, 3720, 5087, 2487, 2317, 285, 6422, 285590, 4170, 80149, 5270, 430, 3664, 6477	253	667	20581	1.70745	0.642984
UP_KEYWORDS	Developmental protein	18	7.05882	0.0757282	55796, 55122, 3720, 5087, 2050, 2487, 2317, 1749, 285, 6422, 4170, 80149, 5270, 430, 10761, 51339, 5307, 6477	253	949	20581	1.54295	0.650058
UP_KEYWORDS	Heme	5	1.96078	0.0792491	875, 1535, 1573, 6821, 79901	253	132	20581	3.08136	0.650355
UP_KEYWORDS	Disease mutation	40	15.6863	0.0837152	6578, 4047, 3783, 22934, 2317, 23171, 1749, 100128927, 6821, 285590, 4072, 64840, 10654, 3032, 2673, 5654, 26227, 5307, 5805, 57192, 659, 10516, 2487, 55572, 2717, 400916, 7051, 9780, 1832, 2688, 875, 71, 710, 1535, 5318, 5277, 4792, 80704, 3664, 56922	253	2550	20581	1.27604	0.655045
UP_KEYWORDS	Apoptosis	12	4.70588	0.0666252	57048, 9833, 6279, 80149, 3486, 23136, 6446, 56005, 6478, 6477, 30011, 4170	253	536	20581	1.82122	0.657859
UP_KEYWORDS	Transport	32	12.549	0.0915679	55065, 6578, 140735, 27147, 3783, 54733, 55867, 79901, 4928, 54664, 27131, 114876, 6541, 516, 5866, 2171, 55002, 57192, 9120, 2348, 53917, 28965, 55572, 9780, 10644, 9741, 2564, 53827, 1535, 57182, 80704, 9962	253	1978	20581	1.31604	0.658905
UP_KEYWORDS	Metal-binding	54	21.1765	0.0957505	5066, 4495, 4496, 3241, 4493, 4494, 5069, 285, 6821, 1573, 79901, 80149, 3678, 2104, 2959, 4489, 374378, 55796, 8399, 9252, 1326, 79817, 79153, 875, 4026, 55616, 4502, 4501, 5214, 360132, 51200, 100128927, 200315, 6478, 6477, 5805, 9891, 659, 6717, 1442, 6279, 1444, 91, 1443, 1017, 169792, 7051, 2688, 23284, 1635, 7716, 83543, 1535, 8510	253	3640	20581	1.20681	0.661734
UP_KEYWORDS	Tight junction	4	1.56863	0.088784	4072, 90952, 57530, 9076	253	86	20581	3.78362	0.662001
UP_SEQ_FEATURE	metal ion-binding site:Divalent metal cation; cluster A	7	2.7451	1.02134e-08	4495, 4496, 4493, 4494, 4502, 4501, 4489	253	14	20063	39.6502	4.19771e-06
UP_SEQ_FEATURE	metal ion-binding site:Divalent metal cation; cluster B	7	2.7451	1.02134e-08	4495, 4496, 4493, 4494, 4502, 4501, 4489	253	14	20063	39.6502	4.19771e-06
UP_SEQ_FEATURE	region of interest:Beta	7	2.7451	5.89817e-09	4495, 4496, 4493, 4494, 4502, 4501, 4489	253	13	20063	42.7002	4.84828e-06
UP_SEQ_FEATURE	region of interest:Alpha	7	2.7451	5.89817e-09	4495, 4496, 4493, 4494, 4502, 4501, 4489	253	13	20063	42.7002	4.84828e-06
UP_SEQ_FEATURE	signal peptide	64	25.098	0.00045896	5066, 5738, 2050, 5069, 10544, 285, 6422, 4072, 5676, 51635, 3678, 3486, 11098, 885, 56005, 90952, 8399, 203100, 2615, 5792, 5176, 634, 2717, 5270, 10761, 2564, 256933, 10170, 55065, 54438, 164312, 51200, 10272, 3904, 132332, 114904, 26577, 5654, 2878, 54504, 340206, 55002, 2348, 659, 10516, 4237, 1442, 1444, 1443, 100133941, 91, 5673, 2487, 130814, 5669, 23284, 51148, 2688, 2689, 79924, 85450, 7…	253	3346	20063	1.5168	0.118195
UP_SEQ_FEATURE	mutagenesis site	42	16.4706	0.00600736	7867, 262, 3783, 10272, 29028, 55867, 6422, 9076, 10654, 9833, 3880, 5654, 9322, 2104, 885, 2959, 5805, 6477, 51465, 2040, 9891, 6717, 10981, 6279, 9252, 5792, 59338, 1017, 7316, 4170, 57048, 10477, 8826, 79017, 875, 4026, 6446, 8336, 5817, 1535, 4792, 8510	253	2191	20063	1.52014	0.628642
UP_SEQ_FEATURE	domain:Ig-like V-type	7	2.7451	0.00582913	5669, 5676, 5673, 634, 90952, 5817, 340206	253	129	20063	4.30312	0.699225
UP_SEQ_FEATURE	active site:Proton acceptor	17	6.66667	0.0110606	659, 9891, 10170, 7867, 4047, 9252, 2050, 91, 1017, 23171, 1326, 9833, 3032, 51635, 6446, 5214, 5805	253	672	20063	2.00611	0.782104
UP_SEQ_FEATURE	domain:CH	4	1.56863	0.0156762	8407, 8826, 23301, 1265	253	42	20063	7.55242	0.843613
UP_SEQ_FEATURE	domain:IGFBP N-terminal	3	1.17647	0.0257281	203100, 5654, 3486	253	20	20063	11.8951	0.907504
UP_SEQ_FEATURE	domain:NTR	3	1.17647	0.0307722	26577, 2487, 6422	253	22	20063	10.8137	0.923404
UP_SEQ_FEATURE	chain:Chorionic somatomammotropin hormone	2	0.784314	0.0249637	1442, 1443	253	2	20063	79.3004	0.925547
UP_SEQ_FEATURE	region of interest:Rod-like helical tail	2	0.784314	0.0249637	3880, 25984	253	2	20063	79.3004	0.925547
UP_SEQ_FEATURE	zinc finger region:SIAH-type	2	0.784314	0.0249637	6478, 6477	253	2	20063	79.3004	0.925547
UP_SEQ_FEATURE	region of interest:SBD	2	0.784314	0.0372118	6478, 6477	253	3	20063	52.8669	0.925551
UP_SEQ_FEATURE	domain:Ig-like C2-type 2	7	2.7451	0.0433886	5669, 5676, 5738, 5792, 5673, 634, 5817	253	203	20063	2.7345	0.926056
UP_SEQ_FEATURE	binding site:ATP	13	5.09804	0.0500497	659, 9891, 7867, 1159, 9252, 2050, 91, 1017, 1326, 10654, 9833, 6446, 56922	253	558	20063	1.8475	0.928487
UP_SEQ_FEATURE	lipid moiety-binding region:S-geranylgeranyl cysteine	5	1.96078	0.0473583	6237, 53917, 10981, 5412, 55970	253	108	20063	3.67131	0.929961
UP_SEQ_FEATURE	domain:Ig-like C2-type 1	7	2.7451	0.0426168	5669, 5676, 5738, 5792, 5673, 634, 5817	253	202	20063	2.74803	0.936314
UP_SEQ_FEATURE	metal ion-binding site:Iron (heme axial ligand)	5	1.96078	0.0362417	875, 1535, 1573, 6821, 79901	253	99	20063	4.00507	0.936616
UP_SEQ_FEATURE	metal ion-binding site:Zinc; catalytic	5	1.96078	0.0797821	5069, 51200, 1635, 200315, 8510	253	129	20063	3.07366	0.967198
UP_SEQ_FEATURE	nucleotide phosphate-binding region:NAD	4	1.56863	0.0796539	10170, 51635, 26227, 23171	253	80	20063	3.96502	0.972431
UP_SEQ_FEATURE	region of interest:Serine protease	2	0.784314	0.0730442	203100, 5654	253	6	20063	26.4335	0.974461
UP_SEQ_FEATURE	domain:Kazal-like	3	1.17647	0.0898169	6578, 203100, 5654	253	40	20063	5.94753	0.974871
UP_SEQ_FEATURE	domain:Ig-like C2-type 3	5	1.96078	0.0780382	5669, 5676, 5738, 5792, 634	253	128	20063	3.09767	0.975534
UP_TISSUE	Placenta	78	30.5882	1.10571e-06	5069, 3783, 23171, 2744, 79901, 54915, 5676, 54664, 27131, 3880, 3678, 23301, 2104, 90952, 374378, 9612, 55796, 203100, 2615, 8407, 9252, 23367, 79153, 8826, 9580, 10761, 51339, 71, 115677, 4501, 5318, 5214, 9962, 55065, 262, 10272, 2317, 1749, 10221, 55867, 114904, 25984, 7089, 5654, 6541, 2878, 5307, 54504, 389136, 1265, 10516, 2348, 1442, 1444, 1443, 91, 59338, 5673, 2487, 1017, 55572, 7316, 7…	245	3558	18912	1.69223	0.000184637
UP_TISSUE	Keratinocyte	10	3.92157	9.63189e-05	10170, 7051, 6717, 9833, 6279, 3880, 200185, 2317, 200315, 2171	245	142	18912	5.43604	0.00534766
UP_TISSUE	Pancreas	31	12.1569	7.68561e-05	4496, 3241, 2050, 3783, 26262, 51200, 22934, 645, 10544, 6821, 3880, 114876, 2878, 885, 5307, 6477, 5805, 53917, 9252, 2487, 400916, 1832, 10644, 9580, 71, 53827, 5817, 84310, 2181, 8510, 55672	245	1092	18912	2.19134	0.00639718
UP_TISSUE	Liver	49	19.2157	0.000221576	10170, 4495, 5738, 4496, 4493, 4047, 4494, 10797, 27147, 645, 55867, 6821, 1573, 4928, 5676, 10654, 54664, 3032, 57136, 146223, 9833, 2673, 3678, 3486, 90952, 54504, 5805, 516, 4489, 57192, 2040, 2615, 5176, 91, 28965, 634, 7316, 2717, 5669, 8826, 55616, 875, 4502, 710, 4501, 5817, 729428, 80704, 2181	245	2222	18912	1.70225	0.00920917
UP_TISSUE	Kidney	32	12.549	0.0116604	5066, 164312, 200185, 10221, 55867, 64840, 146223, 80149, 114876, 3486, 2878, 23136, 56005, 23301, 2104, 6119, 1265, 659, 91, 116496, 79924, 9741, 79017, 9580, 83543, 4502, 8848, 5214, 5277, 4792, 9962, 5931	245	1571	18912	1.57234	0.324124
UP_TISSUE	Pancreatic islet	3	1.17647	0.02963	10644, 9580, 5214	245	21	18912	11.0274	0.567064
UP_TISSUE	Bone	4	1.56863	0.0921865	114876, 8336, 1326, 5866	245	83	18912	3.72009	0.900478

## Sheet: M2 - Pink
Category	Term	Count	%	P value	Genes	List Total	Pop Hits	Pop Total	Fold Enrichment	pFDR value
GOTERM_BP_ALL	GO:0044702~single organism reproductive process	6	13.3333	0.0998398	3972, 114335, 3814, 8613, 79980, 4488	35	1231	16792	2.33845	0.974141
GOTERM_BP_ALL	GO:0051961~negative regulation of nervous system development	3	6.66667	0.0995295	10769, 5909, 7869	35	264	16792	5.45195	0.976416
GOTERM_BP_ALL	GO:0050768~negative regulation of neurogenesis	3	6.66667	0.087723	10769, 5909, 7869	35	245	16792	5.87475	0.978259
GOTERM_BP_ALL	GO:0048583~regulation of response to stimulus	12	26.6667	0.098975	10769, 2064, 5909, 7869, 649, 114907, 3814, 55602, 10144, 8613, 79865, 4488	35	3636	16792	1.5834	0.978394
GOTERM_BP_ALL	GO:0009725~response to hormone	5	11.1111	0.0922476	3972, 2791, 114335, 114907, 3992	35	854	16792	2.80897	0.979873
GOTERM_BP_ALL	GO:0051093~negative regulation of developmental process	5	11.1111	0.060727	10769, 2064, 5909, 7869, 4488	35	739	16792	3.24609	0.980133
GOTERM_BP_ALL	GO:0046394~carboxylic acid biosynthetic process	3	6.66667	0.0982659	240, 55301, 3992	35	262	16792	5.49357	0.980182
GOTERM_BP_ALL	GO:0045665~negative regulation of neuron differentiation	3	6.66667	0.0579923	10769, 5909, 7869	35	193	16792	7.45759	0.980425
GOTERM_BP_ALL	GO:0044272~sulfur compound biosynthetic process	3	6.66667	0.0639305	2940, 2939, 6482	35	204	16792	7.05546	0.980466
GOTERM_BP_ALL	GO:0046456~icosanoid biosynthetic process	2	4.44444	0.0872808	240, 3992	35	45	16792	21.3232	0.980545
GOTERM_BP_ALL	GO:0065008~regulation of biological quality	12	26.6667	0.0859356	3972, 10769, 7980, 2273, 4128, 7869, 5836, 3814, 55602, 953, 8613, 10079	35	3548	16792	1.62268	0.981949
GOTERM_BP_ALL	GO:0044710~single-organism metabolic process	13	28.8889	0.0979021	2064, 2939, 240, 4128, 6545, 55301, 3814, 8613, 3992, 3972, 2940, 5836, 6482	35	4063	16792	1.53508	0.982189
GOTERM_BP_ALL	GO:0016049~cell growth	4	8.88889	0.0574828	2064, 2273, 7869, 55602	35	436	16792	4.40157	0.983666
GOTERM_BP_ALL	GO:0060443~mammary gland morphogenesis	2	4.44444	0.0854241	1999, 4488	35	44	16792	21.8078	0.984035
GOTERM_BP_ALL	GO:0006629~lipid metabolic process	7	15.5556	0.048423	3972, 2064, 240, 55301, 6482, 3992, 8613	35	1330	16792	2.52511	0.98407
GOTERM_BP_ALL	GO:0043436~oxoacid metabolic process	5	11.1111	0.0853984	240, 6545, 55301, 6482, 3992	35	831	16792	2.88671	0.986365
GOTERM_BP_ALL	GO:0044255~cellular lipid metabolic process	6	13.3333	0.0570262	2064, 240, 55301, 6482, 3992, 8613	35	1043	16792	2.75995	0.986712
GOTERM_BP_ALL	GO:0001558~regulation of cell growth	4	8.88889	0.0474412	2064, 2273, 7869, 55602	35	403	16792	4.762	0.987003
GOTERM_BP_ALL	GO:0072330~monocarboxylic acid biosynthetic process	3	6.66667	0.0543218	240, 55301, 3992	35	186	16792	7.73825	0.987311
GOTERM_BP_ALL	GO:0009719~response to endogenous stimulus	9	20	0.0105566	3972, 2791, 114335, 2064, 5909, 649, 114907, 3992, 4488	35	1548	16792	2.78937	0.988032
GOTERM_BP_ALL	GO:0045926~negative regulation of growth	3	6.66667	0.0846927	2273, 7869, 55602	35	240	16792	5.99714	0.988065
GOTERM_BP_ALL	GO:0044283~small molecule biosynthetic process	4	8.88889	0.0751906	3972, 240, 55301, 3992	35	488	16792	3.93255	0.988262
GOTERM_BP_ALL	GO:0019752~carboxylic acid metabolic process	5	11.1111	0.0839447	240, 6545, 55301, 6482, 3992	35	826	16792	2.90419	0.989645
GOTERM_BP_ALL	GO:0030308~negative regulation of cell growth	3	6.66667	0.0467564	2273, 7869, 55602	35	171	16792	8.41704	0.990028
GOTERM_BP_ALL	GO:0007267~cell-cell signaling	7	15.5556	0.0813433	3972, 10769, 114335, 7869, 3814, 3992, 8613	35	1517	16792	2.21384	0.990095
GOTERM_BP_ALL	GO:0030728~ovulation	2	4.44444	0.0455763	3972, 114335	35	23	16792	41.7193	0.992273
GOTERM_BP_ALL	GO:0042060~wound healing	5	11.1111	0.0231389	2064, 7980, 953, 8613, 4488	35	542	16792	4.42594	0.992412
GOTERM_BP_ALL	GO:1901685~glutathione derivative metabolic process	2	4.44444	0.0436374	2940, 2939	35	22	16792	43.6156	0.993745
GOTERM_BP_ALL	GO:1901687~glutathione derivative biosynthetic process	2	4.44444	0.0436374	2940, 2939	35	22	16792	43.6156	0.993745
GOTERM_BP_ALL	GO:0044711~single-organism biosynthetic process	8	17.7778	0.0161596	2940, 3972, 2939, 240, 55301, 6482, 3992, 8613	35	1340	16792	2.86431	0.993874
GOTERM_BP_ALL	GO:0044699~single-organism process	33	73.3333	0.0202213	2939, 240, 4128, 7869, 649, 8038, 3992, 8613, 79865, 8076, 2791, 114335, 391195, 2273, 55602, 1999, 4488, 2064, 6545, 5909, 55301, 3814, 953, 84901, 10079, 79980, 2940, 3972, 10769, 7980, 5836, 6482, 10144	35	13377	16792	1.18356	0.993971
GOTERM_BP_ALL	GO:0009611~response to wounding	5	11.1111	0.0409637	2064, 7980, 953, 8613, 4488	35	649	16792	3.69624	0.99466
GOTERM_BP_ALL	GO:0071495~cellular response to endogenous stimulus	8	17.7778	0.00854353	3972, 2791, 114335, 2064, 5909, 649, 114907, 4488	35	1185	16792	3.23896	0.995332
GOTERM_BP_ALL	GO:0045596~negative regulation of cell differentiation	5	11.1111	0.0392287	10769, 2064, 5909, 7869, 4488	35	640	16792	3.74821	0.996161
GOTERM_BP_ALL	GO:0031345~negative regulation of cell projection organization	3	6.66667	0.0382542	10769, 5909, 7869	35	153	16792	9.40728	0.997756
GOTERM_BP_ALL	GO:0006633~fatty acid biosynthetic process	3	6.66667	0.0346909	240, 55301, 3992	35	145	16792	9.92631	0.998182
GOTERM_BP_ALL	GO:0008610~lipid biosynthetic process	6	13.3333	0.00794597	3972, 240, 55301, 6482, 3992, 8613	35	624	16792	4.61319	0.999954
GOTERM_CC_ALL	GO:0005576~extracellular region	20	44.4444	0.00203016	2939, 240, 7869, 649, 93659, 3814, 94027, 953, 1082, 8038, 8613, 8076, 2940, 3972, 114335, 440533, 7980, 5836, 6482, 388588	41	4623	18224	1.92294	0.287789
GOTERM_CC_ALL	GO:0044421~extracellular region part	15	33.3333	0.031883	2939, 240, 7869, 649, 3814, 953, 8613, 8076, 2940, 3972, 114335, 7980, 5836, 6482, 388588	41	3878	18224	1.71927	0.93317
GOTERM_MF_ALL	GO:0005179~hormone activity	4	8.88889	0.00215835	3972, 114335, 94027, 1082	37	121	16881	15.0824	0.37429
GOTERM_MF_ALL	GO:0005102~receptor binding	9	20	0.0104657	3972, 114335, 2064, 7869, 649, 3814, 94027, 1082, 8613	37	1462	16881	2.80861	0.680663
GOTERM_MF_ALL	GO:0003824~catalytic activity	19	42.2222	0.0541706	2064, 2939, 240, 377007, 4128, 5909, 649, 55301, 114907, 953, 8038, 3992, 8613, 10079, 2940, 2791, 10769, 5836, 6482	37	6018	16881	1.44045	0.982198
GOTERM_MF_ALL	GO:0004364~glutathione transferase activity	2	4.44444	0.0720665	2940, 2939	37	35	16881	26.071	0.98271
INTERPRO	IPR001545:Gonadotropin, beta subunit	5	11.1111	3.46385e-09	3972, 114335, 93659, 94027, 1082	40	10	18559	231.988	1.90512e-07
INTERPRO	IPR018245:Gonadotropin, beta subunit, conserved site	5	11.1111	2.08145e-09	3972, 114335, 93659, 94027, 1082	40	9	18559	257.764	2.28959e-07
INTERPRO	IPR006208:Cystine knot	5	11.1111	2.97493e-08	3972, 114335, 93659, 94027, 1082	40	16	18559	144.992	1.09081e-06
INTERPRO	IPR003080:Glutathione S-transferase, alpha class	2	4.44444	0.0104641	2940, 2939	40	5	18559	185.59	0.251196
INTERPRO	IPR004045:Glutathione S-transferase, N-terminal	2	4.44444	0.0532602	2940, 2939	40	26	18559	35.6904	0.63337
INTERPRO	IPR004046:Glutathione S-transferase, C-terminal	2	4.44444	0.0472588	2940, 2939	40	23	18559	40.3457	0.655294
INTERPRO	IPR010987:Glutathione S-transferase, C-terminal-like	2	4.44444	0.0827191	2940, 2939	40	41	18559	22.6329	0.742515
KEGG_PATHWAY	hsa00982:Drug metabolism - cytochrome P450	3	6.66667	0.0131891	2940, 2939, 4128	19	68	6910	16.0449	0.610408
KEGG_PATHWAY	hsa04726:Serotonergic synapse	3	6.66667	0.0330915	2791, 240, 4128	19	111	6910	9.8293	0.697183
REACTOME_PATHWAY	R-HSA-156590:R-HSA-156590	2	4.44444	0.0566581	2940, 2939	23	24	9075	32.8804	0.986649
UCSC_TFBS	CP2	20	44.4444	0.0862403	57722, 2064, 4128, 5909, 7869, 649, 93659, 94027, 1082, 84901, 441951, 8038, 3992, 8613, 79980, 3972, 114335, 2273, 1999, 10144	45	6703	20726	1.37424	0.981094
UCSC_TFBS	PPARA	26	57.7778	0.083553	57722, 240, 4128, 377007, 7869, 649, 149047, 114907, 8038, 3992, 79865, 391195, 2273, 55602, 1999, 2064, 5909, 93659, 1082, 84901, 79980, 2940, 3972, 10769, 440533, 10144	45	9391	20726	1.27516	0.994016
UCSC_TFBS	AP4	30	66.6667	0.0793694	57722, 2939, 240, 377007, 4128, 7869, 649, 114907, 94027, 8038, 3992, 79865, 2791, 114335, 2273, 55602, 1999, 2064, 5909, 6545, 93659, 3814, 1082, 10079, 79980, 3972, 7980, 5836, 10144, 388588	45	11244	20726	1.22886	0.999309
UCSC_TFBS	CEBPA	16	35.5556	0.0665419	57722, 649, 93659, 114907, 953, 1082, 8038, 8613, 79980, 8076, 3972, 2791, 2273, 5836, 55602, 10144	45	4807	20726	1.53302	0.999995
UP_KEYWORDS	Hormone	5	11.1111	3.78464e-05	3972, 114335, 93659, 94027, 1082	42	95	20581	25.7907	0.0046067
UP_KEYWORDS	Disulfide bond	18	40	0.000151486	57722, 2064, 7869, 649, 93659, 94027, 1082, 953, 8038, 79865, 8076, 3972, 114335, 440533, 7980, 391195, 6482, 388588	42	3434	20581	2.56856	0.00919879
UP_KEYWORDS	Secreted	13	28.8889	0.000314702	3972, 114335, 440533, 7980, 7869, 93659, 649, 3814, 6482, 94027, 1082, 8038, 8076	42	1965	20581	3.24189	0.0127183
UP_KEYWORDS	Glycoprotein	20	44.4444	0.00049971	57722, 2064, 6545, 7869, 649, 93659, 94027, 1082, 953, 8038, 8613, 79865, 8076, 3972, 114335, 440533, 7980, 391195, 283897, 6482	42	4551	20581	2.15348	0.0151293
UP_KEYWORDS	Polymorphism	33	73.3333	0.00704754	57722, 2939, 240, 4128, 7869, 649, 114907, 8038, 3992, 79865, 8076, 114335, 391195, 2273, 1999, 4488, 2064, 6545, 5909, 93659, 3814, 953, 1082, 84901, 2940, 3972, 10769, 440533, 7980, 5836, 6482, 10144, 388588	42	12043	20581	1.34275	0.158499
UP_KEYWORDS	Signal	16	35.5556	0.0111844	57722, 2064, 7869, 649, 93659, 3814, 94027, 1082, 8038, 3992, 79865, 8076, 3972, 114335, 440533, 7980	42	4160	20581	1.88471	0.204432
UP_KEYWORDS	Hypogonadotropic hypogonadism	2	4.44444	0.0524496	3972, 3814	42	27	20581	36.2981	0.608969
UP_KEYWORDS	Disease mutation	10	22.2222	0.0601365	3972, 2273, 4128, 5836, 649, 114907, 3814, 953, 8076, 4488	42	2550	20581	1.92166	0.611637
UP_KEYWORDS	Fatty acid biosynthesis	2	4.44444	0.098615	55301, 3992	42	52	20581	18.8471	0.622558
UP_KEYWORDS	Golgi apparatus	5	11.1111	0.0771331	5909, 649, 6482, 8613, 10079	42	812	20581	3.01739	0.624425
UP_KEYWORDS	Osteogenesis	2	4.44444	0.0711862	649, 4488	42	37	20581	26.4878	0.632502
UP_KEYWORDS	Immunoglobulin domain	4	8.88889	0.094459	57722, 440533, 7869, 79865	42	546	20581	3.58992	0.635331
UP_KEYWORDS	Pharmaceutical	2	4.44444	0.0895611	93659, 1082	42	47	20581	20.8521	0.646772
UP_SEQ_FEATURE	chain:Choriogonadotropin subunit beta	3	6.66667	2.43836e-05	93659, 94027, 1082	42	4	20063	358.268	0.0036995
UP_SEQ_FEATURE	glycosylation site:N-linked (GlcNAc...)	19	42.2222	0.000856952	57722, 2064, 6545, 7869, 649, 93659, 94027, 1082, 953, 8038, 8613, 79865, 8076, 3972, 114335, 440533, 7980, 391195, 6482	42	4234	20063	2.14363	0.063079
UP_SEQ_FEATURE	disulfide bond	15	33.3333	0.00133882	57722, 2064, 7869, 649, 93659, 94027, 1082, 8038, 79865, 3972, 114335, 440533, 7980, 391195, 6482	42	2917	20063	2.45641	0.0656263
UP_SEQ_FEATURE	signal peptide	15	33.3333	0.00497334	57722, 2064, 7869, 649, 93659, 3814, 94027, 1082, 8038, 79865, 8076, 3972, 114335, 440533, 7980	42	3346	20063	2.14147	0.172593
UP_SEQ_FEATURE	glycosylation site:O-linked (GalNAc...)	3	6.66667	0.0167841	93659, 94027, 1082	42	97	20063	14.7739	0.402242
UP_SEQ_FEATURE	sequence variant	33	73.3333	0.022269	57722, 2939, 240, 4128, 7869, 649, 114907, 94027, 8038, 3992, 79865, 8076, 114335, 391195, 2273, 1999, 4488, 2064, 6545, 5909, 93659, 3814, 953, 1082, 84901, 2940, 3972, 10769, 440533, 7980, 5836, 6482, 10144	42	12443	20063	1.26688	0.434772
UP_SEQ_FEATURE	domain:GST N-terminal	2	4.44444	0.045985	2940, 2939	42	23	20063	41.5383	0.640204
UP_SEQ_FEATURE	domain:GST C-terminal	2	4.44444	0.0729588	2940, 2939	42	37	20063	25.8211	0.762927
UP_TISSUE	Placenta	19	42.2222	3.71625e-05	2064, 4128, 6545, 55301, 649, 93659, 3814, 94027, 953, 1082, 8038, 8613, 79865, 2940, 440533, 7980, 5836, 6482, 1999	38	3558	18912	2.65767	0.00178224
UP_TISSUE	Esophagus	2	4.44444	0.0571004	2273, 79980	38	30	18912	33.1789	0.756123

## Sheet: M3 - Magenta
Category	Term	Count	%	P value	Genes	List Total	Pop Hits	Pop Total	Fold Enrichment	pFDR value
GOTERM_BP_ALL	GO:2000116~regulation of cysteine-type endopeptidase activity	3	7.31707	0.0639765	54475, 3491, 1490	32	224	16792	7.0279	0.88132
GOTERM_BP_ALL	GO:0072593~reactive oxygen species metabolic process	3	7.31707	0.0629782	4846, 3491, 1490	32	222	16792	7.09122	0.883939
GOTERM_BP_ALL	GO:0003007~heart morphogenesis	3	7.31707	0.0670039	3491, 9249, 1942	32	230	16792	6.84457	0.886781
GOTERM_BP_ALL	GO:0003179~heart valve morphogenesis	2	4.87805	0.0626883	3491, 1942	32	35	16792	29.9857	0.889522
GOTERM_BP_ALL	GO:0003170~heart valve development	2	4.87805	0.0696057	3491, 1942	32	39	16792	26.9103	0.890244
GOTERM_BP_ALL	GO:0043085~positive regulation of catalytic activity	7	17.0732	0.0623505	4616, 4846, 3491, 1490, 79774, 85360, 1942	32	1559	16792	2.35616	0.894945
GOTERM_BP_ALL	GO:0008219~cell death	8	19.5122	0.0619774	4616, 64975, 54475, 4846, 3491, 1490, 84707, 1942	32	1958	16792	2.14402	0.900262
GOTERM_BP_ALL	GO:0048523~negative regulation of cellular process	13	31.7073	0.0752037	4616, 54475, 26056, 4846, 3491, 43, 1500, 1490, 868, 2114, 4345, 9249, 1942	32	4300	16792	1.58645	0.903278
GOTERM_BP_ALL	GO:0048514~blood vessel morphogenesis	4	9.7561	0.0610328	4846, 3491, 1490, 1942	32	491	16792	4.27495	0.90345
GOTERM_BP_ALL	GO:0048646~anatomical structure formation involved in morphogenesis	6	14.6341	0.0576667	54475, 4846, 3491, 1490, 2114, 1942	32	1151	16792	2.73545	0.904355
GOTERM_BP_ALL	GO:0050790~regulation of catalytic activity	9	21.9512	0.059612	4616, 54475, 4846, 3491, 1490, 868, 79774, 85360, 1942	32	2357	16792	2.00371	0.904904
GOTERM_BP_ALL	GO:0003171~atrioventricular valve development	2	4.87805	0.0434079	3491, 1942	32	24	16792	43.7292	0.905921
GOTERM_BP_ALL	GO:0048705~skeletal system morphogenesis	3	7.31707	0.0575872	54475, 1490, 9249	32	211	16792	7.4609	0.911247
GOTERM_BP_ALL	GO:0007267~cell-cell signaling	7	17.0732	0.0559051	54475, 26056, 3491, 43, 1500, 1490, 1942	32	1517	16792	2.42139	0.911971
GOTERM_BP_ALL	GO:0010941~regulation of cell death	7	17.0732	0.0547268	4616, 54475, 4846, 3491, 1490, 84707, 1942	32	1509	16792	2.43423	0.914762
GOTERM_BP_ALL	GO:0060548~negative regulation of cell death	5	12.1951	0.0811253	54475, 4846, 3491, 1490, 1942	32	897	16792	2.92503	0.915217
GOTERM_BP_ALL	GO:0030323~respiratory tube development	3	7.31707	0.0433656	1717, 4846, 1490	32	180	16792	8.74583	0.915297
GOTERM_BP_ALL	GO:0043067~regulation of programmed cell death	7	17.0732	0.0418031	4616, 54475, 4846, 3491, 1490, 84707, 1942	32	1413	16792	2.59961	0.917169
GOTERM_BP_ALL	GO:0060541~respiratory system development	3	7.31707	0.0537759	1717, 4846, 1490	32	203	16792	7.75493	0.91856
GOTERM_BP_ALL	GO:0012501~programmed cell death	8	19.5122	0.0482212	4616, 64975, 54475, 4846, 3491, 1490, 84707, 1942	32	1852	16792	2.26674	0.91975
GOTERM_BP_ALL	GO:0009966~regulation of signal transduction	10	24.3902	0.0530556	4616, 54475, 4846, 3491, 1500, 1490, 868, 9249, 85360, 1942	32	2728	16792	1.92357	0.923349
GOTERM_BP_ALL	GO:0051336~regulation of hydrolase activity	6	14.6341	0.0959447	54475, 4846, 3491, 1490, 79774, 85360	32	1337	16792	2.3549	0.923782
GOTERM_BP_ALL	GO:0044699~single-organism process	29	70.7317	0.0988433	57348, 868, 57228, 79689, 9249, 4616, 9123, 54475, 57134, 1583, 43, 6990, 1500, 84707, 4345, 26225, 143888, 26056, 4846, 10867, 1942, 85360, 1717, 64975, 3491, 1490, 2114, 10930, 4245	32	13377	16792	1.13761	0.925868
GOTERM_BP_ALL	GO:0043009~chordate embryonic development	4	9.7561	0.0892594	54475, 4846, 3491, 4245	32	577	16792	3.63778	0.925952
GOTERM_BP_ALL	GO:0006066~alcohol metabolic process	3	7.31707	0.0950997	1717, 1583, 9249	32	282	16792	5.58245	0.926065
GOTERM_BP_ALL	GO:0030324~lung development	3	7.31707	0.0416424	1717, 4846, 1490	32	176	16792	8.9446	0.926114
GOTERM_BP_ALL	GO:0009792~embryo development ending in birth or egg hatching	4	9.7561	0.0914079	54475, 4846, 3491, 4245	32	583	16792	3.60034	0.926428
GOTERM_BP_ALL	GO:0009987~cellular process	32	78.0488	0.0936346	57348, 868, 57228, 79689, 9249, 4616, 9123, 54475, 57134, 1583, 43, 6990, 1500, 90843, 84707, 4345, 60559, 26225, 143888, 26056, 4846, 10867, 85360, 1942, 64975, 1717, 3491, 1490, 2114, 10930, 4245, 79774	32	15558	16792	1.07932	0.92706
GOTERM_BP_ALL	GO:0043281~regulation of cysteine-type endopeptidase activity involved in apoptotic process	3	7.31707	0.0523713	54475, 3491, 1490	32	200	16792	7.87125	0.928341
GOTERM_BP_ALL	GO:0007157~heterophilic cell-cell adhesion via plasma membrane cell adhesion molecules	2	4.87805	0.0883748	57228, 4345	32	50	16792	20.99	0.928347
GOTERM_BP_ALL	GO:0042981~regulation of apoptotic process	7	17.0732	0.0402225	4616, 54475, 4846, 3491, 1490, 84707, 1942	32	1400	16792	2.62375	0.929129
GOTERM_BP_ALL	GO:0022610~biological adhesion	8	19.5122	0.0327414	57348, 3491, 43, 1500, 1490, 57228, 4345, 1942	32	1705	16792	2.46217	0.934035
GOTERM_BP_ALL	GO:0001525~angiogenesis	4	9.7561	0.0399218	4846, 3491, 1490, 1942	32	413	16792	5.08232	0.937502
GOTERM_BP_ALL	GO:0009790~embryo development	6	14.6341	0.0290795	54475, 4846, 3491, 2114, 4245, 1942	32	954	16792	3.30031	0.938012
GOTERM_BP_ALL	GO:0003181~atrioventricular valve morphogenesis	2	4.87805	0.0380833	3491, 1942	32	21	16792	49.9762	0.93906
GOTERM_BP_ALL	GO:0001944~vasculature development	5	12.1951	0.0249294	1717, 4846, 3491, 1490, 1942	32	610	16792	4.30123	0.939881
GOTERM_BP_ALL	GO:0001701~in utero embryonic development	4	9.7561	0.0226945	54475, 4846, 3491, 4245	32	331	16792	6.34139	0.939922
GOTERM_BP_ALL	GO:0001568~blood vessel development	5	12.1951	0.0206876	1717, 4846, 3491, 1490, 1942	32	576	16792	4.55512	0.941886
GOTERM_BP_ALL	GO:0007155~cell adhesion	8	19.5122	0.0321938	57348, 3491, 43, 1500, 1490, 57228, 4345, 1942	32	1699	16792	2.47087	0.94292
GOTERM_BP_ALL	GO:0006915~apoptotic process	8	19.5122	0.0367546	4616, 64975, 54475, 4846, 3491, 1490, 84707, 1942	32	1747	16792	2.40298	0.943133
GOTERM_BP_ALL	GO:0072358~cardiovascular system development	6	14.6341	0.0280568	1717, 4846, 3491, 1490, 9249, 1942	32	945	16792	3.33175	0.945256
GOTERM_BP_ALL	GO:0072359~circulatory system development	6	14.6341	0.0280568	1717, 4846, 3491, 1490, 9249, 1942	32	945	16792	3.33175	0.945256
GOTERM_BP_ALL	GO:0023057~negative regulation of signaling	7	17.0732	0.0196287	54475, 26056, 4846, 43, 1500, 868, 9249	32	1186	16792	3.09718	0.951951
GOTERM_BP_ALL	GO:0010648~negative regulation of cell communication	7	17.0732	0.0193347	54475, 26056, 4846, 43, 1500, 868, 9249	32	1182	16792	3.10766	0.96718
GOTERM_BP_ALL	GO:0031589~cell-substrate adhesion	4	9.7561	0.0184793	57348, 3491, 1490, 1942	32	306	16792	6.85948	0.977811
GOTERM_BP_ALL	GO:0023051~regulation of signaling	12	29.2683	0.0174591	4616, 54475, 26056, 4846, 3491, 43, 1500, 1490, 868, 9249, 85360, 1942	32	3070	16792	2.05114	0.986637
GOTERM_BP_ALL	GO:0044763~single-organism cellular process	29	70.7317	0.0174451	57348, 868, 57228, 79689, 9249, 4616, 9123, 54475, 57134, 1583, 43, 6990, 1500, 84707, 4345, 26225, 143888, 26056, 4846, 10867, 1942, 85360, 1717, 64975, 3491, 1490, 2114, 10930, 4245	32	12256	16792	1.24166	0.995437
GOTERM_BP_ALL	GO:0010646~regulation of cell communication	12	29.2683	0.0155154	4616, 54475, 26056, 4846, 3491, 43, 1500, 1490, 868, 9249, 85360, 1942	32	3020	16792	2.0851	0.998314
GOTERM_BP_ALL	GO:0001501~skeletal system development	5	12.1951	0.0120731	54475, 3491, 1490, 2114, 9249	32	490	16792	5.35459	0.999413
GOTERM_BP_ALL	GO:0044710~single-organism metabolic process	15	36.5854	0.00850617	4846, 79689, 1942, 9249, 9123, 4616, 1717, 57134, 1583, 3491, 43, 1490, 143888, 10930, 4245	32	4063	16792	1.9373	0.999971
GOTERM_CC_ALL	GO:0031090~organelle membrane	13	31.7073	0.00155257	57348, 26056, 4846, 57228, 79689, 9249, 9123, 64975, 1717, 57134, 1583, 60559, 4245	34	2646	18224	2.63341	0.26139
GOTERM_CC_ALL	GO:0012505~endomembrane system	14	34.1463	0.0137346	57348, 26056, 4846, 79689, 9249, 9123, 1717, 57134, 43, 1490, 60559, 143888, 4245, 79774	34	3878	18224	1.93502	0.740345
GOTERM_CC_ALL	GO:0071944~cell periphery	15	36.5854	0.0662779	57348, 4846, 10867, 868, 57228, 79689, 1942, 9249, 9123, 43, 1500, 1490, 2114, 4345, 402415	34	5256	18224	1.52968	0.812044
GOTERM_CC_ALL	GO:0000139~Golgi membrane	5	12.1951	0.0363785	57134, 26056, 4846, 79689, 4245	34	699	18224	3.83405	0.835775
GOTERM_CC_ALL	GO:0016020~membrane	23	56.0976	0.0629154	26056, 57348, 4846, 10867, 868, 57228, 79689, 10994, 1942, 9249, 9123, 1717, 64975, 57134, 1583, 43, 1500, 1490, 4345, 2114, 60559, 402415, 4245	34	9462	18224	1.3029	0.836379
GOTERM_CC_ALL	GO:0044431~Golgi apparatus part	5	12.1951	0.0803277	57134, 26056, 4846, 79689, 4245	34	910	18224	2.94505	0.837051
GOTERM_CC_ALL	GO:0005886~plasma membrane	15	36.5854	0.0561412	57348, 4846, 10867, 868, 57228, 79689, 1942, 9249, 9123, 43, 1500, 1490, 2114, 4345, 402415	34	5141	18224	1.5639	0.847075
GOTERM_CC_ALL	GO:0005794~Golgi apparatus	7	17.0732	0.0475245	57134, 26056, 4846, 43, 1490, 79689, 4245	34	1482	18224	2.53171	0.850273
GOTERM_CC_ALL	GO:0044459~plasma membrane part	9	21.9512	0.0936513	9123, 57348, 4846, 10867, 57228, 4345, 79689, 9249, 1942	34	2635	18224	1.83074	0.85302
GOTERM_CC_ALL	GO:0098588~bounding membrane of organelle	8	19.5122	0.0336198	1717, 57134, 57348, 26056, 4846, 79689, 4245, 9249	34	1742	18224	2.46154	0.891702
GOTERM_MF_ALL	GO:0005102~receptor binding	8	19.5122	0.0176733	3491, 1500, 1490, 868, 57228, 4345, 2114, 1942	33	1462	16881	2.79915	0.856814
GOTERM_MF_ALL	GO:0050839~cell adhesion molecule binding	5	12.1951	0.0107776	3491, 1500, 1490, 57228, 4345	33	461	16881	5.54822	0.905794
GOTERM_MF_ALL	GO:0016491~oxidoreductase activity	5	12.1951	0.0533435	1717, 4846, 1583, 79689, 9249	33	757	16881	3.37877	0.90838
GOTERM_MF_ALL	GO:0050840~extracellular matrix binding	2	4.87805	0.0958126	3491, 43	33	53	16881	19.3036	0.912807
GOTERM_MF_ALL	GO:0048037~cofactor binding	3	7.31707	0.0941819	1717, 4846, 10994	33	273	16881	5.62138	0.93249
GOTERM_MF_ALL	GO:0050661~NADP binding	2	4.87805	0.0871679	1717, 4846	33	48	16881	21.3144	0.941594
GOTERM_MF_ALL	GO:0005520~insulin-like growth factor binding	2	4.87805	0.0517815	3491, 1490	33	28	16881	36.539	0.944855
GOTERM_MF_ALL	GO:0016709~oxidoreductase activity, acting on paired donors, with incorporation or reduction of molecular oxygen, NAD(P)H as one donor, and incorporation of one atom of oxygen	2	4.87805	0.0784432	4846, 1583	33	43	16881	23.7928	0.948599
GOTERM_MF_ALL	GO:0050662~coenzyme binding	3	7.31707	0.0477966	1717, 4846, 10994	33	185	16881	8.29533	0.971532
INTERPRO	IPR006208:Cystine knot	2	4.87805	0.0297628	3491, 1490	36	16	18559	64.441	0.564345
INTERPRO	IPR000867:Insulin-like growth factor-binding protein, IGFBP	2	4.87805	0.037068	3491, 1490	36	20	18559	51.5528	0.564385
INTERPRO	IPR006207:Cystine knot, C-terminal	2	4.87805	0.0479257	3491, 1490	36	26	18559	39.656	0.593589
INTERPRO	IPR021156:Transcription elongation factor A-like/Brain expressed X-linked-like	2	4.87805	0.0260901	90843, 84707	36	14	18559	73.6468	0.620666
INTERPRO	IPR012395:IGFBP-related, CNN	2	4.87805	0.0093949	3491, 1490	36	5	18559	206.211	0.645952
INTERPRO	IPR017891:Insulin-like growth factor binding protein, N-terminal, Cys-rich conserved site	2	4.87805	0.0205556	3491, 1490	36	11	18559	93.7323	0.680929
INTERPRO	IPR001007:von Willebrand factor, type C	2	4.87805	0.0745522	3491, 1490	36	41	18559	25.1477	0.704032
REACTOME_PATHWAY	R-HSA-5218920:R-HSA-5218920	2	4.87805	0.0530038	4846, 1500	18	29	9075	34.7701	0.672554
REACTOME_PATHWAY	R-HSA-422085:R-HSA-422085	2	4.87805	0.0314002	43, 60559	18	17	9075	59.3137	0.729654
UCSC_TFBS	MZF1	23	56.0976	0.0410816	26056, 57348, 4846, 10867, 58489, 84848, 868, 57228, 10994, 1942, 85360, 9249, 1717, 131583, 1583, 1500, 283120, 90843, 1490, 26225, 26040, 4245, 79774	41	8328	20726	1.39611	0.975066
UCSC_TFBS	NFE2	17	41.4634	0.0877064	26056, 4846, 10867, 868, 10994, 1942, 85360, 9249, 4616, 57134, 1583, 1500, 283120, 1490, 2114, 84707, 26040	41	5995	20726	1.43348	0.995416
UCSC_TFBS	TAL1BETAE47	16	39.0244	0.0340384	651302, 10867, 868, 57228, 10994, 1942, 85360, 4616, 54475, 64975, 57134, 131583, 3491, 283120, 2114, 26040	41	4889	20726	1.65437	0.997746
UP_KEYWORDS	Golgi apparatus	5	12.1951	0.0567775	57134, 26056, 4846, 79689, 4245	38	812	20581	3.33501	0.74234
UP_KEYWORDS	Heme	3	7.31707	0.0234856	4846, 1583, 79689	38	132	20581	12.3092	0.748023
UP_KEYWORDS	Cell adhesion	4	9.7561	0.0543331	57348, 3491, 1500, 1490	38	479	20581	4.5228	0.802117
UP_KEYWORDS	Cholesterol metabolism	2	4.87805	0.0976071	1717, 1583	38	57	20581	19.0037	0.817677
UP_KEYWORDS	Membrane	19	46.3415	0.085821	26056, 57348, 4846, 10867, 57228, 79689, 10994, 1942, 9249, 9123, 1717, 57134, 1583, 43, 1500, 4345, 60559, 402415, 4245	38	7494	20581	1.37317	0.823557
UP_KEYWORDS	NADP	3	7.31707	0.0440041	1717, 4846, 9249	38	186	20581	8.73557	0.82449
UP_KEYWORDS	Oxidoreductase	5	12.1951	0.019984	1717, 4846, 1583, 79689, 9249	38	582	20581	4.65297	0.903828
UP_SEQ_FEATURE	domain:CTCK	2	4.87805	0.0451251	3491, 1490	38	25	20063	42.2379	0.72298
UP_SEQ_FEATURE	domain:TSP type-1	2	4.87805	0.0380407	3491, 1490	38	21	20063	50.2832	0.740166
UP_SEQ_FEATURE	domain:IGFBP N-terminal	2	4.87805	0.0362616	3491, 1490	38	20	20063	52.7974	0.819376
UP_SEQ_FEATURE	region of interest:Heparin-binding	2	4.87805	0.0362616	3491, 1490	38	20	20063	52.7974	0.819376
UP_SEQ_FEATURE	metal ion-binding site:Iron (heme axial ligand)	3	7.31707	0.0143482	4846, 1583, 79689	38	99	20063	15.9992	0.865857
UP_SEQ_FEATURE	domain:VWFC	2	4.87805	0.0326938	3491, 1490	38	18	20063	58.6637	0.900758
UP_TISSUE	Placenta	16	39.0244	0.00127988	54475, 57348, 4846, 3491, 1583, 6990, 1500, 58489, 1490, 2114, 26225, 143888, 402415, 10994, 4245, 85360	37	3558	18912	2.29853	0.0680147
UP_TISSUE	Pancreas	6	14.6341	0.0542851	131583, 10867, 60559, 10930, 10994, 79774	37	1092	18912	2.80843	0.78452

## Sheet: M4 - Turquoise
Category	Term	Count	%	P value	Genes	List Total	Pop Hits	Pop Total	Fold Enrichment	pFDR value
CHROMOSOME	1	94	13.0014	0.0117784	3725, 9453, 127544, 11221, 10209, 2582, 115572, 126917, 284613, 25798, 3283, 90231, 57822, 51278, 6491, 54855, 57035, 388692, 533, 481, 3925, 65018, 126969, 2153, 3151, 259266, 50848, 50717, 205, 7832, 7780, 55194, 80232, 148413, 8682, 51097, 51478, 3918, 440689, 56893, 3914, 4751, 25874, 9019, 11080, 2058, 5142, 6301, 2629, 199870, 6536, 3898, 116461, 57111, 6707, 6790, 9903, 148304, 1647, 79971…	723	3500	34285	1.27358	0.247504
CHROMOSOME	4	41	5.67082	0.0858601	3148, 55728, 64151, 22998, 10874, 55132, 1915, 8842, 2195, 80144, 100093630, 51088, 23231, 6002, 2028, 10733, 55153, 3576, 23022, 22824, 302, 6622, 890, 303, 2920, 3015, 4487, 3329, 9232, 353322, 145781, 201965, 7884, 3021, 79966, 118429, 255520, 152816, 57291, 4085, 84525	723	1513	34285	1.28502	0.659473
GOTERM_BP_ALL	GO:0007049~cell cycle	140	19.3638	7.28049e-20	2146, 84930, 29127, 3280, 332, 7298, 8318, 22974, 387103, 6491, 56241, 5017, 27338, 3925, 29128, 9656, 1894, 81620, 23645, 3552, 7405, 26255, 1906, 8682, 9735, 7884, 1719, 11339, 51765, 81617, 11144, 79019, 9055, 201254, 4609, 81610, 11130, 51203, 113130, 22995, 6500, 9903, 1843, 55165, 1647, 1649, 10112, 5962, 58480, 10733, 1845, 5427, 23594, 4172, 4175, 4174, 890, 55872, 4176, 3833, 1111, 1063,…	637	1672	16792	2.20727	2.43678e-16
GOTERM_BP_ALL	GO:0000278~mitotic cell cycle	100	13.8313	3.83456e-20	2146, 84930, 64151, 3280, 29127, 7298, 332, 8318, 22974, 983, 387103, 6491, 5017, 27338, 3925, 9493, 9656, 259266, 11040, 81620, 7832, 3398, 3552, 6502, 1906, 7311, 9735, 28984, 1719, 9212, 2669, 11339, 440, 51765, 4751, 83852, 9787, 9055, 4085, 201254, 11130, 11200, 81610, 1956, 4739, 51203, 113130, 51659, 22995, 6500, 1499, 9903, 6790, 1843, 1033, 55165, 55835, 1030, 1647, 5111, 10112, 7272, 59…	637	968	16792	2.72325	2.56685e-16
GOTERM_BP_ALL	GO:1903047~mitotic cell cycle process	94	13.0014	1.44884e-19	2146, 84930, 64151, 29127, 7298, 332, 8318, 22974, 983, 387103, 6491, 27338, 9493, 3925, 9656, 259266, 81620, 11040, 7832, 3398, 3552, 6502, 1906, 7311, 9735, 28984, 1719, 9212, 2669, 11339, 4751, 83852, 9787, 4085, 9055, 201254, 81610, 11130, 11200, 1956, 4739, 113130, 51203, 51659, 22995, 6790, 9903, 6500, 1843, 1033, 1030, 55835, 55165, 1647, 5111, 7272, 5962, 10112, 58480, 10733, 23594, 5427,…	637	890	16792	2.7842	3.23285e-16
GOTERM_BP_ALL	GO:0051726~regulation of cell cycle	99	13.6929	2.1989e-19	2146, 3725, 29950, 84930, 3280, 29127, 332, 8318, 22974, 3623, 983, 3726, 10755, 6491, 56241, 5017, 388, 9493, 9656, 259266, 3576, 1894, 11040, 81620, 580, 7832, 23645, 3398, 64061, 51053, 3552, 7405, 6502, 1906, 7311, 9735, 28984, 9212, 440, 4751, 7128, 2113, 9787, 81617, 4085, 23411, 4609, 11130, 11200, 81610, 1956, 51203, 113130, 9768, 51754, 6500, 1499, 9903, 6790, 1843, 1033, 55835, 1030, 16…	637	976	16792	2.67392	3.67986e-16
GOTERM_BP_ALL	GO:0022402~cell cycle process	120	16.5975	9.77792e-19	2146, 84930, 29127, 332, 7298, 8318, 22974, 387103, 6491, 5017, 56241, 27338, 3925, 9656, 1894, 81620, 23645, 3552, 7405, 26255, 1906, 9735, 8682, 7884, 1719, 11339, 81617, 11144, 79019, 9055, 201254, 4609, 81610, 11130, 113130, 51203, 22995, 9903, 6500, 1843, 55165, 1647, 1649, 5962, 10112, 58480, 10733, 23594, 5427, 4172, 4175, 4174, 890, 55872, 4176, 3833, 1111, 1063, 26271, 3014, 4171, 9232, …	637	1357	16792	2.33112	1.30907e-15
GOTERM_BP_ALL	GO:0044770~cell cycle phase transition	67	9.26694	3.58267e-17	2146, 84930, 7298, 332, 8318, 22974, 983, 56241, 5017, 27338, 11040, 81620, 7832, 3398, 6502, 7311, 9735, 28984, 1719, 4751, 9787, 4085, 11200, 81610, 1956, 113130, 22995, 6790, 6500, 1843, 1033, 55835, 1030, 1647, 5111, 5962, 7272, 22809, 58480, 10733, 5427, 23594, 4172, 22822, 4175, 57472, 91607, 4174, 11065, 890, 4176, 1111, 7465, 1063, 26271, 4171, 54443, 3161, 994, 9134, 9133, 993, 8914, 991…	637	547	16792	3.22887	3.99706e-14
GOTERM_BP_ALL	GO:0044772~mitotic cell cycle phase transition	62	8.57538	1.73754e-15	2146, 84930, 7298, 332, 8318, 22974, 983, 27338, 11040, 81620, 7832, 3398, 6502, 7311, 9735, 28984, 1719, 4751, 9787, 4085, 11200, 1956, 113130, 22995, 6500, 6790, 1843, 1033, 55835, 1030, 1647, 5111, 5962, 7272, 58480, 10733, 5427, 23594, 4172, 22822, 4175, 57472, 91607, 4174, 890, 11065, 4176, 1111, 7465, 1063, 26271, 4171, 54443, 3161, 9134, 994, 9133, 993, 991, 898, 1163, 1164	637	514	16792	3.17974	1.69875e-12
GOTERM_BP_ALL	GO:0051301~cell division	62	8.57538	2.90029e-13	84930, 64151, 29127, 332, 847, 22974, 983, 10755, 387103, 80310, 56241, 388, 27338, 9493, 3925, 259266, 1894, 3552, 7405, 9735, 9212, 11339, 4751, 83852, 4085, 9055, 4609, 201254, 11200, 11130, 81610, 4739, 51203, 113130, 6790, 9903, 55165, 55835, 10112, 23097, 64762, 4174, 11065, 890, 3833, 7153, 7465, 1063, 26271, 54443, 9232, 994, 9181, 9134, 9133, 993, 8914, 991, 898, 1163, 1164, 896	637	575	16792	2.84241	2.42649e-10
GOTERM_BP_ALL	GO:0044843~cell cycle G1/S phase transition	38	5.25588	5.06369e-13	2146, 81610, 11200, 1956, 113130, 7298, 8318, 983, 6790, 1033, 56241, 1030, 55835, 1647, 5111, 5962, 58480, 5427, 23594, 4172, 4175, 57472, 91607, 4174, 11040, 81620, 7832, 4176, 3398, 26271, 6502, 4171, 7311, 28984, 1719, 9134, 993, 898	637	244	16792	4.10541	3.76629e-10
GOTERM_BP_ALL	GO:0000082~G1/S transition of mitotic cell cycle	36	4.97925	8.90616e-13	2146, 11200, 1956, 113130, 7298, 8318, 983, 6790, 1033, 1030, 55835, 1647, 5111, 5962, 58480, 5427, 23594, 4172, 57472, 91607, 4175, 4174, 11040, 81620, 7832, 4176, 3398, 26271, 6502, 4171, 7311, 28984, 1719, 9134, 993, 898	637	224	16792	4.2366	5.96182e-10
GOTERM_BP_ALL	GO:0007067~mitotic nuclear division	51	7.05394	1.66789e-12	84930, 64151, 29127, 332, 22974, 983, 387103, 27338, 9493, 259266, 3552, 1906, 9735, 28984, 9212, 11339, 2669, 4751, 83852, 9787, 4085, 9055, 201254, 11200, 11130, 81610, 4739, 51203, 113130, 6790, 9903, 1843, 55165, 7272, 890, 55872, 11065, 1111, 3833, 7465, 1063, 26271, 54443, 9232, 9181, 994, 9133, 993, 8914, 991, 6427	637	431	16792	3.11929	1.01499e-09
GOTERM_BP_ALL	GO:0007346~regulation of mitotic cell cycle	53	7.33057	1.94122e-11	2146, 3280, 332, 8318, 22974, 983, 5017, 9656, 11040, 7832, 3398, 3552, 1906, 7311, 9735, 28984, 440, 4751, 9787, 4085, 23411, 4609, 11200, 11130, 1956, 51203, 113130, 51754, 6790, 1499, 6500, 1843, 55835, 1030, 1647, 5111, 7272, 5962, 1845, 57472, 91607, 890, 11065, 1111, 7153, 1063, 26271, 54443, 994, 991, 150094, 1163, 1164	637	491	16792	2.84549	1.08288e-08
GOTERM_BP_ALL	GO:0000280~nuclear division	58	8.02213	4.99316e-11	84930, 64151, 29127, 332, 22974, 983, 387103, 27338, 9493, 259266, 201164, 11040, 3552, 1906, 26255, 9735, 28984, 9212, 2669, 11339, 4751, 83852, 11144, 9787, 4085, 9055, 201254, 11200, 11130, 81610, 4739, 51203, 113130, 6790, 9903, 1843, 55165, 7272, 11065, 55872, 890, 1111, 3833, 7153, 7465, 1063, 26271, 4487, 54443, 9232, 9181, 994, 9133, 993, 8914, 991, 6427, 1164	637	583	16792	2.62254	2.57109e-08
GOTERM_BP_ALL	GO:0048522~positive regulation of cellular process	255	35.2697	6.52252e-11	3725, 6775, 55840, 2002, 3280, 29127, 332, 1316, 2335, 8318, 154, 3726, 221937, 7168, 64393, 3927, 3925, 29128, 604, 2201, 57761, 8408, 23645, 1081, 5366, 3918, 7071, 6875, 3916, 10725, 84280, 2022, 123879, 4609, 1436, 10874, 1075, 57223, 6500, 1843, 3949, 7049, 1847, 58480, 10733, 1848, 1845, 9181, 7052, 116039, 150094, 1839, 6382, 2001, 7057, 29950, 847, 3623, 983, 8842, 80310, 10755, 9493, 650…	637	4744	16792	1.41696	3.11869e-08
GOTERM_BP_ALL	GO:0045787~positive regulation of cell cycle	41	5.67082	1.79536e-10	11200, 81610, 29127, 3280, 1956, 51203, 113130, 332, 8318, 983, 6790, 10755, 5017, 55835, 1647, 9493, 5111, 5962, 57018, 10733, 1845, 1894, 57472, 11065, 7832, 3398, 3552, 4487, 1906, 7311, 28984, 9212, 994, 2237, 440, 9787, 1163, 4085, 4609, 1164, 896	637	339	16792	3.18821	8.01209e-08
GOTERM_BP_ALL	GO:0048285~organelle fission	59	8.16044	2.13987e-10	84930, 64151, 29127, 332, 22974, 983, 387103, 27338, 9493, 65018, 259266, 201164, 11040, 3552, 1906, 26255, 9735, 28984, 9212, 2669, 11339, 4751, 83852, 11144, 9787, 4085, 9055, 201254, 11200, 11130, 81610, 4739, 51203, 113130, 6790, 9903, 1843, 55165, 7272, 11065, 55872, 890, 1111, 3833, 7153, 7465, 1063, 26271, 4487, 54443, 9232, 9181, 994, 9133, 993, 8914, 991, 6427, 1164	637	622	16792	2.50049	8.95268e-08
GOTERM_BP_ALL	GO:0033554~cellular response to stress	120	16.5975	2.59326e-10	2146, 3725, 1410, 5166, 8531, 84930, 7538, 3148, 3146, 8318, 37, 7168, 64393, 4929, 29128, 2150, 604, 116028, 9656, 57761, 1894, 8408, 8870, 22881, 23645, 3552, 7405, 1906, 5366, 8682, 1719, 7071, 51765, 55033, 11144, 201254, 4609, 113130, 2629, 9768, 9361, 3315, 6500, 10276, 121506, 1647, 1649, 58515, 7049, 29089, 7184, 1845, 5427, 890, 55872, 4176, 1111, 55170, 3014, 9232, 9181, 286257, 7057, 6…	637	1773	16792	1.78417	1.02114e-07
GOTERM_BP_ALL	GO:0010564~regulation of cell cycle process	56	7.7455	8.81008e-10	2146, 29127, 332, 8318, 22974, 983, 10755, 6491, 5017, 56241, 9493, 1894, 81620, 7832, 3398, 3552, 7405, 1906, 7311, 9735, 28984, 9212, 4751, 9787, 4085, 11200, 81610, 1956, 51203, 113130, 6790, 9903, 1499, 6500, 1843, 55835, 1030, 1647, 5111, 7272, 5962, 22809, 10733, 57472, 91607, 890, 11065, 1407, 1111, 1063, 26271, 4487, 54443, 994, 2237, 991	637	595	16792	2.48104	3.27637e-07
GOTERM_BP_ALL	GO:0032268~regulation of cellular protein metabolic process	144	19.917	2.24787e-09	2146, 3725, 1410, 1474, 8531, 84930, 7538, 10209, 3280, 3146, 332, 7298, 2335, 22974, 154, 1973, 27338, 58533, 29128, 2150, 25820, 604, 57761, 57162, 1894, 10140, 2651, 22881, 23645, 3552, 7405, 26255, 1906, 8682, 5366, 84334, 144233, 123879, 2022, 4609, 201254, 1436, 81610, 2629, 1075, 8651, 3315, 6500, 1843, 9775, 1647, 7049, 147372, 5962, 1847, 7184, 1848, 8189, 1845, 890, 55872, 1111, 26271, …	637	2346	16792	1.61807	7.91961e-07
GOTERM_BP_ALL	GO:0048518~positive regulation of biological process	270	37.3444	3.13461e-09	3725, 54101, 6775, 55840, 2002, 3280, 29127, 332, 1316, 2335, 8318, 154, 3726, 221937, 7168, 64393, 3927, 59342, 3925, 29128, 604, 2201, 57761, 8408, 23645, 1081, 5366, 3918, 7071, 1719, 5652, 6875, 3916, 10725, 84280, 2022, 123879, 4609, 1436, 10874, 1075, 57223, 6500, 1843, 3949, 7049, 1847, 58480, 7184, 10733, 1848, 1845, 9181, 27297, 7052, 116039, 150094, 1839, 6382, 2001, 7057, 29950, 847, 3…	637	5285	16792	1.34673	1.04915e-06
GOTERM_BP_ALL	GO:0051246~regulation of protein metabolic process	151	20.8852	3.29288e-09	2146, 3725, 1410, 1474, 8531, 84930, 7538, 10209, 3280, 3146, 332, 7298, 2335, 22974, 154, 1973, 27338, 58533, 29128, 2150, 25820, 604, 57761, 57162, 1894, 10140, 2651, 22881, 23645, 3552, 25976, 7405, 26255, 1906, 8682, 5366, 246778, 84334, 10148, 144233, 123879, 2022, 4609, 201254, 1436, 81610, 2629, 1075, 8651, 3315, 6500, 1843, 9775, 1647, 7049, 147372, 5962, 1847, 7184, 1848, 8189, 1845, 890…	637	2512	16792	1.5846	1.04964e-06
GOTERM_BP_ALL	GO:0008283~cell proliferation	120	16.5975	4.85973e-09	3725, 1195, 7538, 3148, 55840, 29127, 3280, 3146, 332, 7298, 2335, 22974, 3726, 6491, 5017, 7168, 3012, 29128, 10135, 2150, 604, 57162, 2018, 10140, 84133, 2651, 4036, 1385, 3552, 1081, 1906, 5366, 3918, 7071, 246778, 9921, 6875, 10148, 84280, 2022, 9055, 4609, 1178, 6752, 1436, 81610, 79977, 7049, 8549, 890, 4176, 5768, 1111, 1063, 3329, 3021, 994, 7052, 993, 991, 116039, 1839, 7057, 2001, 896, …	637	1861	16792	1.6998	1.47868e-06
GOTERM_BP_ALL	GO:0045786~negative regulation of cell cycle	46	6.36238	1.10436e-08	2146, 11200, 11130, 1956, 3623, 983, 6790, 1499, 1843, 1033, 56241, 5017, 55835, 1030, 388, 1647, 1649, 22809, 5111, 7272, 9656, 3576, 57472, 91607, 580, 11065, 7832, 890, 23645, 1111, 64061, 3398, 7153, 1063, 51053, 26271, 7311, 9735, 28984, 9212, 7128, 2113, 81617, 4085, 7057, 4609	637	470	16792	2.58002	3.21416e-06
GOTERM_BP_ALL	GO:0006260~DNA replication	34	4.70263	1.78891e-08	3725, 11200, 1956, 9768, 51659, 8318, 157777, 9361, 983, 5111, 116028, 23594, 5427, 4172, 4175, 81620, 4174, 580, 4176, 1111, 64061, 7153, 3159, 51053, 1854, 4171, 7884, 9134, 2237, 993, 8914, 898, 23411, 201254	637	290	16792	3.09061	4.60575e-06
GOTERM_BP_ALL	GO:0009888~tissue development	113	15.6293	1.75019e-08	2146, 3725, 1474, 1290, 8531, 54101, 7538, 9456, 3280, 7298, 2335, 37, 3726, 154, 6491, 2297, 5017, 7168, 10135, 2150, 1829, 2201, 90627, 84133, 2651, 22881, 1385, 25976, 1906, 282679, 23509, 5552, 3918, 7071, 6405, 6876, 64220, 3914, 2022, 4609, 1436, 81610, 57556, 1843, 79977, 79971, 7049, 5962, 1847, 1848, 1508, 8549, 6275, 22862, 1063, 2778, 84314, 152007, 7052, 150094, 116039, 1839, 6382, 84…	637	1756	16792	1.69636	4.6863e-06
GOTERM_BP_ALL	GO:0006259~DNA metabolic process	75	10.3734	1.72038e-08	3725, 2146, 3148, 3146, 7706, 7298, 8318, 983, 29128, 604, 116028, 9656, 3576, 201164, 81620, 580, 7832, 64061, 51053, 7405, 1854, 7311, 28984, 7884, 9212, 3183, 4751, 9314, 11144, 23411, 201254, 4609, 11200, 1956, 113130, 9768, 51659, 157777, 9361, 1499, 79977, 2697, 1843, 1647, 29089, 10635, 7083, 5111, 5427, 23594, 4172, 4175, 4174, 4176, 55775, 3838, 1111, 7153, 1063, 2778, 55170, 3159, 3014,…	637	995	16792	1.98702	4.79841e-06
GOTERM_BP_ALL	GO:0090068~positive regulation of cell cycle process	31	4.28769	2.63458e-08	81610, 11200, 29127, 113130, 51203, 332, 8318, 983, 6790, 10755, 55835, 1647, 9493, 5111, 5962, 10733, 1894, 57472, 7832, 11065, 3398, 3552, 4487, 1906, 7311, 28984, 9212, 994, 2237, 9787, 4085	637	251	16792	3.25575	6.53179e-06
GOTERM_BP_ALL	GO:0051247~positive regulation of protein metabolic process	100	13.8313	3.47813e-08	3725, 2146, 8531, 84930, 3280, 3146, 2335, 22974, 154, 27338, 29128, 2150, 25820, 604, 57761, 57162, 1894, 22881, 2651, 23645, 3552, 25976, 1906, 5366, 8682, 246778, 84334, 10148, 144233, 123879, 2022, 4609, 201254, 1436, 2629, 1075, 8651, 3315, 6500, 9775, 1647, 147372, 5962, 1847, 1848, 8189, 26271, 3329, 54205, 9181, 994, 152007, 991, 7057, 896, 127544, 3623, 983, 80310, 2192, 65018, 5134, 532…	637	1508	16792	1.74808	8.31519e-06
GOTERM_BP_ALL	GO:0000075~cell cycle checkpoint	29	4.01107	4.69508e-08	11130, 11200, 332, 8318, 6790, 983, 1843, 1030, 55835, 1647, 5111, 7272, 9656, 57472, 81620, 7832, 890, 1407, 1111, 7153, 1063, 3014, 7311, 8682, 9735, 28984, 9134, 9212, 4085	637	229	16792	3.3383	1.08375e-05
GOTERM_BP_ALL	GO:0007059~chromosome segregation	36	4.97925	5.41066e-08	81610, 11130, 64151, 29127, 51203, 113130, 332, 1499, 387103, 1843, 55165, 9493, 7272, 1894, 6732, 11065, 3833, 7153, 1063, 7405, 26255, 9735, 9232, 9212, 11339, 2669, 2237, 991, 4751, 83852, 11144, 9787, 79019, 9055, 4085, 201254	637	334	16792	2.84131	1.20729e-05
GOTERM_BP_ALL	GO:0010604~positive regulation of macromolecule metabolic process	161	22.2683	7.2329e-08	2146, 3725, 8531, 84930, 7538, 3148, 6775, 55840, 2002, 3146, 3280, 1316, 2335, 22974, 221937, 3726, 154, 2297, 27338, 4929, 10135, 29128, 2150, 25820, 604, 57761, 57162, 1894, 10140, 2651, 22881, 23645, 1385, 3552, 1081, 25976, 1906, 8682, 5366, 246778, 9921, 6875, 84334, 10148, 10725, 144233, 2022, 123879, 4609, 201254, 1436, 2629, 1075, 8651, 3315, 6500, 79977, 3949, 9775, 1647, 1649, 147372, …	637	2856	16792	1.48604	1.56183e-05
GOTERM_BP_ALL	GO:0035556~intracellular signal transduction	152	21.0235	7.94932e-08	2146, 3725, 1410, 8531, 84930, 7538, 6775, 29127, 3280, 3146, 2335, 22974, 154, 64393, 481, 3925, 29995, 2150, 8527, 604, 116028, 57761, 57162, 1894, 90627, 8870, 2651, 22881, 23645, 3552, 57211, 1906, 8682, 5366, 145781, 79156, 167359, 375133, 6875, 84334, 10725, 29984, 4609, 57153, 1436, 81610, 2629, 8651, 3315, 1438, 6500, 1843, 27314, 10276, 221079, 1647, 79971, 1649, 58515, 7049, 23589, 5962…	637	2657	16792	1.50805	1.66288e-05
GOTERM_BP_ALL	GO:0031325~positive regulation of cellular metabolic process	160	22.13	8.29536e-08	2146, 3725, 8531, 84930, 7538, 3148, 6775, 55840, 2002, 3146, 3280, 1316, 2335, 22974, 221937, 3726, 154, 2297, 27338, 4929, 10135, 29128, 2150, 25820, 604, 57761, 57162, 1894, 10140, 2651, 22881, 23645, 1385, 3552, 1081, 1906, 8682, 5366, 246778, 9921, 6875, 84334, 10725, 10148, 84280, 144233, 2022, 123879, 4609, 201254, 1436, 2629, 1075, 8651, 57223, 3315, 6500, 79977, 3949, 9775, 1647, 1649, 1…	637	2839	16792	1.48565	1.68269e-05
GOTERM_BP_ALL	GO:0042981~regulation of apoptotic process	93	12.8631	1.06915e-07	3725, 1410, 5166, 8531, 7538, 23204, 3148, 3146, 8535, 54556, 332, 847, 3623, 983, 6491, 388, 64393, 4929, 65018, 56259, 604, 5134, 5329, 1894, 8870, 11040, 580, 7832, 56891, 3552, 1385, 6502, 1906, 7311, 5366, 8682, 28984, 51330, 79156, 9212, 51765, 440, 162989, 9709, 8829, 84334, 7128, 9314, 2113, 2022, 123879, 4085, 23411, 4609, 1436, 11200, 1958, 1956, 1075, 9262, 83596, 3315, 6790, 1499, 184…	637	1400	16792	1.75113	2.10495e-05
GOTERM_BP_ALL	GO:0009719~response to endogenous stimulus	100	13.8313	1.2275e-07	3725, 2146, 1290, 5166, 7538, 3148, 9456, 3280, 3146, 2002, 7298, 3726, 2297, 4929, 533, 58533, 10135, 1829, 2201, 57761, 10140, 117155, 2651, 1081, 1385, 1906, 8682, 7071, 1719, 2022, 4609, 5142, 6752, 2629, 1915, 8651, 9361, 1843, 9775, 7049, 5962, 387914, 1508, 7184, 23089, 890, 4176, 2778, 23189, 3329, 3021, 9181, 490, 150094, 6382, 4005, 898, 7057, 6722, 847, 983, 10755, 80310, 8836, 9592, 3…	637	1548	16792	1.70291	2.34765e-05
GOTERM_BP_ALL	GO:0043067~regulation of programmed cell death	93	12.8631	1.63075e-07	3725, 1410, 5166, 8531, 7538, 23204, 3148, 3146, 8535, 54556, 332, 847, 3623, 983, 6491, 388, 64393, 4929, 65018, 56259, 604, 5134, 5329, 1894, 8870, 11040, 580, 7832, 56891, 3552, 1385, 6502, 1906, 7311, 5366, 8682, 28984, 51330, 79156, 9212, 51765, 440, 162989, 9709, 8829, 84334, 7128, 9314, 2113, 2022, 123879, 4085, 23411, 4609, 1436, 11200, 1958, 1956, 1075, 9262, 83596, 3315, 6790, 1499, 184…	637	1413	16792	1.73502	2.87266e-05
GOTERM_BP_ALL	GO:0006950~response to stress	195	26.971	1.6228e-07	3725, 1410, 10209, 2335, 8318, 79803, 37, 154, 7168, 64393, 29128, 604, 116028, 57761, 8870, 8408, 23645, 1588, 5366, 1719, 7071, 51765, 3916, 10725, 2022, 11080, 4609, 6752, 1436, 6500, 1843, 3949, 121506, 7049, 1848, 7184, 11343, 1845, 55872, 27297, 9181, 7052, 1839, 286257, 6382, 7057, 11221, 847, 983, 80310, 65018, 5329, 50848, 580, 302, 7832, 9308, 64061, 3398, 28985, 28984, 10663, 440, 8829…	637	3677	16792	1.39799	2.93591e-05
GOTERM_BP_ALL	GO:0012501~programmed cell death	114	15.7676	1.61368e-07	3725, 1410, 5166, 8531, 7538, 3148, 55840, 8535, 3146, 332, 22974, 6491, 64393, 4929, 604, 57761, 1894, 8870, 23645, 1385, 3552, 1906, 5366, 8682, 79156, 5552, 51765, 84334, 3916, 123879, 2022, 4609, 1178, 1436, 57556, 1075, 3315, 1843, 10276, 1647, 1649, 58515, 23095, 7184, 1848, 23097, 1508, 23089, 8565, 1111, 4171, 3329, 54205, 9181, 7052, 150094, 7057, 23204, 54556, 847, 3623, 983, 388, 65018…	637	1852	16792	1.62266	3.00051e-05
GOTERM_BP_ALL	GO:1901987~regulation of cell cycle phase transition	35	4.84094	1.94543e-07	2146, 11200, 81610, 1956, 113130, 332, 8318, 983, 6500, 6790, 1843, 56241, 1030, 5017, 55835, 1647, 22809, 5111, 5962, 7272, 57472, 91607, 7832, 890, 11065, 3398, 1063, 26271, 54443, 7311, 9735, 28984, 991, 9787, 4085	637	336	16792	2.74594	3.3391e-05
GOTERM_BP_ALL	GO:0010035~response to inorganic substance	43	5.94744	2.23166e-07	3725, 2146, 1410, 9456, 1373, 760, 1956, 2354, 9536, 10365, 847, 9361, 3726, 983, 1843, 80310, 8836, 10276, 9775, 388, 65018, 5111, 1894, 6622, 890, 7780, 3398, 1385, 3552, 1906, 3329, 51765, 4521, 8914, 468, 7128, 9314, 2113, 6382, 2353, 23411, 4609, 7057	637	469	16792	2.4169	3.73461e-05
GOTERM_BP_ALL	GO:0014070~response to organic cyclic compound	67	9.26694	2.37862e-07	3725, 2146, 1410, 7538, 3148, 9456, 2002, 3146, 7706, 7298, 847, 3726, 983, 4929, 10135, 1829, 57162, 7035, 117155, 7832, 9308, 1385, 25976, 6502, 1906, 5366, 8682, 1719, 440, 9314, 2113, 144233, 3181, 2022, 23411, 4609, 5142, 6752, 11200, 1373, 760, 1956, 2354, 9536, 2629, 10365, 1499, 1843, 9775, 5111, 7184, 1848, 3670, 6622, 890, 1407, 2778, 3015, 4487, 3329, 490, 6382, 2353, 4067, 898, 7057, …	637	906	16792	1.94944	3.79099e-05
GOTERM_BP_ALL	GO:0042542~response to hydrogen peroxide	20	2.76625	2.35579e-07	1894, 3725, 2146, 1410, 10365, 847, 3329, 983, 80310, 1843, 388, 10276, 51765, 7128, 65018, 2113, 9314, 6382, 5111, 23411	637	125	16792	4.21777	3.84619e-05
GOTERM_BP_ALL	GO:0010941~regulation of cell death	97	13.4163	2.53302e-07	3725, 1410, 8531, 5166, 23204, 7538, 3148, 2002, 3146, 8535, 54556, 332, 847, 3623, 983, 3726, 6491, 388, 64393, 4929, 65018, 56259, 604, 5329, 5134, 1894, 8870, 11040, 7832, 580, 56891, 3552, 1385, 6502, 1906, 8682, 5366, 7311, 28984, 51330, 79156, 9212, 162989, 440, 51765, 9709, 8829, 84334, 7128, 2113, 84280, 9314, 2022, 123879, 4085, 4609, 23411, 1436, 11200, 1958, 1956, 2629, 1075, 9262, 835…	637	1509	16792	1.69452	3.94319e-05
GOTERM_BP_ALL	GO:0006915~apoptotic process	108	14.9378	3.06529e-07	3725, 1410, 5166, 8531, 7538, 3148, 55840, 8535, 3146, 332, 22974, 6491, 64393, 4929, 604, 57761, 1894, 8870, 23645, 1385, 3552, 1906, 5366, 8682, 79156, 5552, 51765, 84334, 3916, 123879, 2022, 4609, 1178, 1436, 57556, 1075, 3315, 1843, 10276, 1647, 1649, 58515, 23095, 7184, 1848, 23097, 23089, 8565, 1111, 4171, 3329, 54205, 9181, 7052, 150094, 7057, 23204, 54556, 847, 983, 388, 65018, 56259, 513…	637	1747	16792	1.62965	4.66331e-05
GOTERM_BP_ALL	GO:0031399~regulation of protein modification process	104	14.3845	3.13844e-07	2146, 3725, 84930, 3280, 3146, 2335, 22974, 154, 27338, 58533, 2150, 604, 57761, 57162, 1894, 2651, 22881, 23645, 3552, 7405, 1906, 8682, 123879, 2022, 201254, 4609, 1436, 81610, 2629, 8651, 3315, 6500, 1843, 1647, 7049, 1847, 1848, 8189, 7184, 1845, 55872, 890, 1111, 26271, 9181, 994, 152007, 993, 26472, 991, 898, 7057, 896, 29950, 11221, 3623, 983, 80310, 2192, 65018, 5329, 302, 5606, 64061, 65…	637	1664	16792	1.64757	4.66849e-05
GOTERM_BP_ALL	GO:0000302~response to reactive oxygen species	26	3.59613	4.11227e-07	3725, 2146, 1894, 1410, 890, 10365, 847, 1906, 983, 3329, 80310, 1843, 54205, 1719, 7168, 10276, 388, 51765, 7128, 65018, 9314, 2113, 6382, 2353, 5111, 23411	637	210	16792	3.26375	5.73475e-05
GOTERM_BP_ALL	GO:0032270~positive regulation of cellular protein metabolic process	92	12.7248	3.94231e-07	3725, 2146, 127544, 8531, 84930, 3146, 3280, 2335, 22974, 3623, 983, 154, 80310, 2192, 27338, 65018, 29128, 2150, 604, 25820, 5134, 5329, 57761, 57162, 1894, 302, 2651, 5606, 22881, 23645, 3552, 6502, 1906, 7311, 1852, 5366, 8682, 28984, 9709, 8829, 84334, 7128, 9314, 144233, 2022, 123879, 4085, 142679, 23411, 201254, 4609, 1436, 11200, 150696, 1956, 136, 1075, 2629, 8651, 6500, 1499, 6790, 9775,…	637	1420	16792	1.7079	5.73675e-05
GOTERM_BP_ALL	GO:0071103~DNA conformation change	31	4.28769	4.09215e-07	55723, 3148, 64151, 3146, 113130, 51203, 51659, 8318, 983, 387103, 6046, 8971, 8970, 8343, 4172, 6732, 4175, 4174, 4176, 64061, 7153, 3159, 3014, 4171, 7311, 3017, 3021, 11339, 440689, 79019, 201254	637	284	16792	2.87744	5.8281e-05
GOTERM_BP_ALL	GO:0006270~DNA replication initiation	11	1.52144	4.40784e-07	5427, 23594, 4172, 4175, 9134, 4174, 4176, 51659, 8318, 898, 4171	637	35	16792	8.28491	6.02147e-05
GOTERM_BP_ALL	GO:0008219~cell death	117	16.1826	4.94734e-07	3725, 1410, 5166, 8531, 7538, 3148, 55840, 8535, 3146, 2002, 332, 22974, 6491, 64393, 4929, 604, 57761, 1894, 8870, 23645, 1385, 3552, 1906, 5366, 8682, 79156, 5552, 51765, 84334, 3916, 84280, 123879, 2022, 4609, 1178, 1436, 57556, 2629, 1075, 3315, 1843, 10276, 1647, 1649, 58515, 23095, 7184, 1848, 23097, 1508, 23089, 8565, 1111, 4171, 3329, 54205, 9181, 7052, 150094, 7057, 23204, 54556, 847, 36…	637	1958	16792	1.5752	6.62329e-05
GOTERM_BP_ALL	GO:0043065~positive regulation of apoptotic process	48	6.639	5.30149e-07	3725, 11200, 3146, 54556, 1075, 9262, 1499, 1843, 10276, 388, 64393, 1647, 6788, 1649, 65018, 56259, 604, 23097, 1848, 5329, 5134, 1894, 6622, 580, 7153, 56891, 1385, 4487, 7311, 8682, 3329, 5366, 28984, 51330, 79156, 54205, 9181, 7052, 162989, 467, 84334, 468, 150094, 123879, 4067, 23411, 4609, 7057	637	572	16792	2.21212	6.95823e-05
GOTERM_BP_ALL	GO:0031323~regulation of cellular metabolic process	281	38.8658	5.8726e-07	3725, 1410, 1474, 1195, 54101, 6775, 55840, 10209, 2002, 3280, 1316, 332, 2335, 8318, 37, 90233, 154, 3726, 221937, 1973, 29128, 604, 57761, 2018, 23645, 1081, 5366, 23509, 7071, 1719, 6875, 8019, 10725, 84280, 2022, 123879, 4609, 1436, 55723, 1075, 84498, 57223, 6500, 1843, 3949, 7049, 1847, 7184, 1848, 1845, 91120, 55872, 3838, 1063, 339327, 9181, 116039, 150094, 1839, 7718, 2001, 7057, 29950, …	637	5844	16792	1.26753	7.41693e-05
GOTERM_BP_ALL	GO:0009314~response to radiation	39	5.39419	5.82276e-07	3725, 1410, 11200, 10974, 1958, 8553, 1956, 10874, 2002, 9768, 847, 3726, 1843, 10276, 388, 1647, 10635, 83658, 5111, 50848, 1894, 55872, 1407, 1111, 3398, 1385, 3014, 5366, 9212, 2237, 440, 993, 468, 150094, 11144, 2353, 123879, 23411, 4609	637	418	16792	2.45953	7.49541e-05
GOTERM_BP_ALL	GO:0051272~positive regulation of cellular component movement	39	5.39419	6.61563e-07	3725, 1436, 57556, 1956, 3146, 2335, 9723, 29105, 57111, 3315, 80310, 2192, 388, 3925, 1366, 2150, 80005, 147372, 5962, 604, 3576, 8482, 2651, 2920, 1081, 3552, 1906, 3918, 286077, 6405, 152007, 8829, 1839, 2113, 58191, 29984, 4067, 4609, 7057	637	420	16792	2.44781	8.2006e-05
GOTERM_BP_ALL	GO:0043068~positive regulation of programmed cell death	48	6.639	6.78667e-07	3725, 11200, 3146, 54556, 1075, 9262, 1499, 1843, 10276, 388, 64393, 1647, 6788, 1649, 65018, 56259, 604, 23097, 1848, 5329, 5134, 1894, 6622, 580, 7153, 56891, 1385, 4487, 7311, 8682, 3329, 5366, 28984, 51330, 79156, 54205, 9181, 7052, 162989, 467, 84334, 468, 150094, 123879, 4067, 23411, 4609, 7057	637	577	16792	2.19295	8.25966e-05
GOTERM_BP_ALL	GO:0048523~negative regulation of cellular process	218	30.1521	6.96246e-07	3725, 1410, 1474, 55840, 3280, 332, 2335, 8318, 37, 154, 3726, 221937, 6491, 56241, 7168, 3925, 29128, 604, 2201, 57761, 90627, 8870, 8408, 23645, 1588, 80223, 5366, 7071, 84280, 123879, 2022, 4609, 6752, 1436, 1843, 7049, 1847, 7184, 1848, 1845, 55872, 5768, 1063, 9181, 27296, 7052, 116039, 150094, 1839, 7057, 2001, 29950, 56203, 11221, 847, 3623, 983, 10755, 65018, 55502, 5329, 580, 302, 7832, …	637	4300	16792	1.33644	8.32228e-05
GOTERM_BP_ALL	GO:0009893~positive regulation of metabolic process	165	22.8216	7.44466e-07	2146, 3725, 8531, 84930, 7538, 3148, 6775, 55840, 2002, 3146, 3280, 1316, 2335, 22974, 154, 221937, 3726, 2297, 27338, 4929, 10135, 29128, 2150, 25820, 604, 57761, 57162, 1894, 10140, 2651, 22881, 23645, 1385, 3552, 1081, 25976, 1906, 8682, 5366, 1719, 246778, 9921, 6875, 84334, 10148, 10725, 84280, 144233, 2022, 123879, 4609, 201254, 1436, 2629, 1075, 8651, 57223, 3315, 6500, 79977, 3949, 9775, …	637	3052	16792	1.42516	8.59179e-05
GOTERM_BP_ALL	GO:0010033~response to organic substance	155	21.4385	7.3176e-07	2146, 3725, 1410, 5166, 8531, 1290, 7538, 3148, 9456, 6775, 3280, 3146, 2002, 7298, 37, 3726, 2297, 533, 4929, 58533, 10135, 2150, 8527, 1829, 2201, 57761, 57162, 10140, 117155, 2651, 23645, 1385, 3552, 1081, 25976, 1906, 8682, 5366, 1719, 7071, 10148, 55033, 144233, 2022, 11080, 4609, 6752, 5142, 1436, 2629, 1075, 1915, 8651, 9361, 3315, 1438, 1843, 3949, 9775, 1649, 7049, 147372, 5962, 387914, …	637	2822	16792	1.4479	8.59332e-05
GOTERM_BP_ALL	GO:0048519~negative regulation of biological process	231	31.9502	8.02023e-07	3725, 1410, 1474, 55840, 3280, 332, 2335, 8318, 37, 154, 3726, 221937, 6491, 56241, 7168, 3925, 29128, 604, 2201, 57761, 90627, 8870, 8408, 23645, 1081, 1588, 80223, 5366, 7071, 84280, 123879, 2022, 4609, 6752, 1436, 1843, 3949, 7049, 1847, 7184, 1848, 1845, 55872, 5768, 1063, 9181, 27296, 7052, 116039, 150094, 1839, 7057, 2001, 29950, 56203, 11221, 847, 3623, 983, 10755, 65018, 55502, 5329, 5084…	637	4623	16792	1.3172	9.09916e-05
GOTERM_BP_ALL	GO:0071900~regulation of protein serine/threonine kinase activity	42	5.80913	8.65433e-07	2146, 29950, 1436, 11221, 136, 1956, 2629, 3315, 983, 80310, 1843, 1033, 1030, 1647, 6788, 57018, 1847, 1848, 1845, 57761, 6622, 10253, 11065, 890, 5606, 7405, 1906, 7311, 8682, 1852, 28984, 5997, 9134, 993, 7128, 1163, 4067, 142679, 23411, 7057, 1164, 896	637	476	16792	2.32598	9.65489e-05
GOTERM_BP_ALL	GO:0045930~negative regulation of mitotic cell cycle	26	3.59613	9.04463e-07	2146, 11130, 11200, 1956, 1499, 6790, 983, 1843, 1030, 5017, 55835, 1647, 7272, 5111, 9656, 57472, 91607, 7832, 890, 1111, 7153, 1063, 7311, 9735, 28984, 4085	637	219	16792	3.12962	9.92488e-05
GOTERM_BP_ALL	GO:0006468~protein phosphorylation	111	15.3527	9.26988e-07	2146, 3725, 1195, 1410, 5166, 54101, 84930, 7538, 3280, 3146, 332, 2335, 22974, 154, 1523, 58533, 2150, 57761, 1894, 8408, 2651, 22881, 23645, 1385, 3552, 7405, 1906, 8682, 167359, 51765, 2022, 4609, 1436, 81610, 2629, 8651, 3315, 6500, 1438, 1843, 1647, 7049, 1847, 1848, 23097, 10733, 1845, 55872, 890, 1111, 994, 9181, 152007, 993, 150094, 1839, 898, 7057, 896, 29950, 11221, 3623, 983, 80310, 21…	637	1852	16792	1.57996	0.00010008
GOTERM_BP_ALL	GO:0080090~regulation of primary metabolic process	278	38.4509	9.52332e-07	3725, 1410, 1474, 1195, 54101, 6775, 55840, 10209, 2002, 3280, 1316, 332, 2335, 8318, 37, 90233, 154, 3726, 221937, 1973, 29128, 604, 57761, 2018, 23645, 1081, 5366, 23509, 7071, 1719, 6875, 8019, 10725, 2022, 123879, 4609, 1436, 55723, 1075, 84498, 57223, 6500, 1843, 3949, 7049, 1847, 7184, 1848, 1845, 91120, 55872, 3838, 1063, 339327, 9181, 116039, 150094, 7718, 2001, 7057, 29950, 11221, 847, 3…	637	5798	16792	1.26395	0.000101184
GOTERM_BP_ALL	GO:0010942~positive regulation of cell death	49	6.77732	1.2027e-06	3725, 2002, 3146, 54556, 388, 64393, 65018, 56259, 604, 5329, 5134, 1894, 580, 56891, 1385, 8682, 5366, 7311, 79156, 51330, 28984, 162989, 84334, 123879, 4609, 23411, 11200, 1075, 9262, 1499, 1843, 10276, 1647, 6788, 1649, 23097, 1848, 6622, 7153, 4487, 3329, 54205, 9181, 7052, 467, 468, 150094, 4067, 7057	637	607	16792	2.12799	0.000125787
GOTERM_BP_ALL	GO:0009628~response to abiotic stimulus	71	9.82019	1.26644e-06	3725, 6722, 1410, 8531, 2002, 847, 3726, 154, 388, 4929, 481, 65018, 50848, 1894, 7832, 284207, 9819, 3398, 3552, 1385, 1906, 7311, 5366, 28984, 9212, 440, 64220, 10725, 2113, 11144, 2022, 123879, 11080, 23411, 4609, 10974, 11200, 1958, 760, 10874, 8553, 1956, 2354, 2629, 9768, 9361, 2697, 1843, 10276, 1647, 7049, 10635, 83658, 5111, 7184, 55872, 890, 1407, 1111, 3014, 3329, 9181, 2237, 993, 8914…	637	1029	16792	1.81889	0.000128439
GOTERM_BP_ALL	GO:0060255~regulation of macromolecule metabolic process	278	38.4509	1.25377e-06	3725, 1410, 1474, 1195, 54101, 6775, 55840, 10209, 2002, 3280, 1316, 332, 2335, 8318, 90233, 154, 3726, 221937, 1973, 29128, 604, 57761, 2018, 23645, 1081, 5366, 23509, 7071, 1719, 6875, 8019, 10725, 2022, 123879, 4609, 1436, 55723, 1075, 84498, 6500, 1843, 3949, 7049, 1847, 7184, 1848, 1845, 91120, 55872, 3838, 1063, 339327, 9181, 116039, 150094, 1839, 7718, 2001, 7057, 29950, 11221, 847, 3623, …	637	5815	16792	1.26025	0.000129111
GOTERM_BP_ALL	GO:0070887~cellular response to chemical stimulus	146	20.1936	1.40318e-06	2146, 3725, 5166, 8531, 1290, 7538, 3148, 6775, 3280, 3146, 2002, 37, 3726, 2297, 7168, 533, 4929, 58533, 10135, 2150, 2201, 57761, 1894, 10140, 2651, 23645, 1385, 3552, 1588, 1081, 25976, 1906, 5366, 1719, 7071, 51765, 2941, 10148, 55033, 144233, 2022, 4609, 6752, 5142, 1436, 57552, 2629, 1915, 8651, 9361, 3315, 1438, 1843, 3949, 10276, 9775, 1649, 7049, 147372, 5962, 387914, 7184, 1508, 1848, 2…	637	2648	16792	1.45344	0.000140183
GOTERM_BP_ALL	GO:0001932~regulation of protein phosphorylation	84	11.6183	1.59588e-06	3725, 2146, 29950, 11221, 3146, 3280, 2335, 22974, 3623, 983, 154, 80310, 2192, 58533, 65018, 2150, 5329, 57761, 1894, 302, 2651, 5606, 22881, 23645, 64061, 3552, 7405, 1906, 7311, 8682, 1852, 28984, 8829, 7128, 9314, 2022, 142679, 23411, 4609, 1436, 11200, 81610, 150696, 1956, 136, 2629, 8651, 3315, 1499, 1843, 1033, 1030, 1647, 6788, 7049, 7272, 57018, 1847, 1848, 1845, 8482, 3670, 64762, 6622,…	637	1300	16792	1.70333	0.000154812
GOTERM_BP_ALL	GO:0098813~nuclear chromosome segregation	30	4.14938	1.58759e-06	81610, 11130, 64151, 29127, 113130, 51203, 332, 1499, 1843, 55165, 9493, 7272, 11065, 3833, 7153, 1063, 26255, 9735, 9232, 9212, 2669, 2237, 4751, 991, 9787, 79019, 11144, 9055, 4085, 201254	637	287	16792	2.75551	0.000156272
GOTERM_BP_ALL	GO:0044839~cell cycle G2/M phase transition	24	3.3195	1.67279e-06	22822, 11200, 84930, 890, 1111, 332, 7465, 22995, 1063, 22974, 6502, 7311, 6790, 6500, 983, 3161, 994, 1030, 55835, 9133, 993, 4751, 22809, 10733	637	197	16792	3.2115	0.000159954
GOTERM_BP_ALL	GO:0070848~response to growth factor	50	6.91563	1.77706e-06	3725, 7538, 1958, 967, 1373, 1956, 3280, 2002, 1915, 847, 3315, 1499, 10755, 80310, 2297, 1030, 9775, 58533, 7049, 147372, 9592, 5962, 387914, 1848, 2201, 50848, 3576, 10140, 64762, 23089, 6622, 10253, 890, 4176, 2651, 1969, 1385, 4487, 1906, 7311, 7071, 8829, 9518, 9314, 9315, 2022, 2353, 23411, 4609, 7057	637	634	16792	2.07895	0.000167531
GOTERM_BP_ALL	GO:0042325~regulation of phosphorylation	88	12.1715	2.155e-06	3725, 2146, 29950, 11221, 3146, 3280, 2335, 22974, 3623, 983, 154, 80310, 2192, 58533, 65018, 2150, 5329, 57761, 1894, 580, 302, 2651, 5606, 22881, 23645, 64061, 3552, 7405, 1906, 7311, 8682, 1852, 28984, 8829, 7128, 9314, 84280, 2022, 142679, 23411, 4609, 1436, 11200, 81610, 150696, 1956, 136, 2629, 8651, 3315, 1499, 1843, 1033, 1030, 1647, 6788, 7049, 7272, 57018, 1847, 1848, 1845, 8482, 3670, …	637	1393	16792	1.66531	0.000200335
GOTERM_BP_ALL	GO:1902531~regulation of intracellular signal transduction	103	14.2462	2.3221e-06	2146, 3725, 8531, 29127, 3280, 3146, 2335, 22974, 154, 29995, 2150, 604, 116028, 57761, 57162, 1894, 90627, 8870, 22881, 2651, 3552, 1906, 5366, 8682, 79156, 6875, 10725, 29984, 4609, 57153, 1436, 81610, 2629, 8651, 3315, 1843, 10276, 1647, 79971, 1649, 7049, 5962, 1847, 58480, 1848, 1845, 6275, 55872, 1111, 2778, 23189, 9181, 7052, 152007, 1839, 7057, 9289, 11221, 7706, 847, 3623, 983, 80310, 21…	637	1714	16792	1.58412	0.000212911
GOTERM_BP_ALL	GO:0006261~DNA-dependent DNA replication	20	2.76625	2.40007e-06	23594, 5427, 4172, 11200, 4175, 81620, 4174, 4176, 7153, 51659, 8318, 3159, 9361, 4171, 7884, 9134, 2237, 5111, 898, 201254	637	145	16792	3.63601	0.000217086
GOTERM_BP_ALL	GO:0007093~mitotic cell cycle checkpoint	21	2.90456	2.49908e-06	11130, 57472, 11200, 890, 7832, 1111, 7153, 1063, 7311, 6790, 9735, 983, 28984, 1843, 1030, 55835, 1647, 7272, 5111, 4085, 9656	637	159	16792	3.48165	0.000220093
GOTERM_BP_ALL	GO:2000147~positive regulation of cell motility	37	5.11757	2.46792e-06	3725, 1436, 57556, 1956, 3146, 2335, 9723, 29105, 57111, 3315, 80310, 2192, 388, 1366, 2150, 80005, 147372, 5962, 3576, 8482, 2651, 2920, 1081, 3552, 1906, 3918, 286077, 6405, 152007, 8829, 1839, 2113, 58191, 29984, 4067, 4609, 7057	637	409	16792	2.38474	0.000220246
GOTERM_BP_ALL	GO:0009725~response to hormone	61	8.43707	2.73041e-06	3725, 6722, 5166, 7538, 3148, 3146, 7298, 847, 3726, 8836, 533, 4929, 10135, 3636, 1829, 57761, 117155, 302, 7832, 5791, 1081, 1385, 6502, 1906, 440, 2022, 23411, 4609, 6752, 1959, 1958, 1373, 760, 1956, 2354, 2629, 8651, 9361, 1499, 2697, 1843, 7049, 5111, 5962, 1508, 3670, 890, 1407, 6430, 2778, 23189, 3329, 3021, 490, 150094, 6382, 2353, 4067, 898, 4005, 7057	637	854	16792	1.88293	0.00023734
GOTERM_BP_ALL	GO:0042127~regulation of cell proliferation	95	13.1397	2.94773e-06	3725, 2146, 29950, 6722, 9289, 7538, 3148, 55840, 3146, 3280, 332, 2335, 3623, 3726, 983, 80310, 2192, 5017, 7168, 3012, 10135, 3636, 604, 5134, 259266, 3576, 57162, 10140, 11040, 7832, 302, 2651, 1948, 3398, 1081, 3552, 1385, 6502, 28985, 1906, 5366, 28984, 3918, 246778, 7071, 9921, 8829, 6875, 7128, 10148, 9314, 2113, 2022, 9055, 23411, 4609, 1178, 6752, 1436, 1958, 1956, 9536, 57111, 1499, 269…	637	1552	16792	1.6136	0.000249742
GOTERM_BP_ALL	GO:1901990~regulation of mitotic cell cycle phase transition	31	4.28769	2.93295e-06	2146, 11200, 1956, 113130, 332, 8318, 983, 6500, 6790, 1843, 1030, 55835, 1647, 5111, 5962, 7272, 57472, 91607, 7832, 890, 11065, 3398, 1063, 26271, 54443, 7311, 9735, 28984, 991, 9787, 4085	637	312	16792	2.61921	0.000251676
GOTERM_BP_ALL	GO:0051338~regulation of transferase activity	66	9.12863	3.04145e-06	2146, 29950, 84930, 7538, 11221, 3146, 22974, 983, 154, 80310, 27338, 58533, 65018, 57761, 1894, 5606, 64061, 7405, 1906, 7311, 8682, 1852, 28984, 9212, 4751, 7128, 9314, 123879, 4085, 142679, 23411, 4609, 1436, 136, 1956, 2629, 8651, 3315, 1499, 6500, 79977, 1843, 1033, 1030, 1647, 6788, 57018, 1847, 1848, 1845, 6622, 10253, 11065, 890, 26271, 994, 5997, 9134, 993, 991, 4067, 898, 1163, 7057, 11…	637	955	16792	1.82181	0.000254461
GOTERM_BP_ALL	GO:0006323~DNA packaging	24	3.3195	3.32124e-06	55723, 6732, 3148, 64151, 3146, 51203, 113130, 64061, 7153, 3159, 3014, 4171, 3017, 983, 387103, 3021, 11339, 440689, 6046, 79019, 8971, 8970, 201254, 8343	637	205	16792	3.08617	0.000274437
GOTERM_BP_ALL	GO:0071478~cellular response to radiation	20	2.76625	3.61797e-06	1894, 1410, 10974, 11200, 55872, 1958, 2002, 1407, 1111, 3014, 9212, 388, 10276, 993, 1647, 468, 10635, 5111, 23411, 4609	637	149	16792	3.5384	0.000295307
GOTERM_BP_ALL	GO:0051276~chromosome organization	77	10.6501	3.77217e-06	2146, 3148, 64151, 3146, 8535, 29127, 54556, 332, 8318, 983, 387103, 3012, 9493, 29128, 65018, 8971, 8970, 604, 6732, 64061, 26255, 7311, 9735, 9212, 2669, 11339, 440689, 3183, 8019, 4751, 83852, 11144, 79019, 9787, 4085, 9055, 23411, 4609, 201254, 55723, 11130, 113130, 51203, 51659, 6790, 1499, 6500, 1843, 55165, 6046, 5111, 7272, 8343, 5427, 4172, 3670, 4175, 4174, 6622, 11065, 4176, 1111, 3833…	637	1184	16792	1.71436	0.000304182
GOTERM_BP_ALL	GO:0000083~regulation of transcription involved in G1/S transition of mitotic cell cycle	9	1.24481	4.74924e-06	1719, 81620, 7298, 3398, 5111, 8318, 26271, 898, 983	637	27	16792	8.78702	0.000378398
GOTERM_BP_ALL	GO:1901988~negative regulation of cell cycle phase transition	21	2.90456	4.87904e-06	2146, 91607, 57472, 11200, 890, 7832, 1063, 7311, 6790, 983, 28984, 1843, 56241, 55835, 5017, 1030, 1647, 22809, 7272, 5111, 4085	637	166	16792	3.33483	0.000384166
GOTERM_BP_ALL	GO:0040017~positive regulation of locomotion	37	5.11757	5.06698e-06	3725, 1436, 57556, 1956, 3146, 2335, 9723, 29105, 57111, 3315, 80310, 2192, 388, 1366, 2150, 80005, 147372, 5962, 3576, 8482, 2651, 2920, 1081, 3552, 1906, 3918, 286077, 6405, 152007, 8829, 1839, 2113, 58191, 29984, 4067, 4609, 7057	637	422	16792	2.31128	0.000394322
GOTERM_BP_ALL	GO:0000086~G2/M transition of mitotic cell cycle	22	3.04288	6.17899e-06	22822, 11200, 84930, 890, 332, 1111, 7465, 22995, 22974, 6502, 7311, 6790, 6500, 983, 3161, 994, 55835, 1030, 9133, 993, 4751, 10733	637	183	16792	3.16909	0.000475316
GOTERM_BP_ALL	GO:0006979~response to oxidative stress	35	4.84094	7.0871e-06	3725, 2146, 1410, 1956, 2629, 10365, 847, 9361, 3315, 983, 1843, 80310, 7168, 10276, 388, 4929, 58515, 65018, 5111, 1894, 6622, 890, 1906, 3329, 1719, 54205, 4521, 51765, 468, 7128, 9314, 2113, 6382, 2353, 23411	637	394	16792	2.34172	0.000532905
GOTERM_BP_ALL	GO:0071363~cellular response to growth factor stimulus	47	6.50069	7.06446e-06	3725, 7538, 1958, 967, 1373, 3280, 1956, 1915, 847, 3315, 1499, 10755, 80310, 2297, 1030, 9775, 58533, 7049, 147372, 5962, 387914, 1848, 2201, 3576, 50848, 10140, 64762, 23089, 6622, 10253, 890, 4176, 2651, 1385, 4487, 1906, 7311, 7071, 8829, 9518, 9314, 9315, 2353, 2022, 23411, 4609, 7057	637	610	16792	2.0311	0.000537238
GOTERM_BP_ALL	GO:0030335~positive regulation of cell migration	35	4.84094	7.60567e-06	3725, 1436, 57556, 1956, 3146, 2335, 9723, 57111, 3315, 80310, 2192, 388, 2150, 80005, 147372, 5962, 3576, 8482, 2651, 2920, 1081, 3552, 1906, 3918, 286077, 6405, 152007, 8829, 1839, 2113, 58191, 29984, 4067, 4609, 7057	637	395	16792	2.33579	0.000565535
GOTERM_BP_ALL	GO:0000079~regulation of cyclin-dependent protein serine/threonine kinase activity	15	2.07469	7.82371e-06	29950, 11065, 890, 1956, 28984, 1033, 1030, 9134, 1647, 993, 7128, 57018, 1163, 1164, 896	637	91	16792	4.34523	0.000575352
GOTERM_BP_ALL	GO:0016310~phosphorylation	124	17.1508	7.92488e-06	2146, 3725, 1195, 1410, 5166, 54101, 84930, 7538, 3280, 3146, 332, 2335, 22974, 154, 1523, 58533, 2150, 8527, 57761, 1894, 8408, 205, 2651, 22881, 23645, 1385, 3552, 7405, 1906, 8682, 167359, 375133, 51765, 84280, 2022, 4609, 1436, 81610, 55728, 2629, 8651, 3315, 6500, 1438, 1843, 1647, 7049, 27010, 1847, 1848, 23097, 10733, 1845, 890, 55872, 1111, 994, 54205, 9181, 152007, 993, 150094, 1839, 898…	637	2229	16792	1.46647	0.000576457
GOTERM_BP_ALL	GO:0071310~cellular response to organic substance	122	16.8741	8.2168e-06	2146, 3725, 1290, 5166, 8531, 7538, 3148, 6775, 3280, 2002, 37, 3726, 2297, 4929, 533, 58533, 10135, 2150, 2201, 57761, 10140, 2651, 23645, 1385, 3552, 1081, 25976, 1906, 7071, 10148, 55033, 144233, 2022, 4609, 6752, 5142, 1436, 2629, 1915, 8651, 3315, 1438, 1843, 3949, 9775, 1649, 7049, 147372, 5962, 387914, 7184, 1848, 23097, 1508, 23089, 890, 4176, 2778, 3015, 4171, 23189, 9181, 7052, 490, 150…	637	2186	16792	1.4712	0.00059126
GOTERM_BP_ALL	GO:0001817~regulation of cytokine production	45	6.22407	8.55055e-06	5142, 1436, 7538, 3148, 1958, 136, 3146, 7706, 2629, 10365, 2335, 8651, 3315, 3623, 1499, 2192, 1649, 3556, 2150, 147372, 604, 8482, 50848, 57162, 3670, 1969, 79679, 9308, 1385, 3552, 7311, 3329, 5552, 28984, 246778, 9181, 27297, 5495, 468, 7128, 10148, 9314, 4067, 7057, 1178	637	577	16792	2.05589	0.000608726
GOTERM_BP_ALL	GO:1904029~regulation of cyclin-dependent protein kinase activity	15	2.07469	8.91195e-06	29950, 11065, 890, 1956, 28984, 1033, 1030, 9134, 1647, 993, 7128, 57018, 1163, 1164, 896	637	92	16792	4.298	0.00061483
GOTERM_BP_ALL	GO:0006796~phosphate-containing compound metabolic process	161	22.2683	8.8766e-06	2146, 9453, 3725, 1195, 1410, 54101, 5166, 84930, 7538, 3280, 3146, 332, 7298, 2335, 22974, 154, 1523, 481, 58533, 63898, 10135, 2150, 8527, 57761, 1894, 205, 8408, 2651, 22881, 23645, 1385, 3552, 7405, 1906, 8682, 167359, 375133, 1719, 51765, 84280, 2022, 4609, 5142, 1436, 57552, 81610, 55728, 2629, 8651, 57223, 3315, 1438, 6500, 1843, 1647, 7049, 27010, 1847, 7184, 8189, 23097, 10733, 1848, 184…	637	3083	16792	1.37662	0.000618769
GOTERM_BP_ALL	GO:0006974~cellular response to DNA damage stimulus	57	7.88382	8.8279e-06	84930, 3148, 3146, 7706, 8318, 983, 64393, 29128, 604, 116028, 9656, 7832, 580, 23645, 7405, 28985, 7311, 5366, 8682, 28984, 11144, 23411, 4609, 201254, 11200, 1956, 113130, 9768, 51659, 83596, 6790, 55835, 1647, 1649, 10635, 29089, 5111, 5427, 57472, 890, 4176, 1407, 1969, 55775, 1111, 7153, 3159, 55170, 3014, 4487, 9232, 2237, 4521, 6917, 8914, 286257, 4067	637	807	16792	1.86193	0.000621851
GOTERM_BP_ALL	GO:0006996~organelle organization	189	26.1411	9.74903e-06	2146, 3725, 1410, 84930, 3148, 3146, 29127, 3280, 8535, 332, 8318, 79803, 22974, 154, 387103, 6491, 7168, 27338, 3012, 533, 3925, 58533, 29128, 2150, 2153, 604, 27072, 1385, 3552, 7405, 282679, 26255, 1906, 5366, 9735, 5552, 79156, 5358, 11339, 8019, 84334, 29984, 79019, 11144, 9055, 4609, 201254, 1436, 55723, 11130, 81610, 57556, 22998, 51203, 113130, 2629, 1075, 9768, 22995, 9361, 6500, 9903, 1…	637	3753	16792	1.32754	0.000658978
GOTERM_BP_ALL	GO:0006793~phosphorus metabolic process	161	22.2683	9.6618e-06	2146, 9453, 3725, 1195, 1410, 54101, 5166, 84930, 7538, 3280, 3146, 332, 7298, 2335, 22974, 154, 1523, 481, 58533, 63898, 10135, 2150, 8527, 57761, 1894, 205, 8408, 2651, 22881, 23645, 1385, 3552, 7405, 1906, 8682, 167359, 375133, 1719, 51765, 84280, 2022, 4609, 5142, 1436, 57552, 81610, 55728, 2629, 8651, 57223, 3315, 1438, 6500, 1843, 1647, 7049, 27010, 1847, 7184, 8189, 23097, 10733, 1848, 184…	637	3089	16792	1.37395	0.000659746
GOTERM_BP_ALL	GO:0032269~negative regulation of cellular protein metabolic process	66	9.12863	1.06347e-05	3725, 1474, 1410, 84930, 7538, 23204, 11221, 332, 983, 10755, 2192, 58533, 65018, 2150, 5329, 57761, 7035, 10140, 302, 7832, 23645, 26255, 1906, 7311, 1852, 9709, 7128, 9314, 144233, 3181, 2022, 4085, 142679, 23411, 2058, 4609, 1956, 2629, 8651, 83596, 3315, 1499, 1843, 9470, 1030, 6992, 9775, 1647, 1847, 1848, 1845, 80760, 57472, 6622, 10253, 55872, 11065, 1407, 26271, 9232, 5997, 467, 468, 991,…	637	992	16792	1.75386	0.000711638
GOTERM_BP_ALL	GO:0051347~positive regulation of transferase activity	48	6.639	1.134e-05	2146, 1436, 84930, 3146, 136, 1956, 8651, 22974, 983, 6500, 1499, 154, 80310, 79977, 27338, 1647, 6788, 65018, 57018, 1847, 1848, 57761, 1894, 6622, 10253, 11065, 5606, 26271, 1906, 7311, 8682, 1852, 28984, 994, 9212, 991, 4751, 9314, 123879, 4085, 1163, 4067, 142679, 23411, 7057, 4609, 1164, 896	637	640	16792	1.97708	0.000751303
GOTERM_BP_ALL	GO:0019222~regulation of metabolic process	286	39.5574	1.28294e-05	3725, 1410, 1474, 1195, 54101, 6775, 55840, 10209, 2002, 3280, 1316, 332, 2335, 8318, 37, 90233, 154, 3726, 221937, 1973, 29128, 604, 57761, 2018, 23645, 1081, 5366, 23509, 7071, 1719, 6875, 8019, 10725, 84280, 2022, 123879, 4609, 1436, 55723, 1075, 84498, 57223, 6500, 1843, 3949, 7049, 1847, 7184, 1848, 1845, 91120, 55872, 3838, 1063, 339327, 9181, 116039, 150094, 1839, 7718, 2001, 7057, 29950, …	637	6171	16792	1.22173	0.000841613
GOTERM_BP_ALL	GO:0000819~sister chromatid segregation	24	3.3195	1.45337e-05	11130, 11065, 64151, 29127, 51203, 113130, 332, 3833, 7153, 1063, 9735, 1499, 1843, 9212, 55165, 2237, 4751, 991, 9493, 79019, 9787, 7272, 4085, 9055	637	224	16792	2.8244	0.000944108
GOTERM_BP_ALL	GO:0051783~regulation of nuclear division	20	2.76625	1.47813e-05	11065, 51203, 113130, 332, 1111, 3552, 1063, 26271, 4487, 54443, 1906, 6790, 9735, 1843, 28984, 4751, 991, 9787, 7272, 4085	637	164	16792	3.21476	0.000950958
GOTERM_BP_ALL	GO:0001816~cytokine production	47	6.50069	1.69786e-05	5142, 1436, 9289, 7538, 3148, 1958, 136, 3146, 7706, 2629, 10365, 2335, 8651, 3315, 3623, 1499, 2192, 1649, 3556, 2150, 147372, 604, 8482, 57162, 3670, 1969, 79679, 9308, 1385, 3552, 7311, 3329, 5552, 28984, 246778, 9181, 27297, 5495, 468, 7128, 10725, 10148, 9314, 4067, 23411, 7057, 1178	637	631	16792	1.9635	0.00108185
GOTERM_BP_ALL	GO:0045931~positive regulation of mitotic cell cycle	17	2.35131	1.8062e-05	11065, 3280, 51203, 113130, 332, 8318, 3552, 1906, 983, 6790, 28984, 994, 440, 9787, 5962, 4085, 1845	637	124	16792	3.61402	0.00113999
GOTERM_BP_ALL	GO:0009966~regulation of signal transduction	144	19.917	1.86311e-05	2146, 3725, 8531, 3148, 9456, 8418, 3146, 29127, 3280, 332, 2335, 22974, 154, 147111, 2297, 3927, 4929, 58533, 29995, 2150, 604, 116028, 2201, 57761, 57162, 1894, 10140, 90627, 84133, 8870, 2651, 22881, 23645, 3552, 1906, 8682, 5366, 79156, 6875, 84334, 10725, 29984, 2022, 4609, 57153, 1436, 81610, 2629, 1075, 8651, 3315, 1843, 10276, 9775, 1647, 79971, 1649, 7049, 147372, 5962, 6002, 1847, 38791…	637	2728	16792	1.39149	0.00115413
GOTERM_BP_ALL	GO:0045859~regulation of protein kinase activity	52	7.19225	1.84927e-05	29950, 2146, 11221, 3146, 22974, 154, 983, 80310, 58533, 65018, 57761, 1894, 5606, 64061, 7405, 1906, 7311, 1852, 8682, 28984, 7128, 142679, 23411, 1436, 136, 1956, 2629, 8651, 3315, 1843, 1033, 1030, 1647, 6788, 1847, 57018, 1848, 1845, 890, 11065, 10253, 6622, 5997, 9134, 994, 993, 898, 4067, 1163, 7057, 1164, 896	637	730	16792	1.87777	0.00115626
GOTERM_BP_ALL	GO:0010243~response to organonitrogen compound	55	7.60719	1.88468e-05	3725, 2146, 5166, 1290, 9456, 7298, 847, 3726, 983, 80310, 8836, 533, 4929, 10135, 3636, 57761, 7832, 5791, 1385, 1906, 8682, 7071, 1719, 440, 7128, 9314, 23411, 4609, 5142, 1959, 1958, 1373, 760, 1956, 2354, 10365, 8651, 1499, 2697, 1843, 5111, 7184, 890, 6622, 1407, 6430, 2778, 4487, 23189, 3329, 9181, 8914, 6382, 2353, 4067	637	789	16792	1.83759	0.00115678
GOTERM_BP_ALL	GO:0034599~cellular response to oxidative stress	24	3.3195	1.93564e-05	1894, 2146, 6622, 890, 2629, 10365, 9361, 3315, 983, 80310, 1719, 7168, 388, 10276, 51765, 4929, 468, 7128, 65018, 2113, 9314, 5111, 2353, 23411	637	228	16792	2.77485	0.00117724
GOTERM_BP_ALL	GO:1902806~regulation of cell cycle G1/S phase transition	19	2.62794	1.99999e-05	2146, 91607, 57472, 81610, 11200, 7832, 1956, 3398, 8318, 7311, 6790, 983, 28984, 55835, 1030, 56241, 1647, 5962, 5111	637	153	16792	3.2736	0.0012054
GOTERM_BP_ALL	GO:0019220~regulation of phosphate metabolic process	94	13.0014	2.23906e-05	3725, 2146, 29950, 84930, 11221, 3146, 3280, 2335, 22974, 3623, 983, 154, 80310, 2192, 58533, 63898, 65018, 2150, 5329, 57761, 1894, 580, 302, 2651, 5606, 22881, 23645, 64061, 3552, 7405, 1906, 7311, 8682, 1852, 28984, 8829, 7128, 9314, 84280, 2022, 142679, 23411, 4609, 1436, 11200, 81610, 150696, 1956, 136, 2629, 8651, 3315, 1499, 1843, 1033, 6992, 1030, 1647, 6788, 7049, 7272, 57018, 1847, 7184…	637	1610	16792	1.53909	0.00132553
GOTERM_BP_ALL	GO:0048583~regulation of response to stimulus	182	25.1729	2.29174e-05	2146, 3725, 1410, 8531, 7538, 3148, 9456, 8418, 3146, 3280, 29127, 332, 2335, 22974, 154, 147111, 2297, 3927, 4929, 58533, 29995, 2150, 604, 116028, 2201, 57761, 1894, 57162, 10140, 90627, 84133, 8870, 2651, 22881, 284207, 23645, 3552, 1588, 1906, 8682, 5366, 79156, 1719, 246778, 6405, 51765, 6875, 84334, 3916, 10725, 29984, 144233, 2022, 4609, 1178, 57153, 5142, 1436, 81610, 7103, 57556, 2629, 1…	637	3636	16792	1.3195	0.00133312
GOTERM_BP_ALL	GO:0007088~regulation of mitotic nuclear division	18	2.48963	2.23563e-05	11065, 51203, 113130, 332, 1111, 3552, 1063, 26271, 54443, 1906, 9735, 6790, 1843, 28984, 4751, 9787, 7272, 4085	637	140	16792	3.38928	0.00133531
GOTERM_BP_ALL	GO:0051174~regulation of phosphorus metabolic process	94	13.0014	2.28428e-05	3725, 2146, 29950, 84930, 11221, 3146, 3280, 2335, 22974, 3623, 983, 154, 80310, 2192, 58533, 63898, 65018, 2150, 5329, 57761, 1894, 580, 302, 2651, 5606, 22881, 23645, 64061, 3552, 7405, 1906, 7311, 8682, 1852, 28984, 8829, 7128, 9314, 84280, 2022, 142679, 23411, 4609, 1436, 11200, 81610, 150696, 1956, 136, 2629, 8651, 3315, 1499, 1843, 1033, 6992, 1030, 1647, 6788, 7049, 7272, 57018, 1847, 7184…	637	1611	16792	1.53814	0.00134043
GOTERM_BP_ALL	GO:0043408~regulation of MAPK cascade	49	6.77732	2.32652e-05	2146, 3725, 11221, 3146, 2335, 3623, 154, 983, 80310, 2192, 65018, 2150, 57761, 22881, 5606, 2651, 3552, 1906, 7311, 1852, 8682, 8829, 9314, 4609, 142679, 1436, 81610, 136, 1956, 2629, 1499, 1843, 1647, 6788, 7049, 1847, 1848, 1845, 8482, 64762, 55872, 10253, 1969, 5997, 152007, 467, 9518, 4067, 7057	637	678	16792	1.90515	0.00134167
GOTERM_BP_ALL	GO:0016477~cell migration	74	10.2351	2.35465e-05	3725, 6722, 9289, 3148, 4354, 3146, 3280, 2335, 983, 10755, 80310, 2192, 2195, 7168, 388, 4929, 481, 2150, 80005, 259266, 3576, 50848, 2018, 90627, 23022, 2651, 1948, 1081, 1588, 3552, 1906, 51330, 28984, 3918, 9057, 6405, 8829, 9314, 2113, 29984, 58191, 2022, 4609, 5142, 1436, 81610, 967, 57556, 1956, 9723, 57111, 3315, 1499, 2697, 10276, 7049, 147372, 5962, 8140, 2028, 8482, 3670, 1969, 6624, 2…	637	1184	16792	1.64757	0.00134629
GOTERM_BP_ALL	GO:0071495~cellular response to endogenous stimulus	74	10.2351	2.47134e-05	3725, 2146, 5166, 1290, 7538, 3280, 3726, 10755, 80310, 2297, 4929, 533, 58533, 10135, 2201, 57761, 3576, 50848, 10140, 2651, 5791, 1081, 1385, 6502, 1906, 7311, 7071, 440, 9314, 9315, 2022, 23411, 4609, 5142, 6752, 1958, 760, 1373, 1956, 2354, 10365, 1915, 8651, 1499, 1843, 1030, 9775, 7049, 5962, 387914, 7184, 1508, 3670, 64762, 23089, 6622, 10253, 890, 4176, 1407, 6430, 2778, 23189, 4487, 9181…	637	1185	16792	1.64618	0.00137766
GOTERM_BP_ALL	GO:1901654~response to ketone	20	2.76625	2.4641e-05	117155, 1373, 2002, 1956, 2354, 2629, 7298, 10365, 2778, 1906, 1843, 490, 7049, 9314, 5111, 2353, 1829, 7057, 23411, 4609	637	170	16792	3.1013	0.00138516
GOTERM_BP_ALL	GO:0090304~nucleic acid metabolic process	244	33.7483	2.44762e-05	3725, 1195, 54101, 1479, 6775, 55840, 2002, 3280, 332, 1316, 144983, 8318, 90233, 154, 3726, 221937, 317781, 1973, 29128, 604, 116028, 57761, 2018, 23645, 1081, 23509, 7884, 7071, 1719, 6875, 8019, 10725, 2022, 4609, 55723, 55728, 84498, 157777, 1843, 7049, 79622, 91120, 3838, 1063, 339327, 6897, 9181, 27297, 116039, 150094, 286257, 7718, 2001, 29950, 847, 983, 65018, 55502, 201164, 580, 7832, 56…	637	5158	16792	1.24701	0.00138756
GOTERM_BP_ALL	GO:0071897~DNA biosynthetic process	22	3.04288	2.61964e-05	5427, 580, 7706, 7298, 9768, 1063, 7311, 1499, 2697, 28984, 1843, 79977, 9212, 3183, 4751, 9314, 10635, 7083, 5111, 116028, 23411, 4609	637	201	16792	2.88529	0.00144822
GOTERM_BP_ALL	GO:1901700~response to oxygen-containing compound	87	12.0332	2.74247e-05	3725, 2146, 6722, 1410, 1290, 5166, 7538, 3148, 9456, 11221, 2002, 7706, 7298, 847, 3726, 983, 80310, 7168, 8836, 388, 4929, 533, 65018, 10135, 1829, 3636, 57761, 3576, 1894, 57162, 7035, 117155, 7832, 5791, 1385, 1906, 1719, 7071, 440, 51765, 7128, 25874, 9314, 2113, 58191, 23411, 4609, 5142, 6752, 11200, 1959, 1958, 760, 1373, 1956, 9536, 2354, 2629, 10365, 8651, 1499, 2697, 1843, 3949, 10276, …	637	1466	16792	1.5644	0.00150365
GOTERM_BP_ALL	GO:0051248~negative regulation of protein metabolic process	67	9.26694	3.24694e-05	3725, 1474, 1410, 84930, 7538, 23204, 11221, 332, 3623, 983, 10755, 2192, 58533, 65018, 2150, 5329, 57761, 7035, 10140, 302, 7832, 23645, 26255, 1906, 7311, 1852, 9709, 7128, 9314, 144233, 3181, 2022, 4085, 142679, 23411, 2058, 4609, 1956, 2629, 8651, 83596, 3315, 1499, 1843, 9470, 1030, 6992, 9775, 1647, 1847, 1848, 1845, 80760, 57472, 6622, 10253, 11065, 55872, 1407, 26271, 9232, 5997, 467, 468…	637	1049	16792	1.68369	0.00176554
GOTERM_BP_ALL	GO:0031324~negative regulation of cellular metabolic process	126	17.4274	3.39964e-05	2146, 3725, 1410, 1474, 8531, 84930, 7538, 3148, 3280, 8535, 3146, 332, 8318, 37, 221937, 3726, 1523, 2297, 5017, 3012, 4929, 58533, 63898, 29128, 29995, 2150, 604, 57761, 10140, 23645, 1385, 26255, 1906, 7071, 144233, 2022, 4609, 8553, 2629, 8651, 3315, 1843, 9775, 1647, 1649, 1847, 1848, 1845, 55872, 55170, 1063, 26271, 3014, 3015, 3329, 9232, 3021, 991, 150094, 116039, 1839, 84525, 7057, 6722,…	637	2345	16792	1.41642	0.0018336
GOTERM_BP_ALL	GO:0070301~cellular response to hydrogen peroxide	13	1.79806	3.46062e-05	2146, 1894, 10365, 983, 80310, 388, 10276, 7128, 65018, 2113, 9314, 5111, 23411	637	78	16792	4.39351	0.00183687
GOTERM_BP_ALL	GO:0009611~response to wounding	47	6.50069	3.44735e-05	3725, 2146, 6722, 7538, 7103, 1956, 3146, 2335, 79803, 6707, 3315, 57822, 983, 6790, 2697, 80310, 2192, 7168, 388, 2150, 8527, 81606, 2153, 5329, 7035, 3670, 302, 6430, 3552, 2778, 23189, 1906, 51330, 3021, 1719, 8829, 7128, 9314, 1839, 2113, 9315, 6382, 2022, 4067, 7057, 84525, 4609	637	649	16792	1.90904	0.00184445
GOTERM_BP_ALL	GO:0010646~regulation of cell communication	155	21.4385	3.50898e-05	2146, 3725, 8531, 3148, 9456, 8418, 3146, 3280, 29127, 332, 2335, 22974, 154, 147111, 2297, 3927, 4929, 58533, 29995, 2150, 604, 116028, 2201, 57761, 1894, 57162, 10140, 90627, 84133, 8870, 2651, 22881, 23645, 1385, 3552, 1906, 8682, 80223, 5366, 79156, 6875, 84334, 10725, 29984, 2022, 4609, 57153, 1436, 81610, 10874, 2629, 1075, 8651, 3315, 1843, 10276, 9775, 1647, 79971, 1649, 7049, 147372, 596…	637	3020	16792	1.35297	0.00184786
GOTERM_BP_ALL	GO:0023051~regulation of signaling	157	21.7151	3.61296e-05	2146, 3725, 8531, 3148, 9456, 8418, 3146, 3280, 29127, 332, 2335, 22974, 154, 147111, 2297, 3927, 4929, 481, 58533, 29995, 2150, 604, 116028, 2201, 57761, 1894, 57162, 10140, 90627, 84133, 8870, 2651, 22881, 23645, 1385, 3552, 1906, 8682, 80223, 5366, 79156, 6875, 84334, 10725, 29984, 2022, 4609, 57153, 1436, 81610, 10874, 2629, 1075, 8651, 3315, 1843, 10276, 9775, 1647, 79971, 1649, 7049, 147372…	637	3070	16792	1.34811	0.00188771
GOTERM_BP_ALL	GO:0010605~negative regulation of macromolecule metabolic process	125	17.2891	3.71825e-05	2146, 3725, 1410, 1474, 8531, 84930, 7538, 3148, 3280, 8535, 3146, 332, 8318, 221937, 3726, 1523, 2297, 5017, 3012, 4929, 58533, 29128, 29995, 2150, 604, 57761, 10140, 23645, 1385, 25976, 26255, 1906, 7071, 144233, 2022, 4609, 8553, 2629, 8651, 3315, 1843, 3949, 9775, 1647, 1649, 1847, 1848, 1845, 55872, 55170, 1063, 26271, 3014, 3015, 9232, 3021, 991, 116039, 1839, 84525, 7057, 6722, 23204, 1122…	637	2326	16792	1.41665	0.00192763
GOTERM_BP_ALL	GO:0000226~microtubule cytoskeleton organization	35	4.84094	4.03482e-05	1410, 11200, 29127, 51203, 332, 9768, 22995, 22974, 983, 1499, 6790, 6491, 55835, 1647, 3925, 9493, 22809, 10112, 7272, 10733, 259266, 6622, 10253, 50861, 3833, 1111, 7465, 26271, 7405, 5997, 9212, 9181, 4751, 9055, 85452	637	428	16792	2.15569	0.00207551
GOTERM_BP_ALL	GO:0010948~negative regulation of cell cycle process	24	3.3195	4.3628e-05	2146, 91607, 57472, 11200, 890, 7832, 1111, 1063, 26271, 7311, 6790, 983, 28984, 1843, 56241, 1030, 55835, 5017, 9212, 1647, 22809, 7272, 5111, 4085	637	240	16792	2.63611	0.00222692
GOTERM_BP_ALL	GO:0031401~positive regulation of protein modification process	71	9.82019	4.39691e-05	3725, 2146, 84930, 3146, 3280, 22974, 3623, 983, 154, 80310, 27338, 65018, 2150, 604, 5329, 57761, 1894, 57162, 302, 2651, 5606, 22881, 23645, 3552, 6502, 1906, 7311, 8682, 1852, 28984, 8829, 2022, 123879, 4085, 142679, 23411, 201254, 1436, 11200, 150696, 1956, 136, 2629, 8651, 1499, 6500, 1647, 6788, 7272, 57018, 1847, 8189, 1848, 8482, 3670, 64762, 6622, 10253, 11065, 26271, 994, 9181, 152007, …	637	1143	16792	1.63748	0.00222733
GOTERM_BP_ALL	GO:1901698~response to nitrogen compound	59	8.16044	4.45645e-05	3725, 2146, 5166, 1290, 9456, 7298, 847, 3726, 983, 80310, 8836, 533, 4929, 10135, 3636, 57761, 57162, 7832, 5791, 1385, 1906, 8682, 5366, 7071, 1719, 440, 7128, 9314, 144233, 3181, 23411, 4609, 5142, 1959, 1958, 1373, 760, 1956, 2354, 10365, 8651, 1499, 2697, 1843, 5111, 7184, 6622, 890, 1407, 6430, 2778, 23189, 4487, 3329, 9181, 8914, 6382, 2353, 4067	637	895	16792	1.73777	0.0022405
GOTERM_BP_ALL	GO:0006366~transcription from RNA polymerase II promoter	102	14.1079	4.84706e-05	2146, 3725, 8531, 7538, 1479, 3148, 6775, 55840, 3280, 8535, 3146, 2002, 3726, 154, 1523, 2297, 5017, 4929, 29128, 29995, 10135, 2150, 604, 57761, 10140, 23645, 1081, 1385, 3552, 1906, 7884, 7071, 9921, 6875, 10725, 2022, 4609, 8553, 79977, 9775, 1649, 7049, 1111, 55170, 3015, 9232, 9181, 116039, 4005, 84525, 2001, 29950, 6722, 26512, 57822, 55502, 7832, 11244, 79755, 3398, 7311, 28984, 9212, 931…	637	1820	16792	1.47738	0.00241849
GOTERM_BP_ALL	GO:0043409~negative regulation of MAPK cascade	18	2.48963	5.01091e-05	10253, 55872, 11221, 2629, 1852, 1843, 2192, 5997, 467, 65018, 9314, 2150, 1847, 4067, 1848, 142679, 4609, 1845	637	149	16792	3.18456	0.00248165
GOTERM_BP_ALL	GO:0033043~regulation of organelle organization	71	9.82019	5.60607e-05	56203, 3280, 332, 8318, 57822, 154, 6491, 7168, 3925, 65018, 29128, 2150, 604, 5329, 50848, 201164, 27072, 302, 50861, 3552, 146923, 1906, 5366, 9735, 28984, 9212, 56893, 3183, 84334, 4751, 9787, 29984, 4085, 23411, 4609, 1436, 51203, 113130, 9723, 9361, 6790, 1499, 1843, 55835, 51706, 7272, 5962, 22809, 5305, 58480, 10733, 3670, 57472, 6622, 11065, 6624, 1111, 1063, 3159, 26271, 23189, 4487, 544…	637	1152	16792	1.62468	0.00275561
GOTERM_BP_ALL	GO:0071479~cellular response to ionizing radiation	11	1.52144	5.71047e-05	1894, 1410, 11200, 388, 10276, 1958, 1647, 2002, 10635, 3014, 23411	637	58	16792	4.99951	0.0027864
GOTERM_BP_ALL	GO:0051270~regulation of cellular component movement	54	7.46888	5.83397e-05	3725, 6722, 9289, 4354, 3146, 2335, 80310, 2192, 7168, 388, 3925, 80005, 2150, 1829, 604, 3576, 90627, 2651, 1081, 3552, 1588, 1906, 28984, 3918, 6405, 8829, 3916, 2113, 9314, 58191, 29984, 2022, 4609, 5142, 1436, 57556, 1956, 9723, 29105, 57111, 3315, 1366, 7049, 147372, 5962, 8482, 1969, 2920, 23189, 286077, 152007, 1839, 4067, 7057	637	802	16792	1.77493	0.00282598
GOTERM_BP_ALL	GO:2000113~negative regulation of cellular macromolecule biosynthetic process	79	10.9267	5.91578e-05	3725, 2146, 6722, 8531, 7538, 3148, 3146, 8535, 3280, 332, 8318, 3726, 221937, 1523, 2297, 5017, 3012, 4929, 58533, 29995, 29128, 55502, 604, 57761, 10140, 7832, 11244, 23645, 64061, 3398, 51053, 1385, 1906, 7311, 7071, 9212, 162989, 3183, 9314, 83852, 144233, 2022, 3181, 4084, 23411, 2058, 9603, 4609, 11200, 1958, 1956, 79365, 8553, 2354, 51655, 1499, 1843, 2697, 9470, 9775, 1649, 22809, 3670, 5…	637	1324	16792	1.5729	0.00284497
GOTERM_BP_ALL	GO:0080134~regulation of response to stress	77	10.6501	6.38171e-05	1410, 8531, 7538, 3148, 11221, 3146, 58533, 65018, 2150, 604, 5329, 57162, 8870, 302, 22881, 284207, 23645, 1588, 3552, 1906, 7311, 5366, 51330, 246778, 1719, 5495, 51765, 9709, 7128, 3916, 9314, 2113, 142679, 23411, 4609, 11200, 7103, 1956, 136, 2629, 8651, 83596, 3315, 6500, 2697, 3949, 1647, 1649, 6788, 7049, 10635, 5111, 81606, 7184, 23097, 1508, 11343, 1845, 8482, 3670, 55872, 1407, 1111, 31…	637	1285	16792	1.57961	0.00304681
GOTERM_BP_ALL	GO:0048732~gland development	34	4.70263	6.7646e-05	3725, 2146, 1436, 6722, 55840, 1373, 3280, 1956, 7298, 1499, 6790, 64841, 79971, 7049, 5111, 3670, 205, 9935, 1969, 6430, 3398, 1385, 1081, 1588, 4487, 7052, 9133, 440, 64220, 8829, 7128, 2113, 4609, 2001	637	421	16792	2.12892	0.00320646
GOTERM_BP_ALL	GO:0043549~regulation of kinase activity	53	7.33057	6.99797e-05	29950, 2146, 11221, 3146, 22974, 154, 983, 80310, 58533, 65018, 57761, 1894, 5606, 64061, 7405, 1906, 7311, 1852, 8682, 28984, 7128, 9314, 142679, 23411, 1436, 136, 1956, 2629, 8651, 3315, 1843, 1033, 1030, 1647, 6788, 1847, 57018, 1848, 1845, 890, 11065, 10253, 6622, 5997, 9134, 994, 993, 898, 4067, 1163, 7057, 1164, 896	637	788	16792	1.77302	0.00329358
GOTERM_BP_ALL	GO:0051983~regulation of chromosome segregation	13	1.79806	7.3218e-05	1894, 1843, 9212, 11065, 2237, 29127, 113130, 4751, 9787, 1063, 7272, 4085, 1499	637	84	16792	4.07969	0.00342168
GOTERM_BP_ALL	GO:0034645~cellular macromolecule biosynthetic process	235	32.5035	7.38125e-05	3725, 54101, 1479, 6775, 55840, 10209, 2002, 3280, 332, 1316, 8318, 90233, 154, 3726, 221937, 1973, 29128, 604, 116028, 57761, 2018, 23645, 1081, 23509, 7884, 7071, 1719, 6875, 8019, 10725, 2022, 4609, 55723, 84498, 157777, 1843, 7049, 91120, 1063, 339327, 6897, 9181, 27297, 116039, 150094, 1839, 7718, 2001, 7057, 29950, 11226, 847, 3623, 983, 28973, 65018, 55502, 5329, 580, 7832, 5606, 79755, 51…	637	5012	16792	1.236	0.0034255
GOTERM_BP_ALL	GO:0044260~cellular macromolecule metabolic process	366	50.6224	7.43789e-05	3725, 1410, 1474, 1195, 54101, 1479, 6775, 55840, 10209, 2002, 3280, 1316, 332, 2335, 144983, 8318, 317781, 3726, 221937, 154, 90233, 1973, 51088, 59342, 29128, 604, 116028, 57761, 2018, 50717, 8408, 23645, 1081, 5366, 23509, 7884, 7071, 1719, 51765, 6875, 8019, 10725, 56929, 10724, 2022, 123879, 4609, 1436, 55723, 1075, 84498, 157777, 57223, 1438, 6500, 1843, 7049, 1847, 79622, 7184, 1848, 10733…	637	8387	16792	1.15037	0.00342798
GOTERM_BP_ALL	GO:0034614~cellular response to reactive oxygen species	16	2.213	7.69254e-05	1894, 2146, 890, 10365, 983, 80310, 7168, 388, 10276, 7128, 65018, 9314, 2113, 5111, 2353, 23411	637	125	16792	3.37422	0.0034734
GOTERM_BP_ALL	GO:1901991~negative regulation of mitotic cell cycle phase transition	18	2.48963	7.61036e-05	2146, 91607, 57472, 11200, 890, 7832, 1063, 7311, 6790, 983, 1843, 28984, 55835, 1030, 1647, 7272, 5111, 4085	637	154	16792	3.08116	0.00348335
GOTERM_BP_ALL	GO:0061029~eyelid development in camera-type eye	6	0.829876	7.66555e-05	3725, 6722, 64220, 1956, 116039, 57822	637	13	16792	12.1666	0.00348474
GOTERM_BP_ALL	GO:0060429~epithelium development	66	9.12863	7.82607e-05	3725, 2146, 6722, 54101, 7538, 3280, 7298, 384, 847, 37, 57822, 983, 8842, 6491, 2297, 80144, 388, 2150, 122786, 50848, 90627, 84133, 23022, 1948, 22881, 3398, 1385, 1906, 282679, 7311, 23509, 6876, 8829, 64220, 9314, 83852, 2022, 4609, 1436, 1373, 760, 1956, 10365, 9723, 57111, 6707, 1499, 79977, 2697, 6788, 5111, 5962, 1508, 8549, 22862, 10253, 1969, 2778, 4487, 84314, 7052, 1200, 8914, 1839, 6…	637	1060	16792	1.64135	0.00350992
GOTERM_BP_ALL	GO:0071214~cellular response to abiotic stimulus	25	3.45781	8.84117e-05	1410, 11200, 8531, 10974, 1958, 2002, 1956, 2697, 388, 10276, 1647, 10635, 5111, 1894, 55872, 1407, 1111, 3014, 9212, 9181, 993, 468, 2022, 4609, 23411	637	268	16792	2.45905	0.00391189
GOTERM_BP_ALL	GO:2000045~regulation of G1/S transition of mitotic cell cycle	17	2.35131	8.83765e-05	2146, 91607, 57472, 11200, 7832, 1956, 3398, 8318, 7311, 6790, 983, 28984, 55835, 1030, 1647, 5111, 5962	637	141	16792	3.17828	0.00393636
GOTERM_BP_ALL	GO:0065004~protein-DNA complex assembly	23	3.18119	9.04722e-05	55723, 3148, 3146, 64061, 8318, 1385, 1063, 3014, 4171, 7311, 3017, 387103, 3021, 11339, 440689, 6875, 6046, 79019, 11144, 8971, 8970, 201254, 8343	637	235	16792	2.58002	0.00395066
GOTERM_BP_ALL	GO:0044267~cellular protein metabolic process	230	31.8119	9.00685e-05	3725, 1410, 1195, 1474, 54101, 10209, 3280, 332, 2335, 154, 1973, 51088, 59342, 29128, 604, 57761, 50717, 8408, 23645, 23509, 5366, 51765, 56929, 10724, 123879, 2022, 4609, 1436, 1075, 57223, 1438, 6500, 1843, 7049, 1847, 7184, 10733, 1848, 1845, 55872, 6897, 9181, 7052, 150094, 1839, 7057, 29950, 11226, 11221, 3623, 983, 80310, 10755, 28973, 65018, 5134, 5329, 580, 302, 7832, 5606, 57494, 64061,…	637	4900	16792	1.23736	0.00395889
GOTERM_BP_ALL	GO:0065009~regulation of molecular function	146	20.1936	9.23612e-05	2146, 3725, 1410, 1474, 54101, 84930, 7538, 3148, 9456, 29127, 3280, 3146, 332, 2335, 22974, 154, 7168, 27338, 4929, 481, 58533, 63898, 29128, 604, 57761, 57162, 1894, 90627, 23645, 7405, 26255, 1906, 5366, 8682, 1719, 84334, 123879, 2022, 4609, 5142, 1436, 8553, 2629, 8651, 3315, 1438, 6500, 1843, 79977, 10276, 9775, 1647, 1649, 79026, 7049, 5962, 1847, 6002, 7184, 1848, 1508, 1845, 116988, 890,…	637	2863	16792	1.34429	0.00398105
GOTERM_BP_ALL	GO:0048660~regulation of smooth muscle cell proliferation	15	2.07469	9.34509e-05	3725, 1956, 3398, 6502, 1906, 1499, 80310, 7168, 7052, 7128, 10135, 9314, 1839, 7057, 4609	637	113	16792	3.49926	0.00400216
GOTERM_BP_ALL	GO:0071901~negative regulation of protein serine/threonine kinase activity	16	2.213	9.23526e-05	10253, 11065, 11221, 2629, 3315, 1852, 1843, 1030, 5997, 7128, 1847, 4067, 1848, 142679, 1845, 23411	637	127	16792	3.32108	0.00400648
GOTERM_BP_ALL	GO:0051240~positive regulation of multicellular organismal process	83	11.4799	9.471e-05	3725, 2146, 6722, 8531, 3148, 3146, 3280, 2335, 3623, 983, 8842, 154, 1523, 80310, 2297, 7168, 388, 59342, 2150, 80005, 604, 5134, 2201, 259266, 3576, 57162, 1894, 2651, 1948, 284207, 9308, 3398, 3552, 1385, 1906, 51330, 28984, 246778, 7071, 9921, 8829, 7128, 10148, 2113, 2022, 23411, 4609, 5142, 1436, 1958, 760, 57556, 1373, 1956, 10874, 136, 2629, 57111, 3315, 1499, 6790, 2697, 1649, 7049, 3556…	637	1431	16792	1.52898	0.00403019
GOTERM_BP_ALL	GO:0035295~tube development	42	5.80913	9.67401e-05	1436, 6722, 9289, 1373, 3280, 1956, 3146, 7298, 10365, 384, 9723, 847, 57822, 8842, 1499, 2697, 79977, 6491, 2297, 388, 6788, 147372, 8549, 3576, 90627, 10253, 1948, 1969, 3398, 1385, 1906, 282679, 84314, 7052, 8829, 64220, 8914, 83852, 6382, 2022, 4609, 84525	637	580	16792	1.9089	0.00403938
GOTERM_BP_ALL	GO:0000070~mitotic sister chromatid segregation	17	2.35131	9.61803e-05	11130, 11065, 64151, 29127, 51203, 113130, 3833, 1063, 1843, 9212, 55165, 4751, 9493, 9787, 7272, 9055, 4085	637	142	16792	3.1559	0.00404126
GOTERM_BP_ALL	GO:0036499~PERK-mediated unfolded protein response	7	0.968188	9.61047e-05	440, 467, 9709, 468, 1649, 23645, 3576	637	21	16792	8.78702	0.00406359
GOTERM_BP_ALL	GO:0061041~regulation of wound healing	16	2.213	0.000101032	302, 7103, 3146, 1906, 23189, 51330, 2697, 7128, 1839, 2150, 81606, 4067, 7057, 4609, 84525, 5329	637	128	16792	3.29513	0.00414073
GOTERM_BP_ALL	GO:1902807~negative regulation of cell cycle G1/S phase transition	14	1.93638	0.000100493	2146, 57472, 11200, 91607, 7832, 7311, 6790, 983, 28984, 55835, 1030, 56241, 1647, 5111	637	100	16792	3.69055	0.00414405
GOTERM_BP_ALL	GO:0048513~animal organ development	157	21.7151	0.000100233	2146, 3725, 1410, 1290, 8531, 7538, 3148, 9456, 55840, 3280, 3146, 7298, 1316, 221937, 3726, 154, 6491, 2297, 5017, 7168, 4929, 3925, 10135, 2150, 1829, 604, 2201, 2018, 84133, 205, 2651, 22881, 4036, 1385, 1588, 1081, 25976, 282679, 1906, 23509, 5552, 5358, 7071, 246778, 8728, 6405, 6876, 64220, 11144, 2022, 4609, 6752, 1436, 81610, 57556, 2629, 79977, 9775, 79971, 7049, 147372, 1508, 10733, 854…	637	3129	16792	1.32269	0.00415899
GOTERM_BP_ALL	GO:0031570~DNA integrity checkpoint	18	2.48963	0.000104796	57472, 11200, 81620, 890, 7832, 1111, 7153, 8318, 3014, 7311, 6790, 983, 8682, 28984, 55835, 1647, 5111, 9656	637	158	16792	3.00316	0.00426857
GOTERM_BP_ALL	GO:0048585~negative regulation of response to stimulus	80	11.065	0.000105593	2146, 8531, 7538, 3148, 11221, 154, 147111, 2192, 4929, 58533, 65018, 2150, 604, 2201, 5329, 3576, 10140, 84133, 302, 50861, 22881, 284207, 5791, 23645, 1588, 3552, 1906, 7311, 8682, 1852, 5495, 6405, 9709, 8829, 7128, 9314, 2113, 144233, 2022, 142679, 23411, 4609, 11200, 1958, 7103, 57556, 1956, 2629, 9723, 8651, 83596, 3315, 1499, 1843, 2697, 9775, 1649, 6788, 7049, 387914, 1847, 6002, 1848, 18…	637	1369	16792	1.54046	0.00427493
GOTERM_BP_ALL	GO:1902589~single-organism organelle organization	91	12.5864	0.000107477	56203, 6722, 1410, 23204, 64151, 29127, 332, 22974, 983, 154, 6491, 2195, 8773, 7168, 3925, 9493, 65018, 2150, 122786, 3636, 604, 259266, 50848, 201164, 23022, 27072, 302, 50861, 200728, 7405, 28985, 1906, 5366, 9735, 28984, 5358, 9212, 56893, 4751, 9787, 79019, 29984, 4085, 9055, 4609, 1436, 11130, 11200, 22998, 4739, 113130, 51203, 9768, 9723, 22995, 1499, 6790, 1843, 55835, 55165, 1647, 5111, …	637	1612	16792	1.48812	0.00432488
GOTERM_BP_ALL	GO:0048870~cell motility	78	10.7884	0.000112438	3725, 6722, 9289, 3148, 4354, 3146, 3280, 2335, 983, 10755, 80310, 2192, 2195, 7168, 388, 4929, 481, 2150, 80005, 9592, 259266, 3576, 50848, 2018, 90627, 23022, 117155, 2651, 1948, 1081, 1588, 3552, 1906, 51330, 28984, 3918, 9057, 6405, 8829, 9314, 2113, 29984, 58191, 2022, 4609, 5142, 1436, 81610, 967, 57556, 1956, 9723, 57111, 29105, 3315, 1499, 2697, 10276, 1366, 7049, 147372, 5962, 8140, 2028…	637	1330	16792	1.54599	0.00449705
GOTERM_BP_ALL	GO:0051674~localization of cell	78	10.7884	0.000112438	3725, 6722, 9289, 3148, 4354, 3146, 3280, 2335, 983, 10755, 80310, 2192, 2195, 7168, 388, 4929, 481, 2150, 80005, 9592, 259266, 3576, 50848, 2018, 90627, 23022, 117155, 2651, 1948, 1081, 1588, 3552, 1906, 51330, 28984, 3918, 9057, 6405, 8829, 9314, 2113, 29984, 58191, 2022, 4609, 5142, 1436, 81610, 967, 57556, 1956, 9723, 57111, 29105, 3315, 1499, 2697, 10276, 1366, 7049, 147372, 5962, 8140, 2028…	637	1330	16792	1.54599	0.00449705
GOTERM_BP_ALL	GO:0010558~negative regulation of macromolecule biosynthetic process	82	11.3416	0.000118	3725, 2146, 6722, 8531, 7538, 3148, 3146, 8535, 3280, 332, 8318, 3623, 3726, 221937, 1523, 2297, 5017, 3012, 4929, 58533, 29995, 29128, 55502, 604, 57761, 10140, 7832, 11244, 23645, 64061, 3398, 51053, 1385, 1906, 7311, 7071, 9212, 162989, 3183, 9314, 83852, 144233, 2022, 3181, 4084, 23411, 2058, 9603, 4609, 11200, 1958, 1956, 79365, 8553, 2354, 51655, 1499, 1843, 2697, 9470, 9775, 1649, 22809, 3…	637	1418	16792	1.52441	0.00469098
GOTERM_BP_ALL	GO:0030099~myeloid cell differentiation	29	4.01107	0.000118889	3725, 1436, 6722, 7538, 3148, 760, 3146, 10365, 3623, 3726, 1499, 1030, 7049, 2150, 5305, 604, 302, 9935, 1969, 3398, 2778, 1385, 7071, 2113, 10456, 2353, 4067, 23411, 4609	637	343	16792	2.22878	0.00469833
GOTERM_BP_ALL	GO:0040011~locomotion	87	12.0332	0.000121921	3725, 6722, 9289, 3148, 4354, 3146, 3280, 2335, 983, 10755, 80310, 2192, 2297, 2195, 7168, 388, 4929, 481, 2150, 80005, 123920, 9592, 5329, 259266, 3576, 50848, 2018, 90627, 23022, 117155, 2651, 1948, 3398, 1081, 1588, 3552, 1385, 1906, 28984, 51330, 3918, 10663, 9057, 6405, 8829, 9314, 2113, 29984, 58191, 2022, 4609, 5142, 1436, 81610, 1959, 967, 57556, 1956, 9723, 57111, 29105, 3315, 1499, 2697…	637	1530	16792	1.49896	0.0047896
GOTERM_BP_ALL	GO:0071496~cellular response to external stimulus	24	3.3195	0.000124452	3725, 6722, 5166, 8408, 136, 1956, 1111, 2629, 6502, 5366, 2697, 1030, 7071, 4521, 440, 1647, 467, 4929, 468, 490, 2022, 2353, 4067, 23411	637	257	16792	2.46173	0.00486026
GOTERM_BP_ALL	GO:1902532~negative regulation of intracellular signal transduction	35	4.84094	0.000128331	8531, 11221, 2629, 8651, 83596, 3315, 1843, 2192, 1649, 65018, 2150, 1847, 604, 1848, 5329, 1845, 55872, 10253, 50861, 1969, 79109, 23189, 1852, 5997, 9181, 5495, 9709, 467, 7128, 9314, 4067, 142679, 23411, 4609, 7057	637	454	16792	2.03224	0.00498232
GOTERM_BP_ALL	GO:0008284~positive regulation of cell proliferation	55	7.60719	0.000130841	3725, 29950, 9289, 3148, 3146, 3280, 332, 2335, 983, 80310, 2192, 10135, 604, 5134, 259266, 57162, 302, 2651, 1948, 3398, 1081, 6502, 1906, 28985, 3918, 8829, 6875, 7128, 10148, 2113, 9055, 23411, 4609, 1436, 1958, 1956, 57111, 1499, 1366, 7049, 7272, 3670, 64762, 57472, 890, 79679, 1871, 994, 7052, 467, 991, 116039, 1839, 4067, 7057	637	849	16792	1.70773	0.00505026
GOTERM_BP_ALL	GO:0009605~response to external stimulus	111	15.3527	0.00013572	3725, 5166, 7538, 3148, 3146, 7298, 3726, 154, 2297, 4929, 58533, 3925, 2150, 604, 57162, 8408, 284207, 1588, 1385, 1906, 5366, 7071, 246778, 6405, 64220, 2022, 6752, 5142, 1436, 7103, 57556, 8553, 2629, 3315, 3949, 1647, 1649, 81606, 23097, 11343, 152189, 55872, 1111, 3017, 3329, 27297, 7052, 255520, 490, 150094, 1839, 112616, 84525, 7057, 2182, 6722, 11221, 4354, 7706, 847, 3623, 80310, 123920,…	637	2073	16792	1.41152	0.00520806
GOTERM_BP_ALL	GO:1903034~regulation of response to wounding	17	2.35131	0.000144943	302, 7103, 3146, 1906, 23189, 51330, 2697, 7128, 9314, 1839, 2150, 81606, 4067, 7057, 4609, 84525, 5329	637	147	16792	3.04856	0.00552935
GOTERM_BP_ALL	GO:1901360~organic cyclic compound metabolic process	278	38.4509	0.000145774	3725, 1195, 54101, 1479, 6775, 55840, 2002, 3280, 1316, 332, 144983, 3283, 8318, 37, 90233, 154, 3726, 221937, 317781, 1973, 29128, 604, 116028, 57761, 2018, 205, 23645, 1081, 1588, 23509, 7884, 7071, 1719, 6875, 8019, 10725, 2022, 4609, 55723, 55728, 84498, 157777, 1843, 3949, 7049, 79622, 91120, 3838, 1063, 339327, 6897, 9181, 27297, 116039, 150094, 286257, 7718, 2001, 7057, 29950, 4354, 847, 9…	637	6149	16792	1.1918	0.00552943
GOTERM_BP_ALL	GO:0006139~nucleobase-containing compound metabolic process	264	36.5145	0.00014866	3725, 1195, 54101, 1479, 6775, 55840, 2002, 3280, 1316, 332, 144983, 8318, 90233, 154, 3726, 221937, 317781, 1973, 29128, 604, 116028, 57761, 2018, 205, 23645, 1081, 23509, 7884, 7071, 1719, 6875, 8019, 10725, 2022, 4609, 55723, 55728, 84498, 157777, 1843, 7049, 79622, 91120, 3838, 1063, 339327, 6897, 9181, 27297, 116039, 150094, 286257, 7718, 2001, 7057, 29950, 4354, 847, 983, 64841, 65018, 5550…	637	5794	16792	1.20113	0.00560684
GOTERM_BP_ALL	GO:0008285~negative regulation of cell proliferation	45	6.22407	0.000150346	3725, 6752, 1436, 6722, 9289, 55840, 3280, 9536, 1499, 2697, 2192, 1033, 5017, 1030, 7168, 3012, 6788, 7049, 22809, 3636, 604, 3576, 57162, 10140, 11040, 10253, 7832, 1948, 5768, 3398, 3552, 3159, 4487, 1871, 5366, 28984, 7071, 9921, 7128, 9314, 2113, 2022, 4067, 7057, 4609	637	651	16792	1.82219	0.00563848
GOTERM_BP_ALL	GO:0051302~regulation of cell division	16	2.213	0.000155949	1894, 64762, 29127, 3552, 847, 7405, 9903, 6790, 80310, 10755, 9212, 56241, 994, 9493, 4609, 259266	637	133	16792	3.17126	0.00575139
GOTERM_BP_ALL	GO:0050790~regulation of catalytic activity	123	17.0124	0.000155282	2146, 3725, 1474, 1410, 84930, 7538, 3148, 29127, 3146, 332, 2335, 22974, 154, 7168, 27338, 4929, 481, 58533, 63898, 29128, 604, 57761, 1894, 90627, 23645, 7405, 1906, 26255, 5366, 8682, 1719, 84334, 123879, 2022, 4609, 1436, 2629, 8651, 3315, 6500, 1438, 1843, 79977, 10276, 1647, 5962, 1847, 6002, 7184, 1848, 1508, 1845, 116988, 890, 54545, 2778, 26271, 9232, 3329, 994, 54205, 9181, 255520, 993,…	637	2357	16792	1.37565	0.00575858
GOTERM_BP_ALL	GO:0044237~cellular metabolic process	431	59.6127	0.000155152	1410, 54101, 6775, 2002, 3280, 1316, 332, 3283, 8318, 154, 90233, 221937, 59342, 29128, 604, 2018, 50717, 205, 8408, 23645, 5366, 23509, 1719, 6875, 8019, 2941, 10725, 10724, 84280, 2022, 1436, 157777, 57223, 1438, 1843, 79622, 1847, 10733, 1848, 1845, 91120, 339327, 6897, 27297, 1839, 6382, 2001, 29950, 847, 983, 10755, 28973, 8836, 5329, 5134, 302, 580, 57494, 79755, 3398, 833, 28985, 28984, 92…	637	10202	16792	1.11367	0.0057858
GOTERM_BP_ALL	GO:0071824~protein-DNA complex subunit organization	24	3.3195	0.000165876	55723, 3148, 3146, 64061, 8318, 1385, 3159, 1063, 3014, 4171, 7311, 3017, 387103, 3021, 11339, 440689, 6875, 6046, 79019, 11144, 8971, 8970, 201254, 8343	637	262	16792	2.41475	0.00604974
GOTERM_BP_ALL	GO:1901342~regulation of vasculature development	23	3.18119	0.000165226	3670, 90627, 1958, 1948, 3146, 1969, 9723, 3552, 3315, 1499, 51330, 80310, 28984, 388, 10553, 7128, 2113, 9314, 147372, 2022, 7057, 23411, 3576	637	245	16792	2.47471	0.00605911
GOTERM_BP_ALL	GO:0009059~macromolecule biosynthetic process	239	33.0567	0.000173873	3725, 54101, 1479, 6775, 55840, 10209, 2002, 3280, 332, 1316, 8318, 90233, 154, 3726, 221937, 1973, 29128, 604, 116028, 57761, 2018, 23645, 1081, 23509, 7884, 7071, 1719, 6875, 8019, 10725, 2022, 4609, 55723, 84498, 157777, 1843, 7049, 91120, 1063, 339327, 6897, 9181, 27297, 116039, 150094, 1839, 6382, 7718, 2001, 7057, 29950, 11226, 847, 3623, 983, 28973, 65018, 55502, 5329, 580, 7832, 5606, 797…	637	5175	16792	1.21745	0.00627219
GOTERM_BP_ALL	GO:0007568~aging	25	3.45781	0.000173138	3725, 6722, 1410, 11200, 7298, 1075, 847, 9361, 83596, 983, 604, 6622, 1111, 3398, 55170, 3159, 1385, 3014, 1906, 9212, 4521, 490, 2022, 2353, 23411	637	280	16792	2.35367	0.00627959
GOTERM_BP_ALL	GO:0051094~positive regulation of developmental process	66	9.12863	0.000176543	3725, 2146, 6722, 8531, 3148, 3146, 3280, 2335, 983, 8842, 154, 1523, 80310, 2297, 388, 65018, 80005, 604, 5134, 2201, 259266, 3576, 1894, 201164, 2651, 1948, 9308, 3398, 3552, 1385, 1906, 51330, 28984, 7071, 9921, 8829, 7128, 2113, 2022, 23411, 4609, 1958, 57556, 760, 3315, 6790, 1499, 2697, 55835, 10276, 7049, 3556, 147372, 8482, 3670, 2778, 3159, 152007, 991, 116039, 9518, 10456, 2353, 4067, 8…	637	1089	16792	1.59764	0.00633406
GOTERM_BP_ALL	GO:0045444~fat cell differentiation	20	2.76625	0.000181876	10974, 7538, 1959, 11221, 284207, 3398, 84498, 1385, 8651, 154, 5997, 3914, 4929, 1649, 6788, 9314, 22809, 10124, 23411, 57761	637	197	16792	2.67625	0.00642157
GOTERM_BP_ALL	GO:0031327~negative regulation of cellular biosynthetic process	84	11.6183	0.000181007	3725, 2146, 6722, 8531, 7538, 3148, 3146, 8535, 3280, 332, 8318, 3623, 37, 3726, 221937, 1523, 2297, 5017, 3012, 4929, 58533, 29995, 29128, 55502, 604, 57761, 10140, 7832, 11244, 23645, 64061, 3398, 51053, 1385, 1906, 7311, 7071, 9212, 162989, 3183, 83852, 9314, 144233, 2022, 3181, 4084, 23411, 2058, 9603, 4609, 11200, 1958, 1956, 79365, 8553, 2354, 51655, 1499, 1843, 2697, 9470, 9775, 1649, 2280…	637	1480	16792	1.49617	0.00642485
GOTERM_BP_ALL	GO:0009890~negative regulation of biosynthetic process	85	11.7566	0.000185349	3725, 2146, 6722, 8531, 7538, 3148, 3146, 8535, 3280, 332, 8318, 3623, 37, 3726, 221937, 1523, 2297, 5017, 3012, 4929, 58533, 29995, 29128, 55502, 604, 57761, 10140, 7832, 11244, 23645, 64061, 3398, 51053, 1385, 1906, 7311, 7071, 9212, 162989, 3183, 83852, 9314, 144233, 2022, 3181, 4084, 23411, 2058, 9603, 4609, 11200, 1958, 1956, 79365, 8553, 2354, 51655, 1499, 1843, 2697, 9470, 9775, 1649, 2280…	637	1504	16792	1.48982	0.00644188
GOTERM_BP_ALL	GO:0051052~regulation of DNA metabolic process	30	4.14938	0.000183474	3725, 11200, 1956, 3146, 9361, 1499, 983, 1843, 79977, 2697, 29128, 10635, 5111, 604, 3576, 81620, 3838, 1111, 64061, 7153, 51053, 3014, 28984, 9212, 3183, 8914, 4751, 9314, 23411, 4609	637	370	16792	2.13738	0.00644381
GOTERM_BP_ALL	GO:0033993~response to lipid	55	7.60719	0.000184703	3725, 2146, 1410, 5166, 7538, 3148, 11221, 2002, 3146, 7706, 7298, 847, 3726, 4929, 1829, 3576, 57162, 7035, 117155, 1385, 6502, 1906, 7128, 2113, 9314, 58191, 2022, 23411, 4609, 5142, 6752, 1373, 760, 1956, 2354, 9536, 2629, 1499, 1843, 3949, 5111, 23097, 3670, 890, 6622, 1407, 2920, 3015, 3329, 490, 6382, 2353, 898, 4067, 7057	637	860	16792	1.68588	0.00645301
GOTERM_BP_ALL	GO:0051254~positive regulation of RNA metabolic process	81	11.2033	0.000180876	3725, 29950, 6722, 7538, 3148, 6775, 55840, 2002, 3146, 3280, 1316, 57822, 3726, 154, 221937, 2297, 4929, 10135, 29128, 2150, 10140, 11040, 7832, 5606, 79755, 23645, 3398, 1081, 3552, 1385, 1906, 7311, 28984, 9921, 6875, 10725, 9314, 2113, 2022, 23411, 9603, 4609, 10974, 11200, 1959, 1958, 1956, 2354, 10365, 83596, 64651, 1499, 79977, 1030, 9775, 1649, 22809, 57018, 81606, 64764, 3670, 890, 9935,…	637	1415	16792	1.50901	0.00645445
GOTERM_BP_ALL	GO:0022414~reproductive process	79	10.9267	0.00019007	8531, 9289, 84930, 3148, 55840, 3280, 29127, 22932, 3623, 3726, 983, 5678, 2192, 5017, 10135, 1829, 604, 259266, 201164, 6732, 11040, 117155, 1081, 1588, 3552, 25976, 1906, 26255, 26256, 64220, 6875, 4751, 2113, 11144, 23411, 201254, 4609, 6752, 55723, 1958, 1956, 2354, 6790, 1499, 79977, 1843, 84418, 6046, 6788, 5111, 7272, 10733, 1508, 8549, 4012, 23089, 22862, 3833, 5672, 7153, 5675, 2778, 301…	637	1373	16792	1.51677	0.0065713
GOTERM_BP_ALL	GO:0000003~reproduction	79	10.9267	0.000193553	8531, 9289, 84930, 3148, 55840, 3280, 29127, 22932, 3623, 3726, 983, 5678, 2192, 5017, 10135, 1829, 604, 259266, 201164, 6732, 11040, 117155, 1081, 1588, 3552, 25976, 1906, 26255, 26256, 64220, 6875, 4751, 2113, 11144, 23411, 201254, 4609, 6752, 55723, 1958, 1956, 2354, 6790, 1499, 79977, 1843, 84418, 6046, 6788, 5111, 7272, 10733, 1508, 8549, 4012, 23089, 22862, 3833, 5672, 7153, 5675, 2778, 301…	637	1375	16792	1.51456	0.00665698
GOTERM_BP_ALL	GO:0090132~epithelium migration	22	3.04288	0.000195011	3725, 6722, 90627, 1948, 3146, 1969, 57111, 3315, 54443, 1906, 10755, 79977, 28984, 152007, 388, 8829, 2113, 1839, 9314, 147372, 80005, 7057	637	231	16792	2.51058	0.00667267
GOTERM_BP_ALL	GO:0010557~positive regulation of macromolecule biosynthetic process	89	12.3098	0.000196693	3725, 29950, 6722, 8531, 3148, 6775, 55840, 3146, 3280, 2002, 1316, 57822, 3726, 983, 154, 221937, 2297, 4929, 65018, 10135, 29128, 2150, 11040, 5606, 79755, 23645, 3398, 1081, 3552, 1385, 1906, 7311, 28984, 246778, 9212, 9921, 6875, 4751, 10148, 10725, 9314, 2113, 144233, 2022, 23411, 9603, 4609, 10974, 11200, 1959, 1958, 1956, 2354, 2629, 10365, 83596, 64651, 3315, 1499, 79977, 1030, 9775, 1649…	637	1597	16792	1.46909	0.00669582
GOTERM_BP_ALL	GO:0046483~heterocycle metabolic process	268	37.0678	0.000198818	3725, 1195, 54101, 1479, 6775, 55840, 2002, 3280, 1316, 332, 144983, 8318, 90233, 154, 3726, 221937, 317781, 1973, 29128, 604, 116028, 57761, 2018, 205, 23645, 1081, 23509, 7884, 7071, 1719, 6875, 8019, 10725, 2022, 4609, 55723, 55728, 84498, 157777, 1843, 7049, 79622, 91120, 3838, 1063, 339327, 6897, 9181, 27297, 116039, 150094, 286257, 7718, 2001, 7057, 29950, 4354, 847, 983, 64841, 8836, 65018…	637	5919	16792	1.19357	0.00673366
GOTERM_BP_ALL	GO:0080135~regulation of cellular response to stress	41	5.67082	0.000204485	1410, 11200, 8531, 11221, 1956, 3146, 83596, 3315, 1647, 6788, 1649, 65018, 7049, 10635, 2150, 5111, 604, 1845, 8870, 55872, 22881, 1407, 23645, 1111, 3552, 3159, 3014, 4487, 1906, 5366, 9181, 1719, 51765, 9709, 8914, 468, 9314, 4067, 142679, 23411, 4609	637	581	16792	1.86025	0.0068901
GOTERM_BP_ALL	GO:0014031~mesenchymal cell development	18	2.48963	0.000206176	2146, 6275, 3670, 81610, 57556, 2651, 3280, 9723, 4487, 1906, 1499, 28984, 152007, 6405, 8829, 7049, 2022, 8482	637	167	16792	2.84131	0.00691211
GOTERM_BP_ALL	GO:0031497~chromatin assembly	18	2.48963	0.000206176	55723, 3148, 3146, 64061, 3159, 3014, 4171, 3017, 387103, 3021, 11339, 440689, 6046, 79019, 8971, 8970, 201254, 8343	637	167	16792	2.84131	0.00691211
GOTERM_BP_ALL	GO:0070372~regulation of ERK1 and ERK2 cascade	23	3.18119	0.000208778	3725, 1436, 64762, 81610, 10253, 2651, 3146, 1956, 1969, 2335, 80310, 1843, 2192, 152007, 8829, 467, 9314, 7049, 2150, 4067, 1848, 1845, 8482	637	249	16792	2.43496	0.00696417
GOTERM_BP_ALL	GO:0009416~response to light stimulus	25	3.45781	0.000214689	8553, 1956, 10874, 2002, 9768, 847, 1843, 83658, 5111, 55872, 1407, 1111, 3398, 1385, 5366, 9212, 440, 2237, 993, 468, 150094, 123879, 2353, 4609, 23411	637	284	16792	2.32052	0.00709002
GOTERM_BP_ALL	GO:0010648~negative regulation of cell communication	70	9.68188	0.00021366	2146, 6722, 8531, 3148, 11221, 3623, 154, 147111, 2192, 4929, 58533, 65018, 2150, 604, 2201, 5329, 3576, 10140, 84133, 22881, 50861, 5791, 23645, 3552, 1906, 7311, 80223, 8682, 1852, 5495, 9709, 8829, 7128, 9314, 2022, 142679, 23411, 4609, 1958, 1956, 2629, 8651, 83596, 3315, 1499, 1843, 9775, 1649, 6788, 7049, 387914, 6002, 1847, 1848, 1845, 25953, 3670, 23089, 6622, 10253, 55872, 1407, 1969, 79…	637	1182	16792	1.56115	0.00709111
GOTERM_BP_ALL	GO:0031099~regeneration	18	2.48963	0.000221507	3725, 2146, 3670, 8408, 890, 1956, 6430, 7298, 6790, 983, 2697, 1719, 7049, 9314, 9315, 5111, 4609, 84525	637	168	16792	2.8244	0.00727848
GOTERM_BP_ALL	GO:0001933~negative regulation of protein phosphorylation	31	4.28769	0.000226095	3725, 11221, 2629, 8651, 3315, 1843, 2192, 1030, 1647, 58533, 65018, 2150, 1847, 1848, 1845, 57761, 55872, 11065, 10253, 6622, 23645, 1852, 5997, 467, 7128, 9314, 2022, 4067, 142679, 23411, 4609	637	393	16792	2.07937	0.0073924
GOTERM_BP_ALL	GO:0023057~negative regulation of signaling	70	9.68188	0.000230503	2146, 6722, 8531, 3148, 11221, 3623, 154, 147111, 2192, 4929, 58533, 65018, 2150, 604, 2201, 5329, 3576, 10140, 84133, 22881, 50861, 5791, 23645, 3552, 1906, 7311, 80223, 8682, 1852, 5495, 9709, 8829, 7128, 9314, 2022, 142679, 23411, 4609, 1958, 1956, 2629, 8651, 83596, 3315, 1499, 1843, 9775, 1649, 6788, 7049, 387914, 6002, 1847, 1848, 1845, 25953, 3670, 23089, 6622, 10253, 55872, 1407, 1969, 79…	637	1186	16792	1.55588	0.00746309
GOTERM_BP_ALL	GO:0032392~DNA geometric change	12	1.65975	0.00022984	4172, 4175, 4174, 3148, 4176, 3146, 51659, 7153, 8318, 3159, 4171, 7311	637	81	16792	3.90534	0.00747787
GOTERM_BP_ALL	GO:0030334~regulation of cell migration	46	6.36238	0.000233883	3725, 1436, 6722, 9289, 4354, 57556, 1956, 3146, 2335, 9723, 57111, 3315, 80310, 2192, 7168, 388, 2150, 80005, 147372, 5962, 3576, 8482, 90627, 2651, 1969, 2920, 1081, 3552, 1588, 23189, 1906, 28984, 3918, 286077, 6405, 152007, 8829, 9314, 1839, 2113, 58191, 29984, 2022, 4067, 7057, 4609	637	685	16792	1.77023	0.00749959
GOTERM_BP_ALL	GO:0051785~positive regulation of nuclear division	10	1.38313	0.000233405	28984, 11065, 51203, 113130, 332, 9787, 3552, 4487, 1906, 6790	637	56	16792	4.70733	0.00752034
GOTERM_BP_ALL	GO:0007096~regulation of exit from mitosis	6	0.829876	0.000236659	28984, 11065, 113130, 332, 54443, 9735	637	16	16792	9.8854	0.00755213
GOTERM_BP_ALL	GO:0009058~biosynthetic process	283	39.1425	0.00024623	3725, 54101, 1479, 6775, 55840, 10209, 2002, 3280, 1316, 332, 3283, 8318, 37, 90233, 154, 3726, 221937, 1973, 29128, 604, 116028, 57761, 2018, 205, 23645, 1081, 1588, 23509, 7884, 7071, 1719, 6875, 8019, 2941, 10725, 2022, 4609, 55723, 84498, 157777, 57223, 1843, 3949, 7049, 11343, 91120, 1063, 339327, 6897, 9181, 27297, 116039, 150094, 1839, 6382, 7718, 2001, 7057, 29950, 11226, 847, 3623, 983, …	637	6320	16792	1.18041	0.00763798
GOTERM_BP_ALL	GO:0009892~negative regulation of metabolic process	129	17.8423	0.000243074	2146, 3725, 1410, 1474, 8531, 84930, 7538, 3148, 3280, 8535, 3146, 332, 8318, 37, 221937, 3726, 1523, 2297, 5017, 3012, 4929, 58533, 63898, 29128, 29995, 2150, 604, 57761, 10140, 23645, 1385, 25976, 26255, 1906, 7071, 144233, 2022, 4609, 8553, 2629, 8651, 3315, 1843, 3949, 9775, 1647, 1649, 1847, 1848, 1845, 55872, 55170, 1063, 26271, 3014, 3015, 3329, 9232, 3021, 991, 150094, 116039, 1839, 84525…	637	2522	16792	1.34837	0.00764672
GOTERM_BP_ALL	GO:0007050~cell cycle arrest	22	3.04288	0.000247671	57472, 11200, 580, 7832, 23645, 3398, 3623, 7311, 6790, 983, 28984, 1843, 1033, 1030, 55835, 1647, 1649, 81617, 5111, 7057, 4609, 3576	637	235	16792	2.46784	0.00764708
GOTERM_BP_ALL	GO:0042327~positive regulation of phosphorylation	58	8.02213	0.000240857	3725, 2146, 3146, 3280, 22974, 3623, 983, 154, 80310, 65018, 2150, 5329, 1894, 302, 2651, 5606, 22881, 23645, 3552, 1906, 7311, 8682, 1852, 28984, 8829, 84280, 2022, 142679, 23411, 4609, 1436, 11200, 150696, 136, 1956, 8651, 1499, 1647, 6788, 7272, 1847, 57018, 1848, 8482, 3670, 64762, 6622, 10253, 9181, 994, 152007, 9518, 10456, 4067, 1163, 7057, 1164, 896	637	932	16792	1.6405	0.00764912
GOTERM_BP_ALL	GO:0007178~transmembrane receptor protein serine/threonine kinase signaling pathway	27	3.73444	0.00024556	3725, 57552, 1958, 3280, 3623, 10755, 1030, 2297, 58533, 7049, 7272, 2201, 50848, 4012, 10140, 23089, 2651, 1385, 4487, 7311, 7071, 9518, 9315, 2022, 2353, 7057, 23411	637	322	16792	2.2104	0.00765273
GOTERM_BP_ALL	GO:0048659~smooth muscle cell proliferation	14	1.93638	0.000242177	3725, 1956, 3398, 6502, 1906, 80310, 7168, 7052, 7128, 10135, 9314, 1839, 7057, 4609	637	109	16792	3.38583	0.00765457
GOTERM_BP_ALL	GO:0001934~positive regulation of protein phosphorylation	56	7.7455	0.000244714	3725, 2146, 3280, 3146, 22974, 3623, 154, 983, 80310, 65018, 2150, 5329, 1894, 302, 5606, 22881, 2651, 23645, 3552, 1906, 7311, 8682, 1852, 28984, 8829, 2022, 142679, 23411, 1436, 11200, 150696, 136, 1956, 8651, 1499, 1647, 6788, 7272, 1847, 57018, 1848, 8482, 3670, 64762, 6622, 10253, 9181, 994, 152007, 9518, 10456, 4067, 1163, 7057, 1164, 896	637	890	16792	1.65867	0.00766213
GOTERM_BP_ALL	GO:0040012~regulation of locomotion	50	6.91563	0.000250537	3725, 6722, 1436, 9289, 57556, 4354, 1956, 3146, 2335, 9723, 57111, 29105, 3315, 80310, 2192, 7168, 388, 1366, 2150, 80005, 147372, 5962, 8482, 3576, 90627, 6622, 2651, 1948, 1969, 2920, 1081, 1588, 3552, 23189, 1906, 28984, 3918, 286077, 152007, 6405, 8829, 9314, 2113, 1839, 29984, 58191, 2022, 4067, 4609, 7057	637	768	16792	1.71622	0.00769971
GOTERM_BP_ALL	GO:0006725~cellular aromatic compound metabolic process	269	37.2061	0.000255401	3725, 1195, 54101, 1479, 6775, 55840, 2002, 3280, 1316, 332, 144983, 8318, 90233, 154, 3726, 221937, 317781, 1973, 29128, 604, 116028, 57761, 2018, 205, 23645, 1081, 23509, 7884, 7071, 1719, 6875, 8019, 10725, 2022, 4609, 55723, 55728, 84498, 157777, 1843, 7049, 79622, 91120, 3838, 1063, 339327, 6897, 9181, 27297, 116039, 150094, 286257, 7718, 2001, 7057, 29950, 4354, 847, 983, 64841, 8836, 65018…	637	5965	16792	1.18879	0.00770713
GOTERM_BP_ALL	GO:0023056~positive regulation of signaling	87	12.0332	0.0002536	3725, 2146, 9289, 9456, 3146, 3280, 7706, 847, 3623, 983, 154, 10755, 80310, 2297, 3927, 65018, 29995, 2150, 123920, 5329, 259266, 57162, 1894, 10140, 11040, 302, 2651, 5606, 22881, 3552, 1385, 6502, 1906, 7311, 1852, 5366, 8682, 51330, 79156, 162989, 8829, 84334, 25874, 2022, 142679, 23411, 57153, 1436, 967, 760, 1956, 10874, 136, 55, 1075, 2629, 8651, 1499, 2697, 1030, 1647, 79971, 6788, 1649, …	637	1563	16792	1.46731	0.00772261
GOTERM_BP_ALL	GO:0044249~cellular biosynthetic process	275	38.036	0.000254843	3725, 54101, 1479, 6775, 55840, 10209, 2002, 3280, 1316, 332, 3283, 8318, 37, 90233, 154, 3726, 221937, 1973, 29128, 604, 116028, 57761, 2018, 205, 23645, 1081, 1588, 23509, 7884, 7071, 1719, 6875, 8019, 2941, 10725, 2022, 4609, 55723, 84498, 157777, 57223, 1843, 3949, 7049, 11343, 91120, 1063, 339327, 6897, 9181, 27297, 116039, 150094, 1839, 7718, 2001, 7057, 29950, 11226, 847, 3623, 983, 64841,…	637	6118	16792	1.18491	0.00772516
GOTERM_BP_ALL	GO:0045840~positive regulation of mitotic nuclear division	9	1.24481	0.000252605	28984, 11065, 51203, 113130, 332, 9787, 3552, 1906, 6790	637	45	16792	5.27221	0.00772756
GOTERM_BP_ALL	GO:0006357~regulation of transcription from RNA polymerase II promoter	99	13.6929	0.000261894	2146, 3725, 8531, 7538, 3148, 55840, 6775, 3280, 8535, 3146, 2002, 3726, 221937, 154, 1523, 2297, 5017, 4929, 29128, 29995, 10135, 2150, 604, 57761, 10140, 23645, 1081, 1385, 3552, 1906, 7071, 9921, 6875, 8019, 10725, 2022, 4609, 8553, 79977, 9775, 1649, 7049, 64332, 1111, 55170, 3015, 9181, 116039, 4005, 84525, 2001, 29950, 6722, 57822, 55502, 7832, 11244, 79755, 3398, 7311, 28984, 9212, 9314, 2…	637	1835	16792	1.4222	0.00786685
GOTERM_BP_ALL	GO:0007051~spindle organization	14	1.93638	0.000265322	11200, 29127, 3833, 332, 26271, 22974, 7405, 6790, 9212, 4751, 9493, 7272, 9055, 259266	637	110	16792	3.35504	0.00789857
GOTERM_BP_ALL	GO:2000134~negative regulation of G1/S transition of mitotic cell cycle	13	1.79806	0.000267946	2146, 57472, 11200, 91607, 7832, 7311, 983, 6790, 28984, 55835, 1030, 1647, 5111	637	96	16792	3.56973	0.00790607
GOTERM_BP_ALL	GO:0048514~blood vessel morphogenesis	36	4.97925	0.000264492	3725, 6722, 9289, 3280, 3146, 2335, 9723, 3315, 3726, 1499, 2697, 388, 7049, 147372, 2028, 3576, 3670, 90627, 302, 1948, 1969, 3552, 25976, 1906, 23509, 28984, 51330, 10553, 64220, 8829, 7128, 9314, 2113, 2022, 23411, 7057	637	491	16792	1.93279	0.00790912
GOTERM_BP_ALL	GO:0033002~muscle cell proliferation	17	2.35131	0.000267869	3725, 1956, 3398, 6502, 1906, 983, 2697, 80310, 7168, 7052, 7128, 10135, 7049, 9314, 1839, 7057, 4609	637	155	16792	2.89121	0.0079388
GOTERM_BP_ALL	GO:0090130~tissue migration	22	3.04288	0.00027368	3725, 6722, 90627, 1948, 3146, 1969, 57111, 3315, 54443, 1906, 10755, 79977, 28984, 152007, 388, 8829, 2113, 1839, 9314, 147372, 80005, 7057	637	237	16792	2.44702	0.00803916
GOTERM_BP_ALL	GO:1901576~organic substance biosynthetic process	279	38.5892	0.000275881	3725, 54101, 1479, 6775, 55840, 10209, 2002, 3280, 1316, 332, 3283, 8318, 37, 90233, 154, 3726, 221937, 1973, 29128, 604, 116028, 57761, 2018, 205, 23645, 1081, 1588, 23509, 7884, 7071, 1719, 6875, 8019, 2941, 10725, 2022, 4609, 55723, 84498, 157777, 57223, 1843, 3949, 7049, 11343, 91120, 1063, 339327, 6897, 9181, 27297, 116039, 150094, 1839, 6382, 7718, 2001, 7057, 29950, 11226, 847, 3623, 983, …	637	6227	16792	1.1811	0.00806816
GOTERM_BP_ALL	GO:0002040~sprouting angiogenesis	11	1.52144	0.000288806	6722, 90627, 8829, 1948, 3146, 1969, 9314, 9723, 147372, 2022, 7057	637	70	16792	4.14245	0.00840788
GOTERM_BP_ALL	GO:0010038~response to metal ion	26	3.59613	0.000296753	3725, 760, 1373, 9456, 1956, 9536, 2354, 847, 9361, 983, 3726, 1843, 8836, 5111, 1894, 6622, 7780, 3398, 3552, 1385, 1906, 4521, 468, 6382, 2353, 7057	637	308	16792	2.22528	0.00841867
GOTERM_BP_ALL	GO:0060548~negative regulation of cell death	56	7.7455	0.000296004	3725, 1410, 8531, 5166, 23204, 3148, 8535, 332, 847, 983, 6491, 4929, 65018, 604, 5329, 11040, 8870, 7832, 580, 1385, 3552, 1906, 7311, 8682, 9212, 440, 9709, 8829, 7128, 84280, 9314, 4085, 4609, 23411, 1436, 1956, 2629, 83596, 3315, 1499, 6790, 1843, 1366, 22809, 7184, 3670, 10253, 6622, 4487, 3329, 9181, 7052, 10553, 468, 10456, 7057	637	897	16792	1.64573	0.00843322
GOTERM_BP_ALL	GO:0031668~cellular response to extracellular stimulus	19	2.62794	0.000291653	3725, 6722, 5166, 8408, 136, 2629, 6502, 5366, 1030, 7071, 440, 4521, 467, 4929, 468, 490, 2353, 4067, 23411	637	188	16792	2.66415	0.00845367
GOTERM_BP_ALL	GO:0051101~regulation of DNA binding	13	1.79806	0.000295458	3725, 3670, 3148, 3146, 3280, 1649, 4751, 9314, 3398, 4487, 5329, 4609, 1499	637	97	16792	3.53293	0.0084537
GOTERM_BP_ALL	GO:0006986~response to unfolded protein	18	2.48963	0.000293194	64764, 22824, 23645, 64061, 3315, 37, 3329, 1200, 440, 9709, 467, 468, 1649, 55033, 11080, 7184, 7057, 3576	637	172	16792	2.75872	0.00846151
GOTERM_BP_ALL	GO:0045893~positive regulation of transcription, DNA-templated	77	10.6501	0.000294494	3725, 29950, 6722, 3148, 6775, 55840, 2002, 3146, 3280, 1316, 57822, 3726, 154, 221937, 2297, 4929, 10135, 29128, 2150, 11040, 5606, 79755, 23645, 3398, 1081, 3552, 1385, 1906, 7311, 28984, 9921, 6875, 10725, 9314, 2113, 2022, 23411, 9603, 4609, 10974, 11200, 1959, 1958, 1956, 2354, 10365, 83596, 64651, 1499, 79977, 1030, 9775, 1649, 22809, 57018, 81606, 64764, 3670, 890, 9935, 1111, 7153, 3159, …	637	1349	16792	1.50467	0.00846242
GOTERM_BP_ALL	GO:1903508~positive regulation of nucleic acid-templated transcription	77	10.6501	0.000294494	3725, 29950, 6722, 3148, 6775, 55840, 2002, 3146, 3280, 1316, 57822, 3726, 154, 221937, 2297, 4929, 10135, 29128, 2150, 11040, 5606, 79755, 23645, 3398, 1081, 3552, 1385, 1906, 7311, 28984, 9921, 6875, 10725, 9314, 2113, 2022, 23411, 9603, 4609, 10974, 11200, 1959, 1958, 1956, 2354, 10365, 83596, 64651, 1499, 79977, 1030, 9775, 1649, 22809, 57018, 81606, 64764, 3670, 890, 9935, 1111, 7153, 3159, …	637	1349	16792	1.50467	0.00846242
GOTERM_BP_ALL	GO:0031328~positive regulation of cellular biosynthetic process	94	13.0014	0.000300108	3725, 29950, 6722, 8531, 3148, 6775, 55840, 3146, 3280, 2002, 1316, 57822, 3726, 983, 154, 221937, 2297, 4929, 65018, 10135, 29128, 2150, 11040, 5606, 79755, 23645, 3398, 1081, 3552, 1385, 1906, 7311, 28984, 246778, 9212, 9921, 6875, 4751, 10148, 10725, 9314, 2113, 144233, 2022, 23411, 9603, 4609, 10974, 11200, 1959, 1958, 1956, 136, 2354, 2629, 10365, 83596, 57223, 64651, 3315, 1499, 79977, 3949…	637	1729	16792	1.43316	0.00847751
GOTERM_BP_ALL	GO:0009968~negative regulation of signal transduction	65	8.99032	0.000303182	2146, 8531, 3148, 11221, 154, 2192, 147111, 4929, 58533, 65018, 2150, 604, 2201, 5329, 3576, 10140, 84133, 22881, 50861, 5791, 23645, 3552, 7311, 8682, 1852, 5495, 9709, 8829, 7128, 9314, 2022, 142679, 23411, 4609, 1958, 1956, 2629, 8651, 83596, 3315, 1499, 1843, 9775, 1649, 6788, 7049, 387914, 6002, 1847, 1848, 1845, 3670, 23089, 6622, 10253, 55872, 1407, 1969, 79109, 23189, 9181, 5997, 467, 406…	637	1089	16792	1.57343	0.00852801
GOTERM_BP_ALL	GO:0006470~protein dephosphorylation	23	3.18119	0.000307124	57552, 84930, 11221, 5791, 2629, 23645, 57223, 1852, 1843, 1033, 994, 6992, 54205, 5495, 993, 65018, 9787, 1847, 8189, 1848, 7184, 142679, 1845	637	256	16792	2.36838	0.00860231
GOTERM_BP_ALL	GO:0010629~negative regulation of gene expression	83	11.4799	0.000313649	3725, 2146, 6722, 1410, 8531, 7538, 3148, 3146, 8535, 3280, 332, 8318, 3726, 221937, 1523, 2297, 5017, 3012, 4929, 58533, 65018, 29995, 29128, 55502, 3636, 604, 57761, 10140, 580, 7832, 11244, 23645, 3398, 51053, 1385, 25976, 1906, 7311, 7071, 9212, 162989, 9314, 83852, 144233, 2022, 3181, 4084, 23411, 9603, 4609, 2058, 1958, 1956, 79365, 8553, 2354, 2629, 83596, 51655, 1499, 2697, 3949, 9470, 97…	637	1485	16792	1.47338	0.00874768
GOTERM_BP_ALL	GO:0043066~negative regulation of apoptotic process	52	7.19225	0.000325432	3725, 1410, 8531, 5166, 23204, 3148, 8535, 332, 847, 983, 6491, 4929, 65018, 604, 5329, 11040, 8870, 7832, 580, 3552, 1906, 7311, 8682, 9212, 440, 8829, 9709, 7128, 9314, 4085, 4609, 23411, 1436, 1956, 83596, 3315, 1499, 6790, 1843, 1366, 22809, 7184, 3670, 10253, 6622, 4487, 3329, 9181, 7052, 10553, 10456, 7057	637	818	16792	1.67576	0.00903724
GOTERM_BP_ALL	GO:0051239~regulation of multicellular organismal process	134	18.5339	0.000329903	2146, 3725, 1290, 5166, 8531, 7538, 3148, 55840, 3280, 3146, 2335, 154, 1523, 2297, 7168, 4929, 59342, 481, 58533, 29995, 2150, 1829, 604, 2201, 57162, 1894, 10140, 90627, 84133, 2651, 22881, 284207, 1385, 3552, 1081, 1906, 80223, 5552, 7071, 246778, 6405, 9921, 10148, 2022, 4609, 1178, 6752, 5142, 1436, 7103, 57556, 10874, 2629, 8651, 3315, 79977, 1649, 7049, 147372, 81606, 1848, 11343, 2778, 10…	637	2659	16792	1.32846	0.00912301
GOTERM_BP_ALL	GO:0031960~response to corticosteroid	17	2.35131	0.0003331	6752, 3670, 7538, 1373, 3146, 1956, 2354, 2629, 7298, 1906, 3329, 1843, 490, 6382, 2022, 5111, 2353	637	158	16792	2.83632	0.00917314
GOTERM_BP_ALL	GO:0032502~developmental process	255	35.2697	0.000337081	3725, 1410, 1474, 54101, 55840, 3280, 29127, 1316, 2335, 37, 154, 3726, 221937, 6491, 7168, 3925, 1829, 604, 2201, 2018, 90627, 205, 8408, 8870, 117155, 1081, 1588, 282679, 57211, 23509, 3918, 5358, 8728, 7071, 1719, 6876, 3914, 6875, 100170841, 2022, 4609, 1178, 6752, 1436, 55723, 1075, 1843, 7049, 1847, 58480, 10733, 1848, 1845, 152189, 1063, 9181, 7052, 116039, 150094, 1839, 6382, 80303, 2001,…	637	5632	16792	1.19355	0.00920655
GOTERM_BP_ALL	GO:0001568~blood vessel development	40	5.5325	0.000341225	3725, 6722, 9289, 1958, 3280, 3146, 2335, 9723, 3315, 3726, 1499, 2697, 80310, 388, 1649, 7049, 147372, 2028, 3576, 3670, 90627, 302, 1948, 4036, 1969, 3552, 25976, 1906, 23509, 28984, 51330, 10553, 64220, 8829, 7128, 9314, 2113, 2022, 23411, 7057	637	576	16792	1.83063	0.00920655
GOTERM_BP_ALL	GO:2000145~regulation of cell motility	48	6.639	0.000338629	3725, 1436, 6722, 9289, 4354, 57556, 1956, 3146, 2335, 9723, 29105, 57111, 3315, 80310, 2192, 7168, 388, 1366, 2150, 80005, 147372, 5962, 3576, 8482, 90627, 2651, 1969, 2920, 1081, 3552, 1588, 23189, 1906, 28984, 3918, 286077, 6405, 152007, 8829, 9314, 1839, 2113, 58191, 29984, 2022, 4067, 7057, 4609	637	736	16792	1.7192	0.00921106
GOTERM_BP_ALL	GO:0010647~positive regulation of cell communication	86	11.8949	0.000336255	3725, 2146, 9289, 9456, 3146, 3280, 7706, 847, 3623, 983, 154, 10755, 80310, 2297, 3927, 65018, 29995, 2150, 123920, 5329, 259266, 57162, 1894, 10140, 11040, 2651, 5606, 22881, 3552, 1385, 6502, 1906, 7311, 5366, 8682, 1852, 51330, 79156, 162989, 8829, 84334, 25874, 2022, 142679, 23411, 57153, 1436, 967, 760, 1956, 10874, 136, 55, 1075, 2629, 8651, 1499, 2697, 1030, 1647, 79971, 6788, 1649, 7049,…	637	1555	16792	1.45791	0.00922171
GOTERM_BP_ALL	GO:0050794~regulation of cellular process	439	60.7192	0.000340695	1410, 54101, 6775, 2002, 3280, 29127, 8418, 1316, 332, 8318, 154, 90233, 221937, 6491, 533, 29128, 1829, 604, 2201, 2018, 90627, 27072, 8870, 8408, 23645, 57211, 5366, 23509, 1719, 6875, 8019, 10725, 84280, 2022, 6752, 1436, 10874, 57223, 1438, 1843, 1847, 58480, 10733, 1848, 1845, 91120, 339327, 27297, 27296, 1839, 6382, 2001, 29950, 339231, 847, 983, 8842, 10755, 8645, 9493, 5329, 5134, 50848, …	637	10489	16792	1.1033	0.00922951
GOTERM_BP_ALL	GO:0051384~response to glucocorticoid	16	2.213	0.000346824	6752, 3670, 7538, 1373, 3146, 1956, 2354, 2629, 7298, 1906, 3329, 1843, 490, 6382, 5111, 2353	637	143	16792	2.94949	0.00931938
GOTERM_BP_ALL	GO:0007179~transforming growth factor beta receptor signaling pathway	17	2.35131	0.000357693	3725, 23089, 2651, 1385, 7311, 10755, 1030, 7071, 58533, 9518, 7049, 2022, 2353, 7057, 23411, 2201, 50848	637	159	16792	2.81848	0.00953355
GOTERM_BP_ALL	GO:0010628~positive regulation of gene expression	92	12.7248	0.000360567	3725, 29950, 6722, 8531, 3148, 6775, 55840, 3146, 3280, 2002, 1316, 2335, 57822, 3726, 983, 154, 221937, 2192, 2297, 4929, 65018, 10135, 29128, 2150, 11040, 5606, 79755, 23645, 3398, 1081, 3552, 1385, 1906, 7311, 28984, 9921, 6875, 10725, 9314, 2113, 144233, 2022, 23411, 9603, 4609, 10974, 11200, 1959, 1958, 1956, 2354, 2629, 10365, 83596, 64651, 1499, 79977, 2697, 3949, 1030, 9775, 1649, 147372,…	637	1692	16792	1.43334	0.00953391
GOTERM_BP_ALL	GO:0006268~DNA unwinding involved in DNA replication	5	0.691563	0.000356664	4175, 4176, 7153, 3159, 4171	637	10	16792	13.1805	0.00954427
GOTERM_BP_ALL	GO:0031400~negative regulation of protein modification process	40	5.5325	0.000359704	3725, 84930, 11221, 2629, 8651, 3315, 983, 1499, 1843, 2192, 1030, 6992, 1647, 58533, 65018, 2150, 1847, 1848, 1845, 57761, 6622, 55872, 11065, 10253, 1407, 23645, 26271, 7311, 1852, 5997, 467, 7128, 991, 9314, 2022, 4067, 4085, 142679, 23411, 4609	637	578	16792	1.8243	0.00954892
GOTERM_BP_ALL	GO:0043407~negative regulation of MAP kinase activity	11	1.52144	0.000364789	1843, 5997, 10253, 11221, 2629, 1847, 1848, 4067, 1845, 142679, 1852	637	72	16792	4.02739	0.00960708
GOTERM_BP_ALL	GO:0044092~negative regulation of molecular function	65	8.99032	0.000388686	3725, 2146, 1474, 1410, 84930, 7538, 23204, 11221, 332, 847, 983, 154, 58533, 63898, 5329, 57761, 50848, 57162, 7035, 302, 23645, 3398, 26255, 7311, 1852, 9212, 9709, 4751, 7128, 9314, 2022, 4085, 142679, 23411, 8553, 2629, 8651, 83596, 3315, 6790, 1843, 5514, 1030, 6992, 9775, 1647, 1649, 5962, 1847, 1848, 1845, 80760, 3670, 6622, 11065, 10253, 26271, 4487, 9232, 5997, 26472, 991, 150094, 4067, …	637	1100	16792	1.5577	0.0101932
GOTERM_BP_ALL	GO:0009967~positive regulation of signal transduction	80	11.065	0.000396242	3725, 2146, 9289, 9456, 3146, 3280, 7706, 847, 3623, 983, 154, 10755, 80310, 2297, 3927, 65018, 29995, 2150, 123920, 5329, 259266, 57162, 1894, 10140, 11040, 2651, 5606, 22881, 3552, 6502, 1906, 7311, 5366, 8682, 1852, 51330, 79156, 162989, 8829, 84334, 2022, 142679, 23411, 57153, 1436, 967, 1956, 136, 55, 1075, 8651, 1499, 2697, 1030, 1647, 79971, 6788, 1649, 7049, 147372, 7272, 1847, 1848, 8549…	637	1428	16792	1.47681	0.0103499
GOTERM_BP_ALL	GO:0001889~liver development	15	2.07469	0.00041337	3725, 2146, 205, 1373, 3280, 1956, 6430, 7298, 6790, 64841, 440, 7128, 7049, 5111, 4609	637	130	16792	3.04166	0.010753
GOTERM_BP_ALL	GO:0051241~negative regulation of multicellular organismal process	61	8.43707	0.000427148	6722, 8531, 9289, 1290, 7538, 55840, 11221, 3146, 3280, 7706, 2335, 3623, 154, 2192, 2150, 80005, 604, 5329, 259266, 10140, 90627, 302, 9308, 3398, 1081, 1906, 7311, 80223, 5552, 28984, 6405, 5495, 9921, 8829, 7128, 9314, 4609, 5142, 7103, 57556, 136, 1956, 2629, 10365, 9723, 1499, 79977, 2697, 1649, 6788, 8482, 3670, 9935, 1407, 1969, 2778, 23189, 9181, 5997, 4067, 7057	637	1017	16792	1.58115	0.0110665
GOTERM_BP_ALL	GO:0048762~mesenchymal cell differentiation	18	2.48963	0.000438208	2146, 6275, 3670, 81610, 57556, 2651, 3280, 9723, 4487, 1906, 1499, 28984, 152007, 6405, 8829, 7049, 2022, 8482	637	178	16792	2.66573	0.0112212
GOTERM_BP_ALL	GO:0010631~epithelial cell migration	21	2.90456	0.000436851	3725, 6722, 90627, 1948, 3146, 1969, 57111, 3315, 54443, 1906, 10755, 28984, 152007, 388, 8829, 2113, 9314, 1839, 147372, 80005, 7057	637	228	16792	2.42799	0.0112296
GOTERM_BP_ALL	GO:1901701~cellular response to oxygen-containing compound	56	7.7455	0.000436082	2146, 6722, 5166, 1290, 7538, 3148, 2002, 983, 80310, 7168, 388, 533, 4929, 10135, 65018, 57761, 3576, 1894, 7035, 5791, 1385, 1906, 7071, 25874, 7128, 2113, 9314, 58191, 23411, 4609, 5142, 6752, 11200, 1958, 1373, 760, 1956, 10365, 8651, 1499, 3949, 10276, 5111, 23097, 7184, 890, 6622, 6430, 2778, 3015, 23189, 9181, 8914, 490, 2353, 4067	637	912	16792	1.61866	0.0112531
GOTERM_BP_ALL	GO:0042326~negative regulation of phosphorylation	32	4.426	0.00044768	3725, 11221, 2629, 8651, 3623, 3315, 1843, 2192, 1030, 1647, 58533, 65018, 2150, 1847, 1848, 1845, 57761, 6622, 55872, 11065, 10253, 23645, 1852, 5997, 467, 7128, 9314, 2022, 4067, 142679, 23411, 4609	637	428	16792	1.97092	0.0113324
GOTERM_BP_ALL	GO:0045935~positive regulation of nucleobase-containing compound metabolic process	90	12.4481	0.000447661	3725, 29950, 6722, 7538, 3148, 6775, 55840, 3146, 3280, 2002, 1316, 57822, 3726, 983, 154, 221937, 2297, 4929, 65018, 10135, 29128, 2150, 10140, 11040, 7832, 5606, 79755, 23645, 3398, 1081, 3552, 1385, 1906, 7311, 28984, 9212, 9921, 6875, 4751, 10725, 9314, 2113, 2022, 23411, 9603, 4609, 10974, 11200, 1959, 1958, 1956, 136, 2354, 10365, 83596, 64651, 1499, 79977, 1030, 9775, 1649, 5111, 22809, 57…	637	1658	16792	1.43094	0.0113749
GOTERM_BP_ALL	GO:0043170~macromolecule metabolic process	388	53.6653	0.000452848	1410, 54101, 6775, 3280, 2002, 1316, 332, 8318, 154, 90233, 221937, 59342, 29128, 604, 2018, 50717, 8408, 23645, 5366, 23509, 8728, 1719, 6875, 8019, 10725, 10724, 2022, 1436, 157777, 57223, 1438, 1843, 79622, 1847, 10733, 1848, 1845, 91120, 339327, 6897, 27297, 1839, 6382, 2001, 29950, 847, 983, 10755, 28973, 8836, 5329, 5134, 302, 580, 57494, 79755, 3398, 833, 28985, 28984, 9212, 9584, 162989, …	637	9130	16792	1.12027	0.0113765
GOTERM_BP_ALL	GO:0002573~myeloid leukocyte differentiation	19	2.62794	0.000454743	3725, 1436, 302, 760, 9935, 1969, 3398, 1385, 2778, 3623, 3726, 1499, 7071, 10456, 2150, 2353, 4067, 23411, 4609	637	195	16792	2.56851	0.0113811
GOTERM_BP_ALL	GO:0045944~positive regulation of transcription from RNA polymerase II promoter	62	8.57538	0.000451595	3725, 29950, 6722, 3148, 6775, 55840, 2002, 3146, 3280, 57822, 3726, 154, 2297, 4929, 10135, 29128, 2150, 79755, 1081, 3552, 1385, 1906, 7311, 28984, 9921, 6875, 10725, 9314, 2113, 2022, 23411, 4609, 10974, 1959, 1958, 1956, 2354, 10365, 83596, 64651, 1499, 79977, 1030, 9775, 1649, 22809, 57018, 64764, 3670, 9935, 7153, 3159, 3015, 4487, 9181, 467, 468, 116039, 10456, 2353, 4005, 2001	637	1041	16792	1.57002	0.0113879
GOTERM_BP_ALL	GO:0048661~positive regulation of smooth muscle cell proliferation	11	1.52144	0.000456734	80310, 3725, 7052, 1956, 10135, 3398, 1839, 6502, 7057, 1906, 4609	637	74	16792	3.91854	0.0113881
GOTERM_BP_ALL	GO:0043069~negative regulation of programmed cell death	52	7.19225	0.000446932	3725, 1410, 8531, 5166, 23204, 3148, 8535, 332, 847, 983, 6491, 4929, 65018, 604, 5329, 11040, 8870, 7832, 580, 3552, 1906, 7311, 8682, 9212, 440, 8829, 9709, 7128, 9314, 4085, 4609, 23411, 1436, 1956, 83596, 3315, 1499, 6790, 1843, 1366, 22809, 7184, 3670, 10253, 6622, 4487, 3329, 9181, 7052, 10553, 10456, 7057	637	829	16792	1.65353	0.0113998
GOTERM_BP_ALL	GO:0019538~protein metabolic process	247	34.1632	0.000467581	3725, 1410, 1474, 1195, 54101, 10209, 3280, 332, 2335, 154, 1973, 51088, 59342, 29128, 604, 57761, 50717, 8408, 23645, 1081, 23509, 5366, 8728, 51765, 5652, 56929, 10724, 2022, 123879, 4609, 1436, 1075, 57223, 1438, 6500, 1843, 7049, 1847, 7184, 10733, 1848, 1845, 55872, 6897, 9181, 7052, 171019, 150094, 1839, 7057, 29950, 11226, 11221, 3623, 983, 80310, 10755, 28973, 8836, 65018, 5329, 5134, 580…	637	5457	16792	1.19318	0.0115709
GOTERM_BP_ALL	GO:1902680~positive regulation of RNA biosynthetic process	77	10.6501	0.000467246	3725, 29950, 6722, 3148, 6775, 55840, 2002, 3146, 3280, 1316, 57822, 3726, 154, 221937, 2297, 4929, 10135, 29128, 2150, 11040, 5606, 79755, 23645, 3398, 1081, 3552, 1385, 1906, 7311, 28984, 9921, 6875, 10725, 9314, 2113, 2022, 23411, 9603, 4609, 10974, 11200, 1959, 1958, 1956, 2354, 10365, 83596, 64651, 1499, 79977, 1030, 9775, 1649, 22809, 57018, 81606, 64764, 3670, 890, 9935, 1111, 7153, 3159, …	637	1369	16792	1.48269	0.0116056
GOTERM_BP_ALL	GO:0071902~positive regulation of protein serine/threonine kinase activity	25	3.45781	0.000479937	2146, 1436, 6622, 10253, 5606, 136, 1956, 1906, 7311, 8682, 983, 1852, 80310, 28984, 1647, 6788, 57018, 1847, 1848, 1163, 142679, 23411, 7057, 1164, 896	637	300	16792	2.19676	0.0118312
GOTERM_BP_ALL	GO:0071560~cellular response to transforming growth factor beta stimulus	20	2.76625	0.000490316	3725, 23089, 2651, 1385, 1906, 7311, 10755, 80310, 1030, 7071, 58533, 9518, 7049, 9315, 2022, 2353, 7057, 23411, 2201, 50848	637	213	16792	2.47522	0.0119972
GOTERM_BP_ALL	GO:0006464~cellular protein modification process	181	25.0346	0.000490062	2146, 3725, 1195, 1410, 54101, 5166, 84930, 7538, 3146, 3280, 8535, 332, 2335, 22974, 154, 1523, 147111, 51088, 27338, 58533, 29128, 2150, 1622, 604, 25820, 9656, 57761, 1894, 57162, 50717, 84133, 8408, 2651, 22881, 4036, 23645, 51619, 1385, 3552, 25976, 7405, 1906, 23509, 8682, 84541, 167359, 9921, 51765, 56929, 10724, 55033, 2022, 123879, 4609, 201254, 1436, 57552, 81610, 2629, 199870, 8651, 57…	637	3818	16792	1.2497	0.012035
GOTERM_BP_ALL	GO:0036211~protein modification process	181	25.0346	0.000490062	2146, 3725, 1195, 1410, 54101, 5166, 84930, 7538, 3146, 3280, 8535, 332, 2335, 22974, 154, 1523, 147111, 51088, 27338, 58533, 29128, 2150, 1622, 604, 25820, 9656, 57761, 1894, 57162, 50717, 84133, 8408, 2651, 22881, 4036, 23645, 51619, 1385, 3552, 25976, 7405, 1906, 23509, 8682, 84541, 167359, 9921, 51765, 56929, 10724, 55033, 2022, 123879, 4609, 201254, 1436, 57552, 81610, 2629, 199870, 8651, 57…	637	3818	16792	1.2497	0.012035
GOTERM_BP_ALL	GO:0048584~positive regulation of response to stimulus	106	14.6611	0.000500233	2146, 3725, 3148, 9456, 3280, 3146, 154, 2297, 3927, 29995, 2150, 57162, 1894, 10140, 2651, 22881, 23645, 3552, 1906, 5366, 8682, 79156, 84334, 3916, 2022, 4609, 57153, 5142, 1436, 1075, 8651, 3315, 6500, 3949, 1647, 79971, 1649, 7049, 147372, 1847, 1848, 23097, 1508, 7184, 1845, 8549, 6275, 2778, 3014, 23189, 3329, 152007, 7052, 1839, 84525, 7057, 9289, 7706, 847, 3623, 983, 10755, 80310, 65018,…	637	2030	16792	1.37649	0.0121939
GOTERM_BP_ALL	GO:0072001~renal system development	24	3.3195	0.000502876	2018, 1958, 760, 1948, 3280, 384, 3398, 1063, 847, 25976, 282679, 1499, 8842, 80310, 80144, 5017, 2297, 8829, 64220, 116039, 6382, 2028, 8549, 4609	637	283	16792	2.23557	0.0122135
GOTERM_BP_ALL	GO:0006977~DNA damage response, signal transduction by p53 class mediator resulting in cell cycle arrest	10	1.38313	0.000510885	28984, 11200, 57472, 55835, 7832, 1647, 5111, 7311, 983, 6790	637	62	16792	4.25179	0.012362
GOTERM_BP_ALL	GO:0001667~ameboidal-type cell migration	26	3.59613	0.000522846	3725, 6722, 57556, 3146, 9723, 57111, 3315, 10755, 388, 80005, 147372, 8482, 3670, 90627, 1948, 1969, 1906, 54443, 28984, 152007, 6405, 8829, 9314, 1839, 2113, 7057	637	320	16792	2.14184	0.012514
GOTERM_BP_ALL	GO:0001655~urogenital system development	26	3.59613	0.000522846	1958, 760, 55840, 3280, 384, 847, 8842, 1499, 80310, 2297, 5017, 80144, 2028, 8549, 2018, 1948, 3398, 1063, 1588, 25976, 282679, 64220, 8829, 116039, 6382, 4609	637	320	16792	2.14184	0.012514
GOTERM_BP_ALL	GO:0051716~cellular response to stimulus	304	42.047	0.000521851	3725, 1410, 6775, 2002, 3280, 29127, 8418, 2335, 8318, 37, 154, 3726, 6491, 7168, 64393, 3927, 533, 3925, 29128, 604, 2201, 116028, 57761, 90627, 8408, 8870, 23645, 1081, 1588, 57211, 5366, 23509, 375133, 7071, 1719, 51765, 6875, 2941, 3916, 10725, 2022, 4609, 6752, 1436, 10874, 1075, 84498, 1438, 6500, 1843, 3949, 121506, 221079, 7049, 1847, 58480, 7184, 1848, 1845, 11343, 55872, 9181, 27297, 70…	637	6927	16792	1.15689	0.0125351
GOTERM_BP_ALL	GO:0061008~hepaticobiliary system development	15	2.07469	0.000521645	3725, 2146, 205, 1373, 3280, 1956, 6430, 7298, 6790, 64841, 440, 7128, 7049, 5111, 4609	637	133	16792	2.97305	0.0125753
GOTERM_BP_ALL	GO:1903507~negative regulation of nucleic acid-templated transcription	68	9.40526	0.000528698	3725, 2146, 6722, 8531, 7538, 3148, 3146, 8535, 3280, 332, 8318, 3726, 221937, 1523, 2297, 5017, 3012, 4929, 58533, 29995, 29128, 55502, 604, 57761, 10140, 7832, 11244, 23645, 3398, 51053, 1385, 1906, 7311, 7071, 9212, 162989, 9314, 83852, 2022, 3181, 4084, 23411, 9603, 4609, 1958, 79365, 8553, 2354, 51655, 1499, 1649, 22809, 3670, 6622, 1407, 1063, 55170, 3159, 3014, 3015, 4487, 3021, 467, 8914,…	637	1177	16792	1.52298	0.0126082
GOTERM_BP_ALL	GO:0009891~positive regulation of biosynthetic process	94	13.0014	0.000549727	3725, 29950, 6722, 8531, 3148, 6775, 55840, 3146, 3280, 2002, 1316, 57822, 3726, 983, 154, 221937, 2297, 4929, 65018, 10135, 29128, 2150, 11040, 5606, 79755, 23645, 3398, 1081, 3552, 1385, 1906, 7311, 28984, 246778, 9212, 9921, 6875, 4751, 10148, 10725, 9314, 2113, 144233, 2022, 23411, 9603, 4609, 10974, 11200, 1959, 1958, 1956, 136, 2354, 2629, 10365, 83596, 57223, 64651, 3315, 1499, 79977, 3949…	637	1760	16792	1.40792	0.012968
GOTERM_BP_ALL	GO:0071559~response to transforming growth factor beta	20	2.76625	0.000549409	3725, 23089, 2651, 1385, 1906, 7311, 10755, 80310, 1030, 7071, 58533, 9518, 7049, 9315, 2022, 2353, 7057, 23411, 2201, 50848	637	215	16792	2.45219	0.0130063
GOTERM_BP_ALL	GO:0009057~macromolecule catabolic process	69	9.54357	0.000549158	127544, 7538, 3148, 3146, 7706, 983, 10755, 147111, 1973, 27338, 59342, 29128, 65018, 25820, 57761, 10140, 84133, 580, 302, 7832, 51013, 25976, 7405, 6502, 7311, 5366, 9212, 162989, 9709, 56893, 7128, 10724, 6448, 4085, 23411, 11200, 1373, 8722, 1956, 1075, 2629, 9361, 6790, 9903, 1499, 6500, 2697, 3949, 9775, 1649, 55629, 5962, 7184, 2028, 1508, 4012, 6134, 57472, 11065, 55872, 26271, 9232, 3161…	637	1201	16792	1.5145	0.0130465
GOTERM_BP_ALL	GO:1902403~signal transduction involved in mitotic DNA integrity checkpoint	10	1.38313	0.000576366	28984, 11200, 57472, 55835, 7832, 1647, 5111, 7311, 983, 6790	637	63	16792	4.1843	0.0135446
GOTERM_BP_ALL	GO:1902402~signal transduction involved in mitotic DNA damage checkpoint	10	1.38313	0.000576366	28984, 11200, 57472, 55835, 7832, 1647, 5111, 7311, 983, 6790	637	63	16792	4.1843	0.0135446
GOTERM_BP_ALL	GO:0072431~signal transduction involved in mitotic G1 DNA damage checkpoint	10	1.38313	0.000576366	28984, 11200, 57472, 55835, 7832, 1647, 5111, 7311, 983, 6790	637	63	16792	4.1843	0.0135446
GOTERM_BP_ALL	GO:0072413~signal transduction involved in mitotic cell cycle checkpoint	10	1.38313	0.000576366	28984, 11200, 57472, 55835, 7832, 1647, 5111, 7311, 983, 6790	637	63	16792	4.1843	0.0135446
GOTERM_BP_ALL	GO:1902400~intracellular signal transduction involved in G1 DNA damage checkpoint	10	1.38313	0.000576366	28984, 11200, 57472, 55835, 7832, 1647, 5111, 7311, 983, 6790	637	63	16792	4.1843	0.0135446
GOTERM_BP_ALL	GO:0000910~cytokinesis	14	1.93638	0.000621041	1894, 10755, 994, 55165, 9212, 388, 29127, 51203, 3925, 9493, 332, 10112, 9055, 54443	637	120	16792	3.07546	0.0144854
GOTERM_BP_ALL	GO:0006334~nucleosome assembly	16	2.213	0.000619829	55723, 3148, 64061, 3014, 4171, 3017, 387103, 3021, 11339, 6046, 440689, 79019, 8971, 8970, 201254, 8343	637	151	16792	2.79323	0.0145079
GOTERM_BP_ALL	GO:0030316~osteoclast differentiation	11	1.52144	0.000630112	1436, 7071, 302, 9935, 760, 1969, 1385, 2778, 2353, 1499, 3726	637	77	16792	3.76587	0.0146445
GOTERM_BP_ALL	GO:0033044~regulation of chromosome organization	24	3.3195	0.000639432	3670, 11065, 6622, 113130, 1111, 8318, 3159, 1063, 1499, 1843, 3021, 9212, 2237, 3183, 4751, 65018, 29128, 9787, 7272, 10782, 604, 4085, 23411, 4609	637	288	16792	2.19676	0.0146561
GOTERM_BP_ALL	GO:0007569~cell aging	12	1.65975	0.000637954	6722, 11200, 1111, 3398, 3159, 55170, 2022, 3014, 604, 83596, 23411, 983	637	91	16792	3.47618	0.0146727
GOTERM_BP_ALL	GO:0051252~regulation of RNA metabolic process	178	24.6196	0.000636683	2146, 3725, 1195, 54101, 8531, 7538, 3148, 6775, 55840, 2002, 3146, 3280, 8535, 332, 7298, 1316, 8318, 90233, 154, 221937, 3726, 1523, 5017, 2297, 3012, 4929, 58533, 10135, 29995, 29128, 2150, 604, 57761, 57162, 10140, 2018, 81620, 23645, 1385, 3552, 1081, 26255, 1906, 23509, 1719, 7071, 9921, 79986, 6875, 8019, 10725, 144233, 2022, 4609, 55723, 84124, 8553, 84498, 1915, 79977, 9775, 1649, 79026,…	637	3762	16792	1.24728	0.0146941
GOTERM_BP_ALL	GO:0000165~MAPK cascade	52	7.19225	0.000635021	3725, 2146, 1410, 7538, 11221, 3146, 2335, 154, 983, 80310, 2192, 65018, 2150, 57761, 22881, 5606, 2651, 3552, 1906, 7311, 1852, 8682, 8829, 9314, 142679, 4609, 1436, 81610, 136, 1956, 2629, 6500, 1499, 1438, 1843, 1647, 6788, 7049, 1847, 1848, 1845, 8482, 64762, 55872, 10253, 1969, 5997, 152007, 467, 1839, 4067, 7057	637	841	16792	1.62994	0.0147068
GOTERM_BP_ALL	GO:0090287~regulation of cellular response to growth factor stimulus	21	2.90456	0.000645098	10140, 23089, 10253, 967, 3280, 4487, 7311, 1499, 10755, 2297, 1030, 58533, 7049, 147372, 9315, 2022, 387914, 1848, 7057, 23411, 2201	637	235	16792	2.35567	0.0147346
GOTERM_BP_ALL	GO:0097421~liver regeneration	7	0.968188	0.000649821	2146, 1956, 6430, 7298, 5111, 4609, 6790	637	29	16792	6.36302	0.0147913
GOTERM_BP_ALL	GO:0007010~cytoskeleton organization	66	9.12863	0.000665523	56203, 6722, 1410, 29127, 332, 22974, 57822, 983, 6491, 2195, 7168, 9493, 3925, 2150, 122786, 3636, 604, 259266, 50848, 23022, 50861, 7405, 1906, 28984, 5358, 9212, 4751, 29984, 9055, 1436, 11200, 57556, 22998, 4739, 51203, 9768, 9723, 22995, 6790, 1499, 55835, 1647, 7272, 5962, 10112, 22809, 58480, 7184, 10733, 55153, 390, 6622, 10253, 6624, 1111, 3833, 7465, 26271, 79109, 23189, 54443, 286077, …	637	1144	16792	1.52083	0.0150948
GOTERM_BP_ALL	GO:0030330~DNA damage response, signal transduction by p53 class mediator	13	1.79806	0.000670051	57472, 11200, 7832, 4487, 7311, 983, 5366, 6790, 28984, 55835, 1647, 5111, 23411	637	106	16792	3.23296	0.0151454
GOTERM_BP_ALL	GO:0007052~mitotic spindle organization	8	1.1065	0.000678271	6491, 9212, 29127, 3925, 9493, 7272, 9055, 6790	637	40	16792	5.27221	0.0152783
GOTERM_BP_ALL	GO:0006928~movement of cell or subcellular component	95	13.1397	0.000694924	3725, 6722, 9289, 3148, 4354, 3146, 3280, 29127, 2335, 983, 10755, 80310, 2192, 2297, 2195, 7168, 388, 4929, 481, 9493, 3925, 2150, 80005, 9592, 122786, 1829, 604, 5329, 259266, 50848, 3576, 2018, 90627, 23022, 117155, 2651, 1948, 1081, 1588, 3552, 1385, 1906, 26256, 28984, 51330, 3918, 9057, 6405, 8829, 3916, 9314, 2113, 9787, 29984, 58191, 2022, 4609, 5142, 1436, 81610, 1959, 967, 57556, 1956, …	637	1795	16792	1.39515	0.0154943
[truncated: 1,515 more rows]

## Sheet: M5 - Blue
Category	Term	Count	%	P value	Genes	List Total	Pop Hits	Pop Total	Fold Enrichment	pFDR value
[truncated: 1,082 more rows]

## Sheet: M6 - Green
Category	Term	Count	%	PValue	Genes	List Total	Pop Hits	Pop Total	Fold Enrichment	Benjamini
[truncated: 474 more rows]

## Sheet: M7 - Red
Category	Term	Count	%	P value	Genes	List Total	Pop Hits	Pop Total	Fold Enrichment	pFDR value
[truncated: 108 more rows]

[truncated: 4 more sheets: M8 - Yellow, M9 - Black, M1-M2-M3-M7, M4-M5-M6-M8-M9]
