# Supplementary material for: Placenta-Specific Genes, Their Regulation During Villous Trophoblast Differentiation and Dysregulation in Preterm Preeclampsia
Source: Int J Mol Sci. 2020 Jan 17;21(2):628. doi: 10.3390/ijms21020628 (PMC7013556; doi:10.3390/ijms21020628)
Supplement: Supplementary file 1 [file ijms-21-00628-s001.zip › TableS6_iPathwayGuide_Analysis.xlsx]

## Sheet: placental module
Pathway name	p-value	fdr
Mineral absorption	1.56702e-05	0.0037922
Neuroactive ligand-receptor interaction	0.000147066	0.017795
Ovarian steroidogenesis	0.0027918	0.225205
Metabolic pathways	0.00537886	0.325421
Glycine, serine and threonine metabolism	0.0085488	0.412847
MicroRNAs in cancer	0.0130788	0.412847
Arginine and proline metabolism	0.0136994	0.412847
Rap1 signaling pathway	0.0166256	0.412847
Insulin resistance	0.0178029	0.412847
Arachidonic acid metabolism	0.0186272	0.412847
Jak-STAT signaling pathway	0.0187658	0.412847
Fatty acid biosynthesis	0.02695	0.501125
Tight junction	0.030389	0.501125
Glycosphingolipid biosynthesis - globo and isoglobo series	0.0330432	0.501125
PI3K-Akt signaling pathway	0.035918	0.501125
Fluid shear stress and atherosclerosis	0.035946	0.501125
Shigellosis	0.0421289	0.501125
Adherens junction	0.0440466	0.501125
Arrhythmogenic right ventricular cardiomyopathy (ARVC)	0.0447545	0.501125
Serotonergic synapse	0.0447955	0.501125
Glutathione metabolism	0.0452578	0.501125
Alcoholism	0.0466604	0.501125
Long-term depression	0.0476276	0.501125

## Sheet: non-placental module
Pathway name	p-value	fdr
MicroRNAs in cancer	4.13204e-07	0.000125614
Small cell lung cancer	1.7914e-06	0.000272294
Cell cycle	8.79708e-06	0.000891437
Cellular senescence	0.000117798	0.00895265
Viral carcinogenesis	0.000207497	0.0107912
p53 signaling pathway	0.000279777	0.0107912
Hepatitis B	0.000281813	0.0107912
Colorectal cancer	0.000288097	0.0107912
Fatty acid degradation	0.000326466	0.0107912
Metabolic pathways	0.000354972	0.0107912
Apoptosis	0.00043679	0.0115211
IL-17 signaling pathway	0.000454782	0.0115211
Fluid shear stress and atherosclerosis	0.000801596	0.018745
Steroid hormone biosynthesis	0.00107467	0.0233356
HTLV-I infection	0.00122449	0.0248163
Complement and coagulation cascades	0.00136354	0.0252104
Toxoplasmosis	0.00140979	0.0252104
Epithelial cell signaling in Helicobacter pylori infection	0.00151134	0.0255249
Fatty acid metabolism	0.00182989	0.0292782
Tryptophan metabolism	0.00194839	0.0296156
MAPK signaling pathway	0.00272388	0.0379158
Tight junction	0.00274391	0.0379158
Osteoclast differentiation	0.00290593	0.0384089
Glycolysis / Gluconeogenesis	0.00334727	0.0423988
Pathways in cancer	0.00394467	0.0479672
Necroptosis	0.00456985	0.0534321
Cocaine addiction	0.00525064	0.0591183
ECM-receptor interaction	0.00563234	0.0600246
Ferroptosis	0.00572603	0.0600246
Protein digestion and absorption	0.00679704	0.0678596
Metabolism of xenobiotics by cytochrome P450	0.00691989	0.0678596
Hypertrophic cardiomyopathy (HCM)	0.00799165	0.073313
Arrhythmogenic right ventricular cardiomyopathy (ARVC)	0.00816011	0.073313
Chemical carcinogenesis	0.00825951	0.073313
Carbon metabolism	0.008649	0.073313
Lysosome	0.0086818	0.073313
Maturity onset diabetes of the young	0.0103296	0.08487
Bladder cancer	0.0107079	0.0856635
Amoebiasis	0.0113736	0.0886561
Propanoate metabolism	0.0118582	0.0901225
AMPK signaling pathway	0.0130141	0.0964951
Amyotrophic lateral sclerosis (ALS)	0.0142379	0.103055
Arginine biosynthesis	0.0171005	0.119649
Th1 and Th2 cell differentiation	0.0173176	0.119649
Biosynthesis of amino acids	0.0189479	0.128003
Starch and sucrose metabolism	0.020135	0.133066
Drug metabolism - cytochrome P450	0.0210684	0.136272
Proteoglycans in cancer	0.0219021	0.138115
Kaposi's sarcoma-associated herpesvirus infection	0.0226063	0.138115
Proximal tubule bicarbonate reclamation	0.0227163	0.138115
Nitrogen metabolism	0.0237021	0.141283
beta-Alanine metabolism	0.0252305	0.144607
Acute myeloid leukemia	0.025256	0.144607
Glycine, serine and threonine metabolism	0.0256868	0.144607
Measles	0.030271	0.167316
Human papillomavirus infection	0.0308414	0.167425
Aminoacyl-tRNA biosynthesis	0.0319574	0.17044
Pancreatic cancer	0.0333444	0.172157
Dilated cardiomyopathy (DCM)	0.0336443	0.172157
DNA replication	0.0344534	0.172157
Hepatocellular carcinoma	0.0346708	0.172157
Ovarian steroidogenesis	0.035111	0.172157
Prostate cancer	0.0356892	0.172215
Mineral absorption	0.037165	0.17425
Systemic lupus erythematosus	0.0375979	0.17425
Porphyrin and chlorophyll metabolism	0.0378307	0.17425
Phagosome	0.0409094	0.185619
