# Supplementary material for: Placenta-Specific Genes, Their Regulation During Villous Trophoblast Differentiation and Dysregulation in Preterm Preeclampsia
Source: Int J Mol Sci. 2020 Jan 17;21(2):628. doi: 10.3390/ijms21020628 (PMC7013556; doi:10.3390/ijms21020628)
Supplement: Supplementary file 1 [file ijms-21-00628-s001.zip › TableS7_Enrichments_among_high_expression_change_gene_clusters.xlsx]

## Sheet: High expression change genes
Entrez	Symbol	Order	Cluster
6278	S100A7	1	C1
6648	SOD2	2	C1
6706	SPRR2G	3	C1
6280	S100A9	4	C1
7133	TNFRSF1B	5	C1
55711	FAR2	6	C1
11098	PRSS23	7	C5
4072	EPCAM	8	C5
6422	SFRP1	9	C5
6578	SLCO2A1	10	C5
55867	SLC22A11	11	C5
3904	LAIR2	12	C5
53827	FXYD5	13	C5
83543	AIF1L	14	C5
9120	SLC16A6	15	C5
10761	PLAC1	16	C5
51148	CERCAM	17	C5
1443	CSH2	18	C5
1444	CSHL1	19	C5
7980	TFPI2	20	C5
3814	KISS1	21	C5
2688	GH1	22	C5
1442	CSH1	23	C5
885	CCK	24	C5
2689	GH2	25	C5
4501	MT1X	26	C5
4493	MT1E	27	C5
94027	CGB7	28	C5
4496	MT1H	29	C5
4495	MT1G	30	C5
8038	ADAM12	31	C5
90952	ESAM	32	C5
1082	CGB3	33	C5
3972	LHB	34	C5
4494	MT1F	35	C5
93659	CGB5	36	C5
114335	CGB1	37	C5
1890	TYMP	38	C3
152007	GLIPR2	39	C3
5055	SERPINB2	40	C3
3875	KRT18	41	C3
1312	COMT	42	C3
3872	KRT17	43	C3
3856	KRT8	44	C3
595	CCND1	45	C3
64174	DPEP2	46	C3
1583	CYP11A1	47	C3
1392	CRH	48	C3
84525	HOPX	49	C3
26471	NUPR1	50	C3
3693	ITGB5	51	C3
9623	TCL1B	52	C3
54097	FAM3B	53	C3
2745	GLRX	54	C3
23705	CADM1	55	C3
25805	BAMBI	56	C3
3309	HSPA5	57	C3
10455	ECI2	58	C3
2202	EFEMP1	59	C3
4041	LRP5	60	C3
83700	JAM3	61	C3
7296	TXNRD1	62	C3
140809	SRXN1	63	C3
3945	LDHB	64	C3
3775	KCNK1	65	C3
64284	RAB17	66	C3
9066	SYT7	67	C3
4061	LY6E	68	C3
946	SIGLEC6	69	C3
894	CCND2	70	C3
91404	SESTD1	71	C3
2634	GBP2	72	C3
10217	CTDSPL	73	C3
8942	KYNU	74	C3
26999	CYFIP2	75	C3
11067	C10orf10	76	C3
7001	PRDX2	77	C3
51088	KLHL5	78	C2
9232	PTTG1	79	C2
11065	UBE2C	80	C2
27296	TP53TG5	81	C2
9123	SLC16A3	82	C2
7077	TIMP2	83	C2
26255	PTTG3P	84	C2
9314	KLF4	85	C2
2028	ENPEP	86	C2
2153	F5	87	C2
23171	GPD1L	88	C2
2354	FOSB	89	C2
203100	HTRA4	90	C2
10365	KLF2	91	C2
405754	ERVFRD-1	92	C2
5672	PSG4	93	C2
5670	PSG2	94	C2
5678	PSG9	95	C2
5997	RGS2	96	C2
1075	CTSC	97	C2
79971	WLS	98	C2
5675	PSG6	99	C2
3576	CXCL8	100	C2
6382	SDC1	101	C2
2353	FOS	102	C2
3283	HSD3B1	103	C2
57018	CCNL1	104	C2
1436	CSF1R	105	C2
8535	CBX4	106	C2
114789	SLC25A25	107	C2
26266	SLC13A4	108	C2
1958	EGR1	109	C2
51655	RASD1	110	C2
3398	ID2	111	C2
1164	CKS2	112	C2
25976	TIPARP	113	C2
81035	COLEC12	114	C2
57761	TRIB3	115	C2
440	ASNS	116	C2
7538	ZFP36	117	C2
3552	IL1A	118	C2
3014	H2AFX	119	C2
1588	CYP19A1	120	C2
2018	EMX2	121	C2
5768	QSOX1	122	C2
896	CCND3	123	C2
54626	HES2	124	C2
5228	PGF	125	C2
7035	TFPI	126	C2
56891	LGALS14	127	C2
4907	NT5E	128	C2
3725	JUN	129	C2
2296	FOXC1	130	C2
63917	GALNT11	131	C2
501	ALDH7A1	132	C2
3433	IFIT2	133	C2
8870	IER3	134	C2
9750	FAM65B	135	C2
6772	STAT1	136	C2
84206	MEX3B	137	C2
10140	TOB1	138	C2
54677	CROT	139	C2
26047	CNTNAP2	140	C2
11001	SLC27A2	141	C2
80896	NPL	142	C2
9543	IGDCC3	143	C2
4860	PNP	144	C2
8459	TPST2	145	C2
5521	PPP2R2B	146	C2
84129	ACAD11	147	C2
51477	ISYNA1	148	C2
4036	LRP2	149	C2
80144	FRAS1	150	C2
7378	UPP1	151	C2
4082	MARCKS	152	C2
94240	EPSTI1	153	C2
3927	LASP1	154	C2
976	ADGRE5	155	C2
4354	MPP1	156	C2
3280	HES1	157	C2
7371	UCK2	158	C2
83879	CDCA7	159	C2
84532	ACSS1	160	C2
6876	TAGLN	161	C2
3556	IL1RAP	162	C2
1474	CST6	163	C2
9315	NREP	164	C2
7298	TYMS	165	C4
100133941	CD24	166	C4
7153	TOP2A	167	C4
51203	NUSAP1	168	C4
113130	CDCA5	169	C4
1410	CRYAB	170	C4
991	CDC20	171	C4
7780	SLC30A2	172	C4
191585	PLAC4	173	C4
29124	LGALS13	174	C4
1490	CTGF	175	C4
1500	CTNND1	176	C4
84419	C15orf48	177	C4
55672	NBPF1	178	C4
5669	PSG1	179	C4
5676	PSG7	180	C4
8829	NRP1	181	C4
27147	DENND2A	182	C4
5069	PAPPA	183	C4
5673	PSG5	184	C4
5671	PSG3	185	C4
64332	NFKBIZ	186	C4
26227	PHGDH	187	C4
5176	SERPINF1	188	C4
29968	PSAT1	189	C4
3670	ISL1	190	C4
7718	ZNF165	191	C4
121506	ERP27	192	C4
5066	PAM	193	C4
5214	PFKP	194	C4
10148	EBI3	195	C4
23089	PEG10	196	C4
3678	ITGA5	197	C4
7168	TPM1	198	C4
79966	SCD5	199	C4
6541	SLC7A1	200	C4
57007	ACKR3	201	C4
6775	STAT4	202	C4
3486	IGFBP3	203	C4
114904	C1QTNF6	204	C4

## Sheet: C1
Category	Term	Count	%	P Value	Genes	List Total	Pop Hits	Pop Total	Fold Enrichment	pFDR value
CHROMOSOME	1	4	66.6667	0.00907035	6706, 6278, 7133, 6280	6	3500	34285	6.53048	0.026965
GOTERM_BP_ALL	GO:0009617~response to bacterium	4	66.6667	0.000395492	6648, 6278, 7133, 6280	6	583	16787	19.1961	0.207212
GOTERM_BP_ALL	GO:0009607~response to biotic stimulus	4	66.6667	0.00200399	6648, 6278, 7133, 6280	6	1014	16787	11.0368	0.324639
GOTERM_BP_ALL	GO:0097193~intrinsic apoptotic signaling pathway	3	50	0.00268161	6648, 7133, 6280	6	280	16787	29.9768	0.325683
GOTERM_BP_ALL	GO:0002237~response to molecule of bacterial origin	3	50	0.00415787	6648, 6278, 7133	6	350	16787	23.9814	0.334772
GOTERM_BP_ALL	GO:0032496~response to lipopolysaccharide	3	50	0.00383789	6648, 6278, 7133	6	336	16787	24.9807	0.363287
GOTERM_BP_ALL	GO:0051707~response to other organism	4	66.6667	0.00176654	6648, 6278, 7133, 6280	6	971	16787	11.5256	0.404848
GOTERM_BP_ALL	GO:0043207~response to external biotic stimulus	4	66.6667	0.00176654	6648, 6278, 7133, 6280	6	971	16787	11.5256	0.404848
GOTERM_BP_ALL	GO:1902531~regulation of intracellular signal transduction	4	66.6667	0.00932604	6648, 6278, 7133, 6280	6	1731	16787	6.46524	0.544211
GOTERM_BP_ALL	GO:0032103~positive regulation of response to external stimulus	2	33.3333	0.0784409	6278, 6280	6	272	16787	20.5723	0.550305
GOTERM_BP_ALL	GO:0051235~maintenance of location	2	33.3333	0.084841	6278, 6280	6	295	16787	18.9684	0.550961
GOTERM_BP_ALL	GO:0008544~epidermis development	2	33.3333	0.0862276	6706, 6278	6	300	16787	18.6522	0.551569
GOTERM_BP_ALL	GO:0030216~keratinocyte differentiation	2	33.3333	0.0349492	6706, 6278	6	119	16787	47.0224	0.552091
GOTERM_BP_ALL	GO:0031325~positive regulation of cellular metabolic process	4	66.6667	0.0376873	6648, 6278, 7133, 6280	6	2861	16787	3.91169	0.553073
GOTERM_BP_ALL	GO:0042742~defense response to bacterium	2	33.3333	0.0778827	6278, 6280	6	270	16787	20.7247	0.553674
GOTERM_BP_ALL	GO:0044238~primary metabolic process	6	100	0.0843834	6706, 6648, 6278, 55711, 7133, 6280	6	10239	16787	1.63952	0.554505
GOTERM_BP_ALL	GO:0044237~cellular metabolic process	6	100	0.0834397	6706, 6648, 6278, 55711, 7133, 6280	6	10216	16787	1.64321	0.555945
GOTERM_BP_ALL	GO:0023056~positive regulation of signaling	3	50	0.0732828	6278, 7133, 6280	6	1583	16787	5.30227	0.55615
GOTERM_BP_ALL	GO:0006952~defense response	3	50	0.0773306	6278, 7133, 6280	6	1631	16787	5.14623	0.557165
GOTERM_BP_ALL	GO:0023051~regulation of signaling	4	66.6667	0.0475669	6648, 6278, 7133, 6280	6	3119	16787	3.58812	0.558405
GOTERM_BP_ALL	GO:0032502~developmental process	5	83.3333	0.048971	6706, 6648, 6278, 7133, 6280	6	5719	16787	2.44609	0.559002
GOTERM_BP_ALL	GO:0030154~cell differentiation	4	66.6667	0.0751356	6706, 6648, 6278, 6280	6	3707	16787	3.01897	0.559013
GOTERM_BP_ALL	GO:0006950~response to stress	4	66.6667	0.0828537	6648, 6278, 7133, 6280	6	3849	16787	2.9076	0.559061
GOTERM_BP_ALL	GO:0036211~protein modification process	4	66.6667	0.0816864	6706, 6278, 7133, 6280	6	3828	16787	2.92355	0.559583
GOTERM_BP_ALL	GO:0006464~cellular protein modification process	4	66.6667	0.0816864	6706, 6278, 7133, 6280	6	3828	16787	2.92355	0.559583
GOTERM_BP_ALL	GO:0009966~regulation of signal transduction	4	66.6667	0.0343499	6648, 6278, 7133, 6280	6	2765	16787	4.0475	0.559882
GOTERM_BP_ALL	GO:0060326~cell chemotaxis	2	33.3333	0.0728466	6278, 6280	6	252	16787	22.205	0.560534
GOTERM_BP_ALL	GO:0043412~macromolecule modification	4	66.6667	0.0961649	6706, 6278, 7133, 6280	6	4078	16787	2.74432	0.561464
GOTERM_BP_ALL	GO:0006915~apoptotic process	3	50	0.0898651	6648, 7133, 6280	6	1774	16787	4.7314	0.561754
GOTERM_BP_ALL	GO:0050727~regulation of inflammatory response	2	33.3333	0.0912055	7133, 6280	6	318	16787	17.5964	0.562013
GOTERM_BP_ALL	GO:0051238~sequestering of metal ion	2	33.3333	0.0372632	6278, 6280	6	127	16787	44.0604	0.562032
GOTERM_BP_ALL	GO:0097529~myeloid leukocyte migration	2	33.3333	0.0467616	6278, 6280	6	160	16787	34.9729	0.562558
GOTERM_BP_ALL	GO:0048583~regulation of response to stimulus	4	66.6667	0.0772143	6648, 6278, 7133, 6280	6	3746	16787	2.98754	0.562881
GOTERM_BP_ALL	GO:0097190~apoptotic signaling pathway	3	50	0.011229	6648, 7133, 6280	6	583	16787	14.3971	0.563337
GOTERM_BP_ALL	GO:0048869~cellular developmental process	4	66.6667	0.0941215	6706, 6648, 6278, 6280	6	4044	16787	2.76739	0.563483
GOTERM_BP_ALL	GO:0007568~aging	2	33.3333	0.0928599	6648, 7133	6	324	16787	17.2706	0.563559
GOTERM_BP_ALL	GO:0009893~positive regulation of metabolic process	4	66.6667	0.0456674	6648, 6278, 7133, 6280	6	3072	16787	3.64301	0.564587
GOTERM_BP_ALL	GO:0044710~single-organism metabolic process	4	66.6667	0.0959837	6648, 6278, 55711, 7133	6	4075	16787	2.74634	0.565807
GOTERM_BP_ALL	GO:0010647~positive regulation of cell communication	3	50	0.0727827	6278, 7133, 6280	6	1577	16787	5.32245	0.566968
GOTERM_BP_ALL	GO:0010941~regulation of cell death	3	50	0.0702195	6648, 7133, 6280	6	1546	16787	5.42917	0.567422
GOTERM_BP_ALL	GO:0097530~granulocyte migration	2	33.3333	0.0337906	6278, 6280	6	115	16787	48.658	0.568612
GOTERM_BP_ALL	GO:1901700~response to oxygen-containing compound	3	50	0.071952	6648, 6278, 7133	6	1567	16787	5.35641	0.569553
GOTERM_BP_ALL	GO:0012501~programmed cell death	3	50	0.099592	6648, 7133, 6280	6	1880	16787	4.46463	0.569828
GOTERM_BP_ALL	GO:0009913~epidermal cell differentiation	2	33.3333	0.0519108	6706, 6278	6	178	16787	31.4363	0.570745
GOTERM_BP_ALL	GO:0055076~transition metal ion homeostasis	2	33.3333	0.0326308	6648, 6280	6	111	16787	50.4114	0.571166
GOTERM_BP_ALL	GO:0009636~response to toxic substance	2	33.3333	0.0629911	6648, 6280	6	217	16787	25.7865	0.572031
GOTERM_BP_ALL	GO:0006955~immune response	3	50	0.0698094	6278, 7133, 6280	6	1541	16787	5.44679	0.572403
GOTERM_BP_ALL	GO:0043588~skin development	2	33.3333	0.068633	6706, 6278	6	237	16787	23.6104	0.573342
GOTERM_BP_ALL	GO:0010646~regulation of cell communication	4	66.6667	0.0455477	6648, 6278, 7133, 6280	6	3069	16787	3.64657	0.574777
GOTERM_BP_ALL	GO:0043067~regulation of programmed cell death	3	50	0.0621963	6648, 7133, 6280	6	1446	16787	5.80463	0.575432
GOTERM_BP_ALL	GO:2001242~regulation of intrinsic apoptotic signaling pathway	2	33.3333	0.0444659	6648, 6280	6	152	16787	36.8136	0.577378
GOTERM_BP_ALL	GO:0065008~regulation of biological quality	4	66.6667	0.0685821	6648, 6278, 7133, 6280	6	3580	16787	3.12607	0.580566
GOTERM_BP_ALL	GO:0009967~positive regulation of signal transduction	3	50	0.0618052	6278, 7133, 6280	6	1441	16787	5.82477	0.581431
GOTERM_BP_ALL	GO:0000302~response to reactive oxygen species	2	33.3333	0.0660975	6648, 6278	6	228	16787	24.5424	0.582149
GOTERM_BP_ALL	GO:0070887~cellular response to chemical stimulus	4	66.6667	0.0322582	6648, 6278, 7133, 6280	6	2702	16787	4.14187	0.583095
GOTERM_BP_ALL	GO:0051247~positive regulation of protein metabolic process	3	50	0.0684221	6278, 7133, 6280	6	1524	16787	5.50755	0.587364
GOTERM_BP_ALL	GO:0032270~positive regulation of cellular protein metabolic process	3	50	0.0614151	6278, 7133, 6280	6	1436	16787	5.84506	0.587632
GOTERM_BP_ALL	GO:0044767~single-organism developmental process	5	83.3333	0.0444053	6706, 6648, 6278, 7133, 6280	6	5567	16787	2.51287	0.588829
GOTERM_BP_ALL	GO:0044707~single-multicellular organism process	5	83.3333	0.0589763	6706, 6648, 6278, 7133, 6280	6	6021	16787	2.3234	0.590184
GOTERM_BP_ALL	GO:0035556~intracellular signal transduction	4	66.6667	0.0314497	6648, 6278, 7133, 6280	6	2677	16787	4.18055	0.590662
GOTERM_BP_ALL	GO:0030595~leukocyte chemotaxis	2	33.3333	0.0564692	6278, 6280	6	194	16787	28.8436	0.592575
GOTERM_BP_ALL	GO:0042981~regulation of apoptotic process	3	50	0.0611037	6648, 7133, 6280	6	1432	16787	5.86138	0.594524
GOTERM_BP_ALL	GO:0080134~regulation of response to stress	3	50	0.0583293	6648, 7133, 6280	6	1396	16787	6.01254	0.595287
GOTERM_BP_ALL	GO:0008630~intrinsic apoptotic signaling pathway in response to DNA damage	2	33.3333	0.0305985	6648, 7133	6	104	16787	53.8045	0.598317
GOTERM_BP_ALL	GO:0048856~anatomical structure development	5	83.3333	0.0441445	6706, 6648, 6278, 7133, 6280	6	5558	16787	2.51694	0.59903
GOTERM_BP_ALL	GO:0071621~granulocyte chemotaxis	2	33.3333	0.0303079	6278, 6280	6	103	16787	54.3269	0.613583
GOTERM_BP_ALL	GO:0007275~multicellular organism development	5	83.3333	0.0291665	6706, 6648, 6278, 7133, 6280	6	4964	16787	2.81812	0.61913
GOTERM_BP_ALL	GO:0033993~response to lipid	3	50	0.0283047	6648, 6278, 7133	6	946	16787	8.87262	0.628959
GOTERM_BP_ALL	GO:0002376~immune system process	4	66.6667	0.0277372	6648, 6278, 7133, 6280	6	2557	16787	4.37674	0.643701
GOTERM_BP_ALL	GO:1902533~positive regulation of intracellular signal transduction	3	50	0.0272419	6278, 7133, 6280	6	927	16787	9.05448	0.660695
GOTERM_BP_ALL	GO:0098754~detoxification	2	33.3333	0.0259405	6648, 6280	6	88	16787	63.5871	0.667795
GOTERM_BP_ALL	GO:0051704~multi-organism process	4	66.6667	0.0256705	6648, 6278, 7133, 6280	6	2486	16787	4.50174	0.690952
GOTERM_BP_ALL	GO:1990748~cellular detoxification	2	33.3333	0.0247731	6648, 6280	6	84	16787	66.6151	0.706853
GOTERM_BP_ALL	GO:0009605~response to external stimulus	4	66.6667	0.0194313	6648, 6278, 7133, 6280	6	2248	16787	4.97835	0.721915
GOTERM_BP_ALL	GO:0098869~cellular oxidant detoxification	2	33.3333	0.0241891	6648, 6280	6	82	16787	68.2398	0.729284
GOTERM_BP_ALL	GO:0032101~regulation of response to external stimulus	3	50	0.0222996	6278, 7133, 6280	6	834	16787	10.0641	0.733879
GOTERM_CC_ALL	GO:0005737~cytoplasm	6	100	0.0745047	6706, 6648, 6278, 55711, 7133, 6280	6	10829	18202	1.68086	0.998901
GOTERM_MF_ALL	GO:0050786~RAGE receptor binding	2	33.3333	0.00336741	6278, 6280	6	11	16313	494.333	0.163705
GOTERM_MF_ALL	GO:0016209~antioxidant activity	2	33.3333	0.0236827	6648, 6280	6	78	16313	69.7137	0.470139
GOTERM_MF_ALL	GO:0046914~transition metal ion binding	3	50	0.065685	6648, 6278, 6280	6	1448	16313	5.63294	0.698897
INTERPRO	IPR013787:S100/CaBP-9k-type, calcium binding, subdomain	2	33.3333	0.00622483	6278, 6280	5	29	18593	256.455	0.0427685
INTERPRO	IPR001751:S100/Calbindin-D9k, conserved site	2	33.3333	0.00536796	6278, 6280	5	25	18593	297.488	0.0725848
INTERPRO	IPR011992:EF-hand-like domain	2	33.3333	0.0586897	6278, 6280	5	279	18593	26.6566	0.155787
INTERPRO	IPR002048:EF-hand domain	2	33.3333	0.0481596	6278, 6280	5	228	18593	32.6193	0.158654
INTERPRO	IPR018247:EF-Hand 1, calcium-binding site	2	33.3333	0.0377506	6278, 6280	5	178	18593	41.782	0.16438
KEGG_PATHWAY	hsa04146:Peroxisome	2	33.3333	0.0238806	6648, 55711	3	83	6910	55.502	0.155654
UP_KEYWORDS	Secreted	3	50	0.0718255	6278, 7133, 6280	6	1918	20568	5.36184	0.952922
UP_SEQ_FEATURE	calcium-binding region:2; high affinity	2	33.3333	0.00547126	6278, 6280	6	22	20063	303.985	0.156398
UP_SEQ_FEATURE	domain:EF-hand 1	2	33.3333	0.0452667	6278, 6280	6	185	20063	36.1495	0.512279
UP_SEQ_FEATURE	domain:EF-hand 2	2	33.3333	0.0452667	6278, 6280	6	185	20063	36.1495	0.512279
UP_TISSUE	Keratinocyte	2	33.3333	0.0369866	6278, 6280	6	142	18912	44.3944	0.431821

## Sheet: C2
Category	Term	Count	%	P Value	Genes	List Total	Pop Hits	Pop Total	Fold Enrichment	pFDR value
CHROMOSOME	19	10	11.4943	0.0704363	51477, 5678, 976, 7538, 2354, 10365, 5672, 56891, 5675, 5670	87	2045	34285	1.92704	0.767949
GOTERM_BP_ALL	GO:0001655~urogenital system development	12	13.7931	7.88576e-07	2296, 2018, 80144, 1958, 6772, 3280, 3398, 6382, 1588, 25976, 2028, 5228	86	328	16787	7.14138	0.00206866
GOTERM_BP_ALL	GO:0072001~renal system development	11	12.6437	2.02413e-06	2296, 2018, 80144, 1958, 6772, 3280, 3398, 6382, 25976, 2028, 5228	86	290	16787	7.40405	0.00265416
GOTERM_BP_ALL	GO:0001822~kidney development	10	11.4943	1.0049e-05	2296, 80144, 1958, 6772, 3280, 3398, 6382, 25976, 2028, 5228	86	274	16787	7.124	0.00875774
GOTERM_BP_ALL	GO:0048513~animal organ development	31	35.6322	0.000325436	3725, 1436, 7538, 1958, 3280, 6772, 10365, 114789, 2296, 80144, 9750, 79971, 63917, 4860, 4907, 5228, 2028, 3576, 2018, 4036, 3398, 1588, 25976, 3014, 4082, 6876, 440, 9314, 6382, 26047, 2353	86	3211	16787	1.8845	0.0687503
GOTERM_BP_ALL	GO:0072358~cardiovascular system development	15	17.2414	0.000298989	3725, 1958, 3280, 6772, 4036, 3398, 3552, 25976, 2296, 4082, 63917, 9314, 2028, 5228, 3576	86	957	16787	3.05952	0.0688989
GOTERM_BP_ALL	GO:0072359~circulatory system development	15	17.2414	0.000298989	3725, 1958, 3280, 6772, 4036, 3398, 3552, 25976, 2296, 4082, 63917, 9314, 2028, 5228, 3576	86	957	16787	3.05952	0.0688989
GOTERM_BP_ALL	GO:0001944~vasculature development	12	13.7931	0.000273182	3725, 2296, 1958, 4036, 6772, 3280, 9314, 3552, 25976, 2028, 5228, 3576	86	617	16787	3.79639	0.0692341
GOTERM_BP_ALL	GO:0070887~cellular response to chemical stimulus	28	32.1839	0.000249541	3725, 1436, 7538, 1958, 81035, 4354, 3280, 6772, 2354, 10365, 2296, 3433, 3556, 5228, 3576, 57761, 7035, 10140, 203100, 3398, 1588, 3552, 25976, 4082, 440, 9314, 9315, 2353	86	2702	16787	2.02277	0.0702315
GOTERM_BP_ALL	GO:0071495~cellular response to endogenous stimulus	17	19.5402	0.000363026	3725, 10140, 7538, 203100, 1958, 3280, 6772, 2354, 10365, 4082, 440, 9314, 9315, 2353, 5228, 3576, 57761	86	1220	16787	2.71997	0.0707194
GOTERM_BP_ALL	GO:0010033~response to organic substance	29	33.3333	0.000394467	3725, 1436, 7538, 1958, 81035, 3280, 6772, 2354, 1075, 10365, 2296, 3433, 3556, 5228, 3576, 57761, 7035, 10140, 203100, 3552, 25976, 4082, 440, 7077, 9314, 6382, 9315, 2353, 54677	86	2932	16787	1.93067	0.0713332
GOTERM_BP_ALL	GO:0009719~response to endogenous stimulus	20	22.9885	0.000424916	3725, 10140, 7538, 203100, 1958, 3280, 6772, 2354, 10365, 4082, 440, 7077, 9314, 9315, 6382, 2353, 5228, 54677, 3576, 57761	86	1631	16787	2.3936	0.0717038
GOTERM_BP_ALL	GO:0009888~tissue development	21	24.1379	0.000461376	3725, 1474, 1436, 7538, 1958, 3280, 6772, 10365, 3398, 25976, 114789, 2296, 4082, 80144, 6876, 9750, 79971, 9314, 6382, 2353, 5228	86	1779	16787	2.30419	0.0729435
GOTERM_BP_ALL	GO:0000003~reproduction	19	21.8391	0.000207853	1958, 3280, 2354, 5672, 5675, 1588, 3552, 25976, 3014, 26255, 9232, 5670, 5678, 2296, 5997, 6382, 2353, 5228, 1164	86	1412	16787	2.6266	0.0750195
GOTERM_BP_ALL	GO:0034097~response to cytokine	14	16.092	0.000249528	3725, 1436, 7035, 7538, 1958, 6772, 10365, 3552, 3433, 7077, 3556, 9314, 2353, 3576	86	826	16787	3.30844	0.0786524
GOTERM_BP_ALL	GO:0007565~female pregnancy	7	8.04598	0.000604937	5678, 2354, 5672, 5675, 2353, 5228, 5670	86	205	16787	6.66529	0.0844957
GOTERM_BP_ALL	GO:0051246~regulation of protein metabolic process	26	29.8851	0.000577115	3725, 1474, 1436, 7538, 1958, 3280, 10365, 1075, 23171, 5521, 57018, 2028, 57761, 7035, 10140, 11065, 3552, 25976, 26255, 9232, 4082, 5997, 7077, 9314, 1164, 896	86	2538	16787	1.99966	0.0853127
GOTERM_BP_ALL	GO:0071310~cellular response to organic substance	25	28.7356	0.000207376	3725, 1436, 7538, 1958, 81035, 6772, 3280, 2354, 10365, 2296, 3433, 3556, 5228, 57761, 3576, 10140, 7035, 203100, 3552, 25976, 4082, 440, 9314, 9315, 2353	86	2231	16787	2.18733	0.086773
GOTERM_BP_ALL	GO:0022414~reproductive process	19	21.8391	0.000202428	1958, 3280, 2354, 5672, 5675, 1588, 3552, 25976, 3014, 26255, 9232, 5670, 5678, 2296, 5997, 6382, 2353, 5228, 1164	86	1409	16787	2.63219	0.100869
GOTERM_BP_ALL	GO:0001568~blood vessel development	12	13.7931	0.000167464	3725, 2296, 1958, 4036, 6772, 3280, 9314, 3552, 25976, 2028, 5228, 3576	86	583	16787	4.01779	0.104121
GOTERM_BP_ALL	GO:0048514~blood vessel morphogenesis	10	11.4943	0.000884648	3725, 2296, 6772, 3280, 9314, 3552, 25976, 2028, 5228, 3576	86	495	16787	3.94339	0.104768
GOTERM_BP_ALL	GO:0042221~response to chemical	36	41.3793	0.000883314	3725, 1436, 7538, 1958, 4354, 81035, 3280, 6772, 2354, 1075, 10365, 114789, 2296, 3433, 4860, 3556, 4907, 5228, 3576, 57761, 7035, 2018, 10140, 203100, 3398, 1588, 3552, 25976, 4082, 440, 7077, 9314, 9315, 6382, 2353, 54677	86	4231	16787	1.66086	0.109552
GOTERM_BP_ALL	GO:1901342~regulation of vasculature development	7	8.04598	0.00168405	2296, 1958, 6772, 9314, 3552, 5228, 3576	86	250	16787	5.46553	0.112745
GOTERM_BP_ALL	GO:0016477~cell migration	16	18.3908	0.000879008	3725, 1436, 2018, 4354, 3280, 6772, 1588, 3552, 5670, 9123, 2296, 9314, 6382, 2028, 5228, 3576	86	1193	16787	2.61791	0.114446
GOTERM_BP_ALL	GO:0045787~positive regulation of cell cycle	8	9.1954	0.00167835	11065, 440, 3280, 3398, 3552, 57018, 1164, 896	86	340	16787	4.59289	0.11532
GOTERM_BP_ALL	GO:0001656~metanephros development	5	5.74713	0.00107752	80144, 1958, 6772, 3280, 3398	86	89	16787	10.9662	0.115817
GOTERM_BP_ALL	GO:0071347~cellular response to interleukin-1	5	5.74713	0.0015989	7035, 1958, 10365, 3552, 3576	86	99	16787	9.85847	0.116258
GOTERM_BP_ALL	GO:0070848~response to growth factor	11	12.6437	0.00165376	3725, 10140, 2296, 7538, 203100, 1958, 3280, 9314, 9315, 2353, 3576	86	652	16787	3.29321	0.116781
GOTERM_BP_ALL	GO:0008283~cell proliferation	21	24.1379	0.00104451	3725, 2018, 1436, 10140, 7538, 1958, 3280, 6772, 4036, 5768, 3398, 3552, 2296, 4860, 7077, 9314, 2028, 5228, 1164, 896, 3576	86	1897	16787	2.16086	0.117275
GOTERM_BP_ALL	GO:1903708~positive regulation of hemopoiesis	6	6.89655	0.00158543	3725, 1436, 2296, 4860, 3398, 2353	86	167	16787	7.01309	0.118616
GOTERM_BP_ALL	GO:0042089~cytokine biosynthetic process	5	5.74713	0.00184941	7538, 1958, 9314, 3556, 3552	86	103	16787	9.47562	0.120078
GOTERM_BP_ALL	GO:0006954~inflammatory response	11	12.6437	0.0015801	1436, 976, 7538, 9314, 3556, 6382, 4907, 1588, 3552, 2353, 3576	86	648	16787	3.31354	0.121702
GOTERM_BP_ALL	GO:0002376~immune system process	25	28.7356	0.00153613	3725, 1436, 7538, 1958, 81035, 4354, 3280, 6772, 10365, 1075, 9123, 2296, 3433, 4860, 3556, 5228, 3576, 976, 3398, 3552, 1588, 25976, 9314, 2353, 896	86	2557	16787	1.90846	0.122103
GOTERM_BP_ALL	GO:0071363~cellular response to growth factor stimulus	11	12.6437	0.00119221	3725, 10140, 2296, 7538, 203100, 1958, 3280, 9314, 9315, 2353, 3576	86	624	16787	3.44098	0.122366
GOTERM_BP_ALL	GO:0044710~single-organism metabolic process	34	39.0805	0.00200129	3725, 1436, 7538, 1958, 4354, 23171, 3283, 84129, 114789, 9123, 7371, 63917, 4860, 4907, 84532, 7378, 2028, 3576, 57761, 4036, 5768, 1588, 3552, 25976, 501, 51477, 5997, 440, 80896, 11001, 7077, 9314, 6382, 54677	86	4075	16787	1.62864	0.123235
GOTERM_BP_ALL	GO:0048534~hematopoietic or lymphoid organ development	12	13.7931	0.00205653	3725, 1436, 2296, 7538, 1958, 3280, 10365, 4860, 9314, 3398, 2353, 25976	86	789	16787	2.96879	0.123531
GOTERM_BP_ALL	GO:0044706~multi-multicellular organism process	7	8.04598	0.0012559	5678, 2354, 5672, 5675, 2353, 5228, 5670	86	236	16787	5.78976	0.123661
GOTERM_BP_ALL	GO:0008285~negative regulation of cell proliferation	11	12.6437	0.00211057	3725, 1436, 10140, 6772, 3280, 5768, 7077, 9314, 3398, 3552, 3576	86	674	16787	3.18572	0.123747
GOTERM_BP_ALL	GO:0030097~hemopoiesis	12	13.7931	0.00131926	3725, 1436, 2296, 7538, 1958, 3280, 10365, 4860, 9314, 3398, 2353, 25976	86	746	16787	3.13991	0.124827
GOTERM_BP_ALL	GO:0042107~cytokine metabolic process	5	5.74713	0.00198433	7538, 1958, 9314, 3556, 3552	86	105	16787	9.29513	0.125186
GOTERM_BP_ALL	GO:0002763~positive regulation of myeloid leukocyte differentiation	4	4.5977	0.00218957	3725, 1436, 3398, 2353	86	51	16787	15.3096	0.12529
GOTERM_BP_ALL	GO:0044763~single-organism cellular process	75	86.2069	0.00152896	3725, 7538, 4354, 6772, 8535, 3280, 23171, 3283, 26266, 83879, 2296, 80144, 3433, 9750, 3927, 63917, 4860, 84532, 2153, 5228, 57761, 3576, 405754, 976, 10140, 2018, 203100, 8870, 4036, 3398, 56891, 1588, 3552, 501, 25976, 26255, 51477, 4082, 440, 6876, 11001, 7077, 9314, 9315, 26047, 1436, 1958, 81035, 1075, 10365, 84129, 114789, 51655, 5521, 9123, 79971, 7371, 3556, 4907, 57018, 7378, 2028, 1106…	86	12273	16787	1.19285	0.125355
GOTERM_BP_ALL	GO:0051591~response to cAMP	5	5.74713	0.00227435	3725, 6772, 2354, 6382, 2353	86	109	16787	8.95402	0.127063
GOTERM_BP_ALL	GO:1903706~regulation of hemopoiesis	8	9.1954	0.00151638	3725, 1436, 2296, 7538, 3280, 4860, 3398, 2353	86	334	16787	4.67539	0.128392
GOTERM_BP_ALL	GO:0010035~response to inorganic substance	10	11.4943	0.00150045	3725, 6772, 2354, 10365, 9314, 3398, 6382, 4907, 3552, 2353	86	534	16787	3.65539	0.13136
GOTERM_BP_ALL	GO:0060322~head development	12	13.7931	0.00145197	1436, 2296, 2018, 4082, 79971, 4036, 3280, 3398, 26047, 4907, 3014, 25976	86	755	16787	3.10248	0.131789
GOTERM_BP_ALL	GO:0010605~negative regulation of macromolecule metabolic process	23	26.4368	0.00254463	3725, 7035, 1474, 10140, 54626, 7538, 11065, 1958, 8535, 3280, 6772, 2354, 23171, 3398, 25976, 3014, 51655, 26255, 9232, 5997, 7077, 9314, 57761	86	2343	16787	1.91615	0.138157
GOTERM_BP_ALL	GO:0042493~response to drug	9	10.3448	0.00263365	3725, 2018, 6772, 2354, 7077, 4860, 2353, 5228, 54677	86	471	16787	3.72989	0.139761
GOTERM_BP_ALL	GO:0048870~cell motility	16	18.3908	0.00279933	3725, 1436, 2018, 4354, 3280, 6772, 1588, 3552, 5670, 9123, 2296, 9314, 6382, 2028, 5228, 3576	86	1341	16787	2.32898	0.142181
GOTERM_BP_ALL	GO:0051674~localization of cell	16	18.3908	0.00279933	3725, 1436, 2018, 4354, 3280, 6772, 1588, 3552, 5670, 9123, 2296, 9314, 6382, 2028, 5228, 3576	86	1341	16787	2.32898	0.142181
GOTERM_BP_ALL	GO:0060537~muscle tissue development	8	9.1954	0.00278284	1436, 2296, 4082, 1958, 9750, 3398, 2353, 25976	86	372	16787	4.1978	0.144185
GOTERM_BP_ALL	GO:0032268~regulation of cellular protein metabolic process	23	26.4368	0.00301911	3725, 7035, 1474, 10140, 1436, 7538, 11065, 1958, 3280, 1075, 23171, 3552, 26255, 9232, 5521, 5997, 4082, 7077, 9314, 57018, 1164, 896, 57761	86	2375	16787	1.89034	0.149597
GOTERM_BP_ALL	GO:0048731~system development	35	40.2299	0.00342062	3725, 1436, 7538, 1958, 3280, 6772, 10365, 114789, 2296, 80144, 9750, 79971, 63917, 4860, 3556, 4907, 5228, 2028, 3576, 2018, 4036, 3398, 1588, 3552, 3014, 25976, 4082, 6876, 440, 7077, 9314, 9315, 6382, 26047, 2353	86	4377	16787	1.56087	0.153486
GOTERM_BP_ALL	GO:1901698~response to nitrogen compound	13	14.9425	0.00336204	3725, 4082, 1958, 440, 81035, 6772, 2354, 10365, 9314, 6382, 2353, 54677, 57761	86	967	16787	2.62417	0.153682
GOTERM_BP_ALL	GO:0032623~interleukin-2 production	4	4.5977	0.00332014	7538, 4860, 3556, 3552	86	59	16787	13.2337	0.154601
GOTERM_BP_ALL	GO:0002520~immune system development	12	13.7931	0.00321696	3725, 1436, 2296, 7538, 1958, 3280, 10365, 4860, 9314, 3398, 2353, 25976	86	836	16787	2.80188	0.155683
GOTERM_BP_ALL	GO:0007420~brain development	11	12.6437	0.00329737	1436, 2296, 2018, 4082, 79971, 4036, 3280, 3398, 26047, 4907, 3014	86	717	16787	2.99466	0.156388
GOTERM_BP_ALL	GO:0044281~small molecule metabolic process	20	22.9885	0.00388001	1958, 4354, 4036, 23171, 501, 84129, 114789, 9123, 51477, 440, 80896, 11001, 7371, 4860, 7077, 4907, 84532, 7378, 54677, 57761	86	1966	16787	1.98573	0.166648
GOTERM_BP_ALL	GO:0010243~response to organonitrogen compound	12	13.7931	0.00395226	3725, 4082, 1958, 440, 6772, 2354, 10365, 9314, 6382, 2353, 54677, 57761	86	859	16787	2.72686	0.166767
GOTERM_BP_ALL	GO:0051094~positive regulation of developmental process	14	16.092	0.00383398	3725, 1436, 2296, 4082, 1958, 3280, 4860, 7077, 3398, 3556, 2353, 3552, 5228, 3576	86	1114	16787	2.45311	0.167571
GOTERM_BP_ALL	GO:0070555~response to interleukin-1	5	5.74713	0.00405633	7035, 1958, 10365, 3552, 3576	86	128	16787	7.62491	0.168087
GOTERM_BP_ALL	GO:0040011~locomotion	17	19.5402	0.00425203	3725, 1436, 2018, 4354, 3280, 6772, 3398, 1588, 3552, 5670, 9123, 2296, 9314, 6382, 2028, 5228, 3576	86	1543	16787	2.15059	0.172755
GOTERM_BP_ALL	GO:0032269~negative regulation of cellular protein metabolic process	13	14.9425	0.0043315	3725, 7035, 1474, 10140, 5997, 7538, 11065, 7077, 23171, 9314, 26255, 9232, 57761	86	998	16787	2.54266	0.17303
GOTERM_BP_ALL	GO:0042094~interleukin-2 biosynthetic process	3	3.44828	0.00453733	7538, 3556, 3552	86	20	16787	29.2797	0.177801
GOTERM_BP_ALL	GO:1902107~positive regulation of leukocyte differentiation	5	5.74713	0.00489922	3725, 1436, 4860, 3398, 2353	86	135	16787	7.22954	0.187806
GOTERM_BP_ALL	GO:0042542~response to hydrogen peroxide	5	5.74713	0.00516007	3725, 6772, 10365, 9314, 6382	86	137	16787	7.124	0.191255
GOTERM_BP_ALL	GO:0001525~angiogenesis	8	9.1954	0.00512659	3725, 2296, 6772, 9314, 3552, 2028, 5228, 3576	86	416	16787	3.7538	0.192845
GOTERM_BP_ALL	GO:0072006~nephron development	5	5.74713	0.00529392	1958, 6772, 3280, 2028, 5228	86	138	16787	7.07238	0.193009
GOTERM_BP_ALL	GO:0000302~response to reactive oxygen species	6	6.89655	0.00601694	3725, 6772, 10365, 9314, 6382, 2353	86	228	16787	5.13678	0.197573
GOTERM_BP_ALL	GO:0072073~kidney epithelium development	5	5.74713	0.00585259	2296, 6772, 3280, 6382, 5228	86	142	16787	6.87316	0.197642
GOTERM_BP_ALL	GO:0009612~response to mechanical stimulus	6	6.89655	0.00569449	3725, 440, 6772, 2354, 26047, 2353	86	225	16787	5.20527	0.197912
GOTERM_BP_ALL	GO:1903507~negative regulation of nucleic acid-templated transcription	14	16.092	0.00637539	3725, 10140, 54626, 7538, 1958, 6772, 3280, 8535, 2354, 9314, 3398, 3014, 51655, 57761	86	1184	16787	2.30808	0.198277
GOTERM_BP_ALL	GO:0009725~response to hormone	12	13.7931	0.00646755	3725, 4082, 7538, 1958, 440, 6772, 2354, 7077, 6382, 2353, 5228, 57761	86	918	16787	2.5516	0.198512
GOTERM_BP_ALL	GO:0031324~negative regulation of cellular metabolic process	22	25.2874	0.00630253	3725, 7035, 1474, 10140, 54626, 7538, 11065, 1958, 8535, 3280, 6772, 2354, 23171, 3398, 3014, 51655, 26255, 9232, 5997, 7077, 9314, 57761	86	2365	16787	1.81579	0.198581
GOTERM_BP_ALL	GO:0045765~regulation of angiogenesis	6	6.89655	0.00580058	2296, 6772, 9314, 3552, 5228, 3576	86	226	16787	5.18224	0.198605
GOTERM_BP_ALL	GO:0008210~estrogen metabolic process	3	3.44828	0.00598267	1588, 3283, 25976	86	23	16787	25.4606	0.199036
GOTERM_BP_ALL	GO:0046683~response to organophosphorus	5	5.74713	0.00676228	3725, 6772, 2354, 6382, 2353	86	148	16787	6.59452	0.199666
GOTERM_BP_ALL	GO:1901575~organic substance catabolic process	19	21.8391	0.00568455	10140, 7538, 11065, 1075, 23171, 25976, 501, 84129, 9232, 80896, 11001, 7077, 4860, 6382, 4907, 7378, 2028, 54677, 57761	86	1885	16787	1.96751	0.200234
GOTERM_BP_ALL	GO:2000026~regulation of multicellular organismal development	18	20.6897	0.0062846	3725, 1436, 7538, 1958, 3280, 6772, 3398, 3552, 2296, 4082, 4860, 7077, 3556, 9314, 9315, 2353, 5228, 3576	86	1754	16787	2.00317	0.200463
GOTERM_BP_ALL	GO:0006629~lipid metabolic process	15	17.2414	0.00676201	1436, 1958, 4036, 23171, 1588, 3283, 84129, 51477, 11001, 9314, 6382, 4907, 84532, 54677, 57761	86	1332	16787	2.19817	0.201912
GOTERM_BP_ALL	GO:0051248~negative regulation of protein metabolic process	13	14.9425	0.00669691	3725, 7035, 1474, 10140, 5997, 7538, 11065, 7077, 23171, 9314, 26255, 9232, 57761	86	1055	16787	2.40528	0.202458
GOTERM_BP_ALL	GO:0032642~regulation of chemokine production	4	4.5977	0.00627025	1436, 1958, 9314, 3552	86	74	16787	10.5512	0.202495
GOTERM_BP_ALL	GO:0007178~transmembrane receptor protein serine/threonine kinase signaling pathway	7	8.04598	0.00567554	3725, 10140, 203100, 1958, 3280, 9315, 2353	86	320	16787	4.26995	0.202649
GOTERM_BP_ALL	GO:0009892~negative regulation of metabolic process	23	26.4368	0.00696453	3725, 7035, 1474, 10140, 54626, 7538, 11065, 1958, 8535, 3280, 6772, 2354, 23171, 3398, 25976, 3014, 51655, 26255, 9232, 5997, 7077, 9314, 57761	86	2544	16787	1.76476	0.202743
GOTERM_BP_ALL	GO:1901576~organic substance biosynthetic process	44	50.5747	0.00736418	3725, 7538, 1958, 6772, 3280, 8535, 2354, 10365, 23171, 3283, 114789, 51655, 83879, 2296, 7371, 63917, 4860, 3556, 4907, 7378, 84532, 57018, 57761, 10140, 2018, 54626, 4036, 3398, 1588, 3552, 3014, 501, 25976, 26255, 9232, 51477, 5997, 440, 11001, 7077, 9314, 6382, 2353, 1164	86	6223	16787	1.38015	0.204156
GOTERM_BP_ALL	GO:0060429~epithelium development	13	14.9425	0.0073062	3725, 1436, 2296, 80144, 7538, 6876, 6772, 3280, 10365, 9314, 3398, 6382, 5228	86	1067	16787	2.37823	0.204866
GOTERM_BP_ALL	GO:1902679~negative regulation of RNA biosynthetic process	14	16.092	0.00716184	3725, 10140, 54626, 7538, 1958, 6772, 3280, 8535, 2354, 9314, 3398, 3014, 51655, 57761	86	1201	16787	2.27541	0.205608
GOTERM_BP_ALL	GO:0032602~chemokine production	4	4.5977	0.00725296	1436, 1958, 9314, 3552	86	78	16787	10.0101	0.205712
GOTERM_BP_ALL	GO:0006928~movement of cell or subcellular component	18	20.6897	0.00792463	3725, 976, 1436, 2018, 4354, 3280, 6772, 23171, 1588, 3552, 5670, 9123, 2296, 9314, 6382, 2028, 5228, 3576	86	1796	16787	1.95632	0.209233
GOTERM_BP_ALL	GO:0048732~gland development	8	9.1954	0.00786817	3725, 1436, 2296, 440, 79971, 3280, 3398, 1588	86	451	16787	3.46249	0.21
GOTERM_BP_ALL	GO:0021537~telencephalon development	6	6.89655	0.00782448	1436, 2018, 3280, 3398, 26047, 3014	86	243	16787	4.8197	0.211089
GOTERM_BP_ALL	GO:0007417~central nervous system development	12	13.7931	0.00779622	1436, 2296, 2018, 4082, 79971, 4036, 3280, 7077, 3398, 26047, 4907, 3014	86	942	16787	2.48659	0.212577
GOTERM_BP_ALL	GO:0008209~androgen metabolic process	3	3.44828	0.00819207	1588, 3283, 25976	86	27	16787	21.6886	0.213381
GOTERM_BP_ALL	GO:0030855~epithelial cell differentiation	9	10.3448	0.00835335	3725, 7538, 6876, 6772, 3280, 10365, 9314, 3398, 6382	86	572	16787	3.07129	0.214996
GOTERM_BP_ALL	GO:0010466~negative regulation of peptidase activity	6	6.89655	0.00864329	7035, 1474, 7077, 9314, 26255, 9232	86	249	16787	4.70356	0.217388
GOTERM_BP_ALL	GO:0045639~positive regulation of myeloid cell differentiation	4	4.5977	0.008603	3725, 1436, 3398, 2353	86	83	16787	9.40712	0.218564
GOTERM_BP_ALL	GO:0051247~positive regulation of protein metabolic process	16	18.3908	0.00908017	3725, 1436, 11065, 1958, 3280, 1075, 10365, 3552, 25976, 4082, 7077, 9314, 57018, 1164, 896, 57761	86	1524	16787	2.04932	0.218814
GOTERM_BP_ALL	GO:0045935~positive regulation of nucleobase-containing compound metabolic process	17	19.5402	0.00890435	3725, 10140, 7538, 1958, 3280, 6772, 2354, 10365, 3398, 3552, 3014, 2296, 7077, 9314, 2353, 57018, 1164	86	1668	16787	1.98942	0.219045
GOTERM_BP_ALL	GO:0097529~myeloid leukocyte migration	5	5.74713	0.00885286	4354, 1588, 3552, 5228, 3576	86	160	16787	6.09993	0.219965
GOTERM_BP_ALL	GO:0002685~regulation of leukocyte migration	5	5.74713	0.00904405	4354, 1588, 3552, 5228, 3576	86	161	16787	6.06204	0.220044
GOTERM_BP_ALL	GO:1901135~carbohydrate derivative metabolic process	14	16.092	0.0103803	4354, 4036, 23171, 25976, 114789, 2296, 7371, 63917, 7077, 4860, 6382, 4907, 7378, 54677	86	1258	16787	2.17231	0.220499
GOTERM_BP_ALL	GO:0048519~negative regulation of biological process	35	40.2299	0.010109	3725, 1474, 1436, 7538, 1958, 3280, 8535, 6772, 2354, 10365, 23171, 51655, 2296, 4907, 3576, 57761, 7035, 10140, 54626, 8870, 203100, 11065, 5768, 3398, 1588, 3552, 3014, 25976, 26255, 9232, 5997, 27296, 440, 7077, 9314	86	4672	16787	1.46231	0.220699
GOTERM_BP_ALL	GO:0014706~striated muscle tissue development	7	8.04598	0.00936842	1436, 2296, 4082, 1958, 9750, 3398, 2353	86	356	16787	3.83816	0.220943
GOTERM_BP_ALL	GO:0042454~ribonucleoside catabolic process	3	3.44828	0.0100535	4860, 4907, 7378	86	30	16787	19.5198	0.221449
GOTERM_BP_ALL	GO:0071345~cellular response to cytokine stimulus	10	11.4943	0.0103396	1436, 7035, 7538, 3433, 1958, 6772, 10365, 3556, 3552, 3576	86	718	16787	2.71863	0.221508
GOTERM_BP_ALL	GO:0032501~multicellular organismal process	48	55.1724	0.0102611	3725, 1436, 7538, 1958, 6772, 3280, 2354, 10365, 23171, 114789, 5678, 2296, 80144, 9750, 79971, 63917, 4860, 3556, 4907, 2153, 5228, 2028, 3576, 7035, 10140, 2018, 4036, 5672, 3398, 5675, 1588, 3552, 3014, 501, 9543, 25976, 5670, 9232, 5997, 4082, 6876, 440, 7077, 9314, 9315, 26047, 6382, 2353	86	7092	16787	1.32113	0.221811
GOTERM_BP_ALL	GO:0014074~response to purine-containing compound	5	5.74713	0.0106712	3725, 6772, 2354, 6382, 2353	86	169	16787	5.77508	0.222403
GOTERM_BP_ALL	GO:0044092~negative regulation of molecular function	13	14.9425	0.00992561	3725, 7035, 1474, 5997, 7538, 3433, 11065, 7077, 9314, 3398, 26255, 9232, 57761	86	1111	16787	2.28404	0.222657
GOTERM_BP_ALL	GO:0044249~cellular biosynthetic process	43	49.4253	0.00936444	3725, 7538, 1958, 3280, 8535, 6772, 2354, 10365, 23171, 3283, 114789, 51655, 83879, 2296, 7371, 63917, 4860, 3556, 4907, 7378, 84532, 57018, 57761, 10140, 2018, 54626, 4036, 3398, 1588, 3552, 3014, 501, 25976, 26255, 9232, 51477, 5997, 440, 11001, 7077, 9314, 2353, 1164	86	6111	16787	1.37351	0.222842
GOTERM_BP_ALL	GO:0033002~muscle cell proliferation	5	5.74713	0.0100405	3725, 2296, 6772, 9314, 3398	86	166	16787	5.87945	0.223048
GOTERM_BP_ALL	GO:0035295~tube development	9	10.3448	0.00986898	1436, 2296, 6772, 3280, 10365, 3398, 6382, 5228, 3576	86	589	16787	2.98265	0.223424
GOTERM_BP_ALL	GO:0009056~catabolic process	19	21.8391	0.0106651	10140, 7538, 11065, 1075, 23171, 25976, 501, 84129, 9232, 80896, 11001, 7077, 4860, 6382, 4907, 7378, 2028, 54677, 57761	86	2006	16787	1.84883	0.22405
GOTERM_BP_ALL	GO:0071900~regulation of protein serine/threonine kinase activity	8	9.1954	0.0109774	1436, 5997, 4082, 11065, 57018, 1164, 896, 57761	86	481	16787	3.24653	0.224512
GOTERM_BP_ALL	GO:0010038~response to metal ion	7	8.04598	0.00973888	3725, 2354, 3398, 6382, 4907, 3552, 2353	86	359	16787	3.80608	0.224659
GOTERM_BP_ALL	GO:0009058~biosynthetic process	44	50.5747	0.00984594	3725, 7538, 1958, 6772, 3280, 8535, 2354, 10365, 23171, 3283, 114789, 51655, 83879, 2296, 7371, 63917, 4860, 3556, 4907, 7378, 84532, 57018, 57761, 10140, 2018, 54626, 4036, 3398, 1588, 3552, 3014, 501, 25976, 26255, 9232, 51477, 5997, 440, 11001, 7077, 9314, 6382, 2353, 1164	86	6315	16787	1.36005	0.224883
GOTERM_BP_ALL	GO:0051726~regulation of cell cycle	12	13.7931	0.0109341	3725, 2296, 11065, 440, 3280, 7077, 3398, 3552, 57018, 1164, 896, 3576	86	988	16787	2.37082	0.225468
GOTERM_BP_ALL	GO:0051253~negative regulation of RNA metabolic process	14	16.092	0.00968399	3725, 10140, 54626, 7538, 1958, 6772, 3280, 8535, 2354, 9314, 3398, 3014, 51655, 57761	86	1247	16787	2.19147	0.225503
GOTERM_BP_ALL	GO:0060993~kidney morphogenesis	4	4.5977	0.0117199	80144, 6772, 3280, 5228	86	93	16787	8.3956	0.227393
GOTERM_BP_ALL	GO:0045892~negative regulation of transcription, DNA-templated	13	14.9425	0.0118651	3725, 54626, 7538, 1958, 6772, 3280, 8535, 2354, 9314, 3398, 3014, 51655, 57761	86	1138	16787	2.22985	0.22821
GOTERM_BP_ALL	GO:0003338~metanephros morphogenesis	3	3.44828	0.0113886	80144, 6772, 3280	86	32	16787	18.2998	0.228404
GOTERM_BP_ALL	GO:0051254~positive regulation of RNA metabolic process	15	17.2414	0.0117115	3725, 10140, 2296, 7538, 1958, 6772, 3280, 2354, 10365, 9314, 3398, 2353, 3552, 57018, 1164	86	1422	16787	2.05905	0.228922
GOTERM_BP_ALL	GO:0000079~regulation of cyclin-dependent protein serine/threonine kinase activity	4	4.5977	0.0113828	11065, 57018, 1164, 896	86	92	16787	8.48686	0.230037
GOTERM_BP_ALL	GO:0007346~regulation of mitotic cell cycle	8	9.1954	0.0116935	2296, 11065, 440, 3280, 7077, 3398, 3552, 1164	86	487	16787	3.20653	0.230307
GOTERM_BP_ALL	GO:0014070~response to organic cyclic compound	12	13.7931	0.0116485	3725, 7035, 7538, 440, 81035, 6772, 2354, 10365, 9314, 6382, 2353, 25976	86	997	16787	2.34942	0.231242
GOTERM_BP_ALL	GO:0030900~forebrain development	7	8.04598	0.0121848	1436, 2018, 4036, 3280, 3398, 26047, 3014	86	377	16787	3.62436	0.231936
GOTERM_BP_ALL	GO:0045595~regulation of cell differentiation	16	18.3908	0.0123531	3725, 10140, 1436, 7538, 3280, 6772, 3398, 2296, 4082, 4860, 7077, 3556, 9314, 9315, 2353, 57761	86	1579	16787	1.97794	0.233083
GOTERM_BP_ALL	GO:0045597~positive regulation of cell differentiation	11	12.6437	0.0125068	3725, 1436, 2296, 4082, 7538, 3280, 7077, 4860, 3398, 3556, 2353	86	872	16787	2.46236	0.233969
GOTERM_BP_ALL	GO:0001657~ureteric bud development	4	4.5977	0.0127656	2296, 3280, 6382, 5228	86	96	16787	8.13324	0.234912
GOTERM_BP_ALL	GO:0042127~regulation of cell proliferation	16	18.3908	0.0127603	3725, 10140, 1436, 7538, 1958, 3280, 6772, 5768, 3398, 3552, 83879, 4860, 7077, 9314, 5228, 3576	86	1585	16787	1.97045	0.236463
GOTERM_BP_ALL	GO:0009119~ribonucleoside metabolic process	7	8.04598	0.0132437	4354, 7371, 4860, 4907, 7378, 114789, 54677	86	384	16787	3.55829	0.237687
GOTERM_BP_ALL	GO:0008610~lipid biosynthetic process	9	10.3448	0.0131502	51477, 1958, 11001, 23171, 4907, 1588, 3283, 84532, 57761	86	620	16787	2.83351	0.237821
GOTERM_BP_ALL	GO:1904029~regulation of cyclin-dependent protein kinase activity	4	4.5977	0.0131257	11065, 57018, 1164, 896	86	97	16787	8.04939	0.239059
GOTERM_BP_ALL	GO:0072164~mesonephric tubule development	4	4.5977	0.0131257	2296, 3280, 6382, 5228	86	97	16787	8.04939	0.239059
GOTERM_BP_ALL	GO:0072163~mesonephric epithelium development	4	4.5977	0.0131257	2296, 3280, 6382, 5228	86	97	16787	8.04939	0.239059
GOTERM_BP_ALL	GO:0051101~regulation of DNA binding	4	4.5977	0.0131257	3725, 3280, 9314, 3398	86	97	16787	8.04939	0.239059
GOTERM_BP_ALL	GO:0010604~positive regulation of macromolecule metabolic process	24	27.5862	0.0140023	3725, 1436, 10140, 7538, 11065, 1958, 3280, 6772, 2354, 1075, 10365, 3398, 3552, 25976, 3014, 2296, 4082, 7077, 9314, 2353, 57018, 1164, 896, 57761	86	2869	16787	1.63288	0.241447
GOTERM_BP_ALL	GO:0042445~hormone metabolic process	5	5.74713	0.0139528	1958, 1588, 3283, 25976, 2028	86	183	16787	5.33327	0.24227
GOTERM_BP_ALL	GO:0045737~positive regulation of cyclin-dependent protein serine/threonine kinase activity	3	3.44828	0.0142778	57018, 1164, 896	86	36	16787	16.2665	0.242456
GOTERM_BP_ALL	GO:1902622~regulation of neutrophil migration	3	3.44828	0.0142778	4354, 3552, 3576	86	36	16787	16.2665	0.242456
GOTERM_BP_ALL	GO:0044238~primary metabolic process	63	72.4138	0.0141802	3725, 1474, 7538, 4354, 6772, 8535, 3280, 23171, 3283, 8459, 83879, 2296, 51088, 63917, 4860, 84206, 84532, 2153, 57761, 3576, 7035, 10140, 2018, 54626, 203100, 4036, 3398, 3552, 1588, 501, 25976, 26255, 51477, 4082, 440, 11001, 7077, 9314, 1436, 1958, 2354, 1075, 10365, 84129, 114789, 51655, 5521, 7371, 3556, 4907, 7378, 57018, 2028, 11065, 3014, 9232, 5997, 80896, 6382, 2353, 54677, 1164, 896	86	10239	16787	1.20104	0.242556
GOTERM_BP_ALL	GO:1901136~carbohydrate derivative catabolic process	5	5.74713	0.0136995	4860, 23171, 6382, 4907, 7378	86	182	16787	5.36257	0.24319
GOTERM_BP_ALL	GO:0048518~positive regulation of biological process	38	43.6782	0.0139426	3725, 1436, 7538, 1958, 81035, 3280, 6772, 2354, 1075, 10365, 23171, 2296, 3433, 3927, 79971, 4860, 3556, 4907, 57018, 5228, 3576, 57761, 10140, 11065, 3398, 56891, 3552, 3014, 25976, 5997, 4082, 440, 7077, 9314, 6382, 2353, 1164, 896	86	5313	16787	1.39611	0.243706
GOTERM_BP_ALL	GO:0042035~regulation of cytokine biosynthetic process	4	4.5977	0.0138632	7538, 1958, 9314, 3552	86	99	16787	7.88677	0.244098
GOTERM_BP_ALL	GO:0000122~negative regulation of transcription from RNA polymerase II promoter	10	11.4943	0.0145724	3725, 7538, 1958, 6772, 3280, 8535, 2354, 9314, 3398, 57761	86	760	16787	2.56839	0.245256
GOTERM_BP_ALL	GO:0001932~regulation of protein phosphorylation	14	16.092	0.0151608	3725, 1436, 11065, 3280, 23171, 3552, 4082, 5997, 7077, 9314, 57018, 1164, 896, 57761	86	1321	16787	2.06871	0.246114
GOTERM_BP_ALL	GO:0048522~positive regulation of cellular process	35	40.2299	0.0148633	3725, 1436, 7538, 1958, 81035, 3280, 6772, 2354, 1075, 10365, 2296, 3433, 3927, 79971, 4860, 3556, 57018, 5228, 3576, 57761, 10140, 11065, 3398, 56891, 3552, 3014, 5997, 4082, 440, 7077, 9314, 6382, 2353, 1164, 896	86	4789	16787	1.42659	0.24641
GOTERM_BP_ALL	GO:0051240~positive regulation of multicellular organismal process	15	17.2414	0.0154118	3725, 1436, 1958, 3280, 3398, 3552, 2296, 4082, 5997, 4860, 7077, 3556, 2353, 5228, 3576	86	1471	16787	1.99046	0.246661
GOTERM_BP_ALL	GO:0071409~cellular response to cycloheximide	2	2.29885	0.0151144	10365, 9314	86	3	16787	130.132	0.246964
GOTERM_BP_ALL	GO:0002682~regulation of immune system process	15	17.2414	0.0153282	3725, 1436, 7538, 81035, 4354, 3280, 6772, 3398, 1588, 3552, 2296, 4860, 2353, 5228, 3576	86	1470	16787	1.99181	0.246978
GOTERM_BP_ALL	GO:0002688~regulation of leukocyte chemotaxis	4	4.5977	0.015013	4354, 1588, 5228, 3576	86	102	16787	7.65481	0.247035
GOTERM_BP_ALL	GO:0001823~mesonephros development	4	4.5977	0.015013	2296, 3280, 6382, 5228	86	102	16787	7.65481	0.247035
GOTERM_BP_ALL	GO:0044248~cellular catabolic process	16	18.3908	0.0148029	10140, 7538, 11065, 1075, 501, 84129, 9232, 80896, 11001, 7077, 4860, 4907, 7378, 2028, 54677, 57761	86	1613	16787	1.93624	0.247075
GOTERM_BP_ALL	GO:0032870~cellular response to hormone stimulus	9	10.3448	0.0161955	3725, 4082, 7538, 440, 6772, 2354, 2353, 5228, 57761	86	644	16787	2.72792	0.247202
GOTERM_BP_ALL	GO:0051173~positive regulation of nitrogen compound metabolic process	17	19.5402	0.0158808	3725, 10140, 7538, 1958, 3280, 6772, 2354, 10365, 3398, 3552, 3014, 2296, 7077, 9314, 2353, 57018, 1164	86	1779	16787	1.8653	0.247262
GOTERM_BP_ALL	GO:0048583~regulation of response to stimulus	29	33.3333	0.0156787	3725, 1436, 7538, 1958, 81035, 4354, 3280, 6772, 1075, 23171, 3927, 79971, 63917, 4907, 5228, 3576, 57761, 10140, 8870, 203100, 1588, 3552, 3014, 4082, 5997, 7077, 9314, 9315, 2353	86	3746	16787	1.51114	0.247411
GOTERM_BP_ALL	GO:2000113~negative regulation of cellular macromolecule biosynthetic process	14	16.092	0.0161464	3725, 10140, 54626, 7538, 1958, 6772, 3280, 8535, 2354, 9314, 3398, 3014, 51655, 57761	86	1332	16787	2.05163	0.247968
GOTERM_BP_ALL	GO:1904031~positive regulation of cyclin-dependent protein kinase activity	3	3.44828	0.0158287	57018, 1164, 896	86	38	16787	15.4103	0.248004
GOTERM_BP_ALL	GO:0043094~cellular metabolic compound salvage	3	3.44828	0.0158287	7371, 4860, 7378	86	38	16787	15.4103	0.248004
GOTERM_BP_ALL	GO:0032502~developmental process	40	45.977	0.0156292	3725, 1436, 1474, 7538, 1958, 3280, 6772, 1075, 10365, 114789, 5521, 2296, 80144, 9750, 79971, 63917, 4860, 3556, 4907, 5228, 2028, 3576, 405754, 2018, 8870, 4036, 3398, 1588, 3552, 3014, 25976, 4082, 6876, 440, 7077, 9314, 9315, 26047, 6382, 2353	86	5719	16787	1.36526	0.248201
GOTERM_BP_ALL	GO:0009893~positive regulation of metabolic process	25	28.7356	0.0161256	3725, 1436, 7538, 1958, 3280, 6772, 2354, 10365, 1075, 2296, 4907, 57018, 57761, 10140, 11065, 3398, 3552, 25976, 3014, 4082, 7077, 9314, 2353, 1164, 896	86	3072	16787	1.58852	0.249126
GOTERM_BP_ALL	GO:0045637~regulation of myeloid cell differentiation	5	5.74713	0.0166505	3725, 1436, 7538, 3398, 2353	86	193	16787	5.05693	0.250377
GOTERM_BP_ALL	GO:0046395~carboxylic acid catabolic process	5	5.74713	0.016937	80896, 11001, 501, 84129, 54677	86	194	16787	5.03087	0.25129
GOTERM_BP_ALL	GO:0051346~negative regulation of hydrolase activity	7	8.04598	0.0166235	7035, 1474, 5997, 7077, 9314, 26255, 9232	86	404	16787	3.38214	0.251442
GOTERM_BP_ALL	GO:0044711~single-organism biosynthetic process	14	16.092	0.0168936	1958, 23171, 3283, 1588, 51477, 440, 11001, 7371, 7077, 4860, 4907, 7378, 84532, 57761	86	1340	16787	2.03938	0.252133
GOTERM_BP_ALL	GO:0072210~metanephric nephron development	3	3.44828	0.0174484	1958, 6772, 3280	86	40	16787	14.6398	0.255036
GOTERM_BP_ALL	GO:0010629~negative regulation of gene expression	15	17.2414	0.0173434	3725, 10140, 54626, 7538, 1958, 6772, 3280, 8535, 2354, 9314, 3398, 3014, 25976, 51655, 57761	86	1493	16787	1.96113	0.255102
GOTERM_BP_ALL	GO:0050728~negative regulation of inflammatory response	4	4.5977	0.0183363	7538, 9314, 4907, 1588	86	110	16787	7.0981	0.261945
GOTERM_BP_ALL	GO:0009116~nucleoside metabolic process	7	8.04598	0.018129	4354, 7371, 4860, 4907, 7378, 114789, 54677	86	412	16787	3.31647	0.262193
GOTERM_BP_ALL	GO:0045444~fat cell differentiation	5	5.74713	0.0187209	5997, 7538, 9314, 3398, 57761	86	200	16787	4.87994	0.262479
GOTERM_BP_ALL	GO:0009164~nucleoside catabolic process	3	3.44828	0.0182836	4860, 4907, 7378	86	41	16787	14.2828	0.2627
GOTERM_BP_ALL	GO:0006796~phosphate-containing compound metabolic process	25	28.7356	0.0186471	3725, 1436, 7538, 11065, 4354, 3280, 23171, 3552, 114789, 5521, 51477, 5997, 4082, 7371, 4860, 7077, 9314, 4907, 7378, 57018, 84206, 54677, 1164, 896, 57761	86	3111	16787	1.56861	0.262965
GOTERM_BP_ALL	GO:0051098~regulation of binding	6	6.89655	0.0185855	3725, 3433, 3280, 9314, 3398, 57761	86	302	16787	3.8781	0.263607
GOTERM_BP_ALL	GO:0006793~phosphorus metabolic process	25	28.7356	0.0190617	3725, 1436, 7538, 11065, 4354, 3280, 23171, 3552, 114789, 5521, 51477, 5997, 4082, 7371, 4860, 7077, 9314, 4907, 7378, 57018, 84206, 54677, 1164, 896, 57761	86	3117	16787	1.56559	0.265206
GOTERM_BP_ALL	GO:0048523~negative regulation of cellular process	32	36.7816	0.0200106	3725, 1474, 1436, 7538, 1958, 3280, 8535, 6772, 2354, 23171, 51655, 2296, 3576, 57761, 7035, 10140, 54626, 8870, 203100, 11065, 5768, 3398, 1588, 3552, 3014, 26255, 9232, 5997, 27296, 440, 7077, 9314	86	4346	16787	1.43726	0.275085
GOTERM_BP_ALL	GO:0045598~regulation of fat cell differentiation	4	4.5977	0.020139	7538, 3280, 3398, 57761	86	114	16787	6.84904	0.275183
GOTERM_BP_ALL	GO:0006366~transcription from RNA polymerase II promoter	17	19.5402	0.0203626	3725, 10140, 7538, 1958, 8535, 3280, 6772, 2354, 10365, 3398, 3552, 9232, 2296, 9314, 2353, 57018, 57761	86	1831	16787	1.81232	0.276387
GOTERM_BP_ALL	GO:0080090~regulation of primary metabolic process	40	45.977	0.0215234	3725, 1474, 1436, 7538, 1958, 3280, 8535, 6772, 2354, 1075, 10365, 23171, 51655, 83879, 5521, 2296, 3556, 4907, 57018, 2028, 3576, 57761, 7035, 10140, 2018, 54626, 11065, 3398, 3552, 3014, 25976, 26255, 9232, 5997, 4082, 7077, 9314, 2353, 1164, 896	86	5829	16787	1.33949	0.279908
GOTERM_BP_ALL	GO:0009117~nucleotide metabolic process	9	10.3448	0.0211809	4354, 7371, 7077, 4860, 23171, 4907, 7378, 114789, 54677	86	677	16787	2.59495	0.280186
GOTERM_BP_ALL	GO:0007049~cell cycle	16	18.3908	0.0208331	11065, 3280, 3398, 3552, 3014, 26255, 9232, 5521, 2296, 5997, 440, 7077, 57018, 1164, 896, 3576	86	1681	16787	1.85792	0.280415
GOTERM_BP_ALL	GO:0002684~positive regulation of immune system process	11	12.6437	0.021499	3725, 1436, 2296, 81035, 3280, 4860, 3398, 3552, 2353, 5228, 3576	86	950	16787	2.26018	0.281002
GOTERM_BP_ALL	GO:1901362~organic cyclic compound biosynthetic process	33	37.931	0.0211315	3725, 7538, 1958, 3280, 8535, 6772, 2354, 10365, 3283, 51655, 83879, 2296, 7371, 4860, 3556, 4907, 57018, 7378, 57761, 2018, 10140, 54626, 3398, 1588, 3552, 3014, 26255, 9232, 11001, 7077, 9314, 2353, 1164	86	4542	16787	1.41821	0.281018
GOTERM_BP_ALL	GO:1901701~cellular response to oxygen-containing compound	11	12.6437	0.0217792	7035, 4082, 7538, 1958, 81035, 6772, 10365, 9314, 2353, 3576, 57761	86	952	16787	2.25544	0.281381
GOTERM_BP_ALL	GO:0007167~enzyme linked receptor protein signaling pathway	11	12.6437	0.0217792	3725, 1436, 10140, 2296, 203100, 1958, 3280, 9315, 2353, 25976, 5228	86	952	16787	2.25544	0.281381
GOTERM_BP_ALL	GO:0002761~regulation of myeloid leukocyte differentiation	4	4.5977	0.0210758	3725, 1436, 3398, 2353	86	116	16787	6.73095	0.281785
GOTERM_BP_ALL	GO:0045934~negative regulation of nucleobase-containing compound metabolic process	14	16.092	0.0214889	3725, 10140, 54626, 7538, 1958, 6772, 3280, 8535, 2354, 9314, 3398, 3014, 51655, 57761	86	1384	16787	1.97454	0.282267
GOTERM_BP_ALL	GO:0003231~cardiac ventricle development	4	4.5977	0.0220363	2296, 4036, 3280, 3398	86	118	16787	6.61687	0.282848
GOTERM_BP_ALL	GO:0031399~regulation of protein modification process	16	18.3908	0.0222807	3725, 1436, 11065, 1958, 3280, 23171, 3552, 5521, 4082, 5997, 7077, 9314, 57018, 1164, 896, 57761	86	1695	16787	1.84257	0.28416
GOTERM_BP_ALL	GO:0006753~nucleoside phosphate metabolic process	9	10.3448	0.0225383	4354, 7371, 7077, 4860, 23171, 4907, 7378, 114789, 54677	86	685	16787	2.56464	0.284253
GOTERM_BP_ALL	GO:1901657~glycosyl compound metabolic process	7	8.04598	0.0227478	4354, 7371, 4860, 4907, 7378, 114789, 54677	86	434	16787	3.14835	0.285161
GOTERM_BP_ALL	GO:0048659~smooth muscle cell proliferation	4	4.5977	0.0225254	3725, 6772, 9314, 3398	86	119	16787	6.56127	0.285457
GOTERM_BP_ALL	GO:0045861~negative regulation of proteolysis	6	6.89655	0.0229202	7035, 1474, 7077, 9314, 26255, 9232	86	319	16787	3.67143	0.285665
GOTERM_BP_ALL	GO:1901658~glycosyl compound catabolic process	3	3.44828	0.0236376	4860, 4907, 7378	86	47	16787	12.4594	0.29055
GOTERM_BP_ALL	GO:0044237~cellular metabolic process	62	71.2644	0.0236264	3725, 1474, 7538, 4354, 6772, 8535, 3280, 23171, 3283, 8459, 83879, 2296, 51088, 63917, 4860, 84206, 84532, 57761, 3576, 7035, 10140, 2018, 54626, 4036, 3398, 3552, 1588, 501, 25976, 26255, 51477, 4082, 440, 11001, 7077, 9314, 1436, 1958, 2354, 1075, 10365, 84129, 114789, 51655, 5521, 9123, 7371, 3556, 4907, 7378, 57018, 2028, 11065, 3014, 9232, 5997, 80896, 6382, 2353, 54677, 1164, 896	86	10216	16787	1.18464	0.29177
GOTERM_BP_ALL	GO:0046434~organophosphate catabolic process	4	4.5977	0.0240281	4860, 23171, 4907, 7378	86	122	16787	6.39992	0.291945
GOTERM_BP_ALL	GO:0045931~positive regulation of mitotic cell cycle	4	4.5977	0.0240281	11065, 440, 3280, 3552	86	122	16787	6.39992	0.291945
GOTERM_BP_ALL	GO:0044703~multi-organism reproductive process	11	12.6437	0.0239671	5678, 2296, 5997, 2354, 5672, 5675, 2353, 3014, 5228, 9232, 5670	86	967	16787	2.22045	0.292641
GOTERM_BP_ALL	GO:0007568~aging	6	6.89655	0.02431	3725, 7077, 1075, 3398, 2353, 3014	86	324	16787	3.61477	0.293517
GOTERM_BP_ALL	GO:0012501~programmed cell death	17	19.5402	0.0254281	3725, 1436, 7538, 8870, 1958, 8535, 6772, 1075, 56891, 3552, 5521, 83879, 2296, 3433, 440, 9314, 57761	86	1880	16787	1.76509	0.295633
GOTERM_BP_ALL	GO:0031325~positive regulation of cellular metabolic process	23	26.4368	0.0255823	3725, 1436, 10140, 7538, 11065, 1958, 3280, 6772, 2354, 1075, 10365, 3398, 3552, 3014, 2296, 4082, 7077, 9314, 2353, 57018, 1164, 896, 57761	86	2861	16787	1.56922	0.295869
GOTERM_BP_ALL	GO:0007275~multicellular organism development	35	40.2299	0.0253274	3725, 1436, 7538, 1958, 3280, 6772, 10365, 114789, 2296, 80144, 9750, 79971, 63917, 4860, 3556, 4907, 5228, 2028, 3576, 2018, 4036, 3398, 1588, 3552, 3014, 25976, 4082, 6876, 440, 7077, 9314, 9315, 6382, 26047, 2353	86	4964	16787	1.37629	0.295923
GOTERM_BP_ALL	GO:0042325~regulation of phosphorylation	14	16.092	0.025255	3725, 1436, 11065, 3280, 23171, 3552, 4082, 5997, 7077, 9314, 57018, 1164, 896, 57761	86	1415	16787	1.93128	0.296497
GOTERM_BP_ALL	GO:1901700~response to oxygen-containing compound	15	17.2414	0.0252351	3725, 7035, 7538, 1958, 81035, 6772, 2354, 10365, 4082, 440, 9314, 6382, 2353, 3576, 57761	86	1567	16787	1.86852	0.2976
GOTERM_BP_ALL	GO:0019637~organophosphate metabolic process	12	13.7931	0.0251394	51477, 1436, 4354, 7371, 7077, 4860, 9314, 23171, 4907, 7378, 114789, 54677	86	1118	16787	2.09514	0.297955
GOTERM_BP_ALL	GO:0032262~pyrimidine nucleotide salvage	2	2.29885	0.0250651	7371, 7378	86	5	16787	78.0791	0.298528
GOTERM_BP_ALL	GO:0010138~pyrimidine ribonucleotide salvage	2	2.29885	0.0250651	7371, 7378	86	5	16787	78.0791	0.298528
GOTERM_BP_ALL	GO:0044206~UMP salvage	2	2.29885	0.0250651	7371, 7378	86	5	16787	78.0791	0.298528
GOTERM_BP_ALL	GO:0051239~regulation of multicellular organismal process	22	25.2874	0.0259963	3725, 10140, 1436, 7538, 1958, 3280, 6772, 10365, 23171, 3398, 3552, 2296, 5997, 4082, 4860, 7077, 3556, 9314, 9315, 2353, 5228, 3576	86	2698	16787	1.59168	0.298626
GOTERM_BP_ALL	GO:0016054~organic acid catabolic process	5	5.74713	0.0262398	80896, 11001, 501, 84129, 54677	86	222	16787	4.39634	0.299705
GOTERM_BP_ALL	GO:0048660~regulation of smooth muscle cell proliferation	4	4.5977	0.0250595	3725, 6772, 9314, 3398	86	124	16787	6.2967	0.2998
GOTERM_BP_ALL	GO:0051592~response to calcium ion	4	4.5977	0.0250595	3725, 2354, 6382, 2353	86	124	16787	6.2967	0.2998
GOTERM_BP_ALL	GO:0010558~negative regulation of macromolecule biosynthetic process	14	16.092	0.0269734	3725, 10140, 54626, 7538, 1958, 6772, 3280, 8535, 2354, 9314, 3398, 3014, 51655, 57761	86	1428	16787	1.9137	0.302902
GOTERM_BP_ALL	GO:0065009~regulation of molecular function	23	26.4368	0.0269041	3725, 7035, 1474, 1436, 7538, 11065, 3280, 23171, 3398, 26255, 9232, 5521, 5997, 4082, 3433, 7077, 3556, 9314, 2353, 57018, 1164, 896, 57761	86	2875	16787	1.56158	0.303513
GOTERM_BP_ALL	GO:0071704~organic substance metabolic process	64	73.5632	0.0275851	3725, 1474, 7538, 4354, 6772, 8535, 3280, 23171, 3283, 8459, 83879, 2296, 51088, 63917, 4860, 84206, 84532, 2153, 57761, 3576, 7035, 10140, 2018, 54626, 203100, 4036, 3398, 3552, 1588, 501, 25976, 26255, 51477, 4082, 440, 11001, 7077, 9314, 1436, 1958, 2354, 1075, 10365, 84129, 114789, 51655, 5521, 9123, 7371, 3556, 4907, 7378, 57018, 2028, 11065, 3014, 9232, 5997, 80896, 6382, 2353, 54677, 1164,…	86	10698	16787	1.16776	0.303616
GOTERM_BP_ALL	GO:0009896~positive regulation of catabolic process	6	6.89655	0.0272508	10140, 7538, 11065, 1075, 25976, 57761	86	334	16787	3.50655	0.304253
GOTERM_BP_ALL	GO:0043086~negative regulation of catalytic activity	10	11.4943	0.0268955	7035, 1474, 5997, 7538, 11065, 7077, 9314, 26255, 9232, 57761	86	845	16787	2.31003	0.304709
GOTERM_BP_ALL	GO:0030162~regulation of proteolysis	9	10.3448	0.0275758	7035, 1474, 11065, 7077, 1075, 9314, 26255, 9232, 57761	86	712	16787	2.46739	0.304776
GOTERM_BP_ALL	GO:0042981~regulation of apoptotic process	14	16.092	0.0275193	3725, 1436, 7538, 8870, 1958, 8535, 6772, 1075, 56891, 3552, 2296, 3433, 440, 9314	86	1432	16787	1.90836	0.305505
GOTERM_BP_ALL	GO:0048856~anatomical structure development	38	43.6782	0.0285309	3725, 1436, 1474, 7538, 1958, 3280, 6772, 10365, 114789, 2296, 80144, 9750, 79971, 63917, 4860, 3556, 4907, 5228, 2028, 3576, 405754, 2018, 8870, 4036, 3398, 1588, 3552, 3014, 25976, 4082, 6876, 440, 7077, 9314, 9315, 26047, 6382, 2353	86	5558	16787	1.33456	0.30981
GOTERM_BP_ALL	GO:0071277~cellular response to calcium ion	3	3.44828	0.0285284	3725, 2354, 2353	86	52	16787	11.2614	0.311041
GOTERM_BP_ALL	GO:0031102~neuron projection regeneration	3	3.44828	0.0285284	3725, 9314, 9315	86	52	16787	11.2614	0.311041
GOTERM_BP_ALL	GO:0006213~pyrimidine nucleoside metabolic process	3	3.44828	0.0285284	7371, 4907, 7378	86	52	16787	11.2614	0.311041
GOTERM_BP_ALL	GO:0044699~single-organism process	76	87.3563	0.0292003	3725, 7538, 4354, 6772, 8535, 3280, 23171, 3283, 26266, 83879, 2296, 80144, 3433, 9750, 3927, 63917, 4860, 84532, 2153, 5228, 57761, 3576, 405754, 7035, 976, 10140, 2018, 203100, 8870, 4036, 3398, 56891, 1588, 3552, 501, 25976, 26255, 51477, 4082, 440, 6876, 11001, 7077, 9314, 9315, 26047, 1436, 1958, 81035, 1075, 10365, 84129, 114789, 51655, 5521, 9123, 79971, 7371, 3556, 4907, 57018, 7378, 2028…	86	13389	16787	1.108	0.314616
GOTERM_BP_ALL	GO:0003229~ventricular cardiac muscle tissue development	3	3.44828	0.0295513	2296, 4082, 3398	86	53	16787	11.0489	0.315255
GOTERM_BP_ALL	GO:0043067~regulation of programmed cell death	14	16.092	0.0294946	3725, 1436, 7538, 8870, 1958, 8535, 6772, 1075, 56891, 3552, 2296, 3433, 440, 9314	86	1446	16787	1.88988	0.316
GOTERM_BP_ALL	GO:0009605~response to external stimulus	19	21.8391	0.0308651	3725, 7035, 1436, 7538, 4354, 6772, 2354, 3398, 1588, 114789, 3433, 440, 9314, 26047, 4907, 2353, 7378, 5228, 3576	86	2248	16787	1.6498	0.324325
GOTERM_BP_ALL	GO:0030099~myeloid cell differentiation	6	6.89655	0.0307384	3725, 1436, 7538, 10365, 3398, 2353	86	345	16787	3.39474	0.324483
GOTERM_BP_ALL	GO:0032722~positive regulation of chemokine production	3	3.44828	0.0316403	1436, 1958, 3552	86	55	16787	10.6471	0.329777
GOTERM_BP_ALL	GO:0061061~muscle structure development	8	9.1954	0.0320472	1436, 2296, 6876, 1958, 9750, 3280, 6382, 2353	86	599	16787	2.60698	0.33073
GOTERM_BP_ALL	GO:0006915~apoptotic process	16	18.3908	0.0319376	3725, 1436, 7538, 8870, 8535, 6772, 1075, 56891, 3552, 5521, 83879, 2296, 3433, 440, 9314, 57761	86	1774	16787	1.76052	0.331059
GOTERM_BP_ALL	GO:0010951~negative regulation of endopeptidase activity	5	5.74713	0.0322731	7035, 1474, 7077, 9314, 9232	86	237	16787	4.11809	0.331391
GOTERM_BP_ALL	GO:0055086~nucleobase-containing small molecule metabolic process	9	10.3448	0.033812	4354, 7371, 7077, 4860, 23171, 4907, 7378, 114789, 54677	86	741	16787	2.37082	0.343033
GOTERM_BP_ALL	GO:0006952~defense response	15	17.2414	0.0340194	976, 1436, 7538, 1958, 81035, 6772, 3552, 1588, 3433, 3556, 9314, 6382, 4907, 2353, 3576	86	1631	16787	1.7952	0.34347
GOTERM_BP_ALL	GO:0046898~response to cycloheximide	2	2.29885	0.0349164	10365, 9314	86	7	16787	55.7708	0.349549
GOTERM_BP_ALL	GO:0044283~small molecule biosynthetic process	7	8.04598	0.0354443	51477, 1958, 440, 11001, 4860, 84532, 57761	86	482	16787	2.83482	0.352546
GOTERM_BP_ALL	GO:0031327~negative regulation of cellular biosynthetic process	14	16.092	0.0365548	3725, 10140, 54626, 7538, 1958, 6772, 3280, 8535, 2354, 9314, 3398, 3014, 51655, 57761	86	1491	16787	1.83284	0.356287
GOTERM_BP_ALL	GO:0051174~regulation of phosphorus metabolic process	15	17.2414	0.0365298	3725, 1436, 11065, 3280, 23171, 3552, 5521, 4082, 5997, 7077, 9314, 57018, 1164, 896, 57761	86	1647	16787	1.77776	0.35737
GOTERM_BP_ALL	GO:0060255~regulation of macromolecule metabolic process	39	44.8276	0.0364943	3725, 1474, 1436, 7538, 1958, 3280, 8535, 6772, 2354, 1075, 10365, 23171, 51655, 83879, 5521, 2296, 3556, 57018, 2028, 3576, 57761, 7035, 10140, 2018, 54626, 11065, 3398, 3552, 3014, 25976, 26255, 9232, 5997, 4082, 7077, 9314, 2353, 1164, 896	86	5837	16787	1.30422	0.358378
GOTERM_BP_ALL	GO:1904018~positive regulation of vasculature development	4	4.5977	0.0373091	1958, 3552, 5228, 3576	86	145	16787	5.38476	0.358387
GOTERM_BP_ALL	GO:0071248~cellular response to metal ion	4	4.5977	0.0373091	3725, 2354, 3398, 2353	86	145	16787	5.38476	0.358387
GOTERM_BP_ALL	GO:0019220~regulation of phosphate metabolic process	15	17.2414	0.036369	3725, 1436, 11065, 3280, 23171, 3552, 5521, 4082, 5997, 7077, 9314, 57018, 1164, 896, 57761	86	1646	16787	1.77884	0.358678
GOTERM_BP_ALL	GO:1901565~organonitrogen compound catabolic process	6	6.89655	0.0370305	4860, 6382, 4907, 501, 7378, 2028	86	363	16787	3.22641	0.358754
GOTERM_BP_ALL	GO:0048729~tissue morphogenesis	8	9.1954	0.0372775	1436, 2296, 80144, 79971, 6772, 3280, 9314, 5228	86	619	16787	2.52275	0.35941
GOTERM_BP_ALL	GO:0044255~cellular lipid metabolic process	11	12.6437	0.0386183	51477, 1436, 4036, 11001, 9314, 23171, 6382, 84532, 84129, 54677, 57761	86	1048	16787	2.04883	0.360912
GOTERM_BP_ALL	GO:0045944~positive regulation of transcription from RNA polymerase II promoter	11	12.6437	0.0386183	3725, 2296, 1958, 6772, 3280, 2354, 10365, 9314, 3552, 2353, 57018	86	1048	16787	2.04883	0.360912
GOTERM_BP_ALL	GO:0006950~response to stress	28	32.1839	0.0383674	3725, 1436, 7538, 1958, 81035, 6772, 10365, 3433, 3556, 4907, 7378, 2153, 5228, 3576, 57761, 7035, 976, 8870, 3398, 1588, 3552, 3014, 9232, 440, 9314, 6382, 9315, 2353	86	3849	16787	1.41999	0.361498
GOTERM_BP_ALL	GO:0009991~response to extracellular stimulus	7	8.04598	0.038569	3725, 7538, 440, 6772, 2353, 7378, 114789	86	492	16787	2.7772	0.361781
GOTERM_BP_ALL	GO:0042446~hormone biosynthetic process	3	3.44828	0.0382422	1958, 1588, 3283	86	61	16787	9.59989	0.361797
GOTERM_BP_ALL	GO:0009653~anatomical structure morphogenesis	21	24.1379	0.0389301	3725, 405754, 1474, 1436, 8870, 3280, 6772, 10365, 3398, 3552, 25976, 2296, 4082, 80144, 79971, 63917, 9314, 6382, 2028, 5228, 3576	86	2643	16787	1.55095	0.362024
GOTERM_BP_ALL	GO:1902105~regulation of leukocyte differentiation	5	5.74713	0.0381102	3725, 1436, 4860, 3398, 2353	86	250	16787	3.90395	0.362047
GOTERM_BP_ALL	GO:0006694~steroid biosynthetic process	4	4.5977	0.0379565	1958, 11001, 1588, 3283	86	146	16787	5.34788	0.362131
GOTERM_BP_ALL	GO:0045893~positive regulation of transcription, DNA-templated	13	14.9425	0.0398323	3725, 2296, 1958, 6772, 3280, 2354, 10365, 9314, 3398, 2353, 3552, 57018, 1164	86	1355	16787	1.87275	0.363828
GOTERM_BP_ALL	GO:1903508~positive regulation of nucleic acid-templated transcription	13	14.9425	0.0398323	3725, 2296, 1958, 6772, 3280, 2354, 10365, 9314, 3398, 2353, 3552, 57018, 1164	86	1355	16787	1.87275	0.363828
GOTERM_BP_ALL	GO:0071499~cellular response to laminar fluid shear stress	2	2.29885	0.039805	10365, 9314	86	8	16787	48.7994	0.364851
GOTERM_BP_ALL	GO:0043618~regulation of transcription from RNA polymerase II promoter in response to stress	3	3.44828	0.04055	3725, 1958, 10365	86	63	16787	9.29513	0.365441
GOTERM_BP_ALL	GO:0003281~ventricular septum development	3	3.44828	0.04055	4036, 3280, 3398	86	63	16787	9.29513	0.365441
GOTERM_BP_ALL	GO:0008219~cell death	17	19.5402	0.0404023	3725, 1436, 7538, 8870, 1958, 8535, 6772, 1075, 56891, 3552, 5521, 83879, 2296, 3433, 440, 9314, 57761	86	1991	16787	1.66668	0.365577
GOTERM_BP_ALL	GO:0007166~cell surface receptor signaling pathway	21	24.1379	0.0397468	3725, 1436, 10140, 976, 203100, 1958, 3280, 6772, 3552, 25976, 2296, 3433, 79971, 63917, 9314, 3556, 6382, 9315, 2353, 5228, 3576	86	2649	16787	1.54743	0.36565
GOTERM_BP_ALL	GO:0008152~metabolic process	65	74.7126	0.0407468	3725, 1474, 7538, 4354, 6772, 8535, 3280, 23171, 3283, 8459, 83879, 2296, 51088, 63917, 4860, 84206, 84532, 2153, 57761, 3576, 7035, 10140, 2018, 54626, 203100, 4036, 3398, 3552, 1588, 501, 25976, 26255, 51477, 4082, 440, 11001, 7077, 9314, 1436, 1958, 2354, 1075, 10365, 84129, 114789, 51655, 5521, 9123, 7371, 3556, 4907, 7378, 57018, 2028, 11065, 5768, 3014, 9232, 5997, 80896, 6382, 2353, 54677,…	86	11066	16787	1.14656	0.365663
GOTERM_BP_ALL	GO:0007517~muscle organ development	6	6.89655	0.0396772	1436, 2296, 6876, 1958, 9750, 2353	86	370	16787	3.16537	0.36637
GOTERM_BP_ALL	GO:0048869~cellular developmental process	29	33.3333	0.0403525	3725, 1436, 7538, 1958, 3280, 6772, 10365, 2296, 9750, 63917, 4860, 3556, 5228, 57761, 2018, 10140, 3398, 3552, 25976, 3014, 5997, 4082, 6876, 7077, 9314, 6382, 26047, 9315, 2353	86	4044	16787	1.39979	0.366429
GOTERM_BP_ALL	GO:0006082~organic acid metabolic process	10	11.4943	0.0410769	9123, 440, 80896, 11001, 4860, 501, 84532, 84129, 54677, 57761	86	913	16787	2.13798	0.366843
GOTERM_BP_ALL	GO:0009890~negative regulation of biosynthetic process	14	16.092	0.0413388	3725, 10140, 54626, 7538, 1958, 6772, 3280, 8535, 2354, 9314, 3398, 3014, 51655, 57761	86	1518	16787	1.80024	0.367524
GOTERM_BP_ALL	GO:0051172~negative regulation of nitrogen compound metabolic process	14	16.092	0.0413388	3725, 10140, 54626, 7538, 1958, 6772, 3280, 8535, 2354, 9314, 3398, 3014, 51655, 57761	86	1518	16787	1.80024	0.367524
GOTERM_BP_ALL	GO:0032835~glomerulus development	3	3.44828	0.0417232	1958, 3280, 2028	86	64	16787	9.14989	0.367879
GOTERM_BP_ALL	GO:0050793~regulation of developmental process	18	20.6897	0.0416043	3725, 1436, 7538, 1958, 3280, 6772, 3398, 3552, 2296, 4082, 4860, 7077, 3556, 9314, 9315, 2353, 5228, 3576	86	2162	16787	1.62514	0.368224
GOTERM_BP_ALL	GO:0055123~digestive system development	4	4.5977	0.0419615	79971, 3280, 3398, 3576	86	152	16787	5.13678	0.36838
GOTERM_BP_ALL	GO:0030154~cell differentiation	27	31.0345	0.0425203	3725, 2018, 1436, 10140, 7538, 1958, 3280, 6772, 10365, 3398, 3552, 25976, 2296, 5997, 4082, 6876, 9750, 4860, 7077, 9314, 3556, 6382, 9315, 26047, 2353, 5228, 57761	86	3707	16787	1.42173	0.369947
GOTERM_BP_ALL	GO:0031329~regulation of cellular catabolic process	6	6.89655	0.042437	10140, 7538, 11065, 7077, 1075, 57761	86	377	16787	3.10659	0.370544
GOTERM_BP_ALL	GO:0051347~positive regulation of transferase activity	8	9.1954	0.0433496	1436, 4082, 11065, 9314, 57018, 1164, 896, 57761	86	640	16787	2.43997	0.371019
GOTERM_BP_ALL	GO:0050900~leukocyte migration	6	6.89655	0.0432464	9123, 4354, 1588, 3552, 5228, 3576	86	379	16787	3.0902	0.371473
GOTERM_BP_ALL	GO:0006357~regulation of transcription from RNA polymerase II promoter	16	18.3908	0.0431859	3725, 10140, 2296, 7538, 1958, 6772, 3280, 8535, 2354, 10365, 9314, 3398, 2353, 3552, 57018, 57761	86	1846	16787	1.69185	0.372225
GOTERM_BP_ALL	GO:0001816~cytokine production	8	9.1954	0.0430467	1436, 7538, 1958, 10365, 4860, 9314, 3556, 3552	86	639	16787	2.44379	0.372437
GOTERM_BP_ALL	GO:1902680~positive regulation of RNA biosynthetic process	13	14.9425	0.043772	3725, 2296, 1958, 6772, 3280, 2354, 10365, 9314, 3398, 2353, 3552, 57018, 1164	86	1375	16787	1.84551	0.372754
GOTERM_BP_ALL	GO:0048469~cell maturation	4	4.5977	0.0440408	3280, 10365, 3398, 26047	86	155	16787	5.03736	0.373428
GOTERM_BP_ALL	GO:0003205~cardiac chamber development	4	4.5977	0.0440408	2296, 4036, 3280, 3398	86	155	16787	5.03736	0.373428
GOTERM_BP_ALL	GO:0031348~negative regulation of defense response	4	4.5977	0.0447453	7538, 9314, 4907, 1588	86	156	16787	5.00507	0.375882
GOTERM_BP_ALL	GO:0009894~regulation of catabolic process	7	8.04598	0.044628	10140, 7538, 11065, 7077, 1075, 25976, 57761	86	510	16787	2.67918	0.376248
GOTERM_BP_ALL	GO:0008015~blood circulation	7	8.04598	0.0453362	2296, 5997, 6772, 23171, 3398, 2153, 2028	86	512	16787	2.66872	0.377536
GOTERM_BP_ALL	GO:0009166~nucleotide catabolic process	3	3.44828	0.0453186	4860, 4907, 7378	86	67	16787	8.74019	0.378571
GOTERM_BP_ALL	GO:0003013~circulatory system process	7	8.04598	0.0467736	2296, 5997, 6772, 23171, 3398, 2153, 2028	86	516	16787	2.64803	0.383575
GOTERM_BP_ALL	GO:0007507~heart development	7	8.04598	0.0467736	3725, 2296, 4082, 4036, 3280, 63917, 3398	86	516	16787	2.64803	0.383575
GOTERM_BP_ALL	GO:0043620~regulation of DNA-templated transcription in response to stress	3	3.44828	0.0465418	3725, 1958, 10365	86	68	16787	8.61166	0.384361
GOTERM_BP_ALL	GO:0010941~regulation of cell death	14	16.092	0.0467576	3725, 1436, 7538, 8870, 1958, 8535, 6772, 1075, 56891, 3552, 2296, 3433, 440, 9314	86	1546	16787	1.76764	0.384621
GOTERM_BP_ALL	GO:0044767~single-organism developmental process	37	42.5287	0.0475287	3725, 1436, 7538, 1958, 3280, 6772, 1075, 10365, 114789, 2296, 80144, 9750, 79971, 63917, 4860, 3556, 4907, 5228, 2028, 3576, 405754, 2018, 4036, 3398, 1588, 3552, 3014, 25976, 4082, 6876, 440, 7077, 9314, 9315, 6382, 26047, 2353	86	5567	16787	1.29734	0.386189
GOTERM_BP_ALL	GO:0006635~fatty acid beta-oxidation	3	3.44828	0.0477771	11001, 84129, 54677	86	69	16787	8.48686	0.386648
GOTERM_BP_ALL	GO:0001707~mesoderm formation	3	3.44828	0.0477771	2296, 79971, 9314	86	69	16787	8.48686	0.386648
GOTERM_BP_ALL	GO:0006468~protein phosphorylation	16	18.3908	0.0475059	3725, 1436, 7538, 11065, 3280, 23171, 3552, 4082, 5997, 7077, 9314, 57018, 84206, 1164, 896, 57761	86	1870	16787	1.67014	0.387188
GOTERM_BP_ALL	GO:0043549~regulation of kinase activity	9	10.3448	0.0481661	1436, 5997, 4082, 11065, 9314, 57018, 1164, 896, 57761	86	796	16787	2.20701	0.388004
GOTERM_BP_ALL	GO:0031331~positive regulation of cellular catabolic process	5	5.74713	0.0487431	10140, 7538, 11065, 1075, 57761	86	271	16787	3.60143	0.390542
GOTERM_BP_ALL	GO:0003151~outflow tract morphogenesis	3	3.44828	0.0490243	3725, 2296, 3280	86	70	16787	8.36561	0.391186
GOTERM_BP_ALL	GO:0046049~UMP metabolic process	2	2.29885	0.0495091	7371, 7378	86	10	16787	39.0395	0.393105
GOTERM_BP_ALL	GO:0006222~UMP biosynthetic process	2	2.29885	0.0495091	7371, 7378	86	10	16787	39.0395	0.393105
GOTERM_BP_ALL	GO:0009173~pyrimidine ribonucleoside monophosphate metabolic process	2	2.29885	0.0495091	7371, 7378	86	10	16787	39.0395	0.393105
GOTERM_BP_ALL	GO:0072203~cell proliferation involved in metanephros development	2	2.29885	0.0495091	1958, 6772	86	10	16787	39.0395	0.393105
GOTERM_BP_ALL	GO:0009174~pyrimidine ribonucleoside monophosphate biosynthetic process	2	2.29885	0.0495091	7371, 7378	86	10	16787	39.0395	0.393105
GOTERM_BP_ALL	GO:0048585~negative regulation of response to stimulus	13	14.9425	0.0497387	10140, 203100, 7538, 1958, 6772, 23171, 3552, 1588, 5997, 7077, 9314, 4907, 3576	86	1403	16787	1.80867	0.39341
GOTERM_BP_ALL	GO:0048332~mesoderm morphogenesis	3	3.44828	0.0502833	2296, 79971, 9314	86	71	16787	8.24779	0.395674
GOTERM_BP_ALL	GO:0001933~negative regulation of protein phosphorylation	6	6.89655	0.0509519	3725, 5997, 11065, 9314, 23171, 57761	86	397	16787	2.95009	0.398678
GOTERM_BP_ALL	GO:0008202~steroid metabolic process	5	5.74713	0.0514939	1958, 4036, 11001, 1588, 3283	86	276	16787	3.53619	0.399745
GOTERM_BP_ALL	GO:0042594~response to starvation	4	4.5977	0.0513368	3725, 7538, 440, 7378	86	165	16787	4.73206	0.399912
GOTERM_BP_ALL	GO:0009628~response to abiotic stimulus	11	12.6437	0.0523543	3725, 1958, 440, 6772, 2354, 3398, 26047, 3552, 2353, 3014, 5228	86	1106	16787	1.94139	0.402722
GOTERM_BP_ALL	GO:0052547~regulation of peptidase activity	6	6.89655	0.0523101	7035, 1474, 7077, 9314, 26255, 9232	86	400	16787	2.92797	0.403581
GOTERM_BP_ALL	GO:0044702~single organism reproductive process	12	13.7931	0.0531157	2296, 5997, 1958, 3280, 6382, 1588, 3552, 3014, 25976, 1164, 26255, 9232	86	1262	16787	1.85608	0.406177
GOTERM_BP_ALL	GO:0051338~regulation of transferase activity	10	11.4943	0.0534402	1436, 5997, 4082, 7538, 11065, 9314, 57018, 1164, 896, 57761	86	960	16787	2.03331	0.406992
GOTERM_BP_ALL	GO:0071241~cellular response to inorganic substance	4	4.5977	0.0536333	3725, 2354, 3398, 2353	86	168	16787	4.64756	0.40702
GOTERM_BP_ALL	GO:0009259~ribonucleotide metabolic process	7	8.04598	0.0555905	4354, 7371, 7077, 4907, 7378, 114789, 54677	86	539	16787	2.53503	0.408538
GOTERM_BP_ALL	GO:0000278~mitotic cell cycle	10	11.4943	0.0548858	2296, 11065, 440, 3280, 7077, 3398, 3552, 1164, 9232, 5521	86	965	16787	2.02277	0.408836
GOTERM_BP_ALL	GO:0071357~cellular response to type I interferon	3	3.44828	0.0541296	3433, 1958, 6772	86	74	16787	7.91342	0.40884
GOTERM_BP_ALL	GO:0060337~type I interferon signaling pathway	3	3.44828	0.0541296	3433, 1958, 6772	86	74	16787	7.91342	0.40884
GOTERM_BP_ALL	GO:0060213~positive regulation of nuclear-transcribed mRNA poly(A) tail shortening	2	2.29885	0.0543247	10140, 7538	86	11	16787	35.4905	0.408875
GOTERM_BP_ALL	GO:0060211~regulation of nuclear-transcribed mRNA poly(A) tail shortening	2	2.29885	0.0543247	10140, 7538	86	11	16787	35.4905	0.408875
GOTERM_BP_ALL	GO:0006703~estrogen biosynthetic process	2	2.29885	0.0543247	1588, 3283	86	11	16787	35.4905	0.408875
GOTERM_BP_ALL	GO:0033554~cellular response to stress	16	18.3908	0.0545539	3725, 7538, 8870, 1958, 10365, 3398, 3552, 3014, 9232, 440, 9314, 9315, 2353, 7378, 3576, 57761	86	1906	16787	1.6386	0.409109
GOTERM_BP_ALL	GO:0050663~cytokine secretion	4	4.5977	0.0551916	1436, 4860, 3556, 3552	86	170	16787	4.59289	0.409512
GOTERM_BP_ALL	GO:0019538~protein metabolic process	36	41.3793	0.0555707	3725, 1474, 1436, 7538, 1958, 3280, 8535, 1075, 10365, 23171, 8459, 114789, 5521, 51088, 63917, 3556, 57018, 84206, 2153, 2028, 57761, 7035, 10140, 203100, 11065, 4036, 3552, 25976, 26255, 9232, 5997, 4082, 7077, 9314, 1164, 896	86	5444	16787	1.2908	0.409513
GOTERM_BP_ALL	GO:0009611~response to wounding	8	9.1954	0.0548382	3725, 7035, 7538, 9314, 9315, 6382, 3552, 2153	86	675	16787	2.31345	0.409663
GOTERM_BP_ALL	GO:1901292~nucleoside phosphate catabolic process	3	3.44828	0.0554343	4860, 4907, 7378	86	75	16787	7.80791	0.409819
GOTERM_BP_ALL	GO:0072088~nephron epithelium morphogenesis	3	3.44828	0.0554343	6772, 3280, 5228	86	75	16787	7.80791	0.409819
GOTERM_BP_ALL	GO:0019222~regulation of metabolic process	40	45.977	0.0561612	3725, 1474, 1436, 7538, 1958, 3280, 8535, 6772, 2354, 1075, 10365, 23171, 51655, 83879, 5521, 2296, 3556, 4907, 57018, 2028, 3576, 57761, 7035, 10140, 2018, 54626, 11065, 3398, 3552, 3014, 25976, 26255, 9232, 5997, 4082, 7077, 9314, 2353, 1164, 896	86	6201	16787	1.25914	0.410723
GOTERM_BP_ALL	GO:0032270~positive regulation of cellular protein metabolic process	13	14.9425	0.05747	3725, 1436, 11065, 3280, 1075, 3552, 4082, 7077, 9314, 57018, 1164, 896, 57761	86	1436	16787	1.76711	0.415973
GOTERM_BP_ALL	GO:0044707~single-multicellular organism process	39	44.8276	0.0574091	3725, 1436, 7538, 1958, 3280, 6772, 10365, 114789, 2296, 80144, 9750, 79971, 63917, 4860, 3556, 4907, 2153, 5228, 2028, 3576, 7035, 2018, 10140, 4036, 3398, 1588, 3552, 3014, 25976, 5997, 4082, 6876, 440, 7077, 9314, 9315, 26047, 6382, 2353	86	6021	16787	1.26436	0.416719
GOTERM_BP_ALL	GO:0019752~carboxylic acid metabolic process	9	10.3448	0.0581305	9123, 440, 80896, 11001, 501, 84532, 84129, 54677, 57761	86	828	16787	2.12171	0.417507
GOTERM_BP_ALL	GO:0016525~negative regulation of angiogenesis	3	3.44828	0.0580767	2296, 6772, 9314	86	77	16787	7.6051	0.418291
GOTERM_BP_ALL	GO:0072028~nephron morphogenesis	3	3.44828	0.0580767	6772, 3280, 5228	86	77	16787	7.6051	0.418291
GOTERM_BP_ALL	GO:0007519~skeletal muscle tissue development	4	4.5977	0.0599955	1436, 1958, 9750, 2353	86	176	16787	4.43631	0.420279
GOTERM_BP_ALL	GO:0008655~pyrimidine-containing compound salvage	2	2.29885	0.0591162	7371, 7378	86	12	16787	32.5329	0.420815
GOTERM_BP_ALL	GO:0043097~pyrimidine nucleoside salvage	2	2.29885	0.0591162	7371, 7378	86	12	16787	32.5329	0.420815
GOTERM_BP_ALL	GO:0048711~positive regulation of astrocyte differentiation	2	2.29885	0.0591162	3280, 3398	86	12	16787	32.5329	0.420815
GOTERM_BP_ALL	GO:0055114~oxidation-reduction process	10	11.4943	0.059993	11001, 5768, 23171, 1588, 3283, 501, 84532, 84129, 114789, 54677	86	982	16787	1.98776	0.421329
GOTERM_BP_ALL	GO:0034340~response to type I interferon	3	3.44828	0.0594142	3433, 1958, 6772	86	78	16787	7.5076	0.421377
GOTERM_BP_ALL	GO:0034654~nucleobase-containing compound biosynthetic process	30	34.4828	0.0590852	3725, 7538, 1958, 3280, 8535, 6772, 2354, 10365, 51655, 83879, 2296, 7371, 4860, 3556, 4907, 57018, 7378, 57761, 2018, 10140, 54626, 3398, 3552, 3014, 26255, 9232, 7077, 9314, 2353, 1164	86	4364	16787	1.34187	0.421725
GOTERM_BP_ALL	GO:0006979~response to oxidative stress	6	6.89655	0.0599114	3725, 6772, 10365, 9314, 6382, 2353	86	416	16787	2.81535	0.421952
GOTERM_BP_ALL	GO:0043436~oxoacid metabolic process	9	10.3448	0.0597983	9123, 440, 80896, 11001, 501, 84532, 84129, 54677, 57761	86	833	16787	2.10898	0.422407
GOTERM_BP_ALL	GO:0044712~single-organism catabolic process	9	10.3448	0.0608135	80896, 11001, 4860, 4907, 501, 7378, 84129, 2028, 54677	86	836	16787	2.10141	0.423645
GOTERM_BP_ALL	GO:0009891~positive regulation of biosynthetic process	15	17.2414	0.0621341	3725, 1958, 3280, 6772, 2354, 10365, 3398, 3552, 2296, 7077, 9314, 4907, 2353, 57018, 1164	86	1777	16787	1.6477	0.426474
GOTERM_BP_ALL	GO:2000181~negative regulation of blood vessel morphogenesis	3	3.44828	0.0621209	2296, 6772, 9314	86	80	16787	7.31991	0.427459
GOTERM_BP_ALL	GO:0048661~positive regulation of smooth muscle cell proliferation	3	3.44828	0.0621209	3725, 6772, 3398	86	80	16787	7.31991	0.427459
GOTERM_BP_ALL	GO:0019693~ribose phosphate metabolic process	7	8.04598	0.0618515	4354, 7371, 7077, 4907, 7378, 114789, 54677	86	554	16787	2.4664	0.428147
GOTERM_BP_ALL	GO:0019221~cytokine-mediated signaling pathway	7	8.04598	0.0618515	1436, 3433, 1958, 6772, 3556, 3552, 3576	86	554	16787	2.4664	0.428147
GOTERM_BP_ALL	GO:0009161~ribonucleoside monophosphate metabolic process	5	5.74713	0.0620894	4354, 7371, 4907, 7378, 114789	86	294	16787	3.31969	0.428351
GOTERM_BP_ALL	GO:1901532~regulation of hematopoietic progenitor cell differentiation	2	2.29885	0.0638838	2296, 3280	86	13	16787	30.0304	0.431458
GOTERM_BP_ALL	GO:0048715~negative regulation of oligodendrocyte differentiation	2	2.29885	0.0638838	3280, 3398	86	13	16787	30.0304	0.431458
GOTERM_BP_ALL	GO:0009130~pyrimidine nucleoside monophosphate biosynthetic process	2	2.29885	0.0638838	7371, 7378	86	13	16787	30.0304	0.431458
GOTERM_BP_ALL	GO:0060840~artery development	3	3.44828	0.0634899	2296, 4036, 3280	86	81	16787	7.22954	0.431504
GOTERM_BP_ALL	GO:0019216~regulation of lipid metabolic process	5	5.74713	0.0633331	1958, 9314, 3398, 4907, 57761	86	296	16787	3.29726	0.431738
GOTERM_BP_ALL	GO:0009887~organ morphogenesis	10	11.4943	0.0637786	3725, 1436, 2296, 80144, 6772, 3280, 3398, 6382, 25976, 5228	86	994	16787	1.96376	0.431959
GOTERM_BP_ALL	GO:0071902~positive regulation of protein serine/threonine kinase activity	5	5.74713	0.0658598	1436, 4082, 57018, 1164, 896	86	300	16787	3.25329	0.437442
GOTERM_BP_ALL	GO:0030334~regulation of cell migration	8	9.1954	0.0652949	3725, 1436, 4354, 9314, 1588, 3552, 5228, 3576	86	703	16787	2.22131	0.437694
GOTERM_BP_ALL	GO:0051384~response to glucocorticoid	4	4.5977	0.0658405	7538, 2354, 6382, 2353	86	183	16787	4.26662	0.438386
GOTERM_BP_ALL	GO:0072527~pyrimidine-containing compound metabolic process	3	3.44828	0.0662584	7371, 4907, 7378	86	83	16787	7.05534	0.438424
GOTERM_BP_ALL	GO:0051716~cellular response to stimulus	44	50.5747	0.0657612	3725, 1436, 7538, 1958, 4354, 81035, 3280, 6772, 2354, 1075, 10365, 23171, 51655, 2296, 3433, 3927, 79971, 63917, 3556, 7378, 5228, 3576, 57761, 7035, 976, 10140, 8870, 203100, 3398, 1588, 3552, 3014, 25976, 9232, 5997, 4082, 27296, 440, 7077, 9314, 9315, 6382, 2353, 896	86	7037	16787	1.22051	0.43903
GOTERM_BP_ALL	GO:0007154~cell communication	40	45.977	0.0668199	3725, 1436, 7538, 1958, 4354, 81035, 3280, 6772, 1075, 23171, 51655, 2296, 80144, 3433, 3927, 79971, 63917, 3556, 7378, 5228, 2028, 3576, 57761, 976, 10140, 8870, 203100, 3552, 25976, 5997, 4082, 27296, 440, 7077, 9314, 9315, 26047, 6382, 2353, 896	86	6277	16787	1.24389	0.439185
GOTERM_BP_ALL	GO:0060538~skeletal muscle organ development	4	4.5977	0.0666963	1436, 1958, 9750, 2353	86	184	16787	4.24343	0.439598
GOTERM_BP_ALL	GO:0048646~anatomical structure formation involved in morphogenesis	11	12.6437	0.067497	3725, 405754, 2296, 79971, 6772, 3280, 9314, 3552, 2028, 5228, 3576	86	1159	16787	1.85261	0.441544
GOTERM_BP_ALL	GO:0018130~heterocycle biosynthetic process	30	34.4828	0.0677498	3725, 7538, 1958, 3280, 8535, 6772, 2354, 10365, 51655, 83879, 2296, 7371, 4860, 3556, 4907, 57018, 7378, 57761, 2018, 10140, 54626, 3398, 3552, 3014, 26255, 9232, 7077, 9314, 2353, 1164	86	4418	16787	1.32547	0.441772
GOTERM_BP_ALL	GO:0009129~pyrimidine nucleoside monophosphate metabolic process	2	2.29885	0.0686274	7371, 7378	86	14	16787	27.8854	0.444063
GOTERM_BP_ALL	GO:0043173~nucleotide salvage	2	2.29885	0.0686274	7371, 7378	86	14	16787	27.8854	0.444063
GOTERM_BP_ALL	GO:0031401~positive regulation of protein modification process	11	12.6437	0.0684309	3725, 1436, 4082, 11065, 3280, 7077, 3552, 57018, 1164, 896, 57761	86	1162	16787	1.84783	0.444121
GOTERM_BP_ALL	GO:0042326~negative regulation of phosphorylation	6	6.89655	0.0691822	3725, 5997, 11065, 9314, 23171, 57761	86	434	16787	2.69859	0.444741
GOTERM_BP_ALL	GO:0050678~regulation of epithelial cell proliferation	5	5.74713	0.0690918	3725, 7538, 6772, 3280, 5228	86	305	16787	3.19996	0.445321
GOTERM_BP_ALL	GO:1901343~negative regulation of vasculature development	3	3.44828	0.0704854	2296, 6772, 9314	86	86	16787	6.80922	0.447008
GOTERM_BP_ALL	GO:0019438~aromatic compound biosynthetic process	30	34.4828	0.0699678	3725, 7538, 1958, 3280, 8535, 6772, 2354, 10365, 51655, 83879, 2296, 7371, 4860, 3556, 4907, 57018, 7378, 57761, 2018, 10140, 54626, 3398, 3552, 3014, 26255, 9232, 7077, 9314, 2353, 1164	86	4431	16787	1.32158	0.447551
GOTERM_BP_ALL	GO:0009123~nucleoside monophosphate metabolic process	5	5.74713	0.0704074	4354, 7371, 4907, 7378, 114789	86	307	16787	3.17912	0.447645
GOTERM_BP_ALL	GO:0051301~cell division	7	8.04598	0.0703647	11065, 3552, 5228, 1164, 896, 9232, 83879	86	573	16787	2.38461	0.448456
GOTERM_BP_ALL	GO:0009314~response to radiation	6	6.89655	0.0713453	3725, 1958, 440, 3398, 2353, 3014	86	438	16787	2.67394	0.450127
GOTERM_BP_ALL	GO:0009062~fatty acid catabolic process	3	3.44828	0.0719137	11001, 84129, 54677	86	87	16787	6.73095	0.451828
GOTERM_BP_ALL	GO:0034616~response to laminar fluid shear stress	2	2.29885	0.0733473	10365, 9314	86	15	16787	26.0264	0.457594
GOTERM_BP_ALL	GO:0050930~induction of positive chemotaxis	2	2.29885	0.0733473	5228, 3576	86	15	16787	26.0264	0.457594
GOTERM_BP_ALL	GO:0050920~regulation of chemotaxis	4	4.5977	0.0737254	4354, 1588, 5228, 3576	86	192	16787	4.06662	0.458354
GOTERM_BP_ALL	GO:1901699~cellular response to nitrogen compound	7	8.04598	0.0751072	4082, 1958, 81035, 6772, 10365, 9314, 57761	86	583	16787	2.34371	0.463772
GOTERM_BP_ALL	GO:0030595~leukocyte chemotaxis	4	4.5977	0.0755327	4354, 1588, 5228, 3576	86	194	16787	4.02469	0.464722
GOTERM_BP_ALL	GO:0050896~response to stimulus	51	58.6207	0.0760266	3725, 7538, 4354, 3280, 6772, 23171, 2296, 3433, 3927, 63917, 4860, 2153, 5228, 3576, 57761, 7035, 10140, 2018, 976, 203100, 8870, 3398, 3552, 1588, 25976, 4082, 440, 7077, 9314, 26047, 9315, 1436, 1958, 81035, 2354, 10365, 1075, 114789, 51655, 79971, 3556, 4907, 7378, 3014, 9232, 5997, 27296, 6382, 2353, 54677, 896	86	8477	16787	1.17436	0.465979
GOTERM_BP_ALL	GO:0001817~regulation of cytokine production	7	8.04598	0.076565	1436, 7538, 1958, 10365, 9314, 3556, 3552	86	586	16787	2.33171	0.46743
GOTERM_BP_ALL	GO:1900151~regulation of nuclear-transcribed mRNA catabolic process, deadenylation-dependent decay	2	2.29885	0.0780435	10140, 7538	86	16	16787	24.3997	0.470099
GOTERM_BP_ALL	GO:1900153~positive regulation of nuclear-transcribed mRNA catabolic process, deadenylation-dependent decay	2	2.29885	0.0780435	10140, 7538	86	16	16787	24.3997	0.470099
GOTERM_BP_ALL	GO:0072234~metanephric nephron tubule development	2	2.29885	0.0780435	6772, 3280	86	16	16787	24.3997	0.470099
GOTERM_BP_ALL	GO:0048468~cell development	16	18.3908	0.0779197	3725, 1436, 3280, 6772, 10365, 3398, 3552, 2296, 4082, 9750, 7077, 3556, 9314, 6382, 26047, 9315	86	2006	16787	1.55691	0.470545
GOTERM_BP_ALL	GO:0009165~nucleotide biosynthetic process	5	5.74713	0.0778729	7371, 7077, 4860, 4907, 7378	86	318	16787	3.06915	0.471341
GOTERM_BP_ALL	GO:0072080~nephron tubule development	3	3.44828	0.0777199	6772, 3280, 5228	86	91	16787	6.43509	0.471662
GOTERM_BP_ALL	GO:1901360~organic cyclic compound metabolic process	39	44.8276	0.0795404	3725, 7538, 1958, 4354, 3280, 8535, 6772, 2354, 10365, 23171, 3283, 114789, 51655, 83879, 2296, 7371, 4860, 3556, 4907, 57018, 7378, 3576, 57761, 2018, 10140, 54626, 4036, 3398, 1588, 3552, 3014, 26255, 9232, 11001, 7077, 9314, 2353, 54677, 1164	86	6166	16787	1.23463	0.474776
GOTERM_BP_ALL	GO:0051252~regulation of RNA metabolic process	26	29.8851	0.080542	3725, 7538, 1958, 6772, 3280, 8535, 2354, 10365, 51655, 83879, 2296, 3556, 57018, 3576, 57761, 10140, 2018, 54626, 3398, 3552, 3014, 26255, 9232, 9314, 2353, 1164	86	3762	16787	1.34905	0.475211
GOTERM_BP_ALL	GO:0031960~response to corticosteroid	4	4.5977	0.0801365	7538, 2354, 6382, 2353	86	199	16787	3.92357	0.475414
GOTERM_BP_ALL	GO:0002573~myeloid leukocyte differentiation	4	4.5977	0.0801365	3725, 1436, 3398, 2353	86	199	16787	3.92357	0.475414
GOTERM_BP_ALL	GO:1901293~nucleoside phosphate biosynthetic process	5	5.74713	0.0799758	7371, 7077, 4860, 4907, 7378	86	321	16787	3.04046	0.475703
GOTERM_BP_ALL	GO:0045859~regulation of protein kinase activity	8	9.1954	0.0795316	1436, 5997, 4082, 11065, 57018, 1164, 896, 57761	86	737	16787	2.11884	0.47574
GOTERM_BP_ALL	GO:0045664~regulation of neuron differentiation	7	8.04598	0.0805317	4082, 3280, 7077, 9314, 3398, 3556, 9315	86	594	16787	2.30031	0.476157
GOTERM_BP_ALL	GO:0031099~regeneration	4	4.5977	0.0810718	3725, 9314, 9315, 5228	86	200	16787	3.90395	0.476539
GOTERM_BP_ALL	GO:0061326~renal tubule development	3	3.44828	0.0821687	6772, 3280, 5228	86	94	16787	6.22971	0.479326
GOTERM_BP_ALL	GO:0009952~anterior/posterior pattern specification	4	4.5977	0.0820118	2296, 2018, 79971, 3280	86	201	16787	3.88453	0.479634
GOTERM_BP_ALL	GO:0031668~cellular response to extracellular stimulus	4	4.5977	0.0820118	3725, 440, 2353, 7378	86	201	16787	3.88453	0.479634
GOTERM_BP_ALL	GO:1901654~response to ketone	4	4.5977	0.0820118	2354, 10365, 9314, 2353	86	201	16787	3.88453	0.479634
GOTERM_BP_ALL	GO:0043174~nucleoside salvage	2	2.29885	0.0827163	7371, 7378	86	17	16787	22.9644	0.4807
GOTERM_BP_ALL	GO:0006355~regulation of transcription, DNA-templated	25	28.7356	0.0846846	3725, 2018, 10140, 54626, 7538, 1958, 8535, 3280, 6772, 2354, 10365, 3398, 3552, 3014, 26255, 51655, 9232, 83879, 2296, 9314, 3556, 2353, 57018, 1164, 57761	86	3602	16787	1.35479	0.487122
GOTERM_BP_ALL	GO:0031667~response to nutrient levels	6	6.89655	0.0845026	3725, 7538, 440, 6772, 7378, 114789	86	461	16787	2.54053	0.487337
GOTERM_BP_ALL	GO:0003279~cardiac septum development	3	3.44828	0.0851774	4036, 3280, 3398	86	96	16787	6.09993	0.488218
GOTERM_BP_ALL	GO:0030218~erythrocyte differentiation	3	3.44828	0.0851774	7538, 10365, 3398	86	96	16787	6.09993	0.488218
GOTERM_BP_ALL	GO:0019395~fatty acid oxidation	3	3.44828	0.0851774	11001, 84129, 54677	86	96	16787	6.09993	0.488218
GOTERM_BP_ALL	GO:1990266~neutrophil migration	3	3.44828	0.0866943	4354, 3552, 3576	86	97	16787	6.03704	0.493582
GOTERM_BP_ALL	GO:0006955~immune response	13	14.9425	0.0873782	3725, 1436, 976, 3433, 1958, 81035, 6772, 1075, 4860, 3556, 2353, 3552, 3576	86	1541	16787	1.6467	0.494454
GOTERM_BP_ALL	GO:2000145~regulation of cell motility	8	9.1954	0.0877543	3725, 1436, 4354, 9314, 1588, 3552, 5228, 3576	86	755	16787	2.06832	0.495027
GOTERM_BP_ALL	GO:0006577~amino-acid betaine metabolic process	2	2.29885	0.0873656	501, 54677	86	18	16787	21.6886	0.495383
GOTERM_BP_ALL	GO:0070498~interleukin-1-mediated signaling pathway	2	2.29885	0.0873656	1958, 3552	86	18	16787	21.6886	0.495383
GOTERM_BP_ALL	GO:0034440~lipid oxidation	3	3.44828	0.0882193	11001, 84129, 54677	86	98	16787	5.97544	0.495962
GOTERM_BP_ALL	GO:0001934~positive regulation of protein phosphorylation	9	10.3448	0.0889202	3725, 1436, 4082, 3280, 7077, 3552, 57018, 1164, 896	86	909	16787	1.93265	0.497852
GOTERM_BP_ALL	GO:0050715~positive regulation of cytokine secretion	3	3.44828	0.0897525	1436, 3556, 3552	86	99	16787	5.91508	0.499288
GOTERM_BP_ALL	GO:1903506~regulation of nucleic acid-templated transcription	25	28.7356	0.0895206	3725, 2018, 10140, 54626, 7538, 1958, 8535, 3280, 6772, 2354, 10365, 3398, 3552, 3014, 26255, 51655, 9232, 83879, 2296, 9314, 3556, 2353, 57018, 1164, 57761	86	3624	16787	1.34656	0.49932
GOTERM_BP_ALL	GO:0007399~nervous system development	17	19.5402	0.0911124	3725, 2018, 1436, 3280, 4036, 3398, 3014, 2296, 4082, 79971, 7077, 3556, 9314, 26047, 9315, 4907, 2353	86	2224	16787	1.49207	0.502822
GOTERM_BP_ALL	GO:1901653~cellular response to peptide	5	5.74713	0.0909112	4082, 6772, 10365, 9314, 57761	86	336	16787	2.90473	0.502985
GOTERM_BP_ALL	GO:0032496~response to lipopolysaccharide	5	5.74713	0.0909112	3725, 7035, 7538, 2353, 3576	86	336	16787	2.90473	0.502985
GOTERM_BP_ALL	GO:0090092~regulation of transmembrane receptor protein serine/threonine kinase signaling pathway	4	4.5977	0.0916697	10140, 203100, 3280, 9315	86	211	16787	3.70043	0.503116
GOTERM_BP_ALL	GO:0072170~metanephric tubule development	2	2.29885	0.0919916	6772, 3280	86	19	16787	20.5471	0.503433
GOTERM_BP_ALL	GO:0046130~purine ribonucleoside catabolic process	2	2.29885	0.0919916	4860, 4907	86	19	16787	20.5471	0.503433
GOTERM_BP_ALL	GO:0072243~metanephric nephron epithelium development	2	2.29885	0.0919916	6772, 3280	86	19	16787	20.5471	0.503433
GOTERM_BP_ALL	GO:0006152~purine nucleoside catabolic process	2	2.29885	0.0919916	4860, 4907	86	19	16787	20.5471	0.503433
GOTERM_BP_ALL	GO:0071480~cellular response to gamma radiation	2	2.29885	0.0919916	1958, 3014	86	19	16787	20.5471	0.503433
GOTERM_BP_ALL	GO:0045076~regulation of interleukin-2 biosynthetic process	2	2.29885	0.0919916	7538, 3552	86	19	16787	20.5471	0.503433
GOTERM_BP_ALL	GO:1901137~carbohydrate derivative biosynthetic process	8	9.1954	0.0915606	4036, 7371, 63917, 7077, 6382, 4907, 7378, 25976	86	763	16787	2.04663	0.503645
GOTERM_BP_ALL	GO:2001141~regulation of RNA biosynthetic process	25	28.7356	0.0938473	3725, 2018, 10140, 54626, 7538, 1958, 8535, 3280, 6772, 2354, 10365, 3398, 3552, 3014, 26255, 51655, 9232, 83879, 2296, 9314, 3556, 2353, 57018, 1164, 57761	86	3643	16787	1.33954	0.509783
GOTERM_BP_ALL	GO:0001936~regulation of endothelial cell proliferation	3	3.44828	0.094399	3725, 6772, 5228	86	102	16787	5.74111	0.510976
GOTERM_BP_ALL	GO:0044282~small molecule catabolic process	5	5.74713	0.0947093	80896, 11001, 501, 84129, 54677	86	341	16787	2.86214	0.511223
GOTERM_BP_ALL	GO:0031323~regulation of cellular metabolic process	37	42.5287	0.097004	3725, 1474, 1436, 7538, 1958, 3280, 8535, 6772, 2354, 1075, 10365, 23171, 51655, 83879, 5521, 2296, 3556, 57018, 3576, 57761, 7035, 2018, 10140, 54626, 11065, 3398, 3552, 3014, 26255, 9232, 5997, 4082, 7077, 9314, 2353, 1164, 896	86	5880	16787	1.22828	0.514335
GOTERM_BP_ALL	GO:0072329~monocarboxylic acid catabolic process	3	3.44828	0.0975348	11001, 84129, 54677	86	104	16787	5.6307	0.514465
GOTERM_BP_ALL	GO:1903532~positive regulation of secretion by cell	5	5.74713	0.0978016	1436, 79971, 3556, 6382, 3552	86	345	16787	2.82895	0.514535
GOTERM_BP_ALL	GO:0002521~leukocyte differentiation	6	6.89655	0.0969226	3725, 1436, 1958, 4860, 3398, 2353	86	481	16787	2.4349	0.514972
GOTERM_BP_ALL	GO:0016310~phosphorylation	17	19.5402	0.0974218	3725, 1436, 7538, 11065, 3280, 23171, 3552, 4082, 5997, 7371, 7077, 9314, 57018, 84206, 1164, 896, 57761	86	2246	16787	1.47745	0.514978
GOTERM_BP_ALL	GO:0009966~regulation of signal transduction	20	22.9885	0.0967986	3725, 10140, 1436, 203100, 8870, 1958, 3280, 6772, 1075, 23171, 3552, 5997, 3927, 79971, 63917, 7077, 9314, 9315, 3576, 57761	86	2765	16787	1.41192	0.515449
GOTERM_BP_ALL	GO:0071560~cellular response to transforming growth factor beta stimulus	4	4.5977	0.0966695	3725, 203100, 9315, 2353	86	216	16787	3.61477	0.515908
GOTERM_BP_ALL	GO:1901652~response to peptide	6	6.89655	0.0962804	4082, 1958, 6772, 10365, 9314, 57761	86	480	16787	2.43997	0.516332
GOTERM_BP_ALL	GO:0035994~response to muscle stretch	2	2.29885	0.0965945	3725, 2353	86	20	16787	19.5198	0.516577
GOTERM_BP_ALL	GO:1902895~positive regulation of pri-miRNA transcription from RNA polymerase II promoter	2	2.29885	0.0965945	3725, 2353	86	20	16787	19.5198	0.516577
GOTERM_BP_ALL	GO:0071498~cellular response to fluid shear stress	2	2.29885	0.0965945	10365, 9314	86	20	16787	19.5198	0.516577
GOTERM_BP_ALL	GO:0007127~meiosis I	3	3.44828	0.0991138	1164, 26255, 9232	86	105	16787	5.57708	0.518531
GOTERM_BP_ALL	GO:0044271~cellular nitrogen compound biosynthetic process	32	36.7816	0.0998879	3725, 7538, 1958, 3280, 8535, 6772, 2354, 10365, 114789, 51655, 83879, 2296, 7371, 4860, 3556, 4907, 57018, 7378, 57761, 2018, 10140, 54626, 3398, 3552, 501, 3014, 26255, 9232, 7077, 9314, 2353, 1164	86	4954	16787	1.26087	0.519546
GOTERM_BP_ALL	GO:0071559~response to transforming growth factor beta	4	4.5977	0.0997222	3725, 203100, 9315, 2353	86	219	16787	3.56525	0.519864
GOTERM_CC_ALL	GO:0043230~extracellular organelle	22	25.2874	0.0174948	1474, 976, 81035, 4036, 5768, 1075, 23171, 5672, 8459, 501, 3014, 114789, 4082, 3927, 11001, 79971, 4860, 7077, 6382, 4907, 2153, 2028	86	2814	18202	1.6547	0.729117
GOTERM_CC_ALL	GO:0098862~cluster of actin-based cell projections	4	4.5977	0.0315211	9750, 4354, 4036, 2028	86	147	18202	5.75922	0.741885
GOTERM_CC_ALL	GO:0005737~cytoplasm	60	68.9655	0.0379216	3725, 7538, 4354, 3280, 6772, 23171, 3283, 8459, 83879, 2296, 3433, 51088, 9750, 3927, 63917, 4860, 84532, 84206, 2153, 57761, 7035, 10140, 8870, 4036, 3398, 3552, 1588, 501, 26255, 51477, 4082, 440, 6876, 11001, 9314, 9315, 26047, 1958, 81035, 1075, 84129, 114789, 51655, 5521, 79971, 7371, 3556, 4907, 7378, 2028, 11065, 5768, 9232, 5997, 27296, 80896, 6382, 2353, 54677, 896	86	10829	18202	1.17269	0.760786
GOTERM_CC_ALL	GO:0070062~extracellular exosome	21	24.1379	0.0312871	1474, 976, 81035, 4036, 5768, 1075, 23171, 5672, 8459, 501, 3014, 114789, 4082, 3927, 11001, 79971, 4860, 7077, 6382, 4907, 2028	86	2799	18202	1.58795	0.791571
GOTERM_CC_ALL	GO:0044421~extracellular region part	27	31.0345	0.028042	1474, 81035, 1075, 23171, 8459, 114789, 80144, 3927, 79971, 4860, 4907, 2153, 2028, 5228, 3576, 976, 7035, 4036, 5768, 5672, 3552, 501, 3014, 4082, 11001, 7077, 6382	86	3873	18202	1.47549	0.814334
GOTERM_CC_ALL	GO:1903561~extracellular vesicle	22	25.2874	0.0174299	1474, 976, 81035, 4036, 5768, 1075, 23171, 5672, 8459, 501, 3014, 114789, 4082, 3927, 11001, 79971, 4860, 7077, 6382, 4907, 2153, 2028	86	2813	18202	1.65529	0.823584
GOTERM_CC_ALL	GO:1902554~serine/threonine protein kinase complex	3	3.44828	0.0538774	57018, 1164, 896	86	80	18202	7.93692	0.838215
GOTERM_CC_ALL	GO:0030014~CCR4-NOT complex	2	2.29885	0.0721851	10140, 7538	86	16	18202	26.4564	0.842464
GOTERM_CC_ALL	GO:0044444~cytoplasmic part	46	52.8736	0.0786643	3725, 7538, 4354, 81035, 6772, 1075, 23171, 3283, 8459, 84129, 114789, 51655, 5521, 3433, 3927, 9750, 79971, 7371, 63917, 4860, 7378, 84532, 84206, 2153, 2028, 57761, 7035, 8870, 11065, 4036, 5768, 3398, 1588, 3552, 501, 9232, 51477, 5997, 4082, 440, 80896, 11001, 26047, 6382, 2353, 54677	86	8142	18202	1.19577	0.845182
GOTERM_CC_ALL	GO:0000790~nuclear chromatin	5	5.74713	0.0611144	3725, 2296, 6772, 9314, 3014	86	317	18202	3.33835	0.845355
GOTERM_CC_ALL	GO:1902911~protein kinase complex	3	3.44828	0.0675855	57018, 1164, 896	86	91	18202	6.97751	0.847873
GOTERM_CC_ALL	GO:0005622~intracellular	73	83.908	0.0940729	3725, 7538, 4354, 6772, 8535, 3280, 23171, 3283, 8459, 83879, 2296, 3433, 51088, 9750, 3927, 63917, 4860, 84206, 84532, 2153, 57761, 3576, 7035, 10140, 2018, 54626, 8870, 4036, 3398, 56891, 1588, 3552, 501, 25976, 26255, 51477, 4082, 440, 6876, 11001, 9314, 9315, 26047, 1436, 1958, 81035, 2354, 1075, 10365, 84129, 114789, 51655, 5521, 9123, 79971, 7371, 3556, 4907, 57018, 7378, 2028, 11065, 5768,…	86	14260	18202	1.08349	0.857667
GOTERM_CC_ALL	GO:0043073~germ cell nucleus	2	2.29885	0.0936684	4082, 3014	86	21	18202	20.1573	0.874995
GOTERM_CC_ALL	GO:0005576~extracellular region	32	36.7816	0.0146024	1474, 81035, 1075, 23171, 8459, 114789, 5678, 80144, 3927, 79971, 4860, 3556, 4907, 2153, 2028, 5228, 3576, 7035, 976, 203100, 4036, 5768, 5672, 5675, 3552, 501, 3014, 5670, 4082, 11001, 7077, 6382	86	4607	18202	1.47012	0.886629
GOTERM_CC_ALL	GO:0000307~cyclin-dependent protein kinase holoenzyme complex	3	3.44828	0.0103594	57018, 1164, 896	86	33	18202	19.241	0.95415
GOTERM_MF_ALL	GO:0019899~enzyme binding	22	25.2874	4.32078e-05	3725, 1474, 1436, 10140, 7538, 11065, 1958, 8535, 3280, 6772, 1075, 3014, 4082, 11001, 7077, 3556, 9314, 26047, 57018, 1164, 896, 57761	77	1781	16313	2.61699	0.0177718
GOTERM_MF_ALL	GO:0030234~enzyme regulator activity	13	14.9425	0.00208028	3725, 1474, 7035, 1075, 26255, 9232, 5521, 5997, 7077, 9314, 57018, 1164, 57761	77	996	16313	2.7652	0.350861
GOTERM_MF_ALL	GO:0061134~peptidase regulator activity	6	6.89655	0.0036945	7035, 1474, 7077, 1075, 26255, 9232	77	221	16313	5.75178	0.400716
GOTERM_MF_ALL	GO:0001067~regulatory region nucleic acid binding	10	11.4943	0.0176838	3725, 2296, 1958, 6772, 3280, 8535, 2354, 9314, 2353, 25976	77	856	16313	2.47497	0.489892
GOTERM_MF_ALL	GO:0000982~transcription factor activity, RNA polymerase II core promoter proximal region sequence-specific binding	6	6.89655	0.0214	3725, 1958, 3280, 2354, 9314, 2353	77	341	16313	3.72769	0.49871
GOTERM_MF_ALL	GO:0001077~transcriptional activator activity, RNA polymerase II core promoter proximal region sequence-specific binding	5	5.74713	0.023383	3725, 1958, 2354, 9314, 2353	77	233	16313	4.54629	0.504095
GOTERM_MF_ALL	GO:0005515~protein binding	53	60.9195	0.012184	3725, 1474, 7538, 4354, 8535, 3280, 6772, 23171, 2296, 3433, 51088, 9750, 3927, 63917, 84532, 2153, 5228, 57761, 3576, 10140, 976, 54626, 203100, 8870, 4036, 3398, 56891, 3552, 26255, 4082, 440, 6876, 11001, 7077, 9314, 26047, 1436, 1958, 2354, 1075, 5521, 79971, 3556, 57018, 11065, 3014, 9232, 5997, 6382, 2353, 1164, 54677, 896	77	8988	16313	1.24927	0.516534
GOTERM_MF_ALL	GO:0019900~kinase binding	8	9.1954	0.0210324	10140, 4082, 7538, 3556, 57018, 1164, 896, 57761	77	597	16313	2.83896	0.520557
GOTERM_MF_ALL	GO:0001228~transcriptional activator activity, RNA polymerase II transcription regulatory region sequence-specific binding	6	6.89655	0.017576	3725, 2296, 1958, 2354, 9314, 2353	77	324	16313	3.92328	0.52092
GOTERM_MF_ALL	GO:0000981~RNA polymerase II transcription factor activity, sequence-specific DNA binding	8	9.1954	0.0326604	3725, 2296, 1958, 6772, 3280, 2354, 9314, 2353	77	655	16313	2.58757	0.555413
GOTERM_MF_ALL	GO:0000975~regulatory region DNA binding	10	11.4943	0.017563	3725, 2296, 1958, 6772, 3280, 8535, 2354, 9314, 2353, 25976	77	855	16313	2.47786	0.558266
GOTERM_MF_ALL	GO:0004857~enzyme inhibitor activity	6	6.89655	0.0350065	7035, 1474, 7077, 26255, 9232, 57761	77	389	16313	3.26772	0.560255
GOTERM_MF_ALL	GO:0098772~molecular function regulator	14	16.092	0.0118187	3725, 1474, 7035, 1075, 23171, 26255, 9232, 5521, 5997, 7077, 9314, 57018, 1164, 57761	77	1396	16313	2.12464	0.560594
GOTERM_MF_ALL	GO:0008134~transcription factor binding	7	8.04598	0.0317382	3725, 2296, 54626, 3280, 2354, 9314, 2353	77	511	16313	2.90215	0.5668
GOTERM_MF_ALL	GO:0016763~transferase activity, transferring pentosyl groups	3	3.44828	0.0308895	4860, 7378, 25976	77	59	16313	10.7724	0.580246
GOTERM_MF_ALL	GO:0044212~transcription regulatory region DNA binding	10	11.4943	0.0172043	3725, 2296, 1958, 6772, 3280, 8535, 2354, 9314, 2353, 25976	77	852	16313	2.48659	0.593529
GOTERM_MF_ALL	GO:0046332~SMAD binding	3	3.44828	0.0432952	3725, 10140, 2353	77	71	16313	8.95171	0.600844
GOTERM_MF_ALL	GO:0046983~protein dimerization activity	11	12.6437	0.041813	3725, 1436, 54626, 440, 6772, 3280, 23171, 3398, 2353, 3014, 5228	77	1158	16313	2.01246	0.606599
GOTERM_MF_ALL	GO:0004866~endopeptidase inhibitor activity	4	4.5977	0.0476258	7035, 1474, 7077, 9232	77	174	16313	4.87028	0.61876
GOTERM_MF_ALL	GO:0019901~protein kinase binding	8	9.1954	0.0117463	10140, 4082, 7538, 3556, 57018, 1164, 896, 57761	77	531	16313	3.19182	0.624958
GOTERM_MF_ALL	GO:0061135~endopeptidase regulator activity	4	4.5977	0.0517366	7035, 1474, 7077, 9232	77	180	16313	4.70794	0.63289
GOTERM_MF_ALL	GO:0030414~peptidase inhibitor activity	5	5.74713	0.0105017	7035, 1474, 7077, 26255, 9232	77	183	16313	5.78845	0.665565
GOTERM_MF_ALL	GO:0043565~sequence-specific DNA binding	10	11.4943	0.0626993	3725, 2296, 2018, 1958, 6772, 3280, 2354, 10365, 9314, 2353	77	1079	16313	1.96346	0.673607
GOTERM_MF_ALL	GO:0019207~kinase regulator activity	4	4.5977	0.0604567	9314, 57018, 1164, 57761	77	192	16313	4.41369	0.675417
GOTERM_MF_ALL	GO:0003690~double-stranded DNA binding	8	9.1954	0.0814778	3725, 2296, 54626, 1958, 6772, 2354, 9314, 2353	77	807	16313	2.10019	0.756057
GOTERM_MF_ALL	GO:0001159~core promoter proximal region DNA binding	5	5.74713	0.0997849	3725, 6772, 2354, 9314, 2353	77	378	16313	2.80234	0.789454
GOTERM_MF_ALL	GO:0070412~R-SMAD binding	2	2.29885	0.0934644	3725, 2353	77	21	16313	20.1769	0.791168
GOTERM_MF_ALL	GO:0000987~core promoter proximal region sequence-specific DNA binding	5	5.74713	0.0983424	3725, 6772, 2354, 9314, 2353	77	376	16313	2.81725	0.796308
INTERPRO	IPR003599:Immunoglobulin subtype	7	8.04598	0.0283625	5678, 1436, 5672, 3556, 5675, 9543, 5670	86	506	18593	2.99088	0.709809
INTERPRO	IPR009030:Insulin-like growth factor binding protein, N-terminal	4	4.5977	0.0258835	976, 80144, 203100, 4036	86	139	18593	6.22152	0.741582
INTERPRO	IPR000837:Fos transforming protein	2	2.29885	0.0404086	2354, 2353	86	9	18593	48.0439	0.781348
INTERPRO	IPR003598:Immunoglobulin subtype 2	6	6.89655	0.00588213	5678, 1436, 5672, 5675, 9543, 5670	86	251	18593	5.16807	0.781741
INTERPRO	IPR000845:Nucleoside phosphorylase domain	2	2.29885	0.0181629	4860, 7378	86	4	18593	108.099	0.793275
INTERPRO	IPR004827:Basic-leucine zipper domain	3	3.44828	0.025347	3725, 2354, 2353	86	54	18593	12.011	0.809091
INTERPRO	IPR018008:Securin sister-chromatid separation inhibitor, metazoan	2	2.29885	0.013653	26255, 9232	86	3	18593	144.132	0.830239
INTERPRO	IPR006940:Securin sister-chromatid separation inhibitor	2	2.29885	0.013653	26255, 9232	86	3	18593	144.132	0.830239
INTERPRO	IPR003650:Orange	2	2.29885	0.0535162	54626, 3280	86	12	18593	36.0329	0.830312
INTERPRO	IPR003585:Neurexin/syndecan/glycophorin C	2	2.29885	0.0621562	26047, 6382	86	14	18593	30.8854	0.841118
INTERPRO	IPR004367:Cyclin, C-terminal domain	2	2.29885	0.0792029	57018, 896	86	18	18593	24.022	0.881032
INTERPRO	IPR025110:Domain of unknown function DUF4009	2	2.29885	0.0792029	11001, 84532	86	18	18593	24.022	0.881032
INTERPRO	IPR000742:Epidermal growth factor-like domain	4	4.5977	0.0893186	976, 80144, 4036, 26047	86	231	18593	3.74368	0.888581
INTERPRO	IPR011598:Myc-type, basic helix-loop-helix (bHLH) domain	3	3.44828	0.0987278	54626, 3280, 3398	86	116	18593	5.59132	0.892995
KEGG_PATHWAY	hsa04380:Osteoclast differentiation	6	6.89655	0.00221683	3725, 1436, 6772, 2354, 3552, 2353	50	131	6910	6.32977	0.25228
KEGG_PATHWAY	hsa05323:Rheumatoid arthritis	4	4.5977	0.024133	3725, 3552, 2353, 3576	50	88	6910	6.28182	0.472728
KEGG_PATHWAY	hsa04620:Toll-like receptor signaling pathway	4	4.5977	0.0388501	3725, 6772, 2353, 3576	50	106	6910	5.21509	0.477358
KEGG_PATHWAY	hsa05132:Salmonella infection	4	4.5977	0.0207084	3725, 3552, 2353, 3576	50	83	6910	6.66024	0.496071
KEGG_PATHWAY	hsa05133:Pertussis	4	4.5977	0.0158295	3725, 3552, 2353, 3576	50	75	6910	7.37067	0.501798
KEGG_PATHWAY	hsa05142:Chagas disease (American trypanosomiasis)	4	4.5977	0.0370318	3725, 2353, 3576, 5521	50	104	6910	5.31538	0.506475
KEGG_PATHWAY	hsa00240:Pyrimidine metabolism	4	4.5977	0.0370318	7371, 4860, 4907, 7378	50	104	6910	5.31538	0.506475
KEGG_PATHWAY	hsa05166:HTLV-I infection	6	6.89655	0.0339565	3725, 7538, 1958, 2353, 896, 9232	50	256	6910	3.23906	0.529643
KEGG_PATHWAY	hsa05200:Pathways in cancer	7	8.04598	0.057712	3725, 1436, 6772, 2353, 5228, 1164, 3576	50	393	6910	2.46158	0.579052
KEGG_PATHWAY	hsa05140:Leishmaniasis	4	4.5977	0.013665	3725, 6772, 3552, 2353	50	71	6910	7.78592	0.593931
KEGG_PATHWAY	hsa05161:Hepatitis B	4	4.5977	0.0829355	3725, 6772, 2353, 3576	50	145	6910	3.81241	0.611374
KEGG_PATHWAY	hsa05031:Amphetamine addiction	3	3.44828	0.0793445	3725, 2354, 2353	50	66	6910	6.28182	0.62638
KEGG_PATHWAY	hsa05321:Inflammatory bowel disease (IBD)	3	3.44828	0.0752331	3725, 6772, 3552	50	64	6910	6.47813	0.641059
REACTOME_PATHWAY	R-HSA-2559582:R-HSA-2559582	6	6.89655	0.00033289	3725, 11065, 3552, 2353, 3014, 3576	50	110	8857	9.66218	0.0426784
REACTOME_PATHWAY	R-HSA-73621:R-HSA-73621	2	2.29885	0.0644437	4907, 7378	50	12	8857	29.5233	0.766461
REACTOME_PATHWAY	R-HSA-74259:R-HSA-74259	2	2.29885	0.0592326	4860, 4907	50	11	8857	32.2073	0.798054
REACTOME_PATHWAY	R-HSA-450341:R-HSA-450341	2	2.29885	0.053993	3725, 2353	50	10	8857	35.428	0.837617
REACTOME_PATHWAY	R-HSA-73614:R-HSA-73614	2	2.29885	0.053993	7371, 7378	50	10	8857	35.428	0.837617
REACTOME_PATHWAY	R-HSA-2559580:R-HSA-2559580	4	4.5977	0.0303028	3725, 8535, 2353, 3014	50	123	8857	5.76065	0.86675
REACTOME_PATHWAY	R-HSA-909733:R-HSA-909733	3	3.44828	0.0527984	3433, 1958, 6772	50	67	8857	7.93164	0.906391
UCSC_TFBS	HSF2	39	44.8276	0.0296811	3725, 1474, 7538, 1958, 4354, 6772, 2354, 1075, 26266, 84129, 114789, 51655, 83879, 5521, 2296, 80144, 51088, 7371, 3556, 84532, 84206, 2153, 5228, 976, 10140, 54626, 8870, 4036, 3552, 3014, 9543, 25976, 4082, 94240, 9314, 9315, 6382, 26047, 896	86	7109	20726	1.32213	0.297796
UCSC_TFBS	SOX5	43	49.4253	0.0435636	3725, 1474, 7538, 81035, 3280, 8535, 6772, 1075, 23171, 3283, 26266, 5521, 9123, 2296, 80144, 51088, 3927, 9750, 79971, 7371, 63917, 4907, 57018, 84206, 2028, 7035, 10140, 2018, 4036, 5768, 3552, 3014, 501, 9543, 25976, 4082, 94240, 7077, 9314, 9315, 26047, 2353, 54677	86	8229	20726	1.25933	0.299757
UCSC_TFBS	IRF7	41	47.1264	0.042932	3725, 1474, 81035, 3280, 8535, 6772, 26266, 84129, 51655, 83879, 5521, 2296, 80144, 51088, 9750, 79971, 7371, 63917, 3556, 4907, 84206, 57761, 7035, 976, 2018, 11065, 4036, 1588, 3552, 501, 9543, 25976, 94240, 6876, 80896, 9315, 26047, 6382, 2353, 54677, 896	86	7751	20726	1.2748	0.307719
UCSC_TFBS	PAX5	50	57.4713	0.0373414	3725, 1474, 7538, 8535, 3280, 23171, 26266, 8459, 83879, 2296, 80144, 3927, 63917, 84532, 84206, 2153, 5228, 57761, 10140, 2018, 54626, 203100, 4036, 3398, 1588, 9543, 4082, 6876, 11001, 7077, 9314, 26047, 9315, 1436, 1958, 10365, 84129, 114789, 5521, 9123, 79971, 7371, 3556, 57018, 3014, 80896, 6382, 2353, 1164, 54677	86	9829	20726	1.22596	0.31072
UCSC_TFBS	PPARG	69	79.3103	0.0292464	3725, 1474, 7538, 4354, 6772, 8535, 3280, 3283, 8459, 5678, 2296, 80144, 3433, 51088, 9750, 3927, 63917, 4860, 84206, 84532, 2153, 5228, 7035, 976, 10140, 2018, 54626, 203100, 8870, 4036, 3552, 1588, 501, 25976, 9543, 51477, 4082, 440, 6876, 94240, 11001, 7077, 9315, 26047, 1436, 1958, 81035, 2354, 1075, 84129, 114789, 51655, 5521, 9123, 79971, 7371, 3556, 57018, 7378, 2028, 11065, 5672, 3014, 59…	86	14568	20726	1.14147	0.31144
UCSC_TFBS	MYB	41	47.1264	0.0399421	3725, 1436, 7538, 1958, 81035, 8535, 2354, 1075, 26266, 84129, 51655, 5521, 9123, 5678, 80144, 51088, 3927, 7371, 63917, 3556, 84532, 57018, 976, 10140, 54626, 8870, 11065, 4036, 5672, 5675, 1588, 3014, 25976, 5997, 4082, 94240, 6876, 9315, 26047, 6382, 2353	86	7715	20726	1.28075	0.314483
UCSC_TFBS	FOXO4	48	55.1724	0.0420227	3725, 1436, 1474, 7538, 1958, 4354, 81035, 6772, 8535, 2354, 1075, 10365, 26266, 8459, 84129, 51655, 5521, 2296, 80144, 9750, 79971, 3556, 84206, 84532, 2153, 2028, 10140, 2018, 8870, 203100, 4036, 3398, 3552, 1588, 3014, 9543, 25976, 9232, 4082, 94240, 80896, 7077, 9314, 9315, 26047, 6382, 2353, 896	86	9405	20726	1.22998	0.314629
UCSC_TFBS	HOXA3	39	44.8276	0.0282845	1436, 7538, 1958, 81035, 3280, 8535, 6772, 2354, 1075, 84129, 51655, 5521, 2296, 80144, 9750, 7371, 4860, 3556, 5228, 57761, 976, 2018, 10140, 203100, 4036, 5768, 3398, 5672, 5675, 3014, 9543, 25976, 5670, 4082, 7077, 9315, 26047, 54677, 896	86	7087	20726	1.32623	0.321892
UCSC_TFBS	HNF3B	38	43.6782	0.0372832	3725, 1436, 1958, 4354, 81035, 8535, 6772, 2354, 26266, 84129, 5521, 2296, 80144, 51088, 3927, 9750, 79971, 7371, 3556, 84206, 2153, 2018, 10140, 8870, 4036, 3398, 9543, 25976, 5997, 94240, 7077, 9314, 9315, 6382, 26047, 2353, 54677, 1164	86	6985	20726	1.3111	0.325221
UCSC_TFBS	FREAC4	41	47.1264	0.051083	3725, 1436, 1958, 81035, 3280, 6772, 23171, 8459, 84129, 83879, 5521, 2296, 80144, 51088, 9750, 79971, 7371, 3556, 4907, 57018, 84206, 2153, 2028, 7035, 4036, 3398, 1588, 3552, 3014, 9543, 25976, 9232, 5997, 80896, 11001, 7077, 9314, 9315, 26047, 2353, 896	86	7840	20726	1.26033	0.330507
UCSC_TFBS	RP58	47	54.023	0.0269877	1436, 1474, 7538, 1958, 4354, 81035, 6772, 3280, 8535, 1075, 84129, 114789, 51655, 5521, 2296, 80144, 51088, 9750, 79971, 7371, 3556, 7378, 84206, 84532, 57018, 2153, 976, 2018, 8870, 203100, 4036, 5768, 3398, 1588, 3014, 501, 25976, 9543, 4082, 27296, 6876, 94240, 80896, 9315, 26047, 2353, 896	86	8944	20726	1.26644	0.330523
UCSC_TFBS	PPARA	49	56.3218	0.0251228	3725, 7538, 4354, 8535, 6772, 26266, 8459, 83879, 5678, 2296, 80144, 3433, 3927, 9750, 63917, 4860, 2153, 5228, 405754, 10140, 2018, 976, 54626, 8870, 4036, 1588, 9543, 501, 51477, 6876, 440, 11001, 7077, 26047, 9315, 1436, 81035, 84129, 114789, 5521, 9123, 79971, 7371, 4907, 5672, 3014, 9232, 5670, 6382	86	9391	20726	1.25748	0.334423
UCSC_TFBS	FOXJ2	57	65.5172	0.0363779	7538, 4354, 8535, 3280, 6772, 23171, 3283, 83879, 2296, 80144, 3433, 51088, 9750, 3927, 63917, 4860, 84206, 2153, 405754, 7035, 10140, 2018, 203100, 4036, 3398, 1588, 9543, 25976, 501, 4082, 440, 94240, 11001, 9314, 9315, 26047, 1436, 81035, 2354, 1075, 84129, 5521, 79971, 7371, 3556, 4907, 57018, 2028, 11065, 3014, 9232, 5997, 80896, 6382, 2353, 54677, 896	86	11548	20726	1.18956	0.334767
UCSC_TFBS	FOXO1	37	42.5287	0.0661634	81035, 8535, 6772, 23171, 26266, 8459, 84129, 5521, 2296, 80144, 3927, 9750, 79971, 7371, 4860, 57018, 84206, 976, 203100, 11065, 4036, 3398, 3552, 3014, 9543, 25976, 51477, 4082, 6876, 7077, 9314, 9315, 26047, 6382, 2353, 1164, 896	86	7043	20726	1.26608	0.339953
UCSC_TFBS	STAT5B	31	35.6322	0.0551663	1436, 7538, 1958, 4354, 81035, 8535, 2354, 23171, 51655, 5521, 80144, 51088, 9750, 79971, 3556, 4907, 84532, 57761, 2018, 11065, 1588, 3552, 25976, 3014, 94240, 6876, 80896, 9314, 26047, 2353, 54677	86	5579	20726	1.33913	0.340412
UCSC_TFBS	ATF	30	34.4828	0.06017	3725, 1436, 7538, 1958, 8535, 2354, 84129, 114789, 2296, 80144, 9750, 79971, 7371, 4860, 3556, 84532, 57018, 84206, 10140, 8870, 5768, 3398, 3014, 4082, 6876, 7077, 9314, 6382, 2353, 1164	86	5396	20726	1.33988	0.343001
UCSC_TFBS	CHOP	42	48.2759	0.0659964	3725, 1436, 7538, 4354, 81035, 3280, 2354, 26266, 114789, 5521, 2296, 80144, 3927, 9750, 79971, 7371, 63917, 4860, 3556, 4907, 57018, 2153, 57761, 976, 2018, 10140, 203100, 4036, 5768, 3398, 3014, 9543, 25976, 501, 4082, 27296, 94240, 9315, 26047, 6382, 54677, 896	86	8214	20726	1.23229	0.348942
UCSC_TFBS	CDPCR3HD	40	45.977	0.0593909	1436, 7538, 3280, 6772, 2354, 1075, 3283, 84129, 114789, 51655, 5521, 80144, 51088, 3927, 9750, 79971, 7371, 63917, 3556, 4907, 84532, 57018, 84206, 7378, 2153, 54626, 11065, 4036, 5768, 1588, 3014, 9543, 25976, 51477, 6876, 440, 7077, 9314, 26047, 54677	86	7685	20726	1.25439	0.350169
UCSC_TFBS	BACH2	38	43.6782	0.0712379	3725, 1436, 7538, 1958, 81035, 2354, 51655, 5521, 9123, 2296, 80144, 3927, 9750, 7371, 63917, 4860, 3556, 4907, 84532, 84206, 2153, 5228, 3576, 57761, 54626, 203100, 4036, 5768, 1588, 3014, 5997, 6876, 440, 7077, 9314, 9315, 6382, 26047	86	7316	20726	1.25178	0.351804
UCSC_TFBS	MEF2	62	71.2644	0.064912	3725, 1474, 7538, 6772, 8535, 3280, 23171, 26266, 8459, 83879, 2296, 80144, 3433, 51088, 9750, 3927, 63917, 4860, 84532, 84206, 2153, 7035, 976, 10140, 2018, 203100, 4036, 3398, 1588, 9543, 25976, 26255, 51477, 4082, 440, 6876, 94240, 7077, 9314, 9315, 26047, 81035, 2354, 1075, 10365, 84129, 114789, 51655, 5521, 79971, 7371, 3556, 4907, 57018, 2028, 11065, 3014, 9232, 27296, 80896, 2353, 54677	86	13131	20726	1.13792	0.354344
UCSC_TFBS	GATA1	69	79.3103	0.0246231	3725, 1474, 7538, 4354, 6772, 8535, 3280, 23171, 26266, 83879, 2296, 80144, 51088, 9750, 3927, 63917, 4860, 84206, 84532, 2153, 5228, 405754, 7035, 10140, 2018, 54626, 8870, 4036, 3398, 3552, 1588, 501, 25976, 9543, 51477, 4082, 440, 6876, 94240, 7077, 9314, 9315, 26047, 1436, 1958, 81035, 2354, 1075, 10365, 84129, 114789, 51655, 5521, 9123, 79971, 7371, 3556, 57018, 11065, 5768, 5672, 3014, 9232…	86	14489	20726	1.1477	0.355185
UCSC_TFBS	LMO2COM	50	57.4713	0.075447	8535, 3280, 6772, 80144, 3927, 9750, 4860, 84532, 84206, 2153, 5228, 7035, 10140, 2018, 976, 54626, 8870, 4036, 3398, 3552, 1588, 9543, 25976, 501, 51477, 4082, 440, 6876, 94240, 9314, 26047, 9315, 1436, 81035, 1075, 84129, 5521, 9123, 79971, 7371, 7378, 57018, 2028, 11065, 5768, 3014, 6382, 2353, 54677, 896	86	10216	20726	1.17952	0.359409
UCSC_TFBS	GATA	42	48.2759	0.0211444	3725, 1436, 4354, 81035, 3280, 6772, 84129, 114789, 5521, 2296, 80144, 3927, 9750, 79971, 7371, 63917, 3556, 4907, 84532, 57018, 7378, 2153, 5228, 10140, 2018, 11065, 4036, 5768, 3552, 3014, 25976, 26255, 9232, 5997, 4082, 27296, 94240, 440, 9315, 26047, 2353, 896	86	7651	20726	1.32296	0.375102
UCSC_TFBS	TST1	38	43.6782	0.0946715	7538, 4354, 81035, 3280, 6772, 2354, 8459, 84129, 51655, 5521, 5678, 2296, 80144, 51088, 9750, 79971, 7371, 4860, 3556, 4907, 2018, 10140, 4036, 5768, 3398, 5672, 5675, 9543, 9232, 5670, 5997, 27296, 94240, 7077, 9314, 9315, 26047, 2353	86	7479	20726	1.2245	0.376929
UCSC_TFBS	FREAC7	42	48.2759	0.0849053	7538, 4354, 81035, 3280, 8535, 6772, 1075, 26266, 84129, 114789, 83879, 5521, 2296, 80144, 3433, 51088, 9750, 79971, 4860, 3556, 4907, 57018, 84206, 2153, 2028, 10140, 2018, 203100, 11065, 4036, 3398, 501, 9543, 25976, 9232, 5997, 11001, 7077, 9314, 9315, 26047, 6382	86	8359	20726	1.21091	0.377004
UCSC_TFBS	NFKAPPAB	32	36.7816	0.0826757	1474, 1436, 7538, 1958, 81035, 3280, 6772, 10365, 23171, 26266, 84129, 2296, 3927, 79971, 7371, 3556, 3576, 4036, 3398, 5672, 5675, 1588, 3552, 9543, 51477, 27296, 6876, 80896, 7077, 9314, 9315, 26047	86	6011	20726	1.28298	0.377878
UCSC_TFBS	AREB6	69	79.3103	0.0917477	1474, 7538, 6772, 8535, 3280, 26266, 83879, 5678, 2296, 80144, 51088, 9750, 3927, 63917, 4860, 84532, 2153, 5228, 57761, 976, 10140, 2018, 54626, 203100, 4036, 3398, 3552, 1588, 501, 25976, 9543, 51477, 440, 6876, 94240, 11001, 7077, 9314, 9315, 26047, 1436, 1958, 81035, 2354, 10365, 84129, 114789, 51655, 5521, 9123, 79971, 7371, 3556, 4907, 57018, 11065, 5768, 5672, 5675, 3014, 5670, 9232, 5997,…	86	15152	20726	1.09748	0.383634
UCSC_TFBS	MYOD	47	54.023	0.094382	3725, 1436, 1474, 7538, 81035, 6772, 3280, 8535, 2354, 23171, 114789, 51655, 5521, 9123, 2296, 80144, 3927, 9750, 7371, 3556, 84206, 57018, 84532, 5228, 976, 10140, 2018, 54626, 8870, 203100, 11065, 5768, 3398, 3014, 25976, 9543, 9232, 51477, 4082, 6876, 94240, 7077, 9314, 26047, 2353, 54677, 896	86	9623	20726	1.17708	0.384102
UCSC_TFBS	AP1	53	60.9195	0.02453	7538, 8535, 3280, 6772, 2296, 80144, 9750, 3927, 63917, 4860, 84532, 84206, 2153, 5228, 57761, 3576, 10140, 2018, 54626, 8870, 4036, 3398, 3552, 1588, 25976, 440, 7077, 9314, 26047, 9315, 1436, 1958, 81035, 2354, 1075, 10365, 84129, 114789, 51655, 5521, 9123, 79971, 7371, 3556, 4907, 7378, 11065, 5768, 3014, 5997, 6382, 2353, 896	86	10356	20726	1.23339	0.384721
UCSC_TFBS	NFY	42	48.2759	0.0913611	3725, 7538, 81035, 3280, 6772, 2354, 26266, 8459, 84129, 114789, 5521, 2296, 80144, 51088, 3927, 79971, 4860, 3556, 84532, 57018, 84206, 976, 2018, 10140, 8870, 11065, 4036, 5768, 3398, 3014, 9543, 5997, 4082, 27296, 440, 80896, 9314, 9315, 26047, 54677, 1164, 896	86	8403	20726	1.20457	0.391005
UCSC_TFBS	HFH1	42	48.2759	0.0204844	3725, 1436, 1958, 4354, 81035, 3280, 6772, 2354, 1075, 8459, 84129, 51655, 83879, 5521, 2296, 80144, 51088, 3927, 9750, 79971, 4907, 57018, 7378, 2153, 5228, 2028, 10140, 2018, 11065, 4036, 3398, 3014, 9543, 25976, 9232, 4082, 94240, 11001, 9314, 26047, 2353, 896	86	7637	20726	1.32539	0.405708
UCSC_TFBS	TAL1BETAITF2	50	57.4713	0.0100501	3725, 1474, 8535, 3280, 6772, 23171, 26266, 5678, 2296, 80144, 3927, 9750, 2153, 5228, 57761, 405754, 10140, 203100, 8870, 4036, 3398, 1588, 9543, 501, 440, 6876, 94240, 7077, 9314, 26047, 9315, 1958, 81035, 2354, 84129, 114789, 51655, 5521, 79971, 3556, 4907, 5768, 3014, 9232, 5670, 5997, 27296, 80896, 1164, 896	86	9226	20726	1.30609	0.447104
UCSC_TFBS	STAT3	44	50.5747	0.0201781	3725, 1436, 1474, 7538, 1958, 8535, 2354, 23171, 84129, 5521, 9123, 2296, 80144, 51088, 79971, 7371, 63917, 4860, 4907, 84206, 84532, 5228, 2028, 3576, 57761, 976, 2018, 54626, 203100, 4036, 5768, 1588, 3014, 25976, 9543, 51477, 5997, 27296, 6876, 80896, 9315, 26047, 6382, 2353	86	8098	20726	1.30946	0.450059
UCSC_TFBS	POU3F2	54	62.069	0.0137612	3725, 7538, 4354, 6772, 26266, 83879, 5678, 80144, 51088, 3927, 9750, 63917, 4860, 84206, 2153, 7035, 2018, 10140, 976, 203100, 4036, 3398, 3552, 1588, 9543, 25976, 501, 4082, 440, 94240, 9314, 26047, 9315, 1958, 81035, 1075, 84129, 114789, 5521, 9123, 79971, 3556, 4907, 2028, 5768, 5672, 3014, 9232, 5670, 5997, 80896, 2353, 54677, 896	86	10338	20726	1.25885	0.456484
UCSC_TFBS	BACH1	48	55.1724	0.00719785	1436, 1474, 7538, 1958, 81035, 3280, 2354, 10365, 26266, 84129, 114789, 51655, 5521, 9123, 80144, 3927, 9750, 79971, 7371, 63917, 4860, 3556, 4907, 7378, 84532, 84206, 2153, 5228, 3576, 57761, 54626, 203100, 11065, 4036, 5768, 3552, 1588, 3014, 5997, 4082, 27296, 94240, 7077, 9314, 9315, 26047, 6382, 2353	86	8612	20726	1.34324	0.470436
UCSC_TFBS	HFH3	39	44.8276	0.0200725	1436, 1958, 81035, 3280, 6772, 2354, 84129, 114789, 5521, 2296, 80144, 51088, 3927, 9750, 79971, 63917, 3556, 4907, 84206, 2153, 2028, 976, 203100, 4036, 3398, 3014, 9543, 25976, 9232, 5997, 4082, 6876, 440, 7077, 9314, 9315, 26047, 2353, 54677	86	6936	20726	1.3551	0.510191
UCSC_TFBS	IK1	37	42.5287	0.00526496	3725, 1474, 7538, 1958, 3280, 8535, 6772, 2354, 84129, 83879, 80144, 79971, 7371, 57018, 7378, 5228, 3576, 976, 2018, 4036, 5768, 3398, 5672, 3014, 9543, 501, 4082, 27296, 94240, 80896, 7077, 9314, 9315, 26047, 2353, 54677, 896	86	5978	20726	1.49164	0.605084
UP_KEYWORDS	NAD	5	5.74713	0.00638162	51477, 23171, 3283, 501, 25976	87	176	20568	6.7163	0.452172
UP_KEYWORDS	Secreted	16	18.3908	0.0127689	7035, 1474, 976, 203100, 5768, 5672, 5675, 3552, 5670, 5678, 7077, 3556, 6382, 2153, 5228, 3576	87	1918	20568	1.97217	0.45338
UP_KEYWORDS	Proto-oncogene	6	6.89655	0.00341544	3725, 1436, 2353, 57018, 26255, 9232	87	241	20568	5.88582	0.474394
UP_KEYWORDS	Disulfide bond	24	27.5862	0.0108023	405754, 7035, 1474, 1436, 976, 81035, 4036, 5768, 1075, 5672, 5675, 8459, 9543, 5670, 5678, 63917, 7077, 3556, 26047, 4907, 2153, 2028, 5228, 3576	87	3394	20568	1.67175	0.493702
UP_KEYWORDS	SH3-binding	3	3.44828	0.0286216	4036, 26255, 9232	87	63	20568	11.2578	0.494608
UP_KEYWORDS	Pregnancy	2	2.29885	0.0329701	5678, 5672	87	8	20568	59.1034	0.503573
UP_KEYWORDS	Inflammatory response	4	4.5977	0.0259283	1436, 3556, 3552, 3576	87	152	20568	6.22142	0.506161
UP_KEYWORDS	Phosphoprotein	45	51.7241	0.0244117	3725, 1436, 7538, 4354, 8535, 6772, 10365, 23171, 84129, 83879, 5521, 9123, 2296, 80144, 3927, 9750, 7371, 63917, 4860, 3556, 57018, 84206, 2153, 57761, 976, 10140, 8870, 11065, 4036, 5768, 3398, 3552, 3014, 9232, 5997, 4082, 6876, 440, 11001, 9314, 9315, 26047, 6382, 2353, 896	87	8250	20568	1.28953	0.539015
UP_KEYWORDS	Immunoglobulin domain	7	8.04598	0.0232824	5678, 1436, 5672, 3556, 5675, 9543, 5670	87	528	20568	3.13427	0.587604
UP_KEYWORDS	Cell cycle	7	8.04598	0.0534918	5997, 11065, 3014, 1164, 896, 9232, 83879	87	646	20568	2.56176	0.609209
UP_KEYWORDS	Peroxisome	3	3.44828	0.0612104	11001, 84129, 54677	87	96	20568	7.38793	0.628263
UP_KEYWORDS	Signal	25	28.7356	0.0526567	1436, 1474, 1075, 8459, 5678, 80144, 79971, 3556, 4907, 2153, 5228, 3576, 405754, 976, 7035, 203100, 4036, 5768, 5672, 5675, 9543, 5670, 7077, 26047, 6382	87	4148	20568	1.42487	0.638308
UP_KEYWORDS	Oxidoreductase	6	6.89655	0.0962602	5768, 23171, 1588, 3283, 501, 84129	87	581	20568	2.44145	0.652546
UP_KEYWORDS	Glycoprotein	26	29.8851	0.0812088	1474, 1436, 81035, 1075, 8459, 5678, 80144, 63917, 3556, 4907, 2153, 2028, 5228, 405754, 976, 7035, 8870, 4036, 5768, 5672, 5675, 3552, 9543, 5670, 6382, 26047	87	4557	20568	1.34886	0.654073
UP_KEYWORDS	Polymorphism	58	66.6667	0.0876746	3725, 7538, 4354, 6772, 23171, 3283, 26266, 5678, 2296, 80144, 3433, 51088, 9750, 63917, 4860, 84532, 2153, 57761, 7035, 976, 10140, 54626, 8870, 4036, 56891, 3552, 1588, 9543, 25976, 501, 4082, 440, 6876, 11001, 9314, 9315, 26047, 1436, 1958, 81035, 2354, 1075, 10365, 84129, 5521, 79971, 3556, 4907, 2028, 11065, 5768, 5672, 5675, 5670, 27296, 6382, 54677, 896	87	12042	20568	1.13868	0.65978
UP_KEYWORDS	Glycosyltransferase	4	4.5977	0.0771868	63917, 4860, 7378, 25976	87	237	20568	3.99011	0.659961
UP_KEYWORDS	Protease inhibitor	3	3.44828	0.0950898	7035, 1474, 7077	87	124	20568	5.71969	0.668787
UP_KEYWORDS	Cell division	5	5.74713	0.0767815	11065, 1164, 896, 9232, 83879	87	383	20568	3.08634	0.685044
UP_SEQ_FEATURE	domain:Ig-like C2-type 2	7	8.04598	0.000239163	5678, 1436, 5672, 3556, 5675, 9543, 5670	87	203	20063	7.95204	0.0390812
UP_SEQ_FEATURE	domain:Ig-like C2-type 1	7	8.04598	0.000232886	5678, 1436, 5672, 3556, 5675, 9543, 5670	87	202	20063	7.99141	0.0565653
UP_SEQ_FEATURE	domain:Ig-like C2-type 3	6	6.89655	0.000225124	5678, 1436, 5672, 3556, 5675, 9543	87	128	20063	10.8098	0.106469
UP_SEQ_FEATURE	DNA-binding region:Basic motif	5	5.74713	0.00531964	3725, 54626, 3280, 2354, 2353	87	163	20063	7.0739	0.486615
UP_SEQ_FEATURE	signal peptide	24	27.5862	0.0122158	405754, 7035, 1474, 1436, 976, 203100, 4036, 5768, 1075, 5672, 5675, 9543, 5670, 5678, 80144, 79971, 7077, 3556, 6382, 26047, 4907, 2153, 5228, 3576	87	3346	20063	1.6541	0.707445
UP_SEQ_FEATURE	domain:Ig-like V-type	4	4.5977	0.0180434	5678, 5672, 5675, 5670	87	129	20063	7.15067	0.780707
UP_SEQ_FEATURE	short sequence motif:SH3-binding	3	3.44828	0.0248875	4036, 26255, 9232	87	57	20063	12.1373	0.83473
UP_SEQ_FEATURE	short sequence motif:D-box	2	2.29885	0.0296267	26255, 9232	87	7	20063	65.8883	0.847357
UP_SEQ_FEATURE	site:Cleavage; by thrombin	2	2.29885	0.0337877	2153, 3576	87	8	20063	57.6523	0.851851
UP_SEQ_FEATURE	disulfide bond	20	22.9885	0.0383392	405754, 7035, 1474, 1436, 976, 81035, 4036, 1075, 5672, 5675, 9543, 5670, 5678, 63917, 7077, 3556, 26047, 2153, 5228, 3576	87	2917	20063	1.58114	0.858389
UP_SEQ_FEATURE	short sequence motif:Cell attachment site	3	3.44828	0.0581937	5678, 5672, 5675	87	91	20063	7.6025	0.882495
UP_SEQ_FEATURE	glycosylation site:N-linked (GlcNAc...)	26	29.8851	0.0501136	1474, 1436, 81035, 1075, 8459, 5678, 80144, 63917, 3556, 4907, 2153, 2028, 5228, 405754, 976, 7035, 8870, 4036, 5768, 5672, 5675, 3552, 9543, 5670, 6382, 26047	87	4234	20063	1.41612	0.882604
UP_SEQ_FEATURE	short sequence motif:WRPW motif	2	2.29885	0.046165	54626, 3280	87	11	20063	41.9289	0.883328
UP_SEQ_FEATURE	domain:Orange	2	2.29885	0.0543294	54626, 3280	87	13	20063	35.4783	0.883341
UP_SEQ_FEATURE	cross-link:Glycyl lysine isopeptide (Lys-Gly) (interchain with G-Cter in SUMO)	3	3.44828	0.0710505	6772, 8535, 2353	87	102	20063	6.78262	0.914282
UP_SEQ_FEATURE	compositionally biased region:Poly-Ala	5	5.74713	0.0955857	2296, 2018, 8535, 10365, 84532	87	404	20063	2.85407	0.928916
UP_SEQ_FEATURE	domain:Helix-loop-helix motif	3	3.44828	0.0872994	54626, 3280, 3398	87	115	20063	6.01589	0.931894
UP_SEQ_FEATURE	domain:EGF-like 1	3	3.44828	0.0938199	976, 4036, 26047	87	120	20063	5.76523	0.935209
UP_SEQ_FEATURE	domain:Leucine-zipper	3	3.44828	0.0847315	3725, 2354, 2353	87	113	20063	6.12237	0.937137
UP_TISSUE	Placenta	36	41.3793	2.04969e-06	1436, 81035, 23171, 3283, 83879, 5678, 80144, 51088, 9750, 63917, 3556, 4907, 84532, 7378, 2153, 5228, 2028, 405754, 8870, 203100, 4036, 5768, 5672, 5675, 56891, 1588, 3014, 501, 9543, 5670, 5997, 11001, 7077, 9314, 6382, 896	87	3558	18912	2.19945	0.000190603
UP_TISSUE	Plasma	6	6.89655	0.0114391	1436, 7035, 9750, 5768, 2153, 2028	87	297	18912	4.3915	0.414322
UP_TISSUE	Pituitary adenoma	2	2.29885	0.061836	26255, 9232	87	14	18912	31.0542	0.773284
UP_TISSUE	Tongue	6	6.89655	0.049403	54626, 4860, 9314, 2353, 84532, 84129	87	438	18912	2.9778	0.792083

## Sheet: C3
Category	Term	Count	%	P Value	Genes	List Total	Pop Hits	Pop Total	Fold Enrichment	pFDR value
GOTERM_BP_ALL	GO:0012501~programmed cell death	12	30	0.00141682	54097, 23705, 4041, 7001, 26471, 3875, 894, 3309, 1392, 26999, 3856, 5055	37	1880	16787	2.89597	0.326547
GOTERM_BP_ALL	GO:0044763~single-organism cellular process	35	87.5	0.00125037	83700, 4041, 7001, 946, 3875, 7296, 3872, 1312, 1392, 2745, 25805, 54097, 1890, 1583, 3775, 2202, 3945, 26999, 595, 64284, 23705, 2634, 10217, 3309, 9066, 3693, 3856, 5055, 8942, 152007, 4061, 26471, 10455, 894, 84525	37	12273	16787	1.29386	0.342056
GOTERM_BP_ALL	GO:0009653~anatomical structure morphogenesis	14	35	0.00230005	25805, 64284, 83700, 1890, 4041, 152007, 3875, 7296, 3872, 3309, 3693, 2202, 84525, 3856	37	2643	16787	2.40327	0.382176
GOTERM_BP_ALL	GO:0006915~apoptotic process	12	30	0.000873921	54097, 23705, 4041, 7001, 26471, 3875, 894, 3309, 1392, 26999, 3856, 5055	37	1774	16787	3.06901	0.385883
GOTERM_BP_ALL	GO:0042221~response to chemical	19	47.5	0.00116814	595, 83700, 4041, 2634, 7001, 3875, 7296, 140809, 3309, 1312, 1392, 3693, 3856, 25805, 1890, 1583, 8942, 3775, 26471	37	4231	16787	2.03743	0.386674
GOTERM_BP_ALL	GO:0008219~cell death	12	30	0.00226138	54097, 23705, 4041, 7001, 26471, 3875, 894, 3309, 1392, 26999, 3856, 5055	37	1991	16787	2.73452	0.417883
GOTERM_BP_ALL	GO:0044699~single-organism process	36	90	0.00292866	83700, 4041, 7001, 946, 3875, 7296, 3872, 1312, 1392, 2745, 25805, 54097, 1890, 1583, 3775, 2202, 3945, 26999, 595, 64284, 23705, 2634, 10217, 140809, 3309, 9066, 3693, 3856, 5055, 8942, 152007, 4061, 26471, 10455, 894, 84525	37	13389	16787	1.2199	0.420277
GOTERM_BP_ALL	GO:0010817~regulation of hormone levels	6	15	0.00373961	54097, 4041, 1583, 9066, 1312, 1392	37	491	16787	5.54423	0.465706
GOTERM_BP_ALL	GO:0051239~regulation of multicellular organismal process	15	37.5	0.000834305	595, 64284, 4041, 23705, 3872, 9066, 1312, 1392, 5055, 25805, 152007, 3775, 26471, 2202, 84525	37	2698	16787	2.52244	0.502514
GOTERM_BP_ALL	GO:0065008~regulation of biological quality	16	40	0.00465083	595, 83700, 64284, 4041, 7001, 7296, 3309, 9066, 1312, 2745, 1392, 5055, 25805, 54097, 1583, 3775	37	3580	16787	2.02772	0.507863
GOTERM_BP_ALL	GO:0044281~small molecule metabolic process	10	25	0.0202969	1890, 4041, 8942, 1583, 10455, 7296, 1312, 1392, 2745, 3945	37	1966	16787	2.30775	0.624754
GOTERM_BP_ALL	GO:0030072~peptide hormone secretion	4	10	0.0170988	54097, 4041, 9066, 1392	37	255	16787	7.11691	0.630259
GOTERM_BP_ALL	GO:0055086~nucleobase-containing small molecule metabolic process	6	15	0.0200563	1890, 8942, 7296, 1392, 2745, 3945	37	741	16787	3.67371	0.630985
GOTERM_BP_ALL	GO:0015833~peptide transport	4	10	0.0216497	54097, 4041, 9066, 1392	37	279	16787	6.5047	0.63838
GOTERM_BP_ALL	GO:0045454~cell redox homeostasis	3	7.5	0.0115363	7001, 7296, 2745	37	76	16787	17.9093	0.64002
GOTERM_BP_ALL	GO:0007154~cell communication	22	55	0.00851626	595, 64284, 83700, 4041, 2634, 946, 3875, 3872, 7296, 3309, 9066, 1312, 3693, 1392, 3856, 25805, 54097, 152007, 4061, 26471, 2202, 26999	37	6277	16787	1.59016	0.640144
GOTERM_BP_ALL	GO:0008283~cell proliferation	10	25	0.0163643	25805, 595, 23705, 4041, 26471, 894, 7296, 1312, 1392, 2202	37	1897	16787	2.39169	0.640259
GOTERM_BP_ALL	GO:1990748~cellular detoxification	3	7.5	0.0139605	7001, 7296, 140809	37	84	16787	16.2037	0.640352
GOTERM_BP_ALL	GO:0044700~single organism signaling	22	55	0.00731066	595, 64284, 83700, 4041, 2634, 946, 3875, 3872, 7296, 3309, 9066, 3693, 1392, 3856, 25805, 54097, 152007, 3775, 4061, 26471, 2202, 26999	37	6204	16787	1.60887	0.640475
GOTERM_BP_ALL	GO:0009719~response to endogenous stimulus	9	22.5	0.0199834	25805, 595, 4041, 8942, 1583, 3775, 3309, 1392, 3693	37	1631	16787	2.50357	0.640614
GOTERM_BP_ALL	GO:0055114~oxidation-reduction process	7	17.5	0.0170305	1583, 7001, 10455, 7296, 140809, 2745, 3945	37	982	16787	3.23413	0.641682
GOTERM_BP_ALL	GO:0010033~response to organic substance	13	32.5	0.0158497	595, 25805, 4041, 8942, 1583, 2634, 3775, 3875, 3309, 1312, 3693, 1392, 3856	37	2932	16787	2.01164	0.64229
GOTERM_BP_ALL	GO:0098754~detoxification	3	7.5	0.0152483	7001, 7296, 140809	37	88	16787	15.4671	0.642378
GOTERM_BP_ALL	GO:0044707~single-multicellular organism process	21	52.5	0.0123028	595, 64284, 83700, 4041, 23705, 3872, 7296, 3309, 9066, 1312, 3693, 1392, 3856, 5055, 25805, 1890, 152007, 3775, 26471, 2202, 84525	37	6021	16787	1.58242	0.644957
GOTERM_BP_ALL	GO:0009306~protein secretion	5	12.5	0.0196579	54097, 23705, 4041, 9066, 1392	37	486	16787	4.66772	0.645828
GOTERM_BP_ALL	GO:0009636~response to toxic substance	4	10	0.0111136	7001, 26471, 7296, 140809	37	217	16787	8.36318	0.646096
GOTERM_BP_ALL	GO:0070092~regulation of glucagon secretion	2	5	0.014918	9066, 1392	37	7	16787	129.629	0.649273
GOTERM_BP_ALL	GO:0006950~response to stress	16	40	0.00940182	595, 83700, 23705, 2634, 7001, 7296, 140809, 3309, 1312, 9066, 1392, 3856, 5055, 8942, 26471, 84525	37	3849	16787	1.88601	0.651312
GOTERM_BP_ALL	GO:0002790~peptide secretion	4	10	0.0187348	54097, 4041, 9066, 1392	37	264	16787	6.87428	0.651699
GOTERM_BP_ALL	GO:0023052~signaling	22	55	0.0081702	595, 64284, 83700, 4041, 2634, 946, 3875, 3872, 7296, 3309, 9066, 3693, 1392, 3856, 25805, 54097, 152007, 3775, 4061, 26471, 2202, 26999	37	6257	16787	1.59525	0.652072
GOTERM_BP_ALL	GO:0032879~regulation of localization	12	30	0.0138479	25805, 64284, 83700, 23705, 4041, 152007, 3309, 9066, 1312, 1392, 2745, 2202	37	2524	16787	2.15707	0.653693
GOTERM_BP_ALL	GO:0007166~cell surface receptor signaling pathway	12	30	0.0194955	25805, 595, 4041, 2634, 4061, 3875, 3309, 1392, 3693, 2202, 26999, 3856	37	2649	16787	2.05528	0.654415
GOTERM_BP_ALL	GO:0098869~cellular oxidant detoxification	3	7.5	0.0133353	7001, 7296, 140809	37	82	16787	16.5989	0.65683
GOTERM_BP_ALL	GO:0009888~tissue development	10	25	0.0110023	25805, 595, 4041, 152007, 26471, 3872, 7296, 3693, 2202, 84525	37	1779	16787	2.55032	0.663365
GOTERM_BP_ALL	GO:0048646~anatomical structure formation involved in morphogenesis	8	20	0.0104667	64284, 83700, 1890, 4041, 7296, 3693, 84525, 3856	37	1159	16787	3.13168	0.667194
GOTERM_BP_ALL	GO:0032268~regulation of cellular protein metabolic process	11	27.5	0.0242901	595, 4041, 152007, 10217, 26471, 894, 3872, 3309, 1392, 26999, 5055	37	2375	16787	2.10136	0.671056
GOTERM_BP_ALL	GO:0042886~amide transport	4	10	0.0261275	54097, 4041, 9066, 1392	37	300	16787	6.04937	0.688262
GOTERM_BP_ALL	GO:0045931~positive regulation of mitotic cell cycle	3	7.5	0.028098	595, 4041, 894	37	122	16787	11.1566	0.696394
GOTERM_BP_ALL	GO:0097284~hepatocyte apoptotic process	2	5	0.0275325	3875, 3856	37	13	16787	69.8004	0.698094
GOTERM_BP_ALL	GO:1902578~single-organism localization	14	35	0.0325031	595, 64284, 4041, 23705, 3875, 3309, 9066, 1312, 2745, 1392, 25805, 54097, 3775, 26999	37	3620	16787	1.75465	0.699336
GOTERM_BP_ALL	GO:0009914~hormone transport	4	10	0.031812	54097, 4041, 9066, 1392	37	324	16787	5.60127	0.699384
GOTERM_BP_ALL	GO:0046879~hormone secretion	4	10	0.0291317	54097, 4041, 9066, 1392	37	313	16787	5.79812	0.700719
GOTERM_BP_ALL	GO:0046903~secretion	7	17.5	0.0312487	54097, 595, 23705, 4041, 9066, 1312, 1392	37	1128	16787	2.81553	0.700943
GOTERM_BP_ALL	GO:0050896~response to stimulus	29	72.5	0.000723325	83700, 4041, 7001, 3875, 3872, 7296, 1312, 1392, 25805, 1890, 1583, 3775, 2202, 26999, 595, 64284, 23705, 2634, 140809, 3309, 9066, 3693, 3856, 5055, 8942, 152007, 4061, 26471, 84525	37	8477	16787	1.55213	0.70197
GOTERM_BP_ALL	GO:0008284~positive regulation of cell proliferation	6	15	0.0372374	25805, 595, 4041, 894, 1392, 2202	37	873	16787	3.11823	0.705041
GOTERM_BP_ALL	GO:0048513~animal organ development	13	32.5	0.0309403	595, 25805, 83700, 23705, 4041, 152007, 26471, 3872, 3309, 1392, 2202, 84525, 3856	37	3211	16787	1.83685	0.705598
GOTERM_BP_ALL	GO:0051246~regulation of protein metabolic process	11	27.5	0.0366986	595, 4041, 152007, 10217, 26471, 894, 3872, 3309, 1392, 26999, 5055	37	2538	16787	1.9664	0.706684
GOTERM_BP_ALL	GO:2000045~regulation of G1/S transition of mitotic cell cycle	3	7.5	0.0361647	595, 10217, 894	37	140	16787	9.7222	0.708435
GOTERM_BP_ALL	GO:0032270~positive regulation of cellular protein metabolic process	8	20	0.0305902	595, 152007, 26471, 894, 3872, 3309, 1392, 26999	37	1436	16787	2.52759	0.709901
GOTERM_BP_ALL	GO:0010243~response to organonitrogen compound	6	15	0.035086	595, 4041, 8942, 1583, 3775, 1392	37	859	16787	3.16905	0.712019
GOTERM_BP_ALL	GO:0006704~glucocorticoid biosynthetic process	2	5	0.0358548	1583, 1392	37	17	16787	53.3768	0.71254
GOTERM_BP_ALL	GO:0030154~cell differentiation	14	35	0.0388022	595, 25805, 64284, 83700, 1890, 23705, 4041, 152007, 26471, 3872, 3693, 2202, 84525, 3856	37	3707	16787	1.71347	0.713274
GOTERM_BP_ALL	GO:1902806~regulation of cell cycle G1/S phase transition	3	7.5	0.0414834	595, 10217, 894	37	151	16787	9.01396	0.717974
GOTERM_BP_ALL	GO:0032502~developmental process	19	47.5	0.03506	595, 83700, 64284, 4041, 23705, 3875, 3872, 7296, 3309, 1312, 3693, 1392, 3856, 25805, 1890, 152007, 26471, 2202, 84525	37	5719	16787	1.50732	0.719277
GOTERM_BP_ALL	GO:0051247~positive regulation of protein metabolic process	8	20	0.0404719	595, 152007, 26471, 894, 3872, 3309, 1392, 26999	37	1524	16787	2.38164	0.721952
GOTERM_BP_ALL	GO:0007275~multicellular organism development	17	42.5	0.0413797	595, 83700, 64284, 4041, 23705, 3872, 7296, 3309, 1392, 3693, 3856, 25805, 1890, 152007, 26471, 2202, 84525	37	4964	16787	1.55378	0.723482
GOTERM_BP_ALL	GO:0030073~insulin secretion	3	7.5	0.0465587	54097, 4041, 1392	37	161	16787	8.45409	0.72377
GOTERM_BP_ALL	GO:0008211~glucocorticoid metabolic process	2	5	0.0461603	1583, 1392	37	22	16787	41.2457	0.726418
GOTERM_BP_ALL	GO:0010941~regulation of cell death	8	20	0.0432416	4041, 7001, 26471, 3875, 894, 3309, 1392, 5055	37	1546	16787	2.34775	0.726769
GOTERM_BP_ALL	GO:0042127~regulation of cell proliferation	8	20	0.0484562	25805, 595, 4041, 26471, 894, 1312, 1392, 2202	37	1585	16787	2.28998	0.72703
GOTERM_BP_ALL	GO:0060548~negative regulation of cell death	6	15	0.0450568	7001, 3875, 894, 3309, 1392, 5055	37	920	16787	2.95893	0.729452
GOTERM_BP_ALL	GO:1901700~response to oxygen-containing compound	8	20	0.0460006	595, 4041, 1583, 7001, 7296, 1312, 1392, 3856	37	1567	16787	2.31629	0.731012
GOTERM_BP_ALL	GO:0007179~transforming growth factor beta receptor signaling pathway	3	7.5	0.0445019	25805, 3309, 3693	37	157	16787	8.66948	0.731012
GOTERM_BP_ALL	GO:0044765~single-organism transport	13	32.5	0.0483925	595, 64284, 4041, 23705, 3875, 9066, 1312, 2745, 1392, 25805, 54097, 3775, 26999	37	3425	16787	1.72208	0.732123
GOTERM_BP_ALL	GO:0015949~nucleobase-containing small molecule interconversion	2	5	0.0563586	7296, 2745	37	27	16787	33.6076	0.740216
GOTERM_BP_ALL	GO:0043393~regulation of protein binding	3	7.5	0.0551259	25805, 3309, 84525	37	177	16787	7.68988	0.742108
GOTERM_BP_ALL	GO:0009790~embryo development	6	15	0.0520612	4041, 7296, 3693, 2202, 84525, 3856	37	958	16787	2.84156	0.742121
GOTERM_BP_ALL	GO:0050708~regulation of protein secretion	4	10	0.0560446	23705, 4041, 9066, 1392	37	407	16787	4.45899	0.743095
GOTERM_BP_ALL	GO:0051412~response to corticosterone	2	5	0.0583856	595, 1392	37	28	16787	32.4073	0.743362
GOTERM_BP_ALL	GO:1901698~response to nitrogen compound	6	15	0.0538104	595, 4041, 8942, 1583, 3775, 1392	37	967	16787	2.81512	0.743556
GOTERM_BP_ALL	GO:0070887~cellular response to chemical stimulus	11	27.5	0.0532438	25805, 595, 83700, 1583, 2634, 7001, 3875, 3309, 1392, 3693, 3856	37	2702	16787	1.84705	0.744927
GOTERM_BP_ALL	GO:0050796~regulation of insulin secretion	3	7.5	0.05791	4041, 9066, 1392	37	182	16787	7.47862	0.745167
GOTERM_BP_ALL	GO:0048856~anatomical structure development	18	45	0.0548261	595, 83700, 64284, 4041, 23705, 3875, 3872, 7296, 3309, 3693, 1392, 3856, 25805, 1890, 152007, 26471, 2202, 84525	37	5558	16787	1.46935	0.745171
GOTERM_BP_ALL	GO:0007369~gastrulation	3	7.5	0.0518509	4041, 7296, 3693	37	171	16787	7.9597	0.745996
GOTERM_BP_ALL	GO:0000082~G1/S transition of mitotic cell cycle	3	7.5	0.0824585	595, 10217, 894	37	223	16787	6.10362	0.746193
GOTERM_BP_ALL	GO:0001932~regulation of protein phosphorylation	7	17.5	0.059858	595, 4041, 152007, 10217, 894, 3309, 1392	37	1321	16787	2.40418	0.747631
GOTERM_BP_ALL	GO:0051385~response to mineralocorticoid	2	5	0.0823808	595, 1392	37	40	16787	22.6851	0.749176
GOTERM_BP_ALL	GO:0042981~regulation of apoptotic process	7	17.5	0.0818396	4041, 7001, 26471, 3875, 894, 3309, 5055	37	1432	16787	2.21782	0.75014
GOTERM_BP_ALL	GO:0002791~regulation of peptide secretion	3	7.5	0.0805664	4041, 9066, 1392	37	220	16787	6.18686	0.751264
GOTERM_BP_ALL	GO:1904031~positive regulation of cyclin-dependent protein kinase activity	2	5	0.0784233	595, 894	37	38	16787	23.8791	0.751971
GOTERM_BP_ALL	GO:0048731~system development	15	37.5	0.0630246	595, 83700, 64284, 4041, 23705, 3872, 3309, 1392, 3856, 25805, 1890, 152007, 26471, 2202, 84525	37	4377	16787	1.55484	0.752482
GOTERM_BP_ALL	GO:0090087~regulation of peptide transport	3	7.5	0.0818262	4041, 9066, 1392	37	222	16787	6.13112	0.753455
GOTERM_BP_ALL	GO:0043067~regulation of programmed cell death	7	17.5	0.0849046	4041, 7001, 26471, 3875, 894, 3309, 5055	37	1446	16787	2.19635	0.753497
GOTERM_BP_ALL	GO:0051223~regulation of protein transport	5	12.5	0.0803124	25805, 23705, 4041, 9066, 1392	37	767	16787	2.95764	0.753565
GOTERM_BP_ALL	GO:0007346~regulation of mitotic cell cycle	4	10	0.0857078	595, 4041, 10217, 894	37	487	16787	3.72651	0.753655
GOTERM_BP_ALL	GO:0048522~positive regulation of cellular process	16	40	0.0625318	595, 4041, 23705, 3872, 3309, 9066, 1312, 2745, 1392, 25805, 152007, 26471, 894, 2202, 84525, 26999	37	4789	16787	1.51582	0.754138
GOTERM_BP_ALL	GO:0042325~regulation of phosphorylation	7	17.5	0.0782057	595, 4041, 152007, 10217, 894, 3309, 1392	37	1415	16787	2.24447	0.754513
GOTERM_BP_ALL	GO:0051046~regulation of secretion	5	12.5	0.064179	23705, 4041, 9066, 1312, 1392	37	710	16787	3.19509	0.754561
GOTERM_BP_ALL	GO:0023061~signal release	4	10	0.0657574	54097, 4041, 9066, 1392	37	435	16787	4.17198	0.754606
GOTERM_BP_ALL	GO:0071559~response to transforming growth factor beta	3	7.5	0.0799388	25805, 3309, 3693	37	219	16787	6.21511	0.755353
GOTERM_BP_ALL	GO:0031399~regulation of protein modification process	8	20	0.0653289	595, 4041, 152007, 10217, 26471, 894, 3309, 1392	37	1695	16787	2.14137	0.756554
GOTERM_BP_ALL	GO:0071560~cellular response to transforming growth factor beta stimulus	3	7.5	0.0780656	25805, 3309, 3693	37	216	16787	6.30143	0.757437
GOTERM_BP_ALL	GO:0048265~response to pain	2	5	0.0624267	1312, 1392	37	30	16787	30.2468	0.758038
GOTERM_BP_ALL	GO:0000003~reproduction	7	17.5	0.0775745	595, 83700, 23705, 26471, 1312, 1392, 3856	37	1412	16787	2.24923	0.758775
GOTERM_BP_ALL	GO:0009991~response to extracellular stimulus	4	10	0.0877508	595, 8942, 3309, 1312	37	492	16787	3.68864	0.758938
GOTERM_BP_ALL	GO:0090276~regulation of peptide hormone secretion	3	7.5	0.0774444	4041, 9066, 1392	37	215	16787	6.33074	0.7618
GOTERM_BP_ALL	GO:0046850~regulation of bone remodeling	2	5	0.0902463	4041, 9066	37	44	16787	20.6229	0.762716
GOTERM_BP_ALL	GO:0051716~cellular response to stimulus	21	52.5	0.0688874	595, 83700, 64284, 4041, 2634, 7001, 3875, 3872, 7296, 3309, 1312, 3693, 1392, 3856, 25805, 152007, 1583, 4061, 26471, 2202, 26999	37	7037	16787	1.35395	0.762759
GOTERM_BP_ALL	GO:0065007~biological regulation	30	75	0.0894862	83700, 4041, 7001, 3875, 3872, 7296, 1312, 2745, 1392, 54097, 25805, 1583, 3775, 2202, 26999, 595, 64284, 23705, 2634, 10217, 3309, 9066, 3693, 3856, 5055, 152007, 4061, 26471, 894, 84525	37	11581	16787	1.17529	0.762806
GOTERM_BP_ALL	GO:0022414~reproductive process	7	17.5	0.0769463	595, 83700, 23705, 26471, 1312, 1392, 3856	37	1409	16787	2.25402	0.763157
GOTERM_BP_ALL	GO:0031099~regeneration	3	7.5	0.0683258	595, 83700, 84525	37	200	16787	6.80554	0.764
GOTERM_BP_ALL	GO:0010718~positive regulation of epithelial to mesenchymal transition	2	5	0.0764383	25805, 152007	37	37	16787	24.5245	0.764492
GOTERM_BP_ALL	GO:2000026~regulation of multicellular organismal development	8	20	0.0757313	25805, 595, 64284, 152007, 26471, 3872, 2202, 84525	37	1754	16787	2.06934	0.764921
GOTERM_BP_ALL	GO:0071310~cellular response to organic substance	9	22.5	0.0963117	25805, 595, 1583, 2634, 3875, 3309, 1392, 3693, 3856	37	2231	16787	1.83027	0.76498
GOTERM_BP_ALL	GO:0009605~response to external stimulus	9	22.5	0.0996564	595, 83700, 1890, 8942, 3309, 1312, 84525, 3856, 5055	37	2248	16787	1.81643	0.765777
GOTERM_BP_ALL	GO:0006468~protein phosphorylation	8	20	0.0989828	595, 4041, 152007, 10217, 894, 3309, 1392, 2202	37	1870	16787	1.94097	0.766168
GOTERM_BP_ALL	GO:0051049~regulation of transport	8	20	0.0942878	25805, 64284, 23705, 4041, 9066, 1312, 1392, 2745	37	1848	16787	1.96408	0.766217
GOTERM_BP_ALL	GO:0008015~blood circulation	4	10	0.0961307	4041, 3775, 1392, 84525	37	512	16787	3.54455	0.767224
GOTERM_BP_ALL	GO:0045104~intermediate filament cytoskeleton organization	2	5	0.0922024	3875, 3872	37	45	16787	20.1646	0.767294
GOTERM_BP_ALL	GO:0044843~cell cycle G1/S phase transition	3	7.5	0.0954163	595, 10217, 894	37	243	16787	5.60127	0.767499
GOTERM_BP_ALL	GO:0003013~circulatory system process	4	10	0.0978458	4041, 3775, 1392, 84525	37	516	16787	3.51708	0.767741
GOTERM_BP_ALL	GO:0044710~single-organism metabolic process	14	35	0.0756946	4041, 7001, 7296, 140809, 1312, 3309, 2745, 1392, 1890, 152007, 1583, 8942, 10455, 3945	37	4075	16787	1.55873	0.768502
GOTERM_BP_ALL	GO:0045103~intermediate filament-based process	2	5	0.0941544	3875, 3872	37	46	16787	19.7262	0.768701
GOTERM_BP_ALL	GO:0034097~response to cytokine	5	12.5	0.0989765	8942, 2634, 3875, 3309, 3856	37	826	16787	2.74638	0.768983
GOTERM_BP_ALL	GO:0050803~regulation of synapse structure or activity	3	7.5	0.093436	64284, 9066, 1392	37	240	16787	5.67128	0.768985
GOTERM_BP_ALL	GO:0048869~cellular developmental process	14	35	0.0718894	595, 25805, 64284, 83700, 1890, 23705, 4041, 152007, 26471, 3872, 3693, 2202, 84525, 3856	37	4044	16787	1.57068	0.769704
GOTERM_BP_ALL	GO:0045737~positive regulation of cyclin-dependent protein serine/threonine kinase activity	2	5	0.0744492	595, 894	37	36	16787	25.2057	0.770267
GOTERM_BP_ALL	GO:0031667~response to nutrient levels	4	10	0.0754311	595, 8942, 3309, 1312	37	461	16787	3.93668	0.771053
GOTERM_BP_ALL	GO:0048732~gland development	4	10	0.0716376	595, 23705, 4041, 1392	37	451	16787	4.02397	0.772469
GOTERM_BP_ALL	GO:0032501~multicellular organismal process	21	52.5	0.0744165	595, 64284, 83700, 4041, 23705, 3872, 7296, 3309, 9066, 1312, 3693, 1392, 3856, 5055, 25805, 1890, 152007, 3775, 26471, 2202, 84525	37	7092	16787	1.34345	0.773965
GOTERM_BP_ALL	GO:0031325~positive regulation of cellular metabolic process	11	27.5	0.0736408	25805, 595, 4041, 152007, 26471, 894, 3872, 3309, 1312, 1392, 26999	37	2861	16787	1.7444	0.77419
GOTERM_CC_ALL	GO:0044421~extracellular region part	21	52.5	2.06818e-05	64284, 83700, 23705, 10217, 7001, 3875, 3872, 7296, 3309, 9066, 1312, 3693, 2745, 1392, 3856, 5055, 54097, 152007, 3945, 2202, 26999	39	3873	18202	2.53062	0.00116785
GOTERM_CC_ALL	GO:0043230~extracellular organelle	18	45	1.71616e-05	64284, 23705, 10217, 7001, 3875, 3872, 7296, 3309, 9066, 1312, 2745, 3693, 3856, 54097, 152007, 3945, 2202, 26999	39	2814	18202	2.9854	0.00129202
GOTERM_CC_ALL	GO:1903561~extracellular vesicle	18	45	1.70794e-05	64284, 23705, 10217, 7001, 3875, 3872, 7296, 3309, 9066, 1312, 2745, 3693, 3856, 54097, 152007, 3945, 2202, 26999	39	2813	18202	2.98646	0.00192813
GOTERM_CC_ALL	GO:0005576~extracellular region	22	55	7.81483e-05	64284, 83700, 23705, 10217, 7001, 946, 3875, 3872, 7296, 3309, 9066, 1312, 3693, 2745, 1392, 3856, 5055, 54097, 152007, 3945, 2202, 26999	39	4607	18202	2.22874	0.00352621
GOTERM_CC_ALL	GO:0070062~extracellular exosome	18	45	1.59654e-05	64284, 23705, 10217, 7001, 3875, 3872, 7296, 3309, 9066, 1312, 2745, 3693, 3856, 54097, 152007, 3945, 2202, 26999	39	2799	18202	3.0014	0.0036017
GOTERM_CC_ALL	GO:0031988~membrane-bounded vesicle	19	47.5	0.000118627	64284, 23705, 10217, 7001, 3875, 3872, 7296, 3309, 9066, 1312, 2745, 3693, 3856, 54097, 152007, 3775, 3945, 2202, 26999	39	3608	18202	2.45777	0.0044586
GOTERM_CC_ALL	GO:0031982~vesicle	19	47.5	0.00019963	64284, 23705, 10217, 7001, 3875, 3872, 7296, 3309, 9066, 1312, 2745, 3693, 3856, 54097, 152007, 3775, 3945, 2202, 26999	39	3751	18202	2.36407	0.0064251
GOTERM_CC_ALL	GO:0030054~cell junction	10	25	0.00173077	595, 83700, 23705, 3775, 3875, 3309, 9066, 3693, 26999, 3856	39	1377	18202	3.38938	0.0477586
GOTERM_CC_ALL	GO:0005737~cytoplasm	32	80	0.00326501	83700, 4041, 7001, 3875, 7296, 3872, 1312, 1392, 2745, 25805, 1890, 1583, 3775, 2202, 3945, 26999, 595, 64284, 2634, 140809, 3309, 9066, 3693, 3856, 5055, 8942, 152007, 26471, 10455, 894, 11067, 84525	39	10829	18202	1.37916	0.0788405
GOTERM_CC_ALL	GO:0005739~mitochondrion	10	25	0.00725839	4041, 8942, 1583, 10455, 7296, 11067, 3309, 1312, 2745, 3945	39	1705	18202	2.73735	0.151799
GOTERM_CC_ALL	GO:0005911~cell-cell junction	6	15	0.010563	595, 83700, 23705, 3875, 3309, 3856	39	646	18202	4.33484	0.196016
GOTERM_CC_ALL	GO:0043005~neuron projection	7	17.5	0.0183341	64284, 23705, 3775, 9066, 1312, 1392, 26999	39	1023	18202	3.19357	0.275077
GOTERM_CC_ALL	GO:0044444~cytoplasmic part	25	62.5	0.0170123	595, 83700, 64284, 4041, 2634, 7001, 3875, 7296, 140809, 3309, 1312, 9066, 2745, 3693, 3856, 1890, 152007, 1583, 8942, 3775, 10455, 894, 11067, 3945, 26999	39	8142	18202	1.43306	0.276139
GOTERM_CC_ALL	GO:0005829~cytosol	13	32.5	0.0460322	595, 1890, 8942, 2634, 7001, 894, 7296, 140809, 1312, 9066, 2745, 3945, 26999	39	3479	18202	1.74399	0.532679
GOTERM_CC_ALL	GO:0043209~myelin sheath	3	7.5	0.0536691	83700, 3309, 3945	39	179	18202	7.82209	0.56444
GOTERM_CC_ALL	GO:0005882~intermediate filament	3	7.5	0.0681246	3875, 3872, 3856	39	205	18202	6.83002	0.567965
GOTERM_CC_ALL	GO:0000307~cyclin-dependent protein kinase holoenzyme complex	2	5	0.0666979	595, 894	39	33	18202	28.2859	0.579648
GOTERM_CC_ALL	GO:0045202~synapse	5	12.5	0.0748681	23705, 3775, 9066, 1312, 26999	39	768	18202	3.03853	0.584949
GOTERM_CC_ALL	GO:0070161~anchoring junction	5	12.5	0.0604942	83700, 23705, 3875, 3309, 3693	39	714	18202	3.26833	0.585805
GOTERM_CC_ALL	GO:0097458~neuron part	7	17.5	0.0644239	64284, 23705, 3775, 9066, 1312, 1392, 26999	39	1380	18202	2.36741	0.587407
GOTERM_CC_ALL	GO:0098797~plasma membrane protein complex	4	10	0.0971499	4041, 3775, 3693, 3856	39	528	18202	3.53574	0.633667
GOTERM_CC_ALL	GO:0045111~intermediate filament cytoskeleton	3	7.5	0.0944399	3875, 3872, 3856	39	248	18202	5.64578	0.63907
GOTERM_CC_ALL	GO:0044459~plasma membrane part	10	25	0.090388	64284, 23705, 4041, 3775, 4061, 946, 9066, 1312, 3693, 3856	39	2645	18202	1.76453	0.639244
GOTERM_MF_ALL	GO:0005102~receptor binding	9	22.5	0.0128274	54097, 25805, 83700, 23705, 1890, 10455, 3872, 1392, 2202	37	1464	16313	2.7104	0.667691
GOTERM_MF_ALL	GO:0016491~oxidoreductase activity	6	15	0.0239375	1583, 7001, 7296, 140809, 2745, 3945	37	754	16313	3.50842	0.710762
GOTERM_MF_ALL	GO:0016667~oxidoreductase activity, acting on a sulfur group of donors	3	7.5	0.0058583	7296, 140809, 2745	37	52	16313	25.4361	0.777791
GOTERM_MF_ALL	GO:0048037~cofactor binding	4	10	0.0237549	8942, 10455, 7296, 3945	37	281	16313	6.27604	0.785332
GOTERM_MF_ALL	GO:0016209~antioxidant activity	3	7.5	0.0128	7001, 7296, 140809	37	78	16313	16.9574	0.807753
GOTERM_MF_ALL	GO:0001786~phosphatidylserine binding	2	5	0.0826462	9066, 91404	37	39	16313	22.6098	0.890114
GOTERM_MF_ALL	GO:0050662~coenzyme binding	3	7.5	0.0668852	10455, 7296, 3945	37	192	16313	6.88894	0.890876
GOTERM_MF_ALL	GO:0015035~protein disulfide oxidoreductase activity	2	5	0.0516768	7296, 2745	37	24	16313	36.741	0.896054
GOTERM_MF_ALL	GO:0050839~cell adhesion molecule binding	4	10	0.0806463	83700, 23705, 3875, 3309	37	461	16313	3.82553	0.908529
GOTERM_MF_ALL	GO:0015036~disulfide oxidoreductase activity	2	5	0.0662536	7296, 2745	37	31	16313	28.4446	0.918487
INTERPRO	IPR001664:Intermediate filament protein	3	7.5	0.0110771	3875, 3872, 3856	39	78	18593	18.3363	0.368973
INTERPRO	IPR018039:Intermediate filament protein, conserved site	3	7.5	0.0075709	3875, 3872, 3856	39	64	18593	22.3474	0.375736
INTERPRO	IPR002109:Glutaredoxin	2	5	0.0182483	7296, 2745	39	9	18593	105.943	0.434995
INTERPRO	IPR012336:Thioredoxin-like fold	3	7.5	0.0289447	7001, 7296, 2745	39	130	18593	11.0018	0.517331
INTERPRO	IPR015451:Cyclin D	2	5	0.00611915	595, 894	39	3	18593	317.829	0.53285
INTERPRO	IPR004367:Cyclin, C-terminal domain	2	5	0.0361721	595, 894	39	18	18593	52.9715	0.532994
INTERPRO	IPR009053:Prefoldin	2	5	0.0518367	3872, 3856	39	26	18593	36.6726	0.610505
INTERPRO	IPR006671:Cyclin, N-terminal	2	5	0.0672532	595, 894	39	34	18593	28.0437	0.616812
INTERPRO	IPR002957:Keratin, type I	2	5	0.0653396	3875, 3872	39	33	18593	28.8936	0.649139
INTERPRO	IPR003598:Immunoglobulin subtype 2	3	7.5	0.0929826	83700, 23705, 946	39	251	18593	5.69813	0.667178
INTERPRO	IPR013763:Cyclin-like	2	5	0.0861809	595, 894	39	44	18593	21.6702	0.672911
KEGG_PATHWAY	hsa04310:Wnt signaling pathway	4	10	0.00597441	25805, 595, 4041, 894	20	138	6910	10.0145	0.3426
KEGG_PATHWAY	hsa04151:PI3K-Akt signaling pathway	4	10	0.0660601	595, 9623, 894, 3693	20	345	6910	4.0058	0.908554
REACTOME_PATHWAY	R-HSA-2129379:R-HSA-2129379	2	5	0.0981666	3693, 2202	25	38	8857	18.6463	0.868936
REACTOME_PATHWAY	R-HSA-69231:R-HSA-69231	2	5	0.0981666	595, 894	25	38	8857	18.6463	0.868936
REACTOME_PATHWAY	R-HSA-3299685:R-HSA-3299685	2	5	0.0882852	7001, 7296	25	34	8857	20.84	0.93456
REACTOME_PATHWAY	R-HSA-499943:R-HSA-499943	2	5	0.0682104	7296, 2745	25	26	8857	27.2523	0.984521
UCSC_TFBS	CREBP1CJUN	12	30	0.00187591	595, 23705, 4041, 152007, 1583, 894, 10455, 3872, 3309, 9066, 1392, 3693	40	2199	20726	2.82756	0.281415
UCSC_TFBS	COUP	21	52.5	0.0204054	83700, 4041, 23705, 10217, 7001, 3872, 140809, 9066, 1312, 3693, 91404, 1392, 54097, 25805, 1890, 1583, 8942, 10455, 11067, 3945, 84525	40	7081	20726	1.53667	0.83704
UCSC_TFBS	SRF	30	75	0.0476767	83700, 4041, 7001, 7296, 3872, 2745, 91404, 1392, 25805, 1890, 1583, 3775, 2202, 26999, 595, 64284, 23705, 2634, 10217, 140809, 3309, 9066, 3693, 3856, 8942, 152007, 10455, 894, 11067, 84525	40	12483	20726	1.24525	0.943069
UP_KEYWORDS	Cytoplasm	18	45	0.00403671	595, 2634, 7001, 3875, 3872, 7296, 140809, 3309, 1312, 2745, 3856, 5055, 8942, 894, 11067, 3945, 84525, 26999	40	4794	20568	1.93066	0.16529
UP_KEYWORDS	Redox-active center	3	7.5	0.00389458	7001, 7296, 2745	40	49	20568	31.4816	0.230063
UP_KEYWORDS	Intermediate filament	3	7.5	0.00937208	3875, 3872, 3856	40	77	20568	20.0338	0.270536
UP_KEYWORDS	Cell adhesion	5	12.5	0.0125509	83700, 23705, 946, 3693, 26999	40	479	20568	5.36743	0.287156
UP_KEYWORDS	Disulfide bond	15	37.5	0.00266899	83700, 4041, 23705, 7001, 946, 7296, 140809, 2745, 3693, 5055, 54097, 3775, 4061, 2202, 64174	40	3394	20568	2.27254	0.301013
UP_KEYWORDS	Synapse	4	10	0.029052	23705, 3775, 9066, 26999	40	353	20568	5.82663	0.326363
UP_KEYWORDS	Disease mutation	11	27.5	0.0175395	83700, 1890, 4041, 8942, 1583, 3875, 894, 3872, 2202, 3945, 3856	40	2539	20568	2.22773	0.326449
UP_KEYWORDS	Antioxidant	2	5	0.0262296	7001, 140809	40	14	20568	73.4571	0.32682
UP_KEYWORDS	Oxidoreductase	5	12.5	0.0237346	1583, 7001, 7296, 140809, 3945	40	581	20568	4.42513	0.331253
UP_KEYWORDS	Cell junction	5	12.5	0.0362702	83700, 23705, 3775, 9066, 26999	40	664	20568	3.87199	0.338037
UP_KEYWORDS	Lipoprotein	6	15	0.0214314	64284, 152007, 2634, 4061, 9066, 64174	40	850	20568	3.62965	0.339473
UP_KEYWORDS	Keratin	3	7.5	0.0340391	3875, 3872, 3856	40	153	20568	10.0824	0.344187
UP_KEYWORDS	Ubl conjugation	8	20	0.0474178	595, 3775, 3875, 894, 3872, 7296, 3309, 3856	40	1778	20568	2.31361	0.393916
UP_KEYWORDS	Signal	13	32.5	0.0779867	54097, 25805, 83700, 23705, 4041, 4061, 946, 3309, 3693, 1392, 2202, 64174, 5055	40	4148	20568	1.61152	0.435967
UP_KEYWORDS	Polymorphism	29	72.5	0.0623184	4041, 7001, 3875, 946, 7296, 1312, 2745, 91404, 1392, 54097, 1890, 1583, 2202, 3945, 64174, 64284, 23705, 2634, 10217, 3309, 9066, 3693, 3856, 5055, 8942, 9623, 894, 10455, 11067	40	12042	20568	1.23832	0.43719
UP_KEYWORDS	Proto-oncogene	3	7.5	0.076361	595, 9623, 84525	40	241	20568	6.40083	0.446416
UP_KEYWORDS	Cyclin	2	5	0.0731746	595, 894	40	40	20568	25.71	0.450629
UP_KEYWORDS	Isopeptide bond	6	15	0.0610168	595, 3775, 3875, 3872, 3309, 3856	40	1131	20568	2.72785	0.452611
UP_KEYWORDS	Glycoprotein	14	35	0.0726743	83700, 4041, 23705, 946, 3875, 3693, 3856, 5055, 25805, 54097, 3775, 4061, 2202, 64174	40	4557	20568	1.57972	0.468418
UP_SEQ_FEATURE	region of interest:Necessary for interaction with PNN	2	5	0.0116082	3875, 3856	40	6	20063	167.192	0.266736
UP_SEQ_FEATURE	region of interest:Tail	3	7.5	0.0103231	3875, 3872, 3856	40	79	20063	19.0472	0.27507
UP_SEQ_FEATURE	domain:Glutaredoxin	2	5	0.0154483	7296, 2745	40	8	20063	125.394	0.303701
UP_SEQ_FEATURE	region of interest:Head	3	7.5	0.00982772	3875, 3872, 3856	40	77	20063	19.5419	0.307467
UP_SEQ_FEATURE	region of interest:Rod	3	7.5	0.00934331	3875, 3872, 3856	40	75	20063	20.063	0.35371
UP_SEQ_FEATURE	signal peptide	13	32.5	0.021467	54097, 25805, 83700, 23705, 4041, 4061, 946, 3309, 3693, 1392, 2202, 64174, 5055	40	3346	20063	1.94874	0.361403
UP_SEQ_FEATURE	disulfide bond	14	35	0.00251842	83700, 4041, 23705, 7001, 946, 7296, 140809, 2745, 3693, 5055, 54097, 4061, 2202, 64174	40	2917	20063	2.40728	0.374383
UP_SEQ_FEATURE	domain:Ig-like V-type	3	7.5	0.0260314	83700, 23705, 946	40	129	20063	11.6645	0.38774
UP_SEQ_FEATURE	region of interest:Coil 1A	3	7.5	0.00910526	3875, 3872, 3856	40	74	20063	20.3341	0.432839
UP_SEQ_FEATURE	region of interest:Linker 1	3	7.5	0.00910526	3875, 3872, 3856	40	74	20063	20.3341	0.432839
UP_SEQ_FEATURE	region of interest:Coil 1B	3	7.5	0.00910526	3875, 3872, 3856	40	74	20063	20.3341	0.432839
UP_SEQ_FEATURE	region of interest:Coil 2	3	7.5	0.00773573	3875, 3872, 3856	40	68	20063	22.1283	0.514327
UP_SEQ_FEATURE	region of interest:Linker 12	3	7.5	0.00773573	3875, 3872, 3856	40	68	20063	22.1283	0.514327
UP_SEQ_FEATURE	propeptide:Removed in mature form	3	7.5	0.0774328	2634, 4061, 64174	40	237	20063	6.34905	0.684352
UP_SEQ_FEATURE	site:Stutter	2	5	0.0677077	3875, 3856	40	36	20063	27.8653	0.6944
UP_SEQ_FEATURE	sequence variant	30	75	0.0746129	4041, 7001, 3875, 946, 3872, 7296, 1312, 2745, 91404, 54097, 1890, 1583, 2202, 3945, 26999, 64174, 64284, 23705, 2634, 10217, 3309, 9066, 3693, 3856, 5055, 8942, 9623, 10455, 894, 11067	40	12443	20063	1.20929	0.699383
UP_TISSUE	Placenta	16	40	0.00328274	595, 64284, 946, 3875, 7296, 1312, 3856, 5055, 54097, 1890, 152007, 1583, 4061, 9623, 894, 11067	40	3558	18912	2.12614	0.208209
UP_TISSUE	Colon carcinoma	4	10	0.00884044	7001, 3875, 3309, 3856	40	207	18912	9.13623	0.27038
UP_TISSUE	Brain	25	62.5	0.0185499	595, 64284, 83700, 7001, 7296, 3872, 140809, 3309, 1312, 1392, 3693, 91404, 2745, 5055, 25805, 1890, 152007, 1583, 3775, 4061, 10455, 3945, 2202, 26999, 84525	40	8256	18912	1.43169	0.357981
UP_TISSUE	Cajal-Retzius cell	3	7.5	0.0826059	7001, 3309, 3945	40	232	18912	6.11379	0.639495
UP_TISSUE	Lung	11	27.5	0.056576	23705, 1890, 2634, 10217, 7001, 7296, 140809, 9066, 2202, 3856, 64174	40	2827	18912	1.83969	0.644329
UP_TISSUE	Monocyte	2	5	0.0981884	4061, 5055	40	50	18912	18.912	0.649453
UP_TISSUE	Urinary bladder	3	7.5	0.0813906	2745, 91404, 3945	40	230	18912	6.16696	0.700457

## Sheet: C4
Category	Term	Count	%	P Value	Genes	List Total	Pop Hits	Pop Total	Fold Enrichment	pFDR value
CHROMOSOME	19	6	15	0.0805357	5669, 5676, 29124, 5673, 10148, 5671	40	2045	34285	2.51479	0.813492
GOTERM_BP_ALL	GO:0007565~female pregnancy	6	15	8.20387e-05	5669, 5066, 5676, 5069, 5673, 5671	38	205	16787	12.9297	0.0509446
GOTERM_BP_ALL	GO:0031960~response to corticosteroid	6	15	7.12875e-05	5066, 3670, 5069, 5176, 1490, 7298	38	199	16787	13.3195	0.0658827
GOTERM_BP_ALL	GO:0044706~multi-multicellular organism process	6	15	0.00015893	5669, 5066, 5676, 5069, 5673, 5671	38	236	16787	11.2313	0.0731603
GOTERM_BP_ALL	GO:0030261~chromosome condensation	4	10	5.62689e-05	5066, 51203, 113130, 7153	38	34	16787	51.9721	0.102004
GOTERM_BP_ALL	GO:0007076~mitotic chromosome condensation	3	7.5	0.000487445	5066, 51203, 113130	38	15	16787	88.3526	0.170095
GOTERM_BP_ALL	GO:0051384~response to glucocorticoid	5	12.5	0.000681385	5066, 3670, 5069, 5176, 7298	38	183	16787	12.07	0.195238
GOTERM_BP_ALL	GO:0010941~regulation of cell death	11	27.5	0.00146152	3670, 1410, 8829, 29124, 3486, 3678, 100133941, 5176, 1490, 7153, 57007	38	1546	16787	3.1432	0.295
GOTERM_BP_ALL	GO:0000819~sister chromatid segregation	5	12.5	0.00144309	5066, 51203, 113130, 991, 7153	38	224	16787	9.86078	0.325953
GOTERM_BP_ALL	GO:0098813~nuclear chromosome segregation	5	12.5	0.00350058	5066, 51203, 113130, 991, 7153	38	286	16787	7.72313	0.342331
GOTERM_BP_ALL	GO:0072358~cardiovascular system development	8	20	0.00438143	5066, 3670, 7168, 8829, 3678, 5176, 1490, 57007	38	957	16787	3.6929	0.342812
GOTERM_BP_ALL	GO:0072359~circulatory system development	8	20	0.00438143	5066, 3670, 7168, 8829, 3678, 5176, 1490, 57007	38	957	16787	3.6929	0.342812
GOTERM_BP_ALL	GO:0048545~response to steroid hormone	6	15	0.00220225	5066, 3670, 5069, 5176, 1490, 7298	38	422	16787	6.28099	0.34396
GOTERM_BP_ALL	GO:0000003~reproduction	10	25	0.00294112	5669, 5066, 5676, 23089, 5069, 991, 5176, 5673, 7153, 5671	38	1412	16787	3.12863	0.351574
GOTERM_BP_ALL	GO:0001525~angiogenesis	6	15	0.00206903	3670, 8829, 3678, 5176, 1490, 57007	38	416	16787	6.37158	0.355969
GOTERM_BP_ALL	GO:0006950~response to stress	17	42.5	0.00482456	5066, 3670, 1410, 113130, 100133941, 5176, 7153, 5671, 5669, 7168, 121506, 8829, 3678, 1490, 64332, 5214, 57007	38	3849	16787	1.95115	0.356175
GOTERM_BP_ALL	GO:0048514~blood vessel morphogenesis	6	15	0.00436952	3670, 8829, 3678, 5176, 1490, 57007	38	495	16787	5.3547	0.356398
GOTERM_BP_ALL	GO:0043067~regulation of programmed cell death	10	25	0.00345492	3670, 1410, 8829, 29124, 3486, 3678, 100133941, 1490, 7153, 57007	38	1446	16787	3.05507	0.356704
GOTERM_BP_ALL	GO:0042981~regulation of apoptotic process	10	25	0.00323532	3670, 1410, 8829, 29124, 3486, 3678, 100133941, 1490, 7153, 57007	38	1432	16787	3.08494	0.357616
GOTERM_BP_ALL	GO:0051130~positive regulation of cellular component organization	9	22.5	0.0041861	3670, 7168, 8829, 51203, 113130, 991, 100133941, 5176, 1490	38	1210	16787	3.28584	0.359554
GOTERM_BP_ALL	GO:0006915~apoptotic process	11	27.5	0.00406529	3670, 1410, 23089, 8829, 29124, 3486, 3678, 100133941, 1490, 7153, 57007	38	1774	16787	2.73923	0.367552
GOTERM_BP_ALL	GO:0022414~reproductive process	10	25	0.0028989	5669, 5066, 5676, 23089, 5069, 991, 5176, 5673, 7153, 5671	38	1409	16787	3.1353	0.370332
GOTERM_BP_ALL	GO:0012501~programmed cell death	11	27.5	0.00615709	3670, 1410, 23089, 8829, 29124, 3486, 3678, 100133941, 1490, 7153, 57007	38	1880	16787	2.58478	0.388617
GOTERM_BP_ALL	GO:0007059~chromosome segregation	5	12.5	0.0059955	5066, 51203, 113130, 991, 7153	38	333	16787	6.63308	0.393414
GOTERM_BP_ALL	GO:0008219~cell death	12	30	0.0028785	3670, 1410, 23089, 8829, 29124, 3486, 3678, 100133941, 5176, 1490, 7153, 57007	38	1991	16787	2.66256	0.39411
GOTERM_BP_ALL	GO:0050731~positive regulation of peptidyl-tyrosine phosphorylation	4	10	0.00596028	3670, 8829, 3678, 100133941	38	168	16787	10.5182	0.405213
GOTERM_BP_ALL	GO:0014910~regulation of smooth muscle cell migration	3	7.5	0.00699047	7168, 8829, 3486	38	57	16787	23.2507	0.415213
GOTERM_BP_ALL	GO:0010033~response to organic substance	14	35	0.00757665	5066, 3670, 1410, 23089, 5069, 6775, 100133941, 5176, 7298, 8829, 3678, 1490, 10148, 57007	38	2932	16787	2.10937	0.416425
GOTERM_BP_ALL	GO:0014909~smooth muscle cell migration	3	7.5	0.0074735	7168, 8829, 3486	38	59	16787	22.4625	0.424003
GOTERM_BP_ALL	GO:0006564~L-serine biosynthetic process	2	5	0.00878802	29968, 26227	38	4	16787	220.882	0.4412
GOTERM_BP_ALL	GO:0001568~blood vessel development	6	15	0.00863636	3670, 8829, 3678, 5176, 1490, 57007	38	583	16787	4.54645	0.446947
GOTERM_BP_ALL	GO:0006323~DNA packaging	4	10	0.0102765	5066, 51203, 113130, 7153	38	205	16787	8.61977	0.460545
GOTERM_BP_ALL	GO:0014812~muscle cell migration	3	7.5	0.0101067	7168, 8829, 3486	38	69	16787	19.2071	0.465555
GOTERM_BP_ALL	GO:0001944~vasculature development	6	15	0.0108734	3670, 8829, 3678, 5176, 1490, 57007	38	617	16787	4.29591	0.469242
GOTERM_BP_ALL	GO:0051128~regulation of cellular component organization	12	30	0.0100092	5066, 3670, 1410, 7168, 8829, 51203, 113130, 3486, 991, 100133941, 5176, 1490	38	2343	16787	2.26255	0.473305
GOTERM_BP_ALL	GO:0050730~regulation of peptidyl-tyrosine phosphorylation	4	10	0.0125832	3670, 8829, 3678, 100133941	38	221	16787	7.99571	0.499307
GOTERM_BP_ALL	GO:0031401~positive regulation of protein modification process	8	20	0.0123222	3670, 8829, 3486, 3678, 991, 100133941, 1490, 57007	38	1162	16787	3.0414	0.502046
GOTERM_BP_ALL	GO:0051240~positive regulation of multicellular organismal process	9	22.5	0.0132141	3670, 7168, 8829, 3678, 991, 100133941, 5176, 1490, 10148	38	1471	16787	2.70283	0.506629
GOTERM_BP_ALL	GO:0001934~positive regulation of protein phosphorylation	7	17.5	0.0136659	3670, 8829, 3486, 3678, 100133941, 1490, 57007	38	909	16787	3.40192	0.508879
GOTERM_BP_ALL	GO:0060548~negative regulation of cell death	7	17.5	0.014435	3670, 1410, 8829, 3678, 5176, 1490, 57007	38	920	16787	3.36124	0.509752
GOTERM_BP_ALL	GO:0016477~cell migration	8	20	0.0141034	3670, 7168, 8829, 3486, 3678, 100133941, 5176, 1490	38	1193	16787	2.96237	0.510648
GOTERM_BP_ALL	GO:0048732~gland development	5	12.5	0.0168601	5066, 3670, 8829, 5176, 7298	38	451	16787	4.8976	0.530496
GOTERM_BP_ALL	GO:0040011~locomotion	9	22.5	0.01727	3670, 7168, 8829, 3486, 3678, 100133941, 5176, 1490, 57007	38	1543	16787	2.57671	0.530936
GOTERM_BP_ALL	GO:0051246~regulation of protein metabolic process	12	30	0.017772	3670, 1410, 8829, 3486, 3678, 991, 100133941, 5176, 1490, 10148, 7298, 57007	38	2538	16787	2.08871	0.533224
GOTERM_BP_ALL	GO:0042327~positive regulation of phosphorylation	7	17.5	0.0167666	3670, 8829, 3486, 3678, 100133941, 1490, 57007	38	951	16787	3.25167	0.536871
GOTERM_BP_ALL	GO:0033993~response to lipid	7	17.5	0.0163738	5066, 3670, 1410, 5069, 5176, 1490, 7298	38	946	16787	3.26886	0.53694
GOTERM_BP_ALL	GO:0051247~positive regulation of protein metabolic process	9	22.5	0.0161209	3670, 8829, 3486, 3678, 991, 100133941, 1490, 10148, 57007	38	1524	16787	2.60884	0.540151
GOTERM_BP_ALL	GO:0042127~regulation of cell proliferation	9	22.5	0.0200224	3670, 7168, 8829, 3486, 991, 100133941, 5176, 1490, 10148	38	1585	16787	2.50843	0.545797
GOTERM_BP_ALL	GO:0040013~negative regulation of locomotion	4	10	0.0197588	7168, 8829, 3486, 5176	38	262	16787	6.74448	0.548392
GOTERM_BP_ALL	GO:0051271~negative regulation of cellular component movement	4	10	0.0197588	7168, 8829, 3486, 5176	38	262	16787	6.74448	0.548392
GOTERM_BP_ALL	GO:0014070~response to organic cyclic compound	7	17.5	0.0206945	5066, 3670, 1410, 5069, 5176, 1490, 7298	38	997	16787	3.10165	0.550518
GOTERM_BP_ALL	GO:0021559~trigeminal nerve development	2	5	0.0196674	3670, 8829	38	9	16787	98.1696	0.554278
GOTERM_BP_ALL	GO:0006563~L-serine metabolic process	2	5	0.0196674	29968, 26227	38	9	16787	98.1696	0.554278
GOTERM_BP_ALL	GO:0008283~cell proliferation	10	25	0.0195156	3670, 7168, 8829, 3486, 991, 100133941, 5176, 1490, 10148, 7298	38	1897	16787	2.32875	0.559211
GOTERM_BP_ALL	GO:0033631~cell-cell adhesion mediated by integrin	2	5	0.0218293	3678, 100133941	38	10	16787	88.3526	0.562838
GOTERM_BP_ALL	GO:0043410~positive regulation of MAPK cascade	5	12.5	0.0225762	8829, 3486, 100133941, 1490, 57007	38	493	16787	4.48036	0.568127
GOTERM_BP_ALL	GO:0071103~DNA conformation change	4	10	0.0243732	5066, 51203, 113130, 7153	38	284	16787	6.22202	0.589413
GOTERM_BP_ALL	GO:0051674~localization of cell	8	20	0.0252583	3670, 7168, 8829, 3486, 3678, 100133941, 5176, 1490	38	1341	16787	2.63543	0.595789
GOTERM_BP_ALL	GO:0048870~cell motility	8	20	0.0252583	3670, 7168, 8829, 3486, 3678, 100133941, 5176, 1490	38	1341	16787	2.63543	0.595789
GOTERM_BP_ALL	GO:0032501~multicellular organismal process	23	57.5	0.0259651	5066, 1410, 3670, 23089, 5069, 5176, 100133941, 7298, 5673, 7153, 5671, 5669, 5676, 7168, 8829, 1500, 3486, 991, 3678, 10148, 1490, 26227, 57007	38	7092	16787	1.43268	0.59931
GOTERM_BP_ALL	GO:0022402~cell cycle process	8	20	0.0269436	5066, 51203, 113130, 991, 1490, 7298, 26227, 7153	38	1359	16787	2.60052	0.606452
GOTERM_BP_ALL	GO:0010562~positive regulation of phosphorus metabolic process	7	17.5	0.0279358	3670, 8829, 3486, 3678, 100133941, 1490, 57007	38	1068	16787	2.89545	0.613419
GOTERM_BP_ALL	GO:0045937~positive regulation of phosphate metabolic process	7	17.5	0.0279358	3670, 8829, 3486, 3678, 100133941, 1490, 57007	38	1068	16787	2.89545	0.613419
GOTERM_BP_ALL	GO:0032268~regulation of cellular protein metabolic process	11	27.5	0.0291924	3670, 1410, 8829, 3486, 3678, 991, 100133941, 5176, 1490, 7298, 57007	38	2375	16787	2.04606	0.617151
GOTERM_BP_ALL	GO:0042221~response to chemical	16	40	0.0290321	5066, 3670, 1410, 23089, 5069, 6775, 100133941, 5176, 7780, 7298, 7168, 8829, 3678, 1490, 10148, 57007	38	4231	16787	1.67058	0.621381
GOTERM_BP_ALL	GO:0010638~positive regulation of organelle organization	5	12.5	0.044012	3670, 7168, 51203, 113130, 1490	38	609	16787	3.62696	0.623916
GOTERM_BP_ALL	GO:0070482~response to oxygen levels	4	10	0.0417241	5066, 1410, 100133941, 1490	38	351	16787	5.03434	0.62536
GOTERM_BP_ALL	GO:0008284~positive regulation of cell proliferation	6	15	0.041282	3670, 8829, 991, 100133941, 1490, 10148	38	873	16787	3.03617	0.625816
GOTERM_BP_ALL	GO:0023014~signal transduction by protein phosphorylation	6	15	0.0439066	1410, 8829, 3486, 100133941, 1490, 57007	38	888	16787	2.98489	0.627217
GOTERM_BP_ALL	GO:0014912~negative regulation of smooth muscle cell migration	2	5	0.0410788	7168, 3486	38	19	16787	46.5014	0.628476
GOTERM_BP_ALL	GO:1903047~mitotic cell cycle process	6	15	0.0437285	5066, 51203, 113130, 991, 7298, 7153	38	887	16787	2.98825	0.629941
GOTERM_BP_ALL	GO:0046641~positive regulation of alpha-beta T cell proliferation	2	5	0.0453061	100133941, 10148	38	21	16787	42.0727	0.630667
GOTERM_BP_ALL	GO:0031290~retinal ganglion cell axon guidance	2	5	0.0453061	3670, 8829	38	21	16787	42.0727	0.630667
GOTERM_BP_ALL	GO:0018108~peptidyl-tyrosine phosphorylation	4	10	0.0429151	3670, 8829, 3678, 100133941	38	355	16787	4.97761	0.631535
GOTERM_BP_ALL	GO:0043065~positive regulation of apoptotic process	5	12.5	0.0399165	29124, 3486, 100133941, 1490, 7153	38	590	16787	3.74376	0.631579
GOTERM_BP_ALL	GO:0043068~positive regulation of programmed cell death	5	12.5	0.0409718	29124, 3486, 100133941, 1490, 7153	38	595	16787	3.7123	0.632066
GOTERM_BP_ALL	GO:0018212~peptidyl-tyrosine modification	4	10	0.0435171	3670, 8829, 3678, 100133941	38	357	16787	4.94973	0.63242
GOTERM_BP_ALL	GO:0035295~tube development	5	12.5	0.0397073	8829, 100133941, 1490, 7298, 26227	38	589	16787	3.75011	0.634354
GOTERM_BP_ALL	GO:0045664~regulation of neuron differentiation	5	12.5	0.0407594	3670, 8829, 991, 100133941, 5176	38	594	16787	3.71855	0.634741
GOTERM_BP_ALL	GO:0048285~organelle fission	5	12.5	0.046489	5066, 51203, 113130, 991, 7153	38	620	16787	3.56261	0.636264
GOTERM_BP_ALL	GO:0048646~anatomical structure formation involved in morphogenesis	7	17.5	0.0394845	3670, 7168, 8829, 3678, 5176, 1490, 57007	38	1159	16787	2.66811	0.63705
GOTERM_BP_ALL	GO:0032355~response to estradiol	3	7.5	0.0472977	5066, 1410, 1490	38	158	16787	8.38791	0.638698
GOTERM_BP_ALL	GO:0051783~regulation of nuclear division	3	7.5	0.0500069	51203, 113130, 991	38	163	16787	8.13061	0.64003
GOTERM_BP_ALL	GO:0070230~positive regulation of lymphocyte apoptotic process	2	5	0.0495153	29124, 100133941	38	23	16787	38.4142	0.640154
GOTERM_BP_ALL	GO:0048522~positive regulation of cellular process	17	42.5	0.0393526	3670, 6775, 29124, 51203, 113130, 100133941, 5176, 7780, 7153, 7168, 8829, 3486, 991, 3678, 1490, 10148, 57007	38	4789	16787	1.56817	0.640666
GOTERM_BP_ALL	GO:0030154~cell differentiation	14	35	0.0480981	3670, 7168, 23089, 8829, 3486, 3678, 991, 100133941, 5176, 1490, 7298, 26227, 7153, 57007	38	3707	16787	1.66838	0.641004
GOTERM_BP_ALL	GO:0051704~multi-organism process	11	27.5	0.038616	5669, 5066, 5676, 5069, 3678, 100133941, 5673, 7298, 7153, 5671, 57007	38	2486	16787	1.9547	0.643517
GOTERM_BP_ALL	GO:0009725~response to hormone	6	15	0.0494571	5066, 3670, 5069, 5176, 1490, 7298	38	918	16787	2.88734	0.643602
GOTERM_BP_ALL	GO:0010942~positive regulation of cell death	5	12.5	0.0490437	29124, 3486, 100133941, 1490, 7153	38	631	16787	3.5005	0.644369
GOTERM_BP_ALL	GO:0060384~innervation	2	5	0.0516132	3670, 8829	38	24	16787	36.8136	0.644383
GOTERM_BP_ALL	GO:1902533~positive regulation of intracellular signal transduction	6	15	0.0512011	3670, 8829, 3486, 100133941, 1490, 57007	38	927	16787	2.85931	0.645127
GOTERM_BP_ALL	GO:0033043~regulation of organelle organization	7	17.5	0.039343	5066, 3670, 7168, 51203, 113130, 991, 1490	38	1158	16787	2.67042	0.64551
GOTERM_BP_ALL	GO:0033554~cellular response to stress	9	22.5	0.0523591	3670, 1410, 7168, 121506, 113130, 1490, 7153, 5214, 57007	38	1906	16787	2.08598	0.646069
GOTERM_BP_ALL	GO:0048731~system development	16	40	0.0385946	5066, 3670, 1410, 23089, 100133941, 5176, 7298, 7153, 7168, 8829, 1500, 991, 3678, 1490, 26227, 57007	38	4377	16787	1.61485	0.64838
GOTERM_BP_ALL	GO:0000280~nuclear division	5	12.5	0.0382612	5066, 51203, 113130, 991, 7153	38	582	16787	3.79522	0.650268
GOTERM_BP_ALL	GO:0046640~regulation of alpha-beta T cell proliferation	2	5	0.0537065	100133941, 10148	38	25	16787	35.3411	0.651972
GOTERM_BP_ALL	GO:1902589~single-organism organelle organization	9	22.5	0.0326709	5066, 1410, 7168, 51203, 113130, 991, 1490, 7153, 5214	38	1737	16787	2.28893	0.653024
GOTERM_BP_ALL	GO:0048513~animal organ development	13	32.5	0.0380592	5066, 3670, 1410, 23089, 5176, 100133941, 7298, 7153, 7168, 1500, 8829, 1490, 26227	38	3211	16787	1.78851	0.653495
GOTERM_BP_ALL	GO:0051094~positive regulation of developmental process	7	17.5	0.0334429	3670, 8829, 3486, 3678, 991, 100133941, 5176	38	1114	16787	2.77589	0.655676
GOTERM_BP_ALL	GO:0007568~aging	4	10	0.0341384	1410, 5176, 1490, 7298	38	324	16787	5.45387	0.657394
GOTERM_BP_ALL	GO:0007166~cell surface receptor signaling pathway	11	27.5	0.0561311	3670, 23089, 8829, 1500, 6775, 3486, 3678, 100133941, 1490, 10148, 57007	38	2649	16787	1.83443	0.657798
GOTERM_BP_ALL	GO:0045785~positive regulation of cell adhesion	4	10	0.0550762	7168, 3678, 100133941, 10148	38	393	16787	4.49632	0.657828
GOTERM_BP_ALL	GO:0000070~mitotic sister chromatid segregation	3	7.5	0.0380264	5066, 51203, 113130	38	140	16787	9.46635	0.658454
GOTERM_BP_ALL	GO:0050896~response to stimulus	25	62.5	0.0557418	5066, 1410, 6775, 5069, 113130, 7298, 7168, 121506, 1500, 3678, 3486, 64332, 3670, 23089, 100133941, 5176, 7780, 7153, 5671, 5669, 8829, 1490, 10148, 5214, 57007	38	8477	16787	1.30283	0.658749
GOTERM_BP_ALL	GO:0060255~regulation of macromolecule metabolic process	19	47.5	0.0568844	5066, 3670, 1410, 6775, 100133941, 5176, 7298, 7153, 8829, 1500, 3486, 991, 3678, 10148, 1490, 26227, 64332, 7718, 57007	38	5837	16787	1.43798	0.659289
GOTERM_BP_ALL	GO:0009790~embryo development	6	15	0.0574884	3670, 7168, 8829, 3678, 26227, 7153	38	958	16787	2.76678	0.659769
GOTERM_BP_ALL	GO:0001558~regulation of cell growth	4	10	0.0602892	1410, 8829, 3486, 1490	38	408	16787	4.33101	0.660695
GOTERM_BP_ALL	GO:0032270~positive regulation of cellular protein metabolic process	8	20	0.0350394	3670, 8829, 3486, 3678, 991, 100133941, 1490, 57007	38	1436	16787	2.46108	0.661251
GOTERM_BP_ALL	GO:0000165~MAPK cascade	6	15	0.0377748	1410, 8829, 3486, 100133941, 1490, 57007	38	852	16787	3.11101	0.661327
GOTERM_BP_ALL	GO:0009611~response to wounding	5	12.5	0.0600371	3670, 7168, 8829, 3678, 1490	38	675	16787	3.27232	0.662458
GOTERM_BP_ALL	GO:0048511~rhythmic process	4	10	0.0368553	5066, 5176, 7298, 7153	38	334	16787	5.29058	0.663063
GOTERM_BP_ALL	GO:1901215~negative regulation of neuron death	3	7.5	0.0625657	3670, 8829, 5176	38	185	16787	7.16373	0.664858
GOTERM_BP_ALL	GO:0046633~alpha-beta T cell proliferation	2	5	0.0620349	100133941, 10148	38	29	16787	30.4664	0.66489
GOTERM_BP_ALL	GO:0031175~neuron projection development	6	15	0.0376127	3670, 8829, 991, 100133941, 5176, 26227	38	851	16787	3.11466	0.66515
GOTERM_BP_ALL	GO:0044703~multi-organism reproductive process	6	15	0.0593952	5669, 5066, 5676, 5069, 5673, 5671	38	967	16787	2.74103	0.665182
GOTERM_BP_ALL	GO:0030262~apoptotic nuclear changes	2	5	0.0599595	100133941, 7153	38	28	16787	31.5545	0.665347
GOTERM_BP_ALL	GO:0036293~response to decreased oxygen levels	4	10	0.0360287	5066, 1410, 100133941, 1490	38	331	16787	5.33853	0.665871
GOTERM_BP_ALL	GO:0000278~mitotic cell cycle	6	15	0.0589683	5066, 51203, 113130, 991, 7298, 7153	38	965	16787	2.74671	0.665897
GOTERM_BP_ALL	GO:0070374~positive regulation of ERK1 and ERK2 cascade	3	7.5	0.0619733	8829, 1490, 57007	38	184	16787	7.20266	0.667799
GOTERM_BP_ALL	GO:0009070~serine family amino acid biosynthetic process	2	5	0.0368333	29968, 26227	38	17	16787	51.9721	0.668432
GOTERM_BP_ALL	GO:0043408~regulation of MAPK cascade	5	12.5	0.0640664	8829, 3486, 100133941, 1490, 57007	38	690	16787	3.20118	0.6706
GOTERM_BP_ALL	GO:0001932~regulation of protein phosphorylation	7	17.5	0.0669001	3670, 8829, 3486, 3678, 100133941, 1490, 57007	38	1321	16787	2.34091	0.67747
GOTERM_BP_ALL	GO:0030334~regulation of cell migration	5	12.5	0.0676731	7168, 8829, 3486, 3678, 5176	38	703	16787	3.14199	0.678707
GOTERM_BP_ALL	GO:0030030~cell projection organization	7	17.5	0.0688919	3670, 7168, 8829, 991, 100133941, 5176, 26227	38	1331	16787	2.32332	0.679323
GOTERM_BP_ALL	GO:0048666~neuron development	6	15	0.0667014	3670, 8829, 991, 100133941, 5176, 26227	38	1000	16787	2.65058	0.679479
GOTERM_BP_ALL	GO:2000108~positive regulation of leukocyte apoptotic process	2	5	0.0661723	29124, 100133941	38	31	16787	28.5008	0.67963
GOTERM_BP_ALL	GO:0007067~mitotic nuclear division	4	10	0.0687208	5066, 51203, 113130, 991	38	431	16787	4.09989	0.681434
GOTERM_BP_ALL	GO:0050767~regulation of neurogenesis	5	12.5	0.0699453	3670, 8829, 991, 100133941, 5176	38	711	16787	3.10663	0.682033
GOTERM_BP_ALL	GO:0007049~cell cycle	8	20	0.0712854	5066, 51203, 113130, 991, 1490, 7298, 26227, 7153	38	1681	16787	2.10238	0.686205
GOTERM_BP_ALL	GO:0010975~regulation of neuron projection development	4	10	0.0729361	8829, 991, 100133941, 5176	38	442	16787	3.99786	0.688934
GOTERM_BP_ALL	GO:0031399~regulation of protein modification process	8	20	0.0738689	3670, 8829, 3486, 3678, 991, 100133941, 1490, 57007	38	1695	16787	2.08502	0.690812
GOTERM_BP_ALL	GO:0045665~negative regulation of neuron differentiation	3	7.5	0.0729277	3670, 8829, 100133941	38	202	16787	6.56084	0.69183
GOTERM_BP_ALL	GO:0007155~cell adhesion	8	20	0.0765093	7168, 1500, 3678, 100133941, 1490, 10148, 5214, 57007	38	1709	16787	2.06794	0.701151
GOTERM_BP_ALL	GO:0022610~biological adhesion	8	20	0.0776583	7168, 1500, 3678, 100133941, 1490, 10148, 5214, 57007	38	1715	16787	2.0607	0.703897
GOTERM_BP_ALL	GO:0045823~positive regulation of heart contraction	2	5	0.0784783	7168, 1490	38	37	16787	23.8791	0.705014
GOTERM_BP_ALL	GO:0051962~positive regulation of nervous system development	4	10	0.0845958	8829, 991, 100133941, 5176	38	471	16787	3.7517	0.71936
GOTERM_BP_ALL	GO:0050793~regulation of developmental process	9	22.5	0.0950202	3670, 7168, 8829, 3486, 3678, 991, 100133941, 5176, 1490	38	2162	16787	1.83898	0.719915
GOTERM_BP_ALL	GO:0045840~positive regulation of mitotic nuclear division	2	5	0.0946411	51203, 113130	38	45	16787	19.6339	0.7208
GOTERM_BP_ALL	GO:0033627~cell adhesion mediated by integrin	2	5	0.0946411	3678, 100133941	38	45	16787	19.6339	0.7208
GOTERM_BP_ALL	GO:0051496~positive regulation of stress fiber assembly	2	5	0.0946411	7168, 1490	38	45	16787	19.6339	0.7208
GOTERM_BP_ALL	GO:0040012~regulation of locomotion	5	12.5	0.0934856	7168, 8829, 3486, 3678, 5176	38	787	16787	2.80663	0.721015
GOTERM_BP_ALL	GO:0030336~negative regulation of cell migration	3	7.5	0.0831518	7168, 3486, 5176	38	218	16787	6.07931	0.721078
GOTERM_BP_ALL	GO:0010604~positive regulation of macromolecule metabolic process	11	27.5	0.0874671	3670, 8829, 6775, 3486, 3678, 991, 100133941, 1490, 10148, 7153, 57007	38	2869	16787	1.69376	0.721246
GOTERM_BP_ALL	GO:0006928~movement of cell or subcellular component	8	20	0.0941957	3670, 7168, 8829, 3486, 3678, 100133941, 5176, 1490	38	1796	16787	1.96776	0.721433
GOTERM_BP_ALL	GO:0048662~negative regulation of smooth muscle cell proliferation	2	5	0.084572	7168, 3486	38	40	16787	22.0882	0.721944
GOTERM_BP_ALL	GO:0032879~regulation of localization	10	25	0.0932334	5066, 3670, 1410, 7168, 8829, 113130, 3486, 3678, 5176, 7780	38	2524	16787	1.75025	0.722434
GOTERM_BP_ALL	GO:0051960~regulation of nervous system development	5	12.5	0.097517	3670, 8829, 991, 100133941, 5176	38	799	16787	2.76448	0.722583
GOTERM_BP_ALL	GO:0045765~regulation of angiogenesis	3	7.5	0.0884219	3670, 3678, 5176	38	226	16787	5.86411	0.722706
GOTERM_BP_ALL	GO:0048869~cellular developmental process	14	35	0.0873064	3670, 7168, 23089, 8829, 3486, 3678, 991, 100133941, 5176, 1490, 7298, 26227, 7153, 57007	38	4044	16787	1.52935	0.723168
GOTERM_BP_ALL	GO:0048585~negative regulation of response to stimulus	7	17.5	0.0842747	3670, 23089, 8829, 1500, 3486, 5176, 57007	38	1403	16787	2.20409	0.72334
GOTERM_BP_ALL	GO:0031325~positive regulation of cellular metabolic process	11	27.5	0.0861643	3670, 8829, 6775, 3486, 3678, 991, 100133941, 1490, 10148, 7153, 57007	38	2861	16787	1.6985	0.723535
GOTERM_BP_ALL	GO:2000145~regulation of cell motility	5	12.5	0.0831487	7168, 8829, 3486, 3678, 5176	38	755	16787	2.92558	0.723812
GOTERM_BP_ALL	GO:0009968~negative regulation of signal transduction	6	15	0.0973961	3670, 23089, 8829, 1500, 3486, 57007	38	1120	16787	2.36659	0.724449
GOTERM_BP_ALL	GO:0009967~positive regulation of signal transduction	7	17.5	0.0931288	3670, 8829, 3486, 3678, 100133941, 1490, 57007	38	1441	16787	2.14597	0.724458
GOTERM_BP_ALL	GO:0006921~cellular component disassembly involved in execution phase of apoptosis	2	5	0.0986385	100133941, 7153	38	47	16787	18.7984	0.724549
GOTERM_BP_ALL	GO:0055010~ventricular cardiac muscle tissue morphogenesis	2	5	0.0986385	3670, 7168	38	47	16787	18.7984	0.724549
GOTERM_BP_ALL	GO:0021545~cranial nerve development	2	5	0.0986385	3670, 8829	38	47	16787	18.7984	0.724549
GOTERM_BP_ALL	GO:0042325~regulation of phosphorylation	7	17.5	0.0870161	3670, 8829, 3486, 3678, 100133941, 1490, 57007	38	1415	16787	2.1854	0.724551
GOTERM_BP_ALL	GO:0009069~serine family amino acid metabolic process	2	5	0.092636	29968, 26227	38	44	16787	20.0801	0.724936
GOTERM_BP_ALL	GO:0009268~response to pH	2	5	0.092636	5066, 5176	38	44	16787	20.0801	0.724936
GOTERM_BP_ALL	GO:0019222~regulation of metabolic process	19	47.5	0.0969572	5066, 3670, 1410, 6775, 100133941, 5176, 7298, 7153, 8829, 1500, 3486, 991, 3678, 10148, 1490, 26227, 64332, 7718, 57007	38	6201	16787	1.35357	0.725104
GOTERM_BP_ALL	GO:0048518~positive regulation of biological process	17	42.5	0.0921269	3670, 6775, 29124, 51203, 113130, 100133941, 5176, 7780, 7153, 7168, 8829, 3486, 991, 3678, 1490, 10148, 57007	38	5313	16787	1.41351	0.725356
GOTERM_BP_ALL	GO:2000146~negative regulation of cell motility	3	7.5	0.0917662	7168, 3486, 5176	38	231	16787	5.73718	0.726385
GOTERM_BP_ALL	GO:0044710~single-organism metabolic process	14	35	0.0917554	5066, 1410, 29968, 29124, 100133941, 7298, 84419, 79966, 8829, 3486, 1490, 26227, 5214, 57007	38	4075	16787	1.51771	0.728844
GOTERM_BP_ALL	GO:0009888~tissue development	8	20	0.0905667	3670, 7168, 8829, 3678, 100133941, 1490, 7298, 26227	38	1779	16787	1.98657	0.729058
GOTERM_BP_ALL	GO:0007346~regulation of mitotic cell cycle	4	10	0.091356	51203, 113130, 991, 7153	38	487	16787	3.62844	0.729742
GOTERM_CC_ALL	GO:0005615~extracellular space	8	20	0.0286217	5066, 8829, 5069, 3486, 5176, 1490, 10148, 114904	39	1451	18202	2.57322	0.817097
GOTERM_CC_ALL	GO:0009986~cell surface	6	15	0.0226469	5066, 1410, 8829, 3678, 100133941, 57007	39	784	18202	3.57182	0.832499
GOTERM_CC_ALL	GO:0005576~extracellular region	17	42.5	0.0173761	5066, 1410, 5069, 29968, 5176, 5673, 114904, 5671, 5669, 5676, 8829, 1500, 3486, 10148, 1490, 26227, 5214	39	4607	18202	1.72221	0.871378
GOTERM_CC_ALL	GO:0042995~cell projection	8	20	0.0957502	5066, 1410, 7168, 8829, 1500, 3678, 100133941, 5176	39	1902	18202	1.96306	0.882474
GOTERM_CC_ALL	GO:0043025~neuronal cell body	4	10	0.0757445	5066, 1410, 8829, 5176	39	474	18202	3.93855	0.900134
GOTERM_CC_ALL	GO:0005829~cytosol	12	30	0.0947073	1410, 7168, 8829, 29968, 1500, 113130, 991, 27147, 1490, 7298, 26227, 5214	39	3479	18202	1.60983	0.902532
GOTERM_CC_ALL	GO:0048471~perinuclear region of cytoplasm	5	12.5	0.0488826	5066, 991, 5176, 1490, 57007	39	665	18202	3.50916	0.904202
GOTERM_CC_ALL	GO:0000793~condensed chromosome	3	7.5	0.0710391	5066, 113130, 7153	39	210	18202	6.6674	0.914847
GOTERM_CC_ALL	GO:0036477~somatodendritic compartment	5	12.5	0.0612497	5066, 1410, 8829, 1500, 5176	39	717	18202	3.25466	0.914993
GOTERM_CC_ALL	GO:0044421~extracellular region part	13	32.5	0.091593	5066, 1410, 8829, 5069, 29968, 1500, 3486, 5176, 10148, 1490, 26227, 5214, 114904	39	3873	18202	1.56657	0.91772
GOTERM_CC_ALL	GO:0044463~cell projection part	7	17.5	0.0152586	1410, 7168, 8829, 1500, 3678, 100133941, 5176	39	982	18202	3.32691	0.972622
GOTERM_MF_ALL	GO:0005520~insulin-like growth factor binding	2	5	0.0567913	3486, 1490	35	28	16313	33.2918	0.932745
GOTERM_MF_ALL	GO:0015026~coreceptor activity	2	5	0.0763051	8829, 57007	35	38	16313	24.5308	0.935964
GOTERM_MF_ALL	GO:0003682~chromatin binding	4	10	0.0867009	5066, 3670, 113130, 7153	35	504	16313	3.69909	0.938658
GOTERM_MF_ALL	GO:0019901~protein kinase binding	4	10	0.097708	5066, 1500, 100133941, 7153	35	531	16313	3.511	0.942042
GOTERM_MF_ALL	GO:0050839~cell adhesion molecule binding	4	10	0.0703861	1500, 3678, 1490, 5214	35	461	16313	4.04413	0.944321
GOTERM_MF_ALL	GO:0008022~protein C-terminus binding	3	7.5	0.0555517	991, 1490, 7153	35	183	16313	7.64075	0.957843
GOTERM_MF_ALL	GO:0001968~fibronectin binding	2	5	0.0528408	3486, 1490	35	26	16313	35.8527	0.976703
GOTERM_MF_ALL	GO:0019838~growth factor binding	3	7.5	0.0290978	8829, 3486, 1490	35	128	16313	10.9239	0.983258
GOTERM_MF_ALL	GO:0044877~macromolecular complex binding	8	20	0.0159204	5066, 3670, 113130, 3678, 991, 1490, 7153, 5214	35	1298	16313	2.87264	0.988268
GOTERM_MF_ALL	GO:0005515~protein binding	25	62.5	0.0481524	5066, 1410, 29124, 51203, 113130, 7298, 114904, 7168, 121506, 1500, 3486, 3678, 6541, 3670, 23089, 5176, 100133941, 7780, 7153, 8829, 991, 10148, 1490, 5214, 57007	35	8988	16313	1.29641	0.989503
INTERPRO	IPR017891:Insulin-like growth factor binding protein, N-terminal, Cys-rich conserved site	2	5	0.0222592	3486, 1490	39	11	18593	86.6807	0.797751
INTERPRO	IPR000867:Insulin-like growth factor-binding protein, IGFBP	2	5	0.0401117	3486, 1490	39	20	18593	47.6744	0.855972
INTERPRO	IPR013106:Immunoglobulin V-set	4	10	0.0558356	5669, 5676, 5673, 5671	39	426	18593	4.47647	0.869926
INTERPRO	IPR003598:Immunoglobulin subtype 2	4	10	0.0144816	5669, 5676, 5673, 5671	39	251	18593	7.59751	0.873993
INTERPRO	IPR003599:Immunoglobulin subtype	4	10	0.0839349	5669, 5676, 5673, 5671	39	506	18593	3.76872	0.874419
INTERPRO	IPR013320:Concanavalin A-like lectin/glucanase, subgroup	3	7.5	0.081925	8829, 29124, 5069	39	233	18593	6.13833	0.911745
KEGG_PATHWAY	hsa05206:MicroRNAs in cancer	4	10	0.0412404	7168, 113130, 3678, 6541	20	285	6910	4.84912	0.518087
KEGG_PATHWAY	hsa01230:Biosynthesis of amino acids	3	7.5	0.0171988	29968, 26227, 5214	20	74	6910	14.0068	0.59429
KEGG_PATHWAY	hsa01200:Carbon metabolism	3	7.5	0.0378174	29968, 26227, 5214	20	113	6910	9.17257	0.632976
REACTOME_PATHWAY	R-HSA-977347:R-HSA-977347	2	5	0.00709697	29968, 26227	22	3	8857	268.394	0.304578
REACTOME_PATHWAY	R-HSA-381426:R-HSA-381426	2	5	0.0486818	5069, 3486	22	21	8857	38.342	0.719903
REACTOME_PATHWAY	R-HSA-445144:R-HSA-445144	2	5	0.0486818	8829, 3678	22	21	8857	38.342	0.719903
UCSC_TFBS	NCX	21	52.5	0.0252826	5066, 191585, 1410, 3670, 5069, 6775, 5176, 7780, 5673, 5671, 5669, 79966, 5676, 7168, 8829, 1500, 991, 3678, 10148, 1490, 64332	38	7663	20726	1.49469	0.988968
UCSC_TFBS	TST1	19	47.5	0.0793625	5066, 1410, 5069, 6775, 100133941, 27147, 5673, 5671, 79966, 5676, 7168, 8829, 1500, 3678, 1490, 64332, 5214, 57007, 55672	38	7479	20726	1.38561	0.99218
UCSC_TFBS	STAT1	18	45	0.0634178	5066, 6775, 5069, 5176, 7780, 27147, 84419, 7168, 8829, 1500, 991, 6541, 3678, 1490, 10148, 26227, 64332, 55672	38	6771	20726	1.44995	0.996866
UP_KEYWORDS	Secreted	12	30	0.000644008	5669, 5066, 5676, 8829, 5069, 3486, 5176, 5673, 1490, 10148, 114904, 5671	40	1918	20568	3.2171	0.0785579
UP_KEYWORDS	Signal	17	42.5	0.00233861	5066, 5069, 100133941, 5176, 5673, 114904, 5671, 5669, 5676, 121506, 8829, 3486, 3678, 10148, 1490, 26227, 5214	40	4148	20568	2.10738	0.0943635
UP_KEYWORDS	Glycoprotein	18	45	0.00228902	5066, 1410, 5069, 5176, 100133941, 5673, 114904, 5671, 5669, 5676, 8829, 3486, 6541, 3678, 10148, 1490, 5214, 57007	40	4557	20568	2.03107	0.135427
UP_KEYWORDS	Serine biosynthesis	2	5	0.00567794	29968, 26227	40	3	20568	342.8	0.165388
UP_KEYWORDS	Amino-acid biosynthesis	2	5	0.0481775	29968, 26227	40	26	20568	39.5538	0.648358
UP_KEYWORDS	Cell adhesion	4	10	0.061893	1500, 3678, 1490, 57007	40	479	20568	4.29395	0.686254
UP_KEYWORDS	Disulfide bond	12	30	0.0463484	5669, 5066, 5676, 8829, 29124, 5069, 3486, 3678, 5673, 1490, 5671, 57007	40	3394	20568	1.81803	0.700429
UP_KEYWORDS	Mitosis	3	7.5	0.0858223	51203, 113130, 991	40	258	20568	5.97907	0.718098
UP_KEYWORDS	Immunoglobulin domain	4	10	0.0779218	5669, 5676, 5673, 5671	40	528	20568	3.89545	0.72414
UP_SEQ_FEATURE	signal peptide	15	37.5	0.00295395	5066, 5069, 100133941, 5176, 5673, 114904, 5671, 5669, 5676, 121506, 8829, 3486, 3678, 1490, 10148	40	3346	20063	2.24854	0.256088
UP_SEQ_FEATURE	glycosylation site:N-linked (GlcNAc...)	16	40	0.00999582	5066, 5069, 100133941, 5176, 5673, 114904, 5671, 5669, 5676, 8829, 3486, 6541, 3678, 1490, 10148, 57007	40	4234	20063	1.89542	0.284569
UP_SEQ_FEATURE	domain:Ig-like C2-type 2	4	10	0.00713586	5669, 5676, 5673, 5671	40	203	20063	9.88325	0.300977
UP_SEQ_FEATURE	short sequence motif:Cell attachment site	3	7.5	0.0135215	5676, 5673, 5671	40	91	20063	16.5354	0.322241
UP_SEQ_FEATURE	short sequence motif:KEN box	2	5	0.00968263	51203, 113130	40	5	20063	200.63	0.322396
UP_SEQ_FEATURE	domain:Ig-like V-type	4	10	0.00200408	5669, 5676, 5673, 5671	40	129	20063	15.5527	0.330496
UP_SEQ_FEATURE	domain:Ig-like C2-type 1	4	10	0.00703978	5669, 5676, 5673, 5671	40	202	20063	9.93218	0.375609
UP_SEQ_FEATURE	domain:Ig-like C2-type 3	3	7.5	0.0256589	5669, 5676, 5671	40	128	20063	11.7557	0.477873
UP_SEQ_FEATURE	domain:IGFBP N-terminal	2	5	0.0381856	3486, 1490	40	20	20063	50.1575	0.579031
UP_SEQ_FEATURE	disulfide bond	11	27.5	0.0482114	5669, 5066, 5676, 8829, 5069, 3486, 3678, 5673, 1490, 5671, 57007	40	2917	20063	1.89144	0.627771
UP_TISSUE	Placenta	18	45	0.000327025	191585, 29124, 5069, 29968, 51203, 7298, 5673, 114904, 5671, 5669, 5676, 7168, 1500, 3678, 6541, 1490, 64332, 5214	40	3558	18912	2.39191	0.0216759
UP_TISSUE	Liver	12	30	0.00420433	5669, 191585, 5676, 7168, 8829, 51203, 3486, 3678, 991, 5176, 27147, 1490	40	2222	18912	2.55338	0.131634
UP_TISSUE	Pancreatic islet	2	5	0.0424463	3670, 5214	40	21	18912	45.0286	0.620414

## Sheet: C5
Category	Term	Count	%	P Value	Genes	List Total	Pop Hits	Pop Total	Fold Enrichment	pFDR value
CHROMOSOME	19	7	22.5806	0.00769673	3972, 114335, 93659, 94027, 1082, 53827, 3904	31	2045	34285	3.78571	0.0955648
CHROMOSOME	16	5	16.129	0.0278842	4495, 4496, 4493, 4494, 4501	31	1333	34285	4.14842	0.115337
CHROMOSOME	17	6	19.3548	0.0188448	2688, 1442, 2689, 1444, 1443, 9120	31	1799	34285	3.68861	0.11632
GOTERM_BP_ALL	GO:0071276~cellular response to cadmium ion	5	16.129	5.78022e-09	4495, 4496, 4493, 4494, 4501	25	16	16787	209.838	6.09233e-06
GOTERM_BP_ALL	GO:0071294~cellular response to zinc ion	5	16.129	1.22748e-08	4495, 4496, 4493, 4494, 4501	25	19	16787	176.705	6.46879e-06
GOTERM_BP_ALL	GO:0046686~response to cadmium ion	5	16.129	5.49969e-07	4495, 4496, 4493, 4494, 4501	25	47	16787	71.434	0.000193204
GOTERM_BP_ALL	GO:0010043~response to zinc ion	5	16.129	1.48503e-06	4495, 4496, 4493, 4494, 4501	25	60	16787	55.9567	0.00039123
GOTERM_BP_ALL	GO:0045926~negative regulation of growth	6	19.3548	2.2394e-05	4495, 4496, 4493, 4494, 4501, 6422	25	247	16787	16.3113	0.00470958
GOTERM_BP_ALL	GO:0071248~cellular response to metal ion	5	16.129	4.9607e-05	4495, 4496, 4493, 4494, 4501	25	145	16787	23.1545	0.00867666
GOTERM_BP_ALL	GO:1990267~response to transition metal nanoparticle	5	16.129	7.45679e-05	4495, 4496, 4493, 4494, 4501	25	161	16787	20.8534	0.0111654
GOTERM_BP_ALL	GO:0071241~cellular response to inorganic substance	5	16.129	8.79561e-05	4495, 4496, 4493, 4494, 4501	25	168	16787	19.9845	0.0115218
GOTERM_BP_ALL	GO:0060397~JAK-STAT cascade involved in growth hormone signaling pathway	3	9.67742	0.000203364	2688, 1442, 2689	25	15	16787	134.296	0.0235372
GOTERM_BP_ALL	GO:0040008~regulation of growth	7	22.5806	0.000269179	4495, 4496, 2688, 4493, 4494, 4501, 6422	25	662	16787	7.10024	0.0254658
GOTERM_BP_ALL	GO:0040007~growth	8	25.8065	0.000263707	4495, 4496, 2688, 4493, 4494, 10761, 4501, 6422	25	947	16787	5.67248	0.0274155
GOTERM_BP_ALL	GO:0060396~growth hormone receptor signaling pathway	3	9.67742	0.000444675	2688, 1442, 2689	25	22	16787	91.5655	0.0383127
GOTERM_BP_ALL	GO:0071378~cellular response to growth hormone stimulus	3	9.67742	0.0004866	2688, 1442, 2689	25	23	16787	87.5843	0.0386931
GOTERM_BP_ALL	GO:0060416~response to growth hormone	3	9.67742	0.00119802	2688, 1442, 2689	25	36	16787	55.9567	0.0862955
GOTERM_BP_ALL	GO:0010038~response to metal ion	5	16.129	0.00155762	4495, 4496, 4493, 4494, 4501	25	359	16787	9.35209	0.103748
GOTERM_BP_ALL	GO:0032870~cellular response to hormone stimulus	6	19.3548	0.00189525	3972, 114335, 2688, 1442, 2689, 6422	25	644	16787	6.25602	0.117475
GOTERM_BP_ALL	GO:0070887~cellular response to chemical stimulus	11	35.4839	0.00254164	3972, 114335, 4495, 4496, 2688, 4493, 1442, 2689, 4494, 4501, 6422	25	2702	16787	2.73363	0.145964
GOTERM_BP_ALL	GO:0010035~response to inorganic substance	5	16.129	0.00648537	4495, 4496, 4493, 4494, 4501	25	534	16787	6.28727	0.316816
GOTERM_BP_ALL	GO:0009725~response to hormone	6	19.3548	0.00861649	3972, 114335, 2688, 1442, 2689, 6422	25	918	16787	4.38876	0.381253
GOTERM_BP_ALL	GO:0015711~organic anion transport	4	12.9032	0.0116851	6578, 885, 55867, 9120	25	335	16787	8.01767	0.461749
GOTERM_BP_ALL	GO:0042221~response to chemical	12	38.7097	0.0225556	3972, 114335, 4495, 4496, 2688, 4493, 1442, 2689, 4494, 885, 4501, 6422	25	4231	16787	1.90446	0.681789
GOTERM_BP_ALL	GO:0071495~cellular response to endogenous stimulus	6	19.3548	0.0267751	3972, 114335, 2688, 1442, 2689, 6422	25	1220	16787	3.30236	0.696357
GOTERM_BP_ALL	GO:0007259~JAK-STAT cascade	3	9.67742	0.0253897	2688, 1442, 2689	25	174	16787	11.5772	0.708322
GOTERM_BP_ALL	GO:0006820~anion transport	4	12.9032	0.0290003	6578, 885, 55867, 9120	25	473	16787	5.67848	0.710827
GOTERM_BP_ALL	GO:0097696~STAT cascade	3	9.67742	0.0267584	2688, 1442, 2689	25	179	16787	11.2539	0.711464
GOTERM_BP_ALL	GO:0071417~cellular response to organonitrogen compound	4	12.9032	0.0344455	2688, 1442, 2689, 6422	25	506	16787	5.30814	0.720285
GOTERM_BP_ALL	GO:0043252~sodium-independent organic anion transport	2	6.45161	0.0323915	6578, 55867	25	23	16787	58.3896	0.72346
GOTERM_BP_ALL	GO:0051716~cellular response to stimulus	16	51.6129	0.0338808	4495, 4496, 4493, 1442, 4494, 3814, 8038, 6422, 3972, 4072, 114335, 7980, 2688, 2689, 885, 4501	25	7037	16787	1.52674	0.726779
GOTERM_BP_ALL	GO:0071310~cellular response to organic substance	8	25.8065	0.032204	3972, 114335, 4495, 2688, 1442, 2689, 4501, 6422	25	2231	16787	2.40782	0.734724
GOTERM_BP_ALL	GO:0009755~hormone-mediated signaling pathway	3	9.67742	0.0397034	3972, 114335, 6422	25	222	16787	9.07405	0.736684
GOTERM_BP_ALL	GO:0030728~ovulation	2	6.45161	0.0379212	3972, 114335	25	27	16787	49.7393	0.742881
GOTERM_BP_ALL	GO:0050730~regulation of peptidyl-tyrosine phosphorylation	3	9.67742	0.0393796	2688, 885, 6422	25	221	16787	9.11511	0.74487
GOTERM_BP_ALL	GO:0046688~response to copper ion	2	6.45161	0.0461589	4495, 4501	25	33	16787	40.6958	0.778957
GOTERM_BP_ALL	GO:1901699~cellular response to nitrogen compound	4	12.9032	0.0490908	2688, 1442, 2689, 6422	25	583	16787	4.60707	0.789956
GOTERM_BP_ALL	GO:0046942~carboxylic acid transport	3	9.67742	0.0597674	6578, 885, 9120	25	279	16787	7.22022	0.843685
GOTERM_BP_ALL	GO:0071375~cellular response to peptide hormone stimulus	3	9.67742	0.0730925	2688, 1442, 2689	25	313	16787	6.43591	0.891632
GOTERM_BP_ALL	GO:0009719~response to endogenous stimulus	6	19.3548	0.0769941	3972, 114335, 2688, 1442, 2689, 6422	25	1631	16787	2.47019	0.897954
GOTERM_BP_ALL	GO:0018212~peptidyl-tyrosine modification	3	9.67742	0.0916183	2688, 885, 6422	25	357	16787	5.64269	0.899922
GOTERM_BP_ALL	GO:0006508~proteolysis	6	19.3548	0.0844685	3972, 7980, 11098, 885, 8038, 6422	25	1676	16787	2.40387	0.902256
GOTERM_BP_ALL	GO:0050896~response to stimulus	17	54.8387	0.0828668	4495, 4496, 4493, 1442, 4494, 3814, 3904, 8038, 6422, 3972, 4072, 114335, 7980, 2688, 2689, 885, 4501	25	8477	16787	1.3466	0.903459
GOTERM_BP_ALL	GO:0022610~biological adhesion	6	19.3548	0.0912622	4072, 51148, 90952, 53827, 8038, 6422	25	1715	16787	2.3492	0.904223
GOTERM_BP_ALL	GO:0018108~peptidyl-tyrosine phosphorylation	3	9.67742	0.0907477	2688, 885, 6422	25	355	16787	5.67448	0.90813
GOTERM_BP_ALL	GO:1901653~cellular response to peptide	3	9.67742	0.0826086	2688, 1442, 2689	25	336	16787	5.99536	0.908508
GOTERM_BP_ALL	GO:0007155~cell adhesion	6	19.3548	0.090198	4072, 51148, 90952, 53827, 8038, 6422	25	1709	16787	2.35745	0.911969
GOTERM_CC_ALL	GO:0005576~extracellular region	22	70.9677	3.43992e-07	1442, 1444, 1443, 93659, 3814, 94027, 1082, 3904, 55867, 8038, 6422, 3972, 4072, 114335, 7980, 2688, 2689, 10761, 11098, 885, 83543, 90952	31	4607	18202	2.8039	3.47426e-05
GOTERM_CC_ALL	GO:0048471~perinuclear region of cytoplasm	5	16.129	0.0227635	4495, 4496, 4493, 4494, 4501	31	665	18202	4.41475	0.687403
GOTERM_CC_ALL	GO:0044421~extracellular region part	12	38.7097	0.0388453	3972, 4072, 114335, 7980, 2688, 3814, 11098, 885, 90952, 83543, 55867, 6422	31	3873	18202	1.81924	0.736544
GOTERM_CC_ALL	GO:0016324~apical plasma membrane	3	9.67742	0.0885997	4072, 3814, 55867	31	303	18202	5.81348	0.846494
GOTERM_CC_ALL	GO:0005615~extracellular space	6	19.3548	0.0861685	3972, 114335, 2688, 3814, 885, 6422	31	1451	18202	2.42796	0.897229
GOTERM_MF_ALL	GO:0005179~hormone activity	8	25.8065	3.96591e-10	3972, 114335, 2688, 2689, 1444, 885, 94027, 1082	26	119	16313	42.1797	3.84693e-08
GOTERM_MF_ALL	GO:0005102~receptor binding	10	32.2581	0.00019944	3972, 114335, 2688, 2689, 1444, 3814, 885, 94027, 1082, 6422	26	1464	16313	4.28568	0.00962715
GOTERM_MF_ALL	GO:0008514~organic anion transmembrane transporter activity	3	9.67742	0.00727852	6578, 55867, 9120	26	84	16313	22.408	0.210377
GOTERM_MF_ALL	GO:0008270~zinc ion binding	6	19.3548	0.0322762	4495, 4496, 4493, 4494, 4501, 8038	26	1193	16313	3.15552	0.470852
GOTERM_MF_ALL	GO:0008509~anion transmembrane transporter activity	3	9.67742	0.0386649	6578, 55867, 9120	26	204	16313	9.22681	0.471381
GOTERM_MF_ALL	GO:0008028~monocarboxylic acid transmembrane transporter activity	2	6.45161	0.0523172	6578, 9120	26	35	16313	35.8527	0.478759
GOTERM_MF_ALL	GO:0015291~secondary active transmembrane transporter activity	3	9.67742	0.0495121	6578, 55867, 9120	26	234	16313	8.04389	0.505231
GOTERM_MF_ALL	GO:0046914~transition metal ion binding	6	19.3548	0.0652435	4495, 4496, 4493, 4494, 4501, 8038	26	1448	16313	2.59982	0.516724
GOTERM_MF_ALL	GO:0015347~sodium-independent organic anion transmembrane transporter activity	2	6.45161	0.0317136	6578, 55867	26	21	16313	59.7546	0.542288
GOTERM_MF_ALL	GO:0043169~cation binding	11	35.4839	0.0885443	4495, 4496, 2688, 4493, 1442, 4494, 1444, 1443, 83543, 4501, 8038	26	4236	16313	1.62929	0.55849
GOTERM_MF_ALL	GO:0046872~metal ion binding	11	35.4839	0.0827619	4495, 4496, 2688, 4493, 1442, 4494, 1444, 1443, 83543, 4501, 8038	26	4186	16313	1.64875	0.56741
INTERPRO	IPR018116:Somatotropin hormone, conserved site	5	16.129	7.14153e-11	2688, 1442, 2689, 1444, 1443	30	6	18593	516.472	3.49935e-09
INTERPRO	IPR001400:Somatotropin hormone	5	16.129	7.14153e-11	2688, 1442, 2689, 1444, 1443	30	6	18593	516.472	3.49935e-09
INTERPRO	IPR018245:Gonadotropin, beta subunit, conserved site	5	16.129	5.97955e-10	3972, 114335, 93659, 94027, 1082	30	9	18593	344.315	1.46499e-08
INTERPRO	IPR001545:Gonadotropin, beta subunit	5	16.129	9.95519e-10	3972, 114335, 93659, 94027, 1082	30	10	18593	309.883	1.62601e-08
INTERPRO	IPR018064:Metallothionein, vertebrate, metal binding site	5	16.129	1.5627e-09	4495, 4496, 4493, 4494, 4501	30	11	18593	281.712	1.91431e-08
INTERPRO	IPR017854:Metallothionein domain	5	16.129	4.72492e-09	4495, 4496, 4493, 4494, 4501	30	14	18593	221.345	4.63042e-08
INTERPRO	IPR000006:Metallothionein, vertebrate	5	16.129	4.72492e-09	4495, 4496, 4493, 4494, 4501	30	14	18593	221.345	4.63042e-08
INTERPRO	IPR023587:Metallothionein domain, vertebrate	5	16.129	4.72492e-09	4495, 4496, 4493, 4494, 4501	30	14	18593	221.345	4.63042e-08
INTERPRO	IPR003019:Metallothionein superfamily, eukaryotic	5	16.129	4.72492e-09	4495, 4496, 4493, 4494, 4501	30	14	18593	221.345	4.63042e-08
INTERPRO	IPR006208:Cystine knot	5	16.129	8.57229e-09	3972, 114335, 93659, 94027, 1082	30	16	18593	193.677	7.0007e-08
INTERPRO	IPR012351:Four-helical cytokine, core	5	16.129	1.13352e-06	2688, 1442, 2689, 1444, 1443	30	51	18593	60.7614	7.93461e-06
INTERPRO	IPR009079:Four-helical cytokine-like, core	5	16.129	1.42985e-06	2688, 1442, 2689, 1444, 1443	30	54	18593	57.3858	8.75783e-06
INTERPRO	IPR020846:Major facilitator superfamily domain	3	9.67742	0.019744	6578, 55867, 9120	30	139	18593	13.3763	0.102884
KEGG_PATHWAY	hsa04978:Mineral absorption	5	16.129	5.48336e-07	4495, 4496, 4493, 4494, 4501	12	46	6910	62.5906	5.48335e-06
KEGG_PATHWAY	hsa04080:Neuroactive ligand-receptor interaction	5	16.129	0.000667009	3972, 2688, 1442, 2689, 1443	12	277	6910	10.3941	0.0033306
KEGG_PATHWAY	hsa04630:Jak-STAT signaling pathway	4	12.9032	0.00131976	2688, 1442, 2689, 1443	12	145	6910	15.8851	0.00439243
KEGG_PATHWAY	hsa04151:PI3K-Akt signaling pathway	4	12.9032	0.015087	2688, 1442, 2689, 1443	12	345	6910	6.67633	0.0372917
REACTOME_PATHWAY	R-HSA-5661231:R-HSA-5661231	5	16.129	2.32619e-09	4495, 4496, 4493, 4494, 4501	17	11	8857	236.818	4.41976e-08
REACTOME_PATHWAY	R-HSA-1170546:R-HSA-1170546	3	9.67742	0.000316901	2688, 1442, 2689	17	15	8857	104.2	0.00300651
REACTOME_PATHWAY	R-HSA-982772:R-HSA-982772	3	9.67742	0.000825135	2688, 1442, 2689	17	24	8857	65.125	0.00521437
UCSC_TFBS	TATA	21	67.7419	0.00900883	4495, 4496, 4493, 1442, 4494, 1444, 93659, 1443, 94027, 1082, 8038, 3972, 114335, 2688, 2689, 10761, 11098, 885, 83543, 90952, 4501	30	9417	20726	1.54064	0.796632
UCSC_TFBS	NGFIC	13	41.9355	0.0325081	3972, 114335, 2688, 1442, 2689, 1444, 1443, 93659, 885, 94027, 1082, 90952, 9120	30	5054	20726	1.77706	0.856128
UCSC_TFBS	HEN1	21	67.7419	0.0240108	4495, 6578, 4496, 4493, 1442, 4494, 1444, 93659, 1443, 94027, 1082, 8038, 6422, 3972, 2688, 51148, 2689, 10761, 83543, 4501, 9120	30	10160	20726	1.42797	0.882196
UCSC_TFBS	ARNT	17	54.8387	0.0656439	1442, 1444, 93659, 1443, 1082, 8038, 6422, 3972, 4072, 2688, 51148, 2689, 10761, 11098, 83543, 53827, 9120	30	8218	20726	1.42915	0.949587
UP_KEYWORDS	Hormone	11	35.4839	7.50057e-17	3972, 114335, 2688, 1442, 2689, 1444, 93659, 1443, 885, 94027, 1082	31	95	20568	76.8244	6.66134e-15
UP_KEYWORDS	Secreted	18	58.0645	1.04516e-10	1442, 1444, 93659, 1443, 3814, 94027, 1082, 3904, 8038, 6422, 3972, 114335, 7980, 2688, 2689, 10761, 11098, 885	31	1918	20568	6.22665	3.13549e-09
UP_KEYWORDS	Cadmium	5	16.129	4.60864e-10	4495, 4496, 4493, 4494, 4501	31	9	20568	368.602	9.21728e-09
UP_KEYWORDS	Metal-thiolate cluster	5	16.129	3.64283e-09	4495, 4496, 4493, 4494, 4501	31	14	20568	236.959	5.46424e-08
UP_KEYWORDS	Signal	22	70.9677	5.07345e-09	1442, 1444, 93659, 1443, 3814, 94027, 1082, 3904, 8038, 6422, 3972, 4072, 114335, 7980, 2688, 51148, 2689, 10761, 11098, 885, 90952, 53827	31	4148	20568	3.51896	6.08814e-08
UP_KEYWORDS	Disulfide bond	18	58.0645	6.50015e-07	6578, 1442, 1444, 93659, 1443, 94027, 1082, 3904, 8038, 6422, 3972, 4072, 114335, 7980, 2688, 2689, 11098, 90952	31	3394	20568	3.51877	6.50013e-06
UP_KEYWORDS	Copper	5	16.129	2.33995e-06	4495, 4496, 4493, 4494, 4501	31	65	20568	51.0372	2.00565e-05
UP_KEYWORDS	Glycoprotein	16	51.6129	0.000734575	6578, 93659, 94027, 1082, 55867, 8038, 6422, 3972, 4072, 114335, 7980, 51148, 2689, 11098, 90952, 53827	31	4557	20568	2.32955	0.00549617
UP_KEYWORDS	Pharmaceutical	3	9.67742	0.00213435	2688, 93659, 1082	31	47	20568	42.35	0.0141432
UP_KEYWORDS	Zinc	10	32.2581	0.00499613	4495, 4496, 2688, 4493, 1442, 4494, 1444, 1443, 4501, 8038	31	2351	20568	2.82213	0.0296049
UP_KEYWORDS	Metal-binding	11	35.4839	0.0287891	4495, 4496, 2688, 4493, 1442, 4494, 1444, 1443, 83543, 4501, 8038	31	3637	20568	2.00669	0.14729
UP_KEYWORDS	Hypogonadotropic hypogonadism	2	6.45161	0.0386678	3972, 3814	31	27	20568	49.147	0.178954
UP_KEYWORDS	Amidation	2	6.45161	0.0636391	3814, 885	31	45	20568	29.4882	0.261756
UP_KEYWORDS	Cleavage on pair of basic residues	3	9.67742	0.0689714	3814, 885, 8038	31	296	20568	6.7245	0.263819
UP_SEQ_FEATURE	signal peptide	22	70.9677	1.33261e-10	1442, 1444, 93659, 1443, 3814, 94027, 1082, 3904, 8038, 6422, 3972, 4072, 114335, 7980, 2688, 51148, 2689, 10761, 11098, 885, 90952, 53827	31	3346	20063	4.25531	1.11939e-08
UP_SEQ_FEATURE	metal ion-binding site:Divalent metal cation; cluster B	5	16.129	4.02268e-09	4495, 4496, 4493, 4494, 4501	31	14	20063	231.141	1.12635e-07
UP_SEQ_FEATURE	metal ion-binding site:Divalent metal cation; cluster A	5	16.129	4.02268e-09	4495, 4496, 4493, 4494, 4501	31	14	20063	231.141	1.12635e-07
UP_SEQ_FEATURE	region of interest:Alpha	5	16.129	2.87633e-09	4495, 4496, 4493, 4494, 4501	31	13	20063	248.921	1.20806e-07
UP_SEQ_FEATURE	region of interest:Beta	5	16.129	2.87633e-09	4495, 4496, 4493, 4494, 4501	31	13	20063	248.921	1.20806e-07
UP_SEQ_FEATURE	disulfide bond	17	54.8387	7.26322e-07	1442, 1444, 93659, 1443, 94027, 1082, 3904, 8038, 6422, 3972, 4072, 114335, 7980, 2688, 2689, 11098, 90952	31	2917	20063	3.77178	1.52526e-05
UP_SEQ_FEATURE	chain:Choriogonadotropin subunit beta	3	9.67742	1.29447e-05	93659, 94027, 1082	31	4	20063	485.395	0.000217449
UP_SEQ_FEATURE	glycosylation site:N-linked (GlcNAc...)	15	48.3871	0.00155464	6578, 93659, 1082, 94027, 55867, 8038, 6422, 3972, 4072, 114335, 7980, 51148, 2689, 11098, 90952	31	4234	20063	2.29284	0.0215464
UP_SEQ_FEATURE	chain:Chorionic somatomammotropin hormone	2	6.45161	0.00298842	1442, 1443	31	2	20063	647.194	0.0352774
UP_SEQ_FEATURE	glycosylation site:O-linked (GalNAc...)	3	9.67742	0.00921508	93659, 94027, 1082	31	97	20063	20.0163	0.0926317
UP_TISSUE	Placenta	15	48.3871	6.63109e-05	1442, 1444, 93659, 1443, 3814, 94027, 1082, 55867, 8038, 7980, 2689, 10761, 83543, 90952, 4501	27	3558	18912	2.95297	0.00238442
UP_TISSUE	Liver	7	22.5806	0.0765184	4495, 4496, 4493, 4494, 90952, 4501, 55867	27	2222	18912	2.20662	0.761379
