# Supplementary material for: Placenta-Specific Genes, Their Regulation During Villous Trophoblast Differentiation and Dysregulation in Preterm Preeclampsia
Source: Int J Mol Sci. 2020 Jan 17;21(2):628. doi: 10.3390/ijms21020628 (PMC7013556; doi:10.3390/ijms21020628)
Supplement: Supplementary file 1 [file ijms-21-00628-s001.zip › TableS8_Regulators_of_high_expression_change_gene_clusters.xlsx]

## Sheet: Genes in the clusters
Entrez	Symbol	Order	Cluster
6278	S100A7	1	C1
6648	SOD2	2	C1
6706	SPRR2G	3	C1
6280	S100A9	4	C1
7133	TNFRSF1B	5	C1
55711	FAR2	6	C1
11098	PRSS23	7	C5
4072	EPCAM	8	C5
6422	SFRP1	9	C5
6578	SLCO2A1	10	C5
55867	SLC22A11	11	C5
3904	LAIR2	12	C5
53827	FXYD5	13	C5
83543	AIF1L	14	C5
9120	SLC16A6	15	C5
10761	PLAC1	16	C5
51148	CERCAM	17	C5
1443	CSH2	18	C5
1444	CSHL1	19	C5
7980	TFPI2	20	C5
3814	KISS1	21	C5
2688	GH1	22	C5
1442	CSH1	23	C5
885	CCK	24	C5
2689	GH2	25	C5
4501	MT1X	26	C5
4493	MT1E	27	C5
94027	CGB7	28	C5
4496	MT1H	29	C5
4495	MT1G	30	C5
8038	ADAM12	31	C5
90952	ESAM	32	C5
1082	CGB3	33	C5
3972	LHB	34	C5
4494	MT1F	35	C5
93659	CGB5	36	C5
114335	CGB1	37	C5
1890	TYMP	38	C3
152007	GLIPR2	39	C3
5055	SERPINB2	40	C3
3875	KRT18	41	C3
1312	COMT	42	C3
3872	KRT17	43	C3
3856	KRT8	44	C3
595	CCND1	45	C3
64174	DPEP2	46	C3
1583	CYP11A1	47	C3
1392	CRH	48	C3
84525	HOPX	49	C3
26471	NUPR1	50	C3
3693	ITGB5	51	C3
9623	TCL1B	52	C3
54097	FAM3B	53	C3
2745	GLRX	54	C3
23705	CADM1	55	C3
25805	BAMBI	56	C3
3309	HSPA5	57	C3
10455	ECI2	58	C3
2202	EFEMP1	59	C3
4041	LRP5	60	C3
83700	JAM3	61	C3
7296	TXNRD1	62	C3
140809	SRXN1	63	C3
3945	LDHB	64	C3
3775	KCNK1	65	C3
64284	RAB17	66	C3
9066	SYT7	67	C3
4061	LY6E	68	C3
946	SIGLEC6	69	C3
894	CCND2	70	C3
91404	SESTD1	71	C3
2634	GBP2	72	C3
10217	CTDSPL	73	C3
8942	KYNU	74	C3
26999	CYFIP2	75	C3
11067	C10orf10	76	C3
7001	PRDX2	77	C3
51088	KLHL5	78	C2
9232	PTTG1	79	C2
11065	UBE2C	80	C2
27296	TP53TG5	81	C2
9123	SLC16A3	82	C2
7077	TIMP2	83	C2
26255	PTTG3P	84	C2
9314	KLF4	85	C2
2028	ENPEP	86	C2
2153	F5	87	C2
23171	GPD1L	88	C2
2354	FOSB	89	C2
203100	HTRA4	90	C2
10365	KLF2	91	C2
405754	ERVFRD-1	92	C2
5672	PSG4	93	C2
5670	PSG2	94	C2
5678	PSG9	95	C2
5997	RGS2	96	C2
1075	CTSC	97	C2
79971	WLS	98	C2
5675	PSG6	99	C2
3576	CXCL8	100	C2
6382	SDC1	101	C2
2353	FOS	102	C2
3283	HSD3B1	103	C2
57018	CCNL1	104	C2
1436	CSF1R	105	C2
8535	CBX4	106	C2
114789	SLC25A25	107	C2
26266	SLC13A4	108	C2
1958	EGR1	109	C2
51655	RASD1	110	C2
3398	ID2	111	C2
1164	CKS2	112	C2
25976	TIPARP	113	C2
81035	COLEC12	114	C2
57761	TRIB3	115	C2
440	ASNS	116	C2
7538	ZFP36	117	C2
3552	IL1A	118	C2
3014	H2AFX	119	C2
1588	CYP19A1	120	C2
2018	EMX2	121	C2
5768	QSOX1	122	C2
896	CCND3	123	C2
54626	HES2	124	C2
5228	PGF	125	C2
7035	TFPI	126	C2
56891	LGALS14	127	C2
4907	NT5E	128	C2
3725	JUN	129	C2
2296	FOXC1	130	C2
63917	GALNT11	131	C2
501	ALDH7A1	132	C2
3433	IFIT2	133	C2
8870	IER3	134	C2
9750	FAM65B	135	C2
6772	STAT1	136	C2
84206	MEX3B	137	C2
10140	TOB1	138	C2
54677	CROT	139	C2
26047	CNTNAP2	140	C2
11001	SLC27A2	141	C2
80896	NPL	142	C2
9543	IGDCC3	143	C2
4860	PNP	144	C2
8459	TPST2	145	C2
5521	PPP2R2B	146	C2
84129	ACAD11	147	C2
51477	ISYNA1	148	C2
4036	LRP2	149	C2
80144	FRAS1	150	C2
7378	UPP1	151	C2
4082	MARCKS	152	C2
94240	EPSTI1	153	C2
3927	LASP1	154	C2
976	ADGRE5	155	C2
4354	MPP1	156	C2
3280	HES1	157	C2
7371	UCK2	158	C2
83879	CDCA7	159	C2
84532	ACSS1	160	C2
6876	TAGLN	161	C2
3556	IL1RAP	162	C2
1474	CST6	163	C2
9315	NREP	164	C2
7298	TYMS	165	C4
100133941	CD24	166	C4
7153	TOP2A	167	C4
51203	NUSAP1	168	C4
113130	CDCA5	169	C4
1410	CRYAB	170	C4
991	CDC20	171	C4
7780	SLC30A2	172	C4
191585	PLAC4	173	C4
29124	LGALS13	174	C4
1490	CTGF	175	C4
1500	CTNND1	176	C4
84419	C15orf48	177	C4
55672	NBPF1	178	C4
5669	PSG1	179	C4
5676	PSG7	180	C4
8829	NRP1	181	C4
27147	DENND2A	182	C4
5069	PAPPA	183	C4
5673	PSG5	184	C4
5671	PSG3	185	C4
64332	NFKBIZ	186	C4
26227	PHGDH	187	C4
5176	SERPINF1	188	C4
29968	PSAT1	189	C4
3670	ISL1	190	C4
7718	ZNF165	191	C4
121506	ERP27	192	C4
5066	PAM	193	C4
5214	PFKP	194	C4
10148	EBI3	195	C4
23089	PEG10	196	C4
3678	ITGA5	197	C4
7168	TPM1	198	C4
79966	SCD5	199	C4
6541	SLC7A1	200	C4
57007	ACKR3	201	C4
6775	STAT4	202	C4
3486	IGFBP3	203	C4
114904	C1QTNF6	204	C4

## Sheet: Cluster 1 regulators
Name	Number of neighbors	Overlap	Percent Overlap	Overlapping Entities	P value	Jaccard similarity
neutrophil	303	4	66.6667	S100A7;S100A9;TNFRSF1B;SOD2	1.56726e-08	0.0130719
IL17A	549	4	66.6667	S100A7;S100A9;TNFRSF1B;SOD2	1.68157e-07	0.00724638
ultraviolet-B	577	4	66.6667	S100A7;S100A9;TNFRSF1B;SOD2	2.05039e-07	0.00689655
IL1A	606	4	66.6667	SPRR2G;S100A7;S100A9;SOD2	2.49295e-07	0.00656814
psoriasis	693	4	66.6667	S100A7;S100A9;TNFRSF1B;SOD2	4.2539e-07	0.00574713
JUN	873	4	66.6667	S100A9;S100A7;TNFRSF1B;SOD2	1.06607e-06	0.00456621
STAT3	1021	4	66.6667	S100A7;S100A9;TNFRSF1B;SOD2	1.98616e-06	0.00390625
IL1 family	1125	4	66.6667	S100A7;S100A9;TNFRSF1B;SOD2	2.91888e-06	0.0035461
IL4	1132	4	66.6667	S100A7;S100A9;TNFRSF1B;SOD2	2.9916e-06	0.00352423
Alzheimer's disease	1348	4	66.6667	S100A7;S100A9;TNFRSF1B;SOD2	5.97754e-06	0.00296077
carcinoma	1466	4	66.6667	S100A9;S100A7;TNFRSF1B;SOD2	8.33248e-06	0.00272294
IL6	1499	4	66.6667	S100A9;S100A7;TNFRSF1B;SOD2	9.09948e-06	0.00266312
IL1B	1843	4	66.6667	S100A9;S100A7;TNFRSF1B;SOD2	2.05781e-05	0.00216685
IFNG	1924	4	66.6667	S100A7;S100A9;TNFRSF1B;SOD2	2.43812e-05	0.00207577
inflammation	2117	4	66.6667	S100A9;S100A7;TNFRSF1B;SOD2	3.55268e-05	0.00188679
estrogen	2132	4	66.6667	S100A7;S100A9;TNFRSF1B;SOD2	3.65277e-05	0.00187354
cytokine	2228	4	66.6667	S100A7;S100A9;TNFRSF1B;SOD2	4.34365e-05	0.00179292
hypoxia	2339	4	66.6667	S100A9;S100A7;TNFRSF1B;SOD2	5.25812e-05	0.00170794
retinoic acid	2385	4	66.6667	S100A7;S100A9;TNFRSF1B;SOD2	5.67606e-05	0.00167504
TNF	3098	4	66.6667	S100A7;S100A9;TNFRSF1B;SOD2	0.000158047	0.00128991
breast cancer	3212	4	66.6667	S100A9;S100A7;TNFRSF1B;SOD2	0.000181974	0.00124417
LPS	3225	4	66.6667	S100A9;S100A7;TNFRSF1B;SOD2	0.000184862	0.00123916
cancer	4757	4	66.6667	S100A9;S100A7;TNFRSF1B;SOD2	0.000833435	0.000840336
neoplasm	5574	4	66.6667	S100A9;S100A7;TNFRSF1B;SOD2	0.00152996	0.000717231
IL19	79	3	50	S100A7;S100A9;SOD2	6.56876e-08	0.0361446
mycosis fungoides	84	3	50	S100A7;TNFRSF1B;SOD2	7.89507e-08	0.0340909
IL17RA	88	3	50	S100A9;S100A7;TNFRSF1B	9.07607e-08	0.0326087
Escherichia coli infection	93	3	50	S100A9;S100A7;TNFRSF1B	1.07106e-07	0.0309278
psoriatic arthritis	141	3	50	S100A9;TNFRSF1B;SOD2	3.72533e-07	0.0206897
TLR5	155	3	50	S100A7;S100A9;TNFRSF1B	4.94593e-07	0.0188679
chronic rhinosinusitis	175	3	50	S100A9;S100A7;SOD2	7.11217e-07	0.0167598
tissue damage	205	3	50	S100A7;TNFRSF1B;SOD2	1.14183e-06	0.0143541
nasal polyp	214	3	50	S100A9;S100A7;SOD2	1.29842e-06	0.0137615
microglia	217	3	50	S100A9;TNFRSF1B;SOD2	1.35362e-06	0.0135747
pentoxifylline	224	3	50	S100A9;TNFRSF1B;SOD2	1.48845e-06	0.0131579
septic shock	239	3	50	S100A9;TNFRSF1B;SOD2	1.80679e-06	0.0123457
acute kidney injury	252	3	50	S100A9;TNFRSF1B;SOD2	2.11678e-06	0.0117188
IL22	267	3	50	S100A9;S100A7;SOD2	2.51612e-06	0.0110701
skin cancer	280	3	50	S100A7;S100A9;SOD2	2.90023e-06	0.0105634
interstitial fibrosis	308	3	50	S100A9;TNFRSF1B;SOD2	3.85562e-06	0.00961538
burn	310	3	50	S100A9;TNFRSF1B;SOD2	3.93088e-06	0.00955414
interleukin	317	3	50	S100A7;S100A9;SOD2	4.20198e-06	0.00934579
IL18	377	3	50	S100A9;TNFRSF1B;SOD2	7.05005e-06	0.00787402
monocyte	391	3	50	S100A7;S100A9;TNFRSF1B	7.86031e-06	0.00759494
dehydroepiandrosterone	393	3	50	SPRR2G;TNFRSF1B;SOD2	7.98087e-06	0.00755668
vitamin D3	410	3	50	S100A9;S100A7;SOD2	9.05544e-06	0.00724638
TLR3	419	3	50	S100A7;TNFRSF1B;SOD2	9.66126e-06	0.0070922
atopic dermatitis	425	3	50	S100A9;S100A7;TNFRSF1B	1.00797e-05	0.00699301
neoplastic transformation	447	3	50	S100A9;TNFRSF1B;SOD2	1.17165e-05	0.00665188
BCL2	455	3	50	S100A7;S100A9;SOD2	1.23526e-05	0.00653595
dextran sulfate	458	3	50	S100A9;TNFRSF1B;SOD2	1.2597e-05	0.00649351
inflammatory disease	516	3	50	S100A9;S100A7;SOD2	1.79699e-05	0.00576923
Crohn's disease	581	3	50	S100A9;S100A7;TNFRSF1B	2.55812e-05	0.00512821
macrophage	585	3	50	S100A9;TNFRSF1B;SOD2	2.61087e-05	0.00509338
corticosteroid	602	3	50	S100A9;TNFRSF1B;SOD2	2.8431e-05	0.0049505
DMSO	603	3	50	S100A9;S100A7;SOD2	2.85717e-05	0.00494234
tuberculosis	618	3	50	S100A9;TNFRSF1B;SOD2	3.07377e-05	0.00482315
Tumor Suppressors	634	3	50	S100A9;S100A7;SOD2	3.31648e-05	0.00470219
CD4	636	3	50	S100A7;TNFRSF1B;SOD2	3.34768e-05	0.0046875
IL13	656	3	50	S100A7;S100A9;SOD2	3.6704e-05	0.00454545
heart disease	657	3	50	S100A9;TNFRSF1B;SOD2	3.68705e-05	0.00453858
chronic obstructive pulmonary disease	660	3	50	S100A9;TNFRSF1B;SOD2	3.73731e-05	0.00451807
endotoxin	669	3	50	S100A9;TNFRSF1B;SOD2	3.8908e-05	0.00445765
streptozotocin	679	3	50	S100A9;TNFRSF1B;SOD2	4.06616e-05	0.00439239
simvastatin	683	3	50	S100A9;TNFRSF1B;SOD2	4.13774e-05	0.00436681
colitis	698	3	50	S100A9;TNFRSF1B;SOD2	4.41355e-05	0.0042735
CEBPB	699	3	50	S100A9;TNFRSF1B;SOD2	4.43236e-05	0.00426743
ulcerative colitis	703	3	50	S100A7;TNFRSF1B;SOD2	4.50812e-05	0.00424328
coronary artery disease	710	3	50	S100A9;TNFRSF1B;SOD2	4.64274e-05	0.00420168
poly(I:C)	713	3	50	S100A9;TNFRSF1B;SOD2	4.70124e-05	0.0041841
IL10	726	3	50	S100A9;TNFRSF1B;SOD2	4.96035e-05	0.00410959
sepsis	752	3	50	S100A9;TNFRSF1B;SOD2	5.50647e-05	0.00396825
2,3,7,8-tetrachlorodibenzo-p-dioxin	771	3	50	SPRR2G;S100A7;S100A9	5.92966e-05	0.00387097
metformin	771	3	50	S100A9;TNFRSF1B;SOD2	5.92966e-05	0.00387097
cardiovascular disease	772	3	50	S100A9;TNFRSF1B;SOD2	5.9525e-05	0.00386598
esophageal squamous cell carcinoma	786	3	50	S100A9;TNFRSF1B;SOD2	6.27849e-05	0.00379747
cervical cancer	805	3	50	S100A9;TNFRSF1B;SOD2	6.73941e-05	0.00370828
multiple sclerosis	838	3	50	S100A9;TNFRSF1B;SOD2	7.59194e-05	0.00356295
breast carcinoma	850	3	50	S100A9;TNFRSF1B;SOD2	7.91871e-05	0.00351288
TLR4	861	3	50	S100A7;TNFRSF1B;SOD2	8.22626e-05	0.00346821
N-acetylcysteine	872	3	50	S100A9;S100A7;SOD2	8.54158e-05	0.00342466
virus infection	875	3	50	S100A9;TNFRSF1B;SOD2	8.62893e-05	0.00341297
butyrate	895	3	50	S100A7;S100A9;SOD2	9.22635e-05	0.00333704
bladder cancer	903	3	50	S100A9;S100A7;SOD2	9.47273e-05	0.00330761
type 1 diabetes	914	3	50	S100A9;TNFRSF1B;SOD2	9.81851e-05	0.00326797
decitabine	938	3	50	S100A9;S100A7;SOD2	0.000106015	0.00318471
systemic lupus erythematosus	954	3	50	S100A9;TNFRSF1B;SOD2	0.000111457	0.00313152
primary cancer	965	3	50	S100A9;TNFRSF1B;SOD2	0.000115303	0.00309598
insulin resistance	970	3	50	S100A9;TNFRSF1B;SOD2	0.000117079	0.00308008
smoking	981	3	50	S100A9;TNFRSF1B;SOD2	0.00012105	0.00304569
asthma	1055	3	50	S100A9;TNFRSF1B;SOD2	0.000150085	0.00283286
cisplatin	1090	3	50	S100A9;TNFRSF1B;SOD2	0.000165275	0.00274223
calcitriol	1099	3	50	S100A9;S100A7;SOD2	0.000169337	0.00271985
ischemia	1122	3	50	S100A9;TNFRSF1B;SOD2	0.000180015	0.0026643
rheumatoid arthritis	1124	3	50	S100A9;TNFRSF1B;SOD2	0.000180964	0.00265957
atherosclerosis	1146	3	50	S100A9;TNFRSF1B;SOD2	0.000191618	0.0026087
squamous cell carcinoma	1172	3	50	S100A7;S100A9;SOD2	0.000204729	0.00255102
Jun/Fos	1184	3	50	S100A7;S100A9;SOD2	0.000210973	0.00252525
pancreatic cancer	1186	3	50	S100A9;S100A7;SOD2	0.000212026	0.00252101
interferon	1190	3	50	S100A9;S100A7;SOD2	0.000214142	0.00251256
curcumin	1194	3	50	S100A7;TNFRSF1B;SOD2	0.000216271	0.00250417
breast neoplasm	1225	3	50	S100A7;S100A9;SOD2	0.000233246	0.00244101
LY294002	1233	3	50	S100A9;TNFRSF1B;SOD2	0.000237764	0.00242522
Inflammatory Cytokines	1245	3	50	S100A7;TNFRSF1B;SOD2	0.000244648	0.00240192
type 2 diabetes	1338	3	50	S100A9;TNFRSF1B;SOD2	0.000302456	0.00223547
Zn2+	1364	3	50	S100A7;S100A9;SOD2	0.000320074	0.00219298
phorbol myristate acetate	1373	3	50	S100A9;TNFRSF1B;SOD2	0.000326325	0.00217865
IGF1	1377	3	50	S100A7;TNFRSF1B;SOD2	0.000329128	0.00217234
angiotensin II	1394	3	50	S100A9;TNFRSF1B;SOD2	0.000341219	0.00214592
MG132	1458	3	50	S100A9;TNFRSF1B;SOD2	0.000389331	0.00205198
cycloheximide	1534	3	50	S100A9;TNFRSF1B;SOD2	0.000451957	0.00195059
ROS	1566	3	50	S100A7;S100A9;SOD2	0.000480171	0.00191083
non-small cell lung cancer	1586	3	50	S100A9;TNFRSF1B;SOD2	0.000498374	0.00188679
glucocorticoid	1598	3	50	S100A9;TNFRSF1B;SOD2	0.000509508	0.00187266
carcinogenesis	1744	3	50	S100A9;TNFRSF1B;SOD2	0.000658137	0.00171625
estradiol	1755	3	50	S100A7;TNFRSF1B;SOD2	0.00067035	0.00170551
growth factor	1756	3	50	S100A7;S100A9;SOD2	0.000671467	0.00170455
lung cancer	1774	3	50	S100A7;TNFRSF1B;SOD2	0.000691789	0.00168729
injury	1793	3	50	S100A9;TNFRSF1B;SOD2	0.000713668	0.00166945
NF-kB	1879	3	50	S100A7;S100A9;SOD2	0.000818307	0.0015932
obesity	1993	3	50	S100A9;TNFRSF1B;SOD2	0.000971647	0.00150225
prostate cancer	2001	3	50	S100A7;S100A9;SOD2	0.000983054	0.00149626
dexamethasone	2125	3	50	S100A9;TNFRSF1B;SOD2	0.00117104	0.00140911
glucose	2311	3	50	S100A9;TNFRSF1B;SOD2	0.00149409	0.0012959
colorectal cancer	2372	3	50	S100A9;TNFRSF1B;SOD2	0.00161125	0.00126263
diabetes mellitus	2432	3	50	S100A9;TNFRSF1B;SOD2	0.0017321	0.00123153
PKC	2435	3	50	S100A9;TNFRSF1B;SOD2	0.00173829	0.00123001
Ca2+	2655	3	50	S100A9;S100A7;SOD2	0.00223172	0.00112824
TGFB1	2704	3	50	S100A9;TNFRSF1B;SOD2	0.00235252	0.00110783
infection	2810	3	50	S100A9;TNFRSF1B;SOD2	0.00262793	0.0010661
apocrine carcinoma	16	2	33.3333	S100A9;S100A7	1.44665e-06	0.0952381
arundic acid	18	2	33.3333	S100A7;SOD2	1.81877e-06	0.0869565
BEX4	25	2	33.3333	S100A9;S100A7	3.45551e-06	0.0666667
CCL13	33	2	33.3333	S100A9;S100A7	5.96235e-06	0.0526316
spondyloarthropathy	38	2	33.3333	S100A9;SOD2	7.87343e-06	0.0465116
alcohol intoxication	41	2	33.3333	S100A9;SOD2	9.1471e-06	0.0434783
KNG1	41	2	33.3333	S100A9;SOD2	9.1471e-06	0.0434783
coal workers' pneumoconiosis	43	2	33.3333	TNFRSF1B;SOD2	1.00491e-05	0.0416667
PSIP1	46	2	33.3333	S100A9;S100A7	1.14815e-05	0.0392157
TAK-242	48	2	33.3333	TNFRSF1B;SOD2	1.24892e-05	0.0377358
actinic keratosis	50	2	33.3333	S100A7;TNFRSF1B	1.35392e-05	0.0363636
nonanoic acid	51	2	33.3333	S100A7;TNFRSF1B	1.40801e-05	0.0357143
invasive aspergillosis	52	2	33.3333	TNFRSF1B;SOD2	1.46315e-05	0.0350877
anterior uveitis	53	2	33.3333	TNFRSF1B;SOD2	1.51935e-05	0.0344828
CCL18	53	2	33.3333	S100A9;S100A7	1.51935e-05	0.0344828
CCL17	54	2	33.3333	S100A9;S100A7	1.57661e-05	0.0338983
PI3	55	2	33.3333	S100A9;S100A7	1.63492e-05	0.0333333
ventilator-induced lung injury	57	2	33.3333	S100A9;SOD2	1.7547e-05	0.0322581
coronary occlusion	58	2	33.3333	S100A9;TNFRSF1B	1.81618e-05	0.031746
epidermis cell	62	2	33.3333	S100A9;TNFRSF1B	2.07264e-05	0.0298507
delayed graft function	63	2	33.3333	TNFRSF1B;SOD2	2.13939e-05	0.0294118
silicosis	65	2	33.3333	TNFRSF1B;SOD2	2.27606e-05	0.0285714
pneumococcal pneumonia	72	2	33.3333	S100A9;SOD2	2.78759e-05	0.025974
brain death	74	2	33.3333	TNFRSF1B;SOD2	2.94322e-05	0.0253165
renal allograft rejection	74	2	33.3333	S100A9;TNFRSF1B	2.94322e-05	0.0253165
cartilage degeneration	75	2	33.3333	S100A9;SOD2	3.02262e-05	0.025
chronic rejection	75	2	33.3333	TNFRSF1B;SOD2	3.02262e-05	0.025
abatacept	77	2	33.3333	TNFRSF1B;SOD2	3.18456e-05	0.0243902
diabetic neuropathy	78	2	33.3333	TNFRSF1B;SOD2	3.26711e-05	0.0240964
TNF family	78	2	33.3333	TNFRSF1B;SOD2	3.26711e-05	0.0240964
DEFB4A	81	2	33.3333	S100A9;S100A7	3.52108e-05	0.0232558
HgCl	83	2	33.3333	S100A9;SOD2	3.69565e-05	0.0227273
phagocyte	84	2	33.3333	S100A7;S100A9	3.78451e-05	0.0224719
IL20	88	2	33.3333	S100A7;SOD2	4.15047e-05	0.0215054
urinary tract infection	96	2	33.3333	S100A7;S100A9	4.93279e-05	0.019802
IL17F	99	2	33.3333	S100A7;S100A9	5.24348e-05	0.0192308
TEAD1	99	2	33.3333	S100A7;SOD2	5.24348e-05	0.0192308
periodontal disease	104	2	33.3333	S100A9;SOD2	5.78226e-05	0.0183486
hemochromatosis	105	2	33.3333	S100A9;SOD2	5.89316e-05	0.0181818
diabetic complication	106	2	33.3333	TNFRSF1B;SOD2	6.00511e-05	0.018018
mammary epithelial cell	106	2	33.3333	S100A9;S100A7	6.00511e-05	0.018018
acne vulgaris	108	2	33.3333	S100A7;TNFRSF1B	6.23215e-05	0.0176991
arthropathy	110	2	33.3333	S100A9;TNFRSF1B	6.46338e-05	0.0173913
preterm labor	113	2	33.3333	TNFRSF1B;SOD2	6.81808e-05	0.0169492
hyperalgesia	114	2	33.3333	TNFRSF1B;SOD2	6.9384e-05	0.0168067
arterial disease	119	2	33.3333	S100A9;TNFRSF1B	7.55572e-05	0.016129
alcoholic liver disease	120	2	33.3333	TNFRSF1B;SOD2	7.68232e-05	0.016
peritoneal macrophage	121	2	33.3333	S100A9;TNFRSF1B	7.80996e-05	0.015873
Abeta1-42	125	2	33.3333	S100A9;SOD2	8.331e-05	0.0153846
cerebral malaria	126	2	33.3333	TNFRSF1B;SOD2	8.46387e-05	0.0152672
nephrotoxicity	129	2	33.3333	TNFRSF1B;SOD2	8.86875e-05	0.0149254
FOSL1	130	2	33.3333	S100A7;SOD2	9.00579e-05	0.0148148
eosinophil	135	2	33.3333	S100A9;SOD2	9.70668e-05	0.0142857
carcinoma in situ	138	2	33.3333	S100A7;SOD2	0.000101397	0.013986
iloprost	138	2	33.3333	TNFRSF1B;SOD2	0.000101397	0.013986
LCN2	138	2	33.3333	TNFRSF1B;SOD2	0.000101397	0.013986
S100A9	141	2	33.3333	S100A9;S100A7	0.000105822	0.0136986
diamide	143	2	33.3333	TNFRSF1B;SOD2	0.000108823	0.0135135
mononuclear cell	146	2	33.3333	S100A9;TNFRSF1B	0.000113404	0.013245
cervical intraepithelial neoplasia	149	2	33.3333	S100A9;SOD2	0.000118078	0.012987
severe sepsis	149	2	33.3333	S100A9;TNFRSF1B	0.000118078	0.012987
LTA	151	2	33.3333	TNFRSF1B;SOD2	0.000121246	0.0128205
neutrophil infiltration	152	2	33.3333	S100A9;TNFRSF1B	0.000122846	0.0127389
alveolar macrophage	154	2	33.3333	S100A9;TNFRSF1B	0.000126077	0.0125786
cutaneous squamous cell carcinoma	154	2	33.3333	S100A7;SOD2	0.000126077	0.0125786
NADP+	154	2	33.3333	S100A9;SOD2	0.000126077	0.0125786
SDS	155	2	33.3333	S100A7;SOD2	0.000127708	0.0125
KDM6B	158	2	33.3333	S100A7;S100A9	0.000132663	0.0122699
GABA-A receptor	160	2	33.3333	S100A9;SOD2	0.000136018	0.0121212
relapsing-remitting multiple sclerosis	164	2	33.3333	S100A9;SOD2	0.000142854	0.0118343
juvenile idiopathic arthritis	171	2	33.3333	S100A9;TNFRSF1B	0.000155216	0.0113636
pattern recognition receptor	171	2	33.3333	S100A7;SOD2	0.000155216	0.0113636
S100A8	172	2	33.3333	S100A9;S100A7	0.000157023	0.0112994
invasive carcinoma	176	2	33.3333	S100A7;SOD2	0.000164357	0.0110497
chronic disease	180	2	33.3333	TNFRSF1B;SOD2	0.000171857	0.0108108
intravenous immunoglobulin	180	2	33.3333	S100A9;TNFRSF1B	0.000171857	0.0108108
IL24	184	2	33.3333	S100A7;SOD2	0.000179522	0.010582
pulmonary tuberculosis	185	2	33.3333	S100A9;TNFRSF1B	0.000181464	0.0105263
PTPRC	188	2	33.3333	TNFRSF1B;SOD2	0.000187353	0.0103627
mood disorder	189	2	33.3333	TNFRSF1B;SOD2	0.000189336	0.0103093
SAA1	191	2	33.3333	S100A9;TNFRSF1B	0.000193335	0.0102041
adult respiratory distress syndrome	194	2	33.3333	S100A9;TNFRSF1B	0.000199409	0.0100503
migraine	195	2	33.3333	TNFRSF1B;SOD2	0.000201455	0.01
ulcer	195	2	33.3333	TNFRSF1B;SOD2	0.000201455	0.01
BIRC5	197	2	33.3333	S100A7;SOD2	0.000205577	0.00990099
granulocyte	199	2	33.3333	S100A9;TNFRSF1B	0.000209741	0.00980392
JUNB	201	2	33.3333	S100A9;SOD2	0.000213946	0.00970874
mild cognitive impairment	202	2	33.3333	TNFRSF1B;SOD2	0.000216064	0.00966184
aluminum	204	2	33.3333	S100A7;SOD2	0.000220331	0.00956938
macrophage infiltration	204	2	33.3333	S100A9;SOD2	0.000220331	0.00956938
KDM1A	205	2	33.3333	S100A7;SOD2	0.000222479	0.00952381
IL6ST	206	2	33.3333	S100A9;SOD2	0.000224639	0.00947867
endotoxemia	207	2	33.3333	S100A9;TNFRSF1B	0.000226808	0.00943396
complete Freund's adjuvant	208	2	33.3333	S100A9;TNFRSF1B	0.000228988	0.00938967
SOD2	217	2	33.3333	TNFRSF1B;SOD2	0.000249071	0.00900901
chondrocyte	220	2	33.3333	S100A9;SOD2	0.000255951	0.00888889
eye disease	220	2	33.3333	S100A9;SOD2	0.000255951	0.00888889
dermatitis	223	2	33.3333	S100A9;TNFRSF1B	0.000262923	0.00877193
imiquimod	223	2	33.3333	S100A7;S100A9	0.000262923	0.00877193
cardiac myocyte	227	2	33.3333	S100A9;TNFRSF1B	0.000272363	0.00862069
sarcoidosis	228	2	33.3333	S100A9;TNFRSF1B	0.000274749	0.00858369
icariin	231	2	33.3333	S100A9;SOD2	0.000281969	0.00847458
ozone	231	2	33.3333	TNFRSF1B;SOD2	0.000281969	0.00847458
acute rejection	233	2	33.3333	S100A9;TNFRSF1B	0.000286833	0.00840336
vasculitis	233	2	33.3333	S100A9;TNFRSF1B	0.000286833	0.00840336
cutaneous neoplasm	236	2	33.3333	S100A7;S100A9	0.000294206	0.00829876
periodontitis	236	2	33.3333	S100A9;SOD2	0.000294206	0.00829876
NAMPT	237	2	33.3333	S100A7;SOD2	0.000296684	0.00826446
ankylosing spondylitis	241	2	33.3333	TNFRSF1B;SOD2	0.000306701	0.00813008
HSPB1	241	2	33.3333	S100A9;SOD2	0.000306701	0.00813008
lupus nephritis	241	2	33.3333	S100A9;TNFRSF1B	0.000306701	0.00813008
light exposure	242	2	33.3333	TNFRSF1B;SOD2	0.00030923	0.00809717
TLR7	243	2	33.3333	S100A7;SOD2	0.00031177	0.00806452
TGM2	246	2	33.3333	S100A7;SOD2	0.000319451	0.00796813
brain damage	247	2	33.3333	S100A7;SOD2	0.000322032	0.00793651
leukocyte	250	2	33.3333	S100A7;TNFRSF1B	0.000329837	0.00784314
methylprednisolone	250	2	33.3333	TNFRSF1B;SOD2	0.000329837	0.00784314
JNK	252	2	33.3333	S100A9;TNFRSF1B	0.000335091	0.0077821
MAP3K7	252	2	33.3333	TNFRSF1B;SOD2	0.000335091	0.0077821
NR3C2	252	2	33.3333	TNFRSF1B;SOD2	0.000335091	0.0077821
tubulin	252	2	33.3333	S100A9;SOD2	0.000335091	0.0077821
status epilepticus	254	2	33.3333	TNFRSF1B;SOD2	0.000340386	0.00772201
NS-398	256	2	33.3333	S100A9;SOD2	0.000345722	0.00766284
IL6R	259	2	33.3333	TNFRSF1B;SOD2	0.000353803	0.00757576
pancreatic elastase	264	2	33.3333	TNFRSF1B;SOD2	0.000367476	0.00743494
SOCS3	266	2	33.3333	TNFRSF1B;SOD2	0.000373017	0.00738007
IL1RN	267	2	33.3333	S100A9;SOD2	0.000375803	0.00735294
PBMC	277	2	33.3333	S100A7;TNFRSF1B	0.000404222	0.0070922
ACTB	278	2	33.3333	S100A7;TNFRSF1B	0.00040712	0.00706714
streptozotocin diabetes	281	2	33.3333	TNFRSF1B;SOD2	0.000415875	0.00699301
gastric neoplasm	285	2	33.3333	S100A7;SOD2	0.000427692	0.00689655
GLI1	291	2	33.3333	S100A7;S100A9	0.000445723	0.00675676
atherogenesis	297	2	33.3333	S100A9;SOD2	0.00046412	0.00662252
immunopathology	298	2	33.3333	S100A9;TNFRSF1B	0.000467222	0.00660066
acute pancreatitis	300	2	33.3333	S100A9;SOD2	0.000473456	0.00655738
propofol	301	2	33.3333	S100A9;SOD2	0.000476589	0.00653595
CRP	303	2	33.3333	TNFRSF1B;SOD2	0.000482884	0.00649351
premature birth	307	2	33.3333	S100A9;TNFRSF1B	0.000495596	0.00641026
TNFRSF1A	308	2	33.3333	TNFRSF1B;SOD2	0.0004988	0.00638978
lung injury	313	2	33.3333	TNFRSF1B;SOD2	0.00051497	0.00628931
metal ion	317	2	33.3333	S100A9;SOD2	0.000528089	0.00621118
keratinocyte	323	2	33.3333	S100A7;S100A9	0.000548071	0.00609756
neuropathy	324	2	33.3333	TNFRSF1B;SOD2	0.000551437	0.00607903
HIV-1 infection	329	2	33.3333	S100A9;TNFRSF1B	0.000568418	0.00598802
lung disease	333	2	33.3333	S100A9;SOD2	0.000582185	0.00591716
minocycline	334	2	33.3333	TNFRSF1B;SOD2	0.000585652	0.00589971
skin disease	334	2	33.3333	S100A9;S100A7	0.000585652	0.00589971
hepatitis	336	2	33.3333	S100A9;SOD2	0.000592617	0.0058651
GATA3	341	2	33.3333	S100A9;SOD2	0.000610205	0.00578035
methotrexate	346	2	33.3333	S100A9;SOD2	0.000628046	0.00569801
IL7	348	2	33.3333	TNFRSF1B;SOD2	0.000635253	0.00566572
triptolide	348	2	33.3333	TNFRSF1B;SOD2	0.000635253	0.00566572
lung carcinoma	350	2	33.3333	TNFRSF1B;SOD2	0.000642501	0.0056338
advanced glycation end product	352	2	33.3333	S100A9;SOD2	0.000649789	0.00560224
osteoporosis	360	2	33.3333	TNFRSF1B;SOD2	0.000679344	0.00547945
skin damage	363	2	33.3333	S100A7;TNFRSF1B	0.000690593	0.00543478
SB202190	364	2	33.3333	TNFRSF1B;SOD2	0.000694363	0.00542005
HIV infection	366	2	33.3333	TNFRSF1B;SOD2	0.000701933	0.00539084
immobilization stress	367	2	33.3333	TNFRSF1B;SOD2	0.000705733	0.00537634
oral cancer	367	2	33.3333	S100A9;S100A7	0.000705733	0.00537634
IKBKB	370	2	33.3333	S100A7;SOD2	0.000717194	0.00533333
TXN	373	2	33.3333	S100A7;SOD2	0.000728745	0.00529101
non-Hodgkin's lymphoma	374	2	33.3333	TNFRSF1B;SOD2	0.000732616	0.00527704
chronic inflammation	379	2	33.3333	S100A9;TNFRSF1B	0.00075212	0.00520833
distant metastases	389	2	33.3333	TNFRSF1B;SOD2	0.00079188	0.00507614
vascular disease	389	2	33.3333	S100A9;SOD2	0.00079188	0.00507614
acetylcholine	390	2	33.3333	TNFRSF1B;SOD2	0.000795911	0.00506329
glutathione	391	2	33.3333	S100A7;SOD2	0.000799953	0.00505051
idiopathic pulmonary fibrosis	396	2	33.3333	S100A9;TNFRSF1B	0.00082031	0.00498753
neurotoxicity	399	2	33.3333	TNFRSF1B;SOD2	0.000832644	0.0049505
apigenin	401	2	33.3333	TNFRSF1B;SOD2	0.000840917	0.00492611
IL12	413	2	33.3333	S100A7;SOD2	0.000891396	0.00478469
immunodeficiency	413	2	33.3333	TNFRSF1B;SOD2	0.000891396	0.00478469
FOXO3	418	2	33.3333	TNFRSF1B;SOD2	0.000912853	0.00472813
serine protease	418	2	33.3333	S100A9;TNFRSF1B	0.000912853	0.00472813
OSM	419	2	33.3333	S100A7;S100A9	0.000917175	0.00471698
galactose	423	2	33.3333	S100A9;SOD2	0.00093456	0.0046729
traumatic brain injury	423	2	33.3333	TNFRSF1B;SOD2	0.00093456	0.0046729
CSF3	428	2	33.3333	S100A9;TNFRSF1B	0.000956517	0.00461894
hyperlipidemia	431	2	33.3333	S100A9;TNFRSF1B	0.000969811	0.00458716
IL15	439	2	33.3333	TNFRSF1B;SOD2	0.0010057	0.0045045
NFKBI	439	2	33.3333	TNFRSF1B;SOD2	0.0010057	0.0045045
KLF4	441	2	33.3333	S100A9;SOD2	0.00101477	0.0044843
SUMO1	441	2	33.3333	TNFRSF1B;SOD2	0.00101477	0.0044843
gonadotropins	442	2	33.3333	S100A9;SOD2	0.00101932	0.00447427
renal injury	442	2	33.3333	TNFRSF1B;SOD2	0.00101932	0.00447427
hepatocyte	443	2	33.3333	S100A9;TNFRSF1B	0.00102388	0.00446429
lovastatin	446	2	33.3333	TNFRSF1B;SOD2	0.00103762	0.00443459
major depressive disorder	446	2	33.3333	TNFRSF1B;SOD2	0.00103762	0.00443459
spinal cord injury	448	2	33.3333	TNFRSF1B;SOD2	0.00104684	0.00441501
sucrose	449	2	33.3333	S100A9;TNFRSF1B	0.00105146	0.00440529
ESR2	455	2	33.3333	S100A7;SOD2	0.00107939	0.00434783
histamine	455	2	33.3333	S100A7;TNFRSF1B	0.00107939	0.00434783
glucose intolerance	460	2	33.3333	S100A9;TNFRSF1B	0.00110293	0.00430108
pneumonia	460	2	33.3333	S100A9;TNFRSF1B	0.00110293	0.00430108
KRAS	462	2	33.3333	S100A9;SOD2	0.00111242	0.00428266
urothelial carcinoma	462	2	33.3333	S100A9;SOD2	0.00111242	0.00428266
methamphetamine	472	2	33.3333	TNFRSF1B;SOD2	0.00116046	0.00419287
JAK2	473	2	33.3333	S100A7;SOD2	0.00116532	0.0041841
concanavalin A	477	2	33.3333	TNFRSF1B;SOD2	0.00118485	0.00414938
chronic kidney disease	478	2	33.3333	TNFRSF1B;SOD2	0.00118976	0.00414079
amyotrophic lateral sclerosis	482	2	33.3333	TNFRSF1B;SOD2	0.00120949	0.00410678
cerebral ischemia	482	2	33.3333	S100A9;SOD2	0.00120949	0.00410678
esophageal cancer	493	2	33.3333	S100A9;SOD2	0.00126457	0.00401606
arthritis	494	2	33.3333	S100A9;TNFRSF1B	0.00126963	0.00400802
diabetic nephropathy	494	2	33.3333	TNFRSF1B;SOD2	0.00126963	0.00400802
IL3	494	2	33.3333	TNFRSF1B;SOD2	0.00126963	0.00400802
nerve injury	494	2	33.3333	TNFRSF1B;SOD2	0.00126963	0.00400802
bleomycin	496	2	33.3333	TNFRSF1B;SOD2	0.0012798	0.00399202
aldosterone	498	2	33.3333	TNFRSF1B;SOD2	0.00129	0.00397614
hemorrhage	498	2	33.3333	S100A9;SOD2	0.00129	0.00397614
anemia	504	2	33.3333	TNFRSF1B;SOD2	0.00132084	0.00392927
TNFSF11	507	2	33.3333	TNFRSF1B;SOD2	0.00133639	0.00390625
prostate neoplasm	509	2	33.3333	TNFRSF1B;SOD2	0.00134681	0.00389105
arachidonic acid	512	2	33.3333	TNFRSF1B;SOD2	0.00136251	0.00386847
myelodysplastic syndrome	514	2	33.3333	S100A9;TNFRSF1B	0.00137303	0.00385356
atrophy	516	2	33.3333	TNFRSF1B;SOD2	0.00138358	0.00383877
LIF	521	2	33.3333	S100A9;SOD2	0.00141014	0.00380228
arsenic	526	2	33.3333	S100A7;SOD2	0.00143695	0.00376648
STAT	527	2	33.3333	TNFRSF1B;SOD2	0.00144234	0.0037594
nonalcoholic fatty liver disease	529	2	33.3333	S100A9;SOD2	0.00145315	0.00374532
PPAR	533	2	33.3333	S100A9;SOD2	0.00147489	0.00371747
bortezomib	538	2	33.3333	TNFRSF1B;SOD2	0.00150229	0.00368324
retinoids	539	2	33.3333	S100A9;SOD2	0.0015078	0.00367647
STAT1	541	2	33.3333	S100A7;SOD2	0.00151885	0.003663
aspirin	542	2	33.3333	S100A9;SOD2	0.00152438	0.00365631
FOS	542	2	33.3333	S100A7;S100A9	0.00152438	0.00365631
nasopharyngeal carcinoma	543	2	33.3333	S100A9;SOD2	0.00152993	0.00364964
CSF1	544	2	33.3333	S100A9;TNFRSF1B	0.00153549	0.00364299
suberoylanilide hydroxamic acid	544	2	33.3333	TNFRSF1B;SOD2	0.00153549	0.00364299
MAP2K1	548	2	33.3333	TNFRSF1B;SOD2	0.00155782	0.00361664
FAS	551	2	33.3333	TNFRSF1B;SOD2	0.00157467	0.00359712
RELA	551	2	33.3333	TNFRSF1B;SOD2	0.00157467	0.00359712
EGR1	557	2	33.3333	S100A7;SOD2	0.00160863	0.00355872
indomethacin	558	2	33.3333	TNFRSF1B;SOD2	0.00161432	0.0035524
docosahexaenoic acid	565	2	33.3333	TNFRSF1B;SOD2	0.00165446	0.00350877
histone H3	566	2	33.3333	S100A7;SOD2	0.00166023	0.00350263
colorectal carcinoma	568	2	33.3333	S100A7;SOD2	0.00167181	0.0034904
TLR2	568	2	33.3333	S100A9;SOD2	0.00167181	0.0034904
steatohepatitis	570	2	33.3333	S100A9;SOD2	0.00168342	0.00347826
dibutyryl cyclic AMP	578	2	33.3333	TNFRSF1B;SOD2	0.00173027	0.00343053
LDL	578	2	33.3333	S100A9;SOD2	0.00173027	0.00343053
dysplasia	580	2	33.3333	S100A7;SOD2	0.00174207	0.0034188
atorvastatin	588	2	33.3333	TNFRSF1B;SOD2	0.0017897	0.00337268
metabolic disorder	589	2	33.3333	TNFRSF1B;SOD2	0.00179569	0.003367
corticosterone	590	2	33.3333	TNFRSF1B;SOD2	0.0018017	0.00336134
liver injury	593	2	33.3333	TNFRSF1B;SOD2	0.00181978	0.00334448
neurodegenerative disease	593	2	33.3333	S100A9;SOD2	0.00181978	0.00334448
UV	596	2	33.3333	S100A7;SOD2	0.00183794	0.00332779
hyperplasia	598	2	33.3333	S100A7;SOD2	0.0018501	0.00331675
norepinephrine	605	2	33.3333	S100A9;SOD2	0.00189296	0.00327869
HIF-1	610	2	33.3333	S100A9;SOD2	0.00192387	0.00325203
cocaine	625	2	33.3333	TNFRSF1B;SOD2	0.00201804	0.0031746
osteoarthritis	632	2	33.3333	S100A9;SOD2	0.00206274	0.00313972
reperfusion injury	635	2	33.3333	TNFRSF1B;SOD2	0.00208203	0.003125
tunicamycin	659	2	33.3333	TNFRSF1B;SOD2	0.00223955	0.00301205
thapsigargin	664	2	33.3333	TNFRSF1B;SOD2	0.00227306	0.00298954
epithelial cell	668	2	33.3333	S100A7;S100A9	0.00230004	0.00297177
paclitaxel	677	2	33.3333	S100A9;SOD2	0.00236132	0.00293255
dihydrotestosterone	678	2	33.3333	S100A7;SOD2	0.00236817	0.00292826
autoimmune disease	681	2	33.3333	S100A9;TNFRSF1B	0.0023888	0.00291545
CSF2	696	2	33.3333	S100A9;TNFRSF1B	0.00249322	0.00285307
head and neck squamous cell carcinoma	702	2	33.3333	S100A7;S100A9	0.0025356	0.00282885
IgG	702	2	33.3333	TNFRSF1B;SOD2	0.0025356	0.00282885
NFE2L2	706	2	33.3333	S100A9;SOD2	0.00256403	0.00281294
oral squamous cell carcinoma	706	2	33.3333	S100A7;SOD2	0.00256403	0.00281294
mifepristone	725	2	33.3333	TNFRSF1B;SOD2	0.00270121	0.00273973
protein phosphatase 2A	725	2	33.3333	S100A9;SOD2	0.00270121	0.00273973
TLR	726	2	33.3333	S100A7;SOD2	0.00270852	0.00273598
neurodegeneration	727	2	33.3333	TNFRSF1B;SOD2	0.00271584	0.00273224
inflammatory bowel disease	728	2	33.3333	S100A9;TNFRSF1B	0.00272318	0.00272851
chorionic gonadotropin	730	2	33.3333	S100A9;SOD2	0.00273787	0.00272109
melatonin	730	2	33.3333	TNFRSF1B;SOD2	0.00273787	0.00272109
lung adenocarcinoma	735	2	33.3333	S100A9;SOD2	0.00277478	0.0027027
adenoma	744	2	33.3333	TNFRSF1B;SOD2	0.00284181	0.00267023
PPARA	761	2	33.3333	TNFRSF1B;SOD2	0.00297052	0.00261097
stroke	773	2	33.3333	TNFRSF1B;SOD2	0.00306302	0.00257069
oxidized LDL	777	2	33.3333	S100A9;SOD2	0.00309416	0.00255754
glutamate	799	2	33.3333	TNFRSF1B;SOD2	0.0032681	0.00248756
phorbol ester	800	2	33.3333	S100A9;SOD2	0.00327612	0.00248447
preeclampsia	807	2	33.3333	TNFRSF1B;SOD2	0.00333248	0.00246305
cysteine	811	2	33.3333	S100A7;SOD2	0.0033649	0.00245098
transforming growth factor	816	2	33.3333	S100A9;SOD2	0.00340563	0.00243605
fatty acid	824	2	33.3333	S100A9;SOD2	0.00347129	0.00241255
CEBPA	826	2	33.3333	S100A9;SOD2	0.0034878	0.00240674
HGF	827	2	33.3333	TNFRSF1B;SOD2	0.00349607	0.00240385
estrogen receptor	828	2	33.3333	S100A7;SOD2	0.00350435	0.00240096
caspase	839	2	33.3333	S100A7;SOD2	0.00359602	0.00236967
hyperglycemia	844	2	33.3333	S100A9;SOD2	0.00363806	0.00235571
cadmium	846	2	33.3333	TNFRSF1B;SOD2	0.00365494	0.00235018
radiation	853	2	33.3333	TNFRSF1B;SOD2	0.00371433	0.002331
histone	864	2	33.3333	S100A7;SOD2	0.00380857	0.0023015
T-cell receptor	878	2	33.3333	TNFRSF1B;SOD2	0.00393013	0.00226501
prostaglandin E2	879	2	33.3333	S100A9;SOD2	0.00393889	0.00226244
SB203580	904	2	33.3333	S100A9;SOD2	0.00416073	0.00220022
heart failure	951	2	33.3333	TNFRSF1B;SOD2	0.00459343	0.00209205
myocardial infarction	975	2	33.3333	TNFRSF1B;SOD2	0.00482222	0.00204082
APP	981	2	33.3333	S100A9;SOD2	0.00488024	0.0020284
cholesterol	1013	2	33.3333	S100A9;SOD2	0.00519523	0.00196464
tamoxifen	1016	2	33.3333	TNFRSF1B;SOD2	0.00522523	0.00195886
toxicity	1019	2	33.3333	TNFRSF1B;SOD2	0.00525532	0.00195312
tetracycline	1028	2	33.3333	S100A7;SOD2	0.00534608	0.00193611
VEGFA	1030	2	33.3333	S100A9;SOD2	0.00536635	0.00193237
CTNNB1	1041	2	33.3333	S100A7;SOD2	0.00547848	0.00191205
HIF1A	1053	2	33.3333	S100A9;SOD2	0.00560204	0.00189036
adenocarcinoma	1064	2	33.3333	S100A9;SOD2	0.00571645	0.00187091
MYC	1066	2	33.3333	S100A7;SOD2	0.00573737	0.00186741
PPARG	1067	2	33.3333	TNFRSF1B;SOD2	0.00574785	0.00186567
NGF	1079	2	33.3333	TNFRSF1B;SOD2	0.00587423	0.00184502
PD98059	1079	2	33.3333	S100A9;SOD2	0.00587423	0.00184502
hypertension	1098	2	33.3333	TNFRSF1B;SOD2	0.00607697	0.00181324
NaCl	1104	2	33.3333	S100A9;SOD2	0.00614167	0.00180343
leukemia	1111	2	33.3333	TNFRSF1B;SOD2	0.00621756	0.00179211
FGF2	1177	2	33.3333	TNFRSF1B;SOD2	0.00695457	0.00169205
U0126	1199	2	33.3333	TNFRSF1B;SOD2	0.00720883	0.00166113
MAPK8	1202	2	33.3333	S100A7;SOD2	0.00724383	0.001657
oxigen	1217	2	33.3333	TNFRSF1B;SOD2	0.00742003	0.00163666
rapamycin	1231	2	33.3333	TNFRSF1B;SOD2	0.00758627	0.00161812
NO	1234	2	33.3333	TNFRSF1B;SOD2	0.00762211	0.00161421
schizophrenia	1259	2	33.3333	TNFRSF1B;SOD2	0.0079239	0.00158228
progesterone	1266	2	33.3333	TNFRSF1B;SOD2	0.00800938	0.00157356
trichostatin A	1276	2	33.3333	S100A9;SOD2	0.00813223	0.00156128
glioma	1300	2	33.3333	S100A9;SOD2	0.00843063	0.00153257
MAPK14	1314	2	33.3333	S100A9;SOD2	0.008607	0.0015163
histone deacetylase	1334	2	33.3333	S100A9;SOD2	0.0088619	0.00149365
forskolin	1340	2	33.3333	TNFRSF1B;SOD2	0.00893904	0.00148699
colon cancer	1404	2	33.3333	S100A9;SOD2	0.00978115	0.00141945
melanoma	1422	2	33.3333	TNFRSF1B;SOD2	0.0100243	0.00140154
AKT1	1591	2	33.3333	S100A9;SOD2	0.0124403	0.00125313
doxycycline	1793	2	33.3333	TNFRSF1B;SOD2	0.0156371	0.00111235
TP53	1803	2	33.3333	S100A9;SOD2	0.0158039	0.00110619
H2O2	1860	2	33.3333	S100A9;SOD2	0.0167699	0.00107239
gastric cancer	1889	2	33.3333	S100A9;SOD2	0.0172712	0.00105597
metastasis	1896	2	33.3333	TNFRSF1B;SOD2	0.0173932	0.00105208
PI3K	1900	2	33.3333	S100A7;SOD2	0.0174631	0.00104987
cAMP	1915	2	33.3333	TNFRSF1B;SOD2	0.0177263	0.00104167
EGF	1939	2	33.3333	S100A7;S100A9	0.0181511	0.00102881
PKA	2058	2	33.3333	TNFRSF1B;SOD2	0.020323	0.000969462
INS	2136	2	33.3333	TNFRSF1B;SOD2	0.0218053	0.000934143
stress	2208	2	33.3333	TNFRSF1B;SOD2	0.0232142	0.000903751
hepatocellular carcinoma	2479	2	33.3333	S100A9;SOD2	0.0288581	0.000805153

## Sheet: Cluster 2 regulators
Name	Number of neighbors	Overlap	Percent Overlap	Overlapping Entities	P value	Jaccard similarity
neoplasm	5574	52	59.7701	CCND3;ENPEP;CNTNAP2;IFIT2;CKS2;LRP2;CCNL1;EMX2;LASP1;EGR1;QSOX1;SDC1;FOXC1;PGF;MARCKS;GPD1L;ISYNA1;STAT1;RASD1;KLF2;ZFP36;CYP19A1;EPSTI1;NT5E;CTSC;HES1;SLC16A3;ASNS;PTTG1;KLF4;TAGLN;RGS2;UPP1;IL1A;CDCA7;TIMP2;H2AFX;TRIB3;UBE2C;PPP2R2B;CXCL8;FOS;IER3;JUN;PNP;CBX4;F5;CD97;ID2;TFPI;CST6;CSF1R	1.18309e-29	0.00927247
cancer	4757	45	51.7241	CCND3;CYP19A1;CNTNAP2;NT5E;CKS2;LRP2;TIPARP;CCNL1;ALDH7A1;HES1;SLC16A3;ASNS;PTTG1;LASP1;KLF4;EGR1;TAGLN;QSOX1;SDC1;FOXC1;PGF;FRAS1;IL1A;CDCA7;MARCKS;TIMP2;TOB1;H2AFX;TRIB3;UBE2C;PPP2R2B;CXCL8;STAT1;FOS;JUN;IER3;KLF2;PNP;ZFP36;F5;ID2;WLS;TFPI;CST6;CSF1R	4.55693e-25	0.00937891
breast cancer	3212	40	45.977	CCND3;CYP19A1;ENPEP;CNTNAP2;EPSTI1;NT5E;CTSC;CKS2;CCNL1;SLC16A3;PTTG1;LASP1;KLF4;EGR1;QSOX1;TAGLN;SDC1;FOXC1;PGF;ERVFRD-1;RGS2;IL1A;FOSB;TIMP2;H2AFX;TOB1;TRIB3;UBE2C;PPP2R2B;CXCL8;HSD3B1;STAT1;FOS;JUN;ZFP36;KLF2;ID2;TFPI;CSF1R;CST6	2.90539e-26	0.0122775
hypoxia	2339	39	44.8276	CCND3;SLC27A2;CYP19A1;ENPEP;HTRA4;NT5E;LRP2;TIPARP;HES1;SLC16A3;KLF4;EGR1;TAGLN;SDC1;QSOX1;PGF;ERVFRD-1;UPP1;RGS2;IL1A;FOSB;TIMP2;H2AFX;GPD1L;TRIB3;CXCL8;HSD3B1;COLEC12;STAT1;FOS;IER3;JUN;ZFP36;KLF2;ACSS1;F5;ID2;TFPI;CSF1R	3.38252e-30	0.0163453
TNF	3098	36	41.3793	CYP19A1;ENPEP;NT5E;LRP2;IFIT2;HES1;PTTG1;KLF4;EGR1;SDC1;TAGLN;QSOX1;PGF;UPP1;RGS2;IL1A;FOSB;MARCKS;TIMP2;H2AFX;TOB1;TRIB3;CXCL8;HSD3B1;STAT1;RASD1;IER3;FOS;JUN;KLF2;ZFP36;PNP;F5;ID2;TFPI;CSF1R	2.32581e-22	0.0114358
PKC	2435	34	39.0805	CCND3;CYP19A1;CNTNAP2;NT5E;LRP2;HES1;ASNS;PTTG1;LASP1;KLF4;EGR1;FAM65B;SDC1;TAGLN;PGF;RGS2;IL1A;FOSB;MARCKS;TIMP2;H2AFX;TRIB3;CXCL8;HSD3B1;STAT1;JUN;FOS;IER3;ZFP36;KLF2;F5;CD97;ID2;CSF1R	1.56617e-23	0.0136711
LPS	3225	34	39.0805	CCND3;CYP19A1;ENPEP;CTSC;NT5E;IFIT2;LRP2;HES1;ASNS;KLF4;EGR1;SDC1;PGF;RGS2;IL1A;FOSB;MARCKS;TIMP2;TRIB3;CXCL8;HSD3B1;IL1RAP;STAT1;FOS;IER3;JUN;PNP;KLF2;ZFP36;F5;CD97;ID2;TFPI;CSF1R	1.07172e-19	0.0103753
EGF	1939	33	37.931	CCND3;CYP19A1;NT5E;HES1;PTTG1;KLF4;EGR1;TAGLN;SDC1;FOXC1;PGF;RGS2;IL1A;FOSB;MARCKS;TIMP2;H2AFX;TOB1;UBE2C;CXCL8;HSD3B1;STAT1;IER3;FOS;JUN;KLF2;PNP;ZFP36;F5;CD97;ID2;TFPI;CSF1R	1.82441e-25	0.0165663
cytokine	2228	33	37.931	CCND3;CYP19A1;NT5E;IFIT2;LRP2;HES1;KLF4;EGR1;TAGLN;SDC1;PGF;RGS2;UPP1;IL1A;FOSB;TIMP2;H2AFX;TRIB3;CXCL8;HSD3B1;IL1RAP;STAT1;IER3;JUN;FOS;KLF2;ZFP36;PNP;F5;CD97;ID2;TFPI;CSF1R	1.38964e-23	0.0144673
TGFB1	2704	33	37.931	CCND3;CYP19A1;ENPEP;NT5E;LRP2;IFIT2;ALDH7A1;HES1;PTTG1;KLF4;EGR1;TAGLN;SDC1;PGF;FOXC1;IL1A;FOSB;MARCKS;TIMP2;H2AFX;TRIB3;CXCL8;HSD3B1;IL1RAP;STAT1;JUN;IER3;FOS;ZFP36;F5;CD97;ID2;CSF1R	5.36543e-21	0.0119695
infection	2810	33	37.931	CCND3;CYP19A1;NT5E;CTSC;IFIT2;HES1;ASNS;KLF4;EGR1;SDC1;UCK2;RGS2;UPP1;FRAS1;IL1A;MARCKS;TIMP2;H2AFX;TRIB3;GPD1L;CXCL8;NPL;STAT1;IER3;JUN;FOS;KLF2;ZFP36;F5;ID2;WLS;TFPI;CSF1R	1.72871e-20	0.0115264
PI3K	1900	32	36.7816	CCND3;CYP19A1;NT5E;LRP2;CKS2;HES1;SLC16A3;LASP1;PTTG1;KLF4;EGR1;SDC1;TAGLN;PGF;FOXC1;RGS2;IL1A;FOSB;MARCKS;TIMP2;H2AFX;TRIB3;UBE2C;CXCL8;HSD3B1;STAT1;FOS;IER3;JUN;KLF2;F5;TFPI	1.64788e-24	0.0163767
glucose	2311	32	36.7816	CCND3;CYP19A1;ENPEP;NT5E;LRP2;SLC16A3;HES1;ASNS;KLF4;EGR1;SDC1;TAGLN;PGF;UPP1;IL1A;PSG6;MARCKS;TIMP2;H2AFX;TRIB3;UBE2C;ISYNA1;CXCL8;SLC13A4;STAT1;JUN;FOS;KLF2;ZFP36;F5;ID2;TFPI	5.99818e-22	0.0135307
cycloheximide	1534	31	35.6322	CCND3;CYP19A1;NT5E;CTSC;LRP2;IFIT2;CCNL1;HES1;ASNS;KLF4;EGR1;SDC1;TAGLN;UCK2;RGS2;IL1A;TIMP2;H2AFX;TRIB3;CXCL8;HSD3B1;IL1RAP;STAT1;JUN;FOS;IER3;ZFP36;F5;CD97;TFPI;CSF1R	4.83835e-26	0.0195091
stress	2208	31	35.6322	CCND3;CYP19A1;CTSC;LRP2;HES1;ASNS;KLF4;EGR1;TAGLN;QSOX1;SDC1;FOXC1;PGF;RGS2;IL1A;FOSB;MARCKS;TIMP2;H2AFX;TRIB3;ISYNA1;CXCL8;HSD3B1;SLC13A4;STAT1;JUN;IER3;FOS;ZFP36;KLF2;F5	2.12709e-21	0.0136986
retinoic acid	2385	31	35.6322	CCND3;CYP19A1;NREP;CTSC;NT5E;LRP2;HES1;EMX2;ASNS;PTTG1;KLF4;EGR1;SDC1;TAGLN;FOXC1;RGS2;IL1A;MARCKS;TIMP2;CXCL8;HSD3B1;STAT1;IER3;JUN;FOS;KLF2;ZFP36;CD97;ID2;CST6;CSF1R	1.96534e-20	0.0127049
TP53	1803	30	34.4828	CCND3;CYP19A1;CKS2;CROT;HES1;ASNS;LASP1;PTTG1;KLF4;EGR1;ERVFRD-1;RGS2;UPP1;FRAS1;ACAD11;TIMP2;H2AFX;TRIB3;UBE2C;ISYNA1;CXCL8;HSD3B1;STAT1;FOS;IER3;JUN;ZFP36;KLF2;F5;ID2	9.39486e-23	0.0161377
mitogen-activated protein kinase	1828	29	33.3333	CCND3;CYP19A1;HES1;ASNS;PTTG1;KLF4;EGR1;TAGLN;SDC1;FOXC1;PGF;IL1A;FOSB;MARCKS;TIMP2;TOB1;H2AFX;CXCL8;HSD3B1;IL1RAP;STAT1;IER3;JUN;FOS;ZFP36;CBX4;KLF2;ID2;TFPI	2.12266e-21	0.0153846
hepatocellular carcinoma	2479	29	33.3333	CCND3;CYP19A1;NT5E;CKS2;HES1;ASNS;PTTG1;LASP1;KLF4;EGR1;SDC1;TAGLN;PGF;IL1A;TIMP2;H2AFX;TRIB3;UBE2C;PSG9;CXCL8;STAT1;FOS;JUN;ZFP36;CBX4;ACSS1;F5;ID2;CSF1R	7.72517e-18	0.0114353
abnormality	2906	29	33.3333	CCND3;CYP19A1;CNTNAP2;NT5E;CTSC;LRP2;TPST2;ASNS;EGR1;ERVFRD-1;PGF;FOXC1;FRAS1;IL1A;FOSB;MARCKS;TIMP2;CXCL8;HSD3B1;STAT1;FOS;JUN;PNP;ZFP36;KLF2;F5;WLS;CST6;CSF1R	5.02325e-16	0.00978738
growth factor	1756	28	32.1839	CCND3;CYP19A1;ENPEP;NT5E;HES1;PTTG1;LASP1;KLF4;EGR1;TAGLN;SDC1;PGF;UCK2;FOSB;MARCKS;CXCL8;HSD3B1;STAT1;FOS;JUN;IER3;ZFP36;KLF2;PNP;CD97;ID2;TFPI;CSF1R	1.0719e-20	0.0154355
doxycycline	1793	28	32.1839	CCND3;CYP19A1;HTRA4;LRP2;HES1;EMX2;ASNS;KLF4;EGR1;SDC1;TAGLN;PGF;IL1A;FOSB;MARCKS;TIMP2;H2AFX;CXCL8;HSD3B1;STAT1;JUN;FOS;ZFP36;KLF2;CD97;TFPI;CSF1R;CST6	1.85498e-20	0.015127
injury	1793	28	32.1839	CYP19A1;ENPEP;NT5E;LRP2;PTTG1;KLF4;EGR1;SDC1;TAGLN;PGF;FOXC1;IL1A;FOSB;TIMP2;UBE2C;CXCL8;IL1RAP;STAT1;JUN;RASD1;IER3;FOS;ZFP36;F5;ID2;WLS;TFPI;CSF1R	1.85498e-20	0.015127
IL1B	1843	28	32.1839	SLC27A2;CYP19A1;NT5E;CTSC;LRP2;IFIT2;HES1;KLF4;EGR1;TAGLN;SDC1;PGF;RGS2;IL1A;MARCKS;TIMP2;TOB1;TRIB3;CXCL8;IL1RAP;STAT1;IER3;FOS;JUN;ZFP36;KLF2;TFPI;CSF1R	3.81843e-20	0.0147291
metastasis	1896	28	32.1839	CCND3;CYP19A1;NT5E;CKS2;IFIT2;PTTG1;LASP1;KLF4;EGR1;SDC1;TAGLN;PGF;IL1A;MARCKS;TIMP2;TOB1;TRIB3;UBE2C;CXCL8;STAT1;FOS;JUN;ZFP36;CD97;ID2;TFPI;CST6;CSF1R	8.02276e-20	0.0143296
INS	2136	28	32.1839	CCND3;SLC27A2;CYP19A1;CTSC;NT5E;LRP2;HES1;ASNS;PTTG1;EGR1;SDC1;FOXC1;PGF;UCK2;IL1A;FOSB;MARCKS;TIMP2;TRIB3;UBE2C;CXCL8;HSD3B1;STAT1;JUN;FOS;KLF2;ZFP36;ID2	1.78178e-18	0.0127621
diabetes mellitus	2432	28	32.1839	CYP19A1;NT5E;LRP2;CCNL1;CROT;HES1;PTTG1;KLF4;EGR1;SDC1;PGF;RGS2;IL1A;TIMP2;H2AFX;TRIB3;UBE2C;CXCL8;HSD3B1;STAT1;JUN;IER3;FOS;KLF2;ZFP36;F5;ID2;TFPI	5.00097e-17	0.011245
carcinogenesis	1744	27	31.0345	CCND3;CYP19A1;ALDH7A1;HES1;EMX2;PTTG1;KLF4;EGR1;SDC1;TAGLN;PGF;IL1A;MARCKS;TIMP2;H2AFX;TRIB3;UBE2C;CXCL8;STAT1;FOS;JUN;IER3;ZFP36;KLF2;ID2;WLS;CSF1R	1.29447e-19	0.014975
MAPK1	1804	27	31.0345	CCND3;CYP19A1;MPP1;LRP2;HES1;ASNS;PTTG1;KLF4;EGR1;TAGLN;ERVFRD-1;FOXC1;IL1A;FOSB;MARCKS;TIMP2;TOB1;H2AFX;CXCL8;HSD3B1;STAT1;IER3;JUN;FOS;KLF2;CBX4;ZFP36	3.04175e-19	0.0144928
cAMP	1915	27	31.0345	CCND3;CYP19A1;NT5E;LRP2;HES1;LASP1;KLF4;EGR1;SDC1;TAGLN;ERVFRD-1;PGF;RGS2;IL1A;FOSB;TIMP2;TRIB3;ISYNA1;CXCL8;HSD3B1;STAT1;RASD1;JUN;FOS;IER3;ZFP36;ID2	1.36588e-18	0.0136778
obesity	1993	27	31.0345	CCND3;CYP19A1;CNTNAP2;NT5E;LRP2;HES1;KLF4;EGR1;TAGLN;PGF;RGS2;IL1A;FOSB;SLC25A25;TIMP2;TRIB3;CXCL8;HSD3B1;IL1RAP;STAT1;FOS;JUN;KLF2;ZFP36;F5;ID2;CSF1R	3.7114e-18	0.0131579
U0126	1199	26	29.8851	CCND3;CYP19A1;LRP2;HES1;PTTG1;KLF4;EGR1;TAGLN;PGF;RGS2;IL1A;FOSB;MARCKS;TIMP2;H2AFX;CXCL8;HSD3B1;STAT1;FOS;JUN;IER3;ZFP36;KLF2;ID2;TFPI;CSF1R	1.75286e-22	0.0206513
phorbol myristate acetate	1373	26	29.8851	CYP19A1;NT5E;IFIT2;HES1;ASNS;KLF4;EGR1;SDC1;PGF;RGS2;IL1A;FOSB;MARCKS;TIMP2;H2AFX;TRIB3;CXCL8;HSD3B1;STAT1;FOS;JUN;IER3;ZFP36;F5;CD97;CSF1R	5.07107e-21	0.0181438
angiotensin II	1394	26	29.8851	CCND3;CYP19A1;ENPEP;NT5E;LRP2;HES1;KLF4;EGR1;TAGLN;SDC1;PGF;RGS2;IL1A;FOSB;MARCKS;TIMP2;H2AFX;CXCL8;HSD3B1;STAT1;IER3;FOS;JUN;KLF2;TFPI;CSF1R	7.37809e-21	0.0178817
SP1	1814	26	29.8851	CCND3;CYP19A1;NT5E;CTSC;LRP2;ASNS;PTTG1;KLF4;EGR1;SDC1;TAGLN;RGS2;IL1A;MARCKS;TIMP2;ISYNA1;PPP2R2B;CXCL8;JUN;IER3;FOS;ZFP36;KLF2;ACSS1;CD97;TFPI	4.60058e-18	0.0138741
dexamethasone	2125	26	29.8851	CCND3;CYP19A1;ENPEP;NREP;NT5E;TIPARP;HES1;KLF4;EGR1;SDC1;TAGLN;FOXC1;RGS2;IL1A;TIMP2;TRIB3;CXCL8;HSD3B1;STAT1;JUN;FOS;IER3;RASD1;ZFP36;F5;CSF1R	2.04472e-16	0.0118993
estrogen	2132	26	29.8851	CCND3;CYP19A1;ENPEP;NT5E;LRP2;CKS2;PTTG1;KLF4;EGR1;QSOX1;SDC1;PGF;IL1A;FOSB;TIMP2;H2AFX;UBE2C;CXCL8;HSD3B1;IL1RAP;STAT1;JUN;FOS;F5;TFPI;CSF1R	2.21105e-16	0.0118613
MAPK14	1314	25	28.7356	CCND3;CYP19A1;SLC27A2;NT5E;HES1;PTTG1;KLF4;EGR1;SDC1;TAGLN;ERVFRD-1;RGS2;IL1A;FOSB;TIMP2;H2AFX;TRIB3;CXCL8;HSD3B1;STAT1;FOS;JUN;KLF2;ZFP36;CSF1R	2.9796e-20	0.0181818
IGF1	1377	25	28.7356	CCND3;CYP19A1;LRP2;HES1;PTTG1;LASP1;KLF4;EGR1;TAGLN;SDC1;PGF;IL1A;FOSB;MARCKS;TIMP2;H2AFX;TRIB3;CXCL8;HSD3B1;STAT1;FOS;JUN;IER3;KLF2;ID2	9.04494e-20	0.0173853
MG132	1458	25	28.7356	CCND3;CYP19A1;IFIT2;HES1;PTTG1;KLF4;EGR1;FAM65B;TAGLN;FOXC1;RGS2;IL1A;MARCKS;H2AFX;TRIB3;ISYNA1;UBE2C;CXCL8;HSD3B1;STAT1;FOS;JUN;ZFP36;KLF2;CSF1R	3.48903e-19	0.0164582
H2O2	1860	25	28.7356	CCND3;CYP19A1;NT5E;HES1;KLF4;EGR1;QSOX1;TAGLN;FOXC1;PGF;RGS2;IL1A;FOSB;MARCKS;TIMP2;H2AFX;TRIB3;CXCL8;HSD3B1;STAT1;JUN;FOS;KLF2;ZFP36;TFPI	1.02168e-16	0.0130141
Ca2+	2655	25	28.7356	CCND3;CYP19A1;ENPEP;NT5E;LRP2;HES1;PTTG1;KLF4;EGR1;SDC1;PGF;IL1A;FOSB;SLC25A25;MARCKS;TIMP2;H2AFX;CXCL8;HSD3B1;STAT1;FOS;JUN;F5;CD97;TFPI	3.18175e-13	0.00920471
PDGF	1174	24	27.5862	CCND3;CYP19A1;TIPARP;LASP1;KLF4;EGR1;SDC1;TAGLN;UCK2;PGF;RGS2;FOSB;CDCA7;MARCKS;TIMP2;PPP2R2B;CXCL8;HSD3B1;STAT1;JUN;IER3;FOS;ZFP36;CSF1R	3.75968e-20	0.0194175
LY294002	1233	24	27.5862	CCND3;CYP19A1;NT5E;LRP2;HES1;LASP1;PTTG1;KLF4;EGR1;TAGLN;PGF;IL1A;CDCA7;TIMP2;H2AFX;TRIB3;UBE2C;CXCL8;HSD3B1;STAT1;JUN;FOS;KLF2;TFPI	1.15319e-19	0.0185328
progesterone	1266	24	27.5862	CYP19A1;ENPEP;NT5E;EMX2;PTTG1;KLF4;EGR1;TAGLN;PGF;RGS2;IL1A;FOSB;TIMP2;CXCL8;NPL;HSD3B1;IL1RAP;STAT1;IER3;RASD1;FOS;JUN;F5;CST6	2.10568e-19	0.0180723
NF-kB	1879	24	27.5862	CCND3;CYP19A1;IFIT2;HES1;KLF4;EGR1;SDC1;PGF;UPP1;IL1A;FOSB;MARCKS;TIMP2;TRIB3;CXCL8;HSD3B1;STAT1;IER3;JUN;FOS;ZFP36;KLF2;F5;TFPI	1.46618e-15	0.0123648
IFNG	1924	24	27.5862	CCND3;CYP19A1;ENPEP;NT5E;IFIT2;HES1;KLF4;EGR1;SDC1;PGF;UPP1;IL1A;FOSB;MARCKS;TIMP2;H2AFX;CXCL8;IL1RAP;STAT1;JUN;FOS;PNP;ID2;CSF1R	2.46595e-15	0.0120846
prostate cancer	2001	24	27.5862	CCND3;CYP19A1;NT5E;LRP2;ALDH7A1;SLC16A3;HES1;LASP1;PTTG1;KLF4;EGR1;QSOX1;SDC1;TAGLN;IL1A;TIMP2;UBE2C;CXCL8;HSD3B1;IL1RAP;JUN;ZFP36;ID2;CSF1R	5.8221e-15	0.0116335
PKA	2058	24	27.5862	CCND3;CYP19A1;LRP2;LASP1;KLF4;EGR1;TAGLN;SDC1;ERVFRD-1;PGF;RGS2;IL1A;FOSB;MARCKS;TIMP2;H2AFX;CXCL8;HSD3B1;STAT1;RASD1;FOS;JUN;ID2;CSF1R	1.07428e-14	0.0113208
actinomycin D	1046	23	26.4368	CCND3;CYP19A1;TIMP2;H2AFX;CTSC;CXCL8;HSD3B1;HES1;STAT1;ASNS;JUN;FOS;IER3;PTTG1;ZFP36;EGR1;SDC1;ID2;UCK2;RGS2;TFPI;CSF1R;IL1A	5.21731e-20	0.0207394
EGFR	1090	23	26.4368	CCND3;CYP19A1;MARCKS;H2AFX;UBE2C;NT5E;CXCL8;LRP2;HSD3B1;HES1;STAT1;JUN;FOS;ZFP36;PTTG1;KLF4;EGR1;TAGLN;ID2;FOXC1;RGS2;IL1A;FOSB	1.2917e-19	0.019948
breast neoplasm	1225	23	26.4368	CYP19A1;TRIB3;CXCL8;CTSC;STAT1;ASNS;JUN;FOS;PTTG1;LASP1;ZFP36;KLF4;EGR1;QSOX1;TAGLN;SDC1;WLS;FOXC1;PGF;RGS2;TFPI;CST6;IL1A	1.66268e-18	0.0178571
rapamycin	1231	23	26.4368	CCND3;CYP19A1;TIMP2;H2AFX;CXCL8;LRP2;HSD3B1;SLC16A3;HES1;STAT1;JUN;FOS;KLF2;ZFP36;KLF4;EGR1;F5;SDC1;TAGLN;ID2;PGF;TFPI;IL1A	1.84943e-18	0.0177743
glucocorticoid	1598	23	26.4368	CCND3;SLC27A2;MARCKS;CYP19A1;TRIB3;CXCL8;NT5E;IFIT2;HSD3B1;HES1;STAT1;FOS;JUN;RASD1;ZFP36;KLF4;EGR1;F5;SDC1;RGS2;IL1A;CSF1R;FOSB	5.12355e-16	0.0138471
estradiol	1755	23	26.4368	CCND3;CYP19A1;TIMP2;ENPEP;CXCL8;NT5E;LRP2;NPL;HSD3B1;IL1RAP;HES1;STAT1;JUN;FOS;RASD1;ZFP36;PTTG1;KLF4;EGR1;F5;PGF;TFPI;IL1A	3.73991e-15	0.0126513
inflammation	2117	23	26.4368	CYP19A1;TIMP2;H2AFX;NT5E;CTSC;CXCL8;STAT1;FOS;IER3;JUN;KLF2;ZFP36;PNP;KLF4;EGR1;F5;SDC1;TAGLN;PGF;RGS2;TFPI;IL1A;CSF1R	1.88022e-13	0.0105505
colorectal cancer	2372	23	26.4368	CYP19A1;MARCKS;TIMP2;H2AFX;TRIB3;UBE2C;CXCL8;NT5E;CKS2;IGDCC3;HES1;STAT1;JUN;LASP1;PTTG1;KLF4;EGR1;TAGLN;SDC1;ID2;WLS;PGF;IL1A	1.93539e-12	0.00944559
SB203580	904	22	25.2874	CCND3;CYP19A1;TIMP2;H2AFX;TRIB3;CXCL8;IFIT2;HSD3B1;STAT1;RASD1;FOS;IER3;JUN;ZFP36;KLF2;KLF4;EGR1;RGS2;TFPI;IL1A;CSF1R;FOSB	4.46348e-20	0.0227273
CREB1	1067	22	25.2874	CCND3;CYP19A1;TIMP2;H2AFX;TRIB3;PPP2R2B;NT5E;CXCL8;HSD3B1;HES1;STAT1;JUN;FOS;ZFP36;KLF4;EGR1;TAGLN;ID2;PGF;ERVFRD-1;RGS2;FOSB	1.4705e-18	0.0194518
calcitriol	1099	22	25.2874	CCND3;CYP19A1;TIMP2;H2AFX;CXCL8;NT5E;LRP2;HSD3B1;HES1;STAT1;IER3;FOS;JUN;ZFP36;KLF4;EGR1;RGS2;TFPI;CSF1R;IL1A;CST6;FOSB	2.73053e-18	0.0189166
histone deacetylase	1334	22	25.2874	CYP19A1;TIMP2;H2AFX;TRIB3;ISYNA1;CXCL8;IFIT2;HES1;STAT1;FOS;JUN;ZFP36;KLF2;PTTG1;KLF4;EGR1;FAM65B;TAGLN;SDC1;ID2;IL1A;FOSB	1.52846e-16	0.0157368
forskolin	1340	22	25.2874	CCND3;CYP19A1;TIMP2;CXCL8;NT5E;LRP2;HSD3B1;HES1;JUN;FOS;RASD1;KLF2;ZFP36;KLF4;EGR1;TAGLN;SDC1;PGF;ERVFRD-1;RGS2;IL1A;FOSB	1.67655e-16	0.0156695
Zn2+	1364	22	25.2874	CCND3;SLC27A2;CYP19A1;TIMP2;ENPEP;ISYNA1;NT5E;CXCL8;HSD3B1;TIPARP;FOS;JUN;PNP;ZFP36;KLF2;KLF4;EGR1;ID2;UCK2;TFPI;IL1A;FOSB	2.41621e-16	0.0154062
AKT1	1591	22	25.2874	CCND3;CDCA7;CYP19A1;TIMP2;H2AFX;UBE2C;CXCL8;HSD3B1;HES1;STAT1;FOS;JUN;ZFP36;PTTG1;KLF2;KLF4;EGR1;FAM65B;TAGLN;IL1A;CST6;FOSB	5.60929e-15	0.0132931
lung cancer	1774	22	25.2874	CDCA7;MARCKS;SLC27A2;CYP19A1;TIMP2;TOB1;TRIB3;GPD1L;UBE2C;CXCL8;LRP2;EMX2;FOS;JUN;PTTG1;KLF4;EGR1;SDC1;PGF;RGS2;CSF1R;IL1A	5.03917e-14	0.0119695
transforming growth factor	816	21	24.1379	CCND3;CYP19A1;TIMP2;TRIB3;NT5E;CXCL8;CTSC;HSD3B1;STAT1;FOS;JUN;KLF2;ZFP36;KLF4;EGR1;SDC1;TAGLN;ID2;FOXC1;IL1A;FOSB	1.14395e-19	0.0238365
PD98059	1079	21	24.1379	CCND3;CYP19A1;TIMP2;H2AFX;CXCL8;LRP2;HSD3B1;HES1;STAT1;JUN;FOS;ASNS;PTTG1;ZFP36;KLF2;KLF4;EGR1;TAGLN;PGF;IL1A;FOSB	3.14591e-17	0.0183566
IL4	1132	21	24.1379	CCND3;CYP19A1;TIMP2;H2AFX;CXCL8;CTSC;NT5E;HSD3B1;STAT1;JUN;FOS;ZFP36;KLF2;KLF4;TAGLN;SDC1;PGF;TFPI;IL1A;CSF1R;FOSB	8.16035e-17	0.0175439
FGF2	1177	21	24.1379	CCND3;CYP19A1;MARCKS;TIMP2;H2AFX;CXCL8;HES1;STAT1;FOS;JUN;KLF4;EGR1;TAGLN;SDC1;ID2;FOXC1;PGF;RGS2;UPP1;CSF1R;CST6	1.76657e-16	0.0169082
NO	1234	21	24.1379	CYP19A1;TIMP2;H2AFX;TRIB3;ENPEP;UBE2C;NT5E;CXCL8;HSD3B1;STAT1;FOS;RASD1;JUN;KLF2;KLF4;EGR1;TAGLN;CD97;PGF;RGS2;TFPI	4.4942e-16	0.0161663
Inflammatory Cytokines	1245	21	24.1379	CYP19A1;TIMP2;TRIB3;NT5E;CXCL8;CTSC;IFIT2;LRP2;HES1;STAT1;FOS;JUN;IER3;KLF2;PNP;KLF4;SDC1;CD97;PGF;RGS2;TFPI	5.35274e-16	0.0160305
ethanol	1761	21	24.1379	SLC27A2;CYP19A1;TIMP2;H2AFX;TRIB3;ENPEP;CXCL8;NT5E;HSD3B1;EMX2;HES1;STAT1;FOS;JUN;RASD1;KLF4;EGR1;F5;PGF;IL1A;FOSB	4.42889e-13	0.0115005
proteasome endopeptidase complex	1971	21	24.1379	CCND3;CYP19A1;TIMP2;H2AFX;TRIB3;CTSC;CXCL8;HES1;STAT1;JUN;FOS;ZFP36;PTTG1;KLF2;KLF4;EGR1;FAM65B;TAGLN;ID2;RGS2;IL1A	3.72096e-12	0.0103143
TGFA	388	20	22.9885	MARCKS;CYP19A1;TIMP2;CTSC;CXCL8;HSD3B1;HES1;STAT1;JUN;FOS;PTTG1;ZFP36;PNP;EGR1;SDC1;TAGLN;ID2;FOXC1;PGF;IL1A	1.10864e-24	0.0440529
BMP2	724	20	22.9885	CYP19A1;TIMP2;TRIB3;CXCL8;HSD3B1;HES1;EMX2;ALDH7A1;STAT1;FOS;JUN;ASNS;KLF2;LASP1;KLF4;EGR1;TAGLN;ID2;PGF;CSF1R	2.40846e-19	0.0253165
FGF	838	20	22.9885	CYP19A1;TOB1;CXCL8;HSD3B1;HES1;EMX2;STAT1;JUN;FOS;KLF2;PTTG1;ZFP36;EGR1;SDC1;TAGLN;ID2;PGF;FOXC1;CSF1R;FOSB	4.05025e-18	0.0221239
protein tyrosine kinase	1091	20	22.9885	MARCKS;CYP19A1;TIMP2;H2AFX;CXCL8;IFIT2;HSD3B1;STAT1;JUN;FOS;LASP1;ZFP36;KLF4;EGR1;SDC1;PGF;RGS2;IL1A;CSF1R;FOSB	6.16146e-16	0.0172861
atherosclerosis	1146	20	22.9885	TIMP2;H2AFX;TRIB3;NT5E;CTSC;CXCL8;TPST2;SLC16A3;STAT1;IER3;ZFP36;KLF2;KLF4;EGR1;F5;TAGLN;PGF;RGS2;TFPI;IL1A	1.5553e-15	0.0165017
MAPK3	1158	20	22.9885	CYP19A1;MARCKS;TIMP2;TOB1;H2AFX;CXCL8;LRP2;HSD3B1;HES1;STAT1;JUN;FOS;ZFP36;KLF2;KLF4;EGR1;TAGLN;ERVFRD-1;RGS2;FOSB	1.89138e-15	0.0163399
trichostatin A	1276	20	22.9885	CYP19A1;TIMP2;H2AFX;CNTNAP2;CXCL8;IFIT2;LRP2;HES1;EMX2;STAT1;JUN;FOS;ZFP36;PTTG1;KLF4;EGR1;TAGLN;ID2;CST6;IL1A	1.16054e-14	0.0149031
ATP	1689	20	22.9885	CYP19A1;MARCKS;H2AFX;NT5E;CXCL8;STAT1;ASNS;FOS;JUN;KLF2;PNP;KLF4;EGR1;F5;SDC1;ID2;RGS2;IL1A;CSF1R;FOSB	1.99726e-12	0.011396
gastric cancer	1889	20	22.9885	CCND3;CYP19A1;TIMP2;TOB1;UBE2C;CXCL8;JUN;FOS;KLF2;LASP1;ZFP36;KLF4;EGR1;SDC1;TAGLN;WLS;PGF;UPP1;IL1A;CST6	1.48935e-11	0.0102302
NR3C1	800	19	21.8391	CYP19A1;TIMP2;TRIB3;CXCL8;NT5E;TIPARP;HSD3B1;HES1;STAT1;IER3;JUN;FOS;RASD1;ZFP36;KLF4;RGS2;CSF1R;IL1A;FOSB	3.36659e-17	0.0219146
phorbol ester	800	19	21.8391	MARCKS;CYP19A1;CTSC;CXCL8;IFIT2;CCNL1;HSD3B1;FOS;JUN;IER3;ZFP36;PNP;KLF4;EGR1;TAGLN;RGS2;TFPI;CSF1R;IL1A	3.36659e-17	0.0219146
breast carcinoma	850	19	21.8391	CCND3;CYP19A1;TIMP2;UBE2C;EPSTI1;CXCL8;NT5E;CCNL1;STAT1;PTTG1;LASP1;ZFP36;KLF4;EGR1;SDC1;UPP1;CST6;IL1A;CSF1R	1.01481e-16	0.0207197
decitabine	938	19	21.8391	CYP19A1;TIMP2;H2AFX;CXCL8;HSD3B1;SLC16A3;STAT1;JUN;ASNS;IER3;ZFP36;KLF4;EGR1;SDC1;TAGLN;ID2;PGF;RGS2;CST6	6.03791e-16	0.0189055
tamoxifen	1016	19	21.8391	CCND3;CYP19A1;TIMP2;UBE2C;CXCL8;NT5E;LRP2;STAT1;FOS;JUN;ZFP36;KLF4;EGR1;TAGLN;WLS;PGF;RGS2;TFPI;CSF1R	2.54015e-15	0.0175439
STAT3	1021	19	21.8391	CCND3;CYP19A1;TIMP2;H2AFX;NT5E;CXCL8;HES1;STAT1;FOS;JUN;PTTG1;PNP;ZFP36;KLF4;EGR1;TAGLN;SDC1;PGF;IL1A	2.77386e-15	0.0174632
hypertension	1098	19	21.8391	CYP19A1;TIMP2;ENPEP;CNTNAP2;NREP;CXCL8;NT5E;NPL;HSD3B1;STAT1;IER3;JUN;FOS;EGR1;F5;SDC1;PGF;RGS2;IL1A	1.01736e-14	0.016309
ischemia	1122	19	21.8391	CYP19A1;TIMP2;H2AFX;NT5E;CXCL8;LRP2;HES1;STAT1;JUN;FOS;IER3;KLF4;EGR1;PGF;RGS2;TFPI;IL1A;CSF1R;FOSB	1.4951e-14	0.0159798
Jun/Fos	1184	19	21.8391	CCND3;CYP19A1;TIMP2;CXCL8;HSD3B1;STAT1;JUN;FOS;IER3;PTTG1;KLF4;EGR1;TAGLN;SDC1;ERVFRD-1;UPP1;CSF1R;IL1A;FOSB	3.88353e-14	0.0151878
interferon	1190	19	21.8391	CCND3;TIMP2;H2AFX;ENPEP;CXCL8;NT5E;IFIT2;TIPARP;STAT1;FOS;JUN;ZFP36;PNP;EGR1;F5;CD97;IL1A;CSF1R;FOSB	4.24704e-14	0.0151154
MAPK8	1202	19	21.8391	CCND3;CYP19A1;TIMP2;H2AFX;CXCL8;NT5E;HES1;STAT1;FOS;JUN;ZFP36;KLF4;EGR1;F5;TAGLN;SDC1;ID2;IL1A;FOSB	5.07187e-14	0.0149724
oxigen	1217	19	21.8391	CYP19A1;TIMP2;H2AFX;TRIB3;CXCL8;NT5E;HSD3B1;HES1;SLC16A3;JUN;FOS;KLF4;EGR1;F5;ID2;PGF;TFPI;IL1A;CSF1R	6.31465e-14	0.0147975
SRC	1267	19	21.8391	CCND3;MARCKS;CYP19A1;UBE2C;CXCL8;HES1;STAT1;JUN;FOS;PTTG1;KLF2;LASP1;KLF4;EGR1;SDC1;TAGLN;ID2;PGF;FOSB	1.28411e-13	0.0142429
Alzheimer's disease	1348	19	21.8391	MARCKS;CYP19A1;TIMP2;H2AFX;ENPEP;CNTNAP2;CXCL8;LRP2;STAT1;JUN;FOS;KLF2;PNP;EGR1;F5;SDC1;TFPI;CSF1R;IL1A	3.80824e-13	0.0134276
ROS	1566	19	21.8391	CYP19A1;TIMP2;H2AFX;TRIB3;CXCL8;HES1;STAT1;FOS;IER3;JUN;RASD1;KLF4;EGR1;SDC1;PGF;TFPI;IL1A;CSF1R;FOSB	5.13091e-12	0.011635
starvation exposure	943	18	20.6897	CCND3;CYP19A1;TIMP2;TRIB3;CXCL8;STAT1;ASNS;FOS;JUN;ZFP36;PTTG1;KLF4;ACSS1;EGR1;QSOX1;TAGLN;PGF;CSF1R	1.06442e-14	0.0178042
MTOR	951	18	20.6897	SLC25A25;CCND3;CYP19A1;H2AFX;ISYNA1;CXCL8;LRP2;HES1;STAT1;FOS;JUN;ZFP36;KLF2;PTTG1;EGR1;TAGLN;ID2;IL1A	1.22876e-14	0.0176644
lymphoma	975	18	20.6897	CCND3;H2AFX;UBE2C;CXCL8;NT5E;STAT1;ASNS;JUN;KLF2;PTTG1;PNP;KLF4;EGR1;SDC1;QSOX1;ID2;UCK2;IL1A	1.87582e-14	0.0172579
F2	1028	18	20.6897	MARCKS;TIMP2;H2AFX;CXCL8;STAT1;FOS;JUN;KLF2;KLF4;EGR1;F5;TAGLN;SDC1;PGF;RGS2;TFPI;IL1A;FOSB	4.59387e-14	0.0164234
LEP	1040	18	20.6897	SLC25A25;CCND3;CYP19A1;TIMP2;CXCL8;LRP2;HSD3B1;HES1;STAT1;FOS;JUN;ZFP36;KLF4;EGR1;ID2;PGF;IL1A;FOSB	5.58777e-14	0.0162455
carcinoma	1466	18	20.6897	CCND3;CYP19A1;TIMP2;H2AFX;UBE2C;NT5E;CXCL8;HES1;STAT1;PTTG1;KLF4;QSOX1;SDC1;CD97;PGF;CST6;IL1A;FOSB	1.66801e-11	0.011734
TSH	435	17	19.5402	CCND3;CYP19A1;CTSC;CXCL8;NT5E;LRP2;SLC16A3;STAT1;FOS;JUN;PTTG1;ZFP36;EGR1;PGF;RGS2;IL1A;FOSB	4.93924e-19	0.0337302
CEBPB	699	17	19.5402	CCND3;CYP19A1;TIMP2;TRIB3;CXCL8;HSD3B1;HES1;STAT1;FOS;JUN;ASNS;ZFP36;KLF4;EGR1;IL1A;CSF1R;FOSB	1.26274e-15	0.0221354
ALB	702	17	19.5402	SLC25A25;CYP19A1;MARCKS;TIMP2;TRIB3;CXCL8;LRP2;HES1;STAT1;JUN;FOS;PNP;TAGLN;SDC1;WLS;RGS2;IL1A	1.35413e-15	0.0220493
mifepristone	725	17	19.5402	CYP19A1;H2AFX;TRIB3;NT5E;CXCL8;NPL;HSD3B1;HES1;STAT1;IER3;FOS;JUN;ZFP36;EGR1;RGS2;CSF1R;IL1A	2.28998e-15	0.0214106
oxidized LDL	777	17	19.5402	CCND3;MARCKS;TIMP2;H2AFX;TRIB3;CXCL8;HES1;STAT1;FOS;JUN;KLF2;KLF4;EGR1;TAGLN;TFPI;IL1A;CSF1R	7.05429e-15	0.0200946
heparin	798	17	19.5402	CYP19A1;TIMP2;NT5E;CTSC;CXCL8;CKS2;LRP2;STAT1;FOS;JUN;EGR1;F5;SDC1;TAGLN;PGF;TFPI;IL1A	1.08632e-14	0.0196078
rosiglitazone	853	17	19.5402	CYP19A1;SLC27A2;TIMP2;H2AFX;CXCL8;LRP2;HSD3B1;STAT1;FOS;JUN;PTTG1;KLF4;EGR1;TAGLN;RGS2;TFPI;IL1A	3.18434e-14	0.0184382
prostaglandin E2	879	17	19.5402	CCND3;CYP19A1;TIMP2;H2AFX;NT5E;CXCL8;HSD3B1;STAT1;JUN;FOS;EGR1;TAGLN;PGF;RGS2;CSF1R;IL1A;FOSB	5.1603e-14	0.0179325
butyrate	895	17	19.5402	CCND3;CYP19A1;TIMP2;H2AFX;ENPEP;CTSC;NT5E;CXCL8;STAT1;JUN;FOS;ZFP36;KLF4;F5;TAGLN;CD97;ID2	6.89291e-14	0.0176349
wortmannin	904	17	19.5402	CCND3;TIMP2;H2AFX;NT5E;CXCL8;LRP2;HSD3B1;STAT1;JUN;FOS;PTTG1;EGR1;CD97;PGF;IL1A;CSF1R;FOSB	8.09216e-14	0.0174717
HDAC inhibitors	940	17	19.5402	CYP19A1;H2AFX;TRIB3;CXCL8;STAT1;FOS;JUN;ZFP36;PTTG1;KLF2;KLF4;EGR1;TAGLN;ID2;CSF1R;IL1A;FOSB	1.51153e-13	0.0168484
genistein	999	17	19.5402	CYP19A1;TIMP2;H2AFX;CXCL8;NT5E;HSD3B1;HES1;STAT1;JUN;FOS;ZFP36;EGR1;SDC1;CD97;RGS2;IL1A;FOSB	3.98748e-13	0.0159176
cholesterol	1013	17	19.5402	CCND3;MARCKS;CYP19A1;TIMP2;H2AFX;ENPEP;CXCL8;NT5E;STAT1;FOS;JUN;KLF2;F5;TAGLN;TFPI;IL1A;FOSB	4.97398e-13	0.0157116
WNT	1022	17	19.5402	SLC25A25;UBE2C;NT5E;CXCL8;LRP2;HES1;EMX2;FOS;JUN;KLF2;KLF4;EGR1;TAGLN;CD97;ID2;FOXC1;FOSB	5.72353e-13	0.015582
tetracycline	1028	17	19.5402	CCND3;H2AFX;TRIB3;CXCL8;HES1;IER3;FOS;RASD1;JUN;PTTG1;ZFP36;KLF4;EGR1;TAGLN;SDC1;CST6;FOSB	6.28029e-13	0.0154968
acute myeloid leukemia	1040	17	19.5402	CCND3;TIMP2;H2AFX;NT5E;CXCL8;IL1RAP;HES1;JUN;FOS;ASNS;KLF4;EGR1;SDC1;FOXC1;TFPI;CSF1R;FOSB	7.5483e-13	0.0153291
CTNNB1	1041	17	19.5402	SLC25A25;CYP19A1;H2AFX;UBE2C;CXCL8;NT5E;HES1;EMX2;JUN;FOS;PTTG1;KLF2;KLF4;EGR1;TAGLN;ID2;FOXC1	7.66408e-13	0.0153153
HIF1A	1053	17	19.5402	CYP19A1;SLC27A2;H2AFX;NT5E;CXCL8;HSD3B1;HES1;SLC16A3;JUN;FOS;LASP1;KLF4;EGR1;PGF;FOXC1;TFPI;CSF1R	9.18861e-13	0.0151515
adenocarcinoma	1064	17	19.5402	MARCKS;CYP19A1;TIMP2;UBE2C;CXCL8;STAT1;JUN;ASNS;IER3;ZFP36;KLF4;EGR1;SDC1;QSOX1;ID2;CSF1R;IL1A	1.08298e-12	0.0150044
MYC	1066	17	19.5402	CDCA7;CCND3;CYP19A1;TIMP2;H2AFX;UBE2C;CXCL8;CKS2;HES1;SLC16A3;IER3;ASNS;FOS;JUN;KLF4;EGR1;ID2	1.1156e-12	0.014978
NaCl	1104	17	19.5402	CYP19A1;TIMP2;H2AFX;NT5E;CTSC;CXCL8;HSD3B1;STAT1;FOS;JUN;LASP1;EGR1;PGF;RGS2;TFPI;IL1A;FOSB	1.93871e-12	0.0144928
leukemia	1111	17	19.5402	CNTNAP2;NT5E;CXCL8;HES1;HES2;STAT1;ASNS;JUN;FOS;PTTG1;KLF2;EGR1;F5;CD97;PGF;FOXC1;CSF1R	2.1416e-12	0.0144068
IL1 family	1125	17	19.5402	CYP19A1;TIMP2;H2AFX;CXCL8;NT5E;HSD3B1;STAT1;JUN;IER3;FOS;ZFP36;EGR1;UPP1;TFPI;IL1A;CSF1R;FOSB	2.60796e-12	0.0142379
resveratrol	1133	17	19.5402	CCND3;CYP19A1;TIMP2;H2AFX;NT5E;CXCL8;HSD3B1;TIPARP;HES1;STAT1;FOS;JUN;KLF2;ZFP36;KLF4;EGR1;IL1A	2.91522e-12	0.0141431
ubiquitin	1203	17	19.5402	CCND3;TIMP2;TOB1;H2AFX;TRIB3;CXCL8;HES1;STAT1;JUN;FOS;PTTG1;ZFP36;KLF4;EGR1;SDC1;RGS2;CSF1R	7.45681e-12	0.0133648
steroid	1233	17	19.5402	CYP19A1;TIMP2;CXCL8;LRP2;HSD3B1;IL1RAP;STAT1;FOS;JUN;RASD1;ZFP36;EGR1;SDC1;PGF;RGS2;CSF1R;IL1A	1.09502e-11	0.0130568
androgen	1397	17	19.5402	CCND3;CYP19A1;TIMP2;UBE2C;CXCL8;LRP2;HSD3B1;TIPARP;HES1;JUN;FOS;PTTG1;LASP1;KLF4;EGR1;RGS2;TFPI	7.56038e-11	0.0115962
colon cancer	1404	17	19.5402	CCND3;CYP19A1;TRIB3;UBE2C;NT5E;CXCL8;HES1;STAT1;JUN;IER3;PTTG1;KLF4;EGR1;TAGLN;SDC1;PGF;TFPI	8.16356e-11	0.0115411
IL6	1499	17	19.5402	CYP19A1;TIMP2;H2AFX;TRIB3;NT5E;CXCL8;HSD3B1;STAT1;JUN;FOS;PTTG1;EGR1;SDC1;ID2;PGF;TFPI;CSF1R	2.22157e-10	0.0108418
non-small cell lung cancer	1586	17	19.5402	CYP19A1;TIMP2;H2AFX;TRIB3;UBE2C;CXCL8;STAT1;FOS;JUN;LASP1;PTTG1;KLF2;EGR1;SDC1;ID2;PGF;IL1A	5.22839e-10	0.0102719
lovastatin	446	16	18.3908	CCND3;CYP19A1;H2AFX;ISYNA1;CXCL8;NT5E;HSD3B1;STAT1;JUN;FOS;KLF2;KLF4;ID2;PGF;TFPI;IL1A	2.26024e-17	0.0310078
STAT	527	16	18.3908	CYP19A1;CXCL8;IFIT2;HSD3B1;HES1;STAT1;FOS;JUN;ZFP36;PTTG1;KLF2;KLF4;EGR1;ID2;CSF1R;IL1A	3.06414e-16	0.0268007
RELA	551	16	18.3908	CXCL8;HES1;STAT1;IER3;JUN;FOS;KLF4;EGR1;CD97;ID2;PGF;UPP1;TFPI;IL1A;CSF1R;FOSB	6.11947e-16	0.0257649
wound	558	16	18.3908	CYP19A1;TIMP2;H2AFX;CXCL8;SLC16A3;STAT1;JUN;FOS;ZFP36;EGR1;TAGLN;SDC1;WLS;PGF;IL1A;FOSB	7.44275e-16	0.0254777
atorvastatin	588	16	18.3908	TIMP2;H2AFX;TRIB3;CXCL8;NT5E;HES1;STAT1;JUN;KLF2;KLF4;EGR1;F5;TAGLN;PGF;RGS2;TFPI	1.67399e-15	0.0243161
oral squamous cell carcinoma	706	16	18.3908	TIMP2;H2AFX;CNTNAP2;NT5E;CXCL8;IFIT2;STAT1;JUN;LASP1;PTTG1;KLF4;TAGLN;FOXC1;PGF;UPP1;IL1A	2.78194e-14	0.0206186
staurosporine	722	16	18.3908	MARCKS;CYP19A1;H2AFX;GPD1L;CXCL8;HSD3B1;IL1RAP;STAT1;IER3;FOS;JUN;KLF4;EGR1;SDC1;RGS2;IL1A	3.91668e-14	0.020202
BMP4	727	16	18.3908	CYP19A1;TIMP2;CXCL8;HSD3B1;HES1;ALDH7A1;EMX2;FOS;JUN;KLF2;KLF4;EGR1;TAGLN;SDC1;ID2;FOXC1	4.35136e-14	0.0200753
EP300	797	16	18.3908	CYP19A1;H2AFX;UBE2C;CXCL8;HES1;IER3;FOS;ASNS;JUN;KLF2;PTTG1;KLF4;EGR1;TAGLN;RGS2;FOSB	1.7593e-13	0.0184544
preeclampsia	807	16	18.3908	CYP19A1;TIMP2;ENPEP;LGALS14;HTRA4;NT5E;CXCL8;EGR1;F5;SDC1;ID2;ERVFRD-1;PGF;RGS2;TFPI;IL1A	2.12481e-13	0.018244
valproic acid	840	16	18.3908	CCND3;CYP19A1;MARCKS;TIMP2;H2AFX;ISYNA1;CXCL8;HSD3B1;HES1;STAT1;JUN;FOS;KLF4;EGR1;IL1A;FOSB	3.89314e-13	0.0175824
cadmium	846	16	18.3908	CCND3;CYP19A1;TIMP2;H2AFX;TRIB3;CXCL8;NT5E;LRP2;HSD3B1;FOS;JUN;PNP;KLF4;EGR1;PGF;IL1A	4.33428e-13	0.0174672
radiation	853	16	18.3908	CCND3;CYP19A1;TIMP2;H2AFX;TOB1;CXCL8;HES1;STAT1;FOS;JUN;ZFP36;PTTG1;KLF4;EGR1;PGF;IL1A	4.90744e-13	0.0173348
histone	864	16	18.3908	CYP19A1;H2AFX;CXCL8;LRP2;HES1;FOS;JUN;ASNS;PTTG1;ZFP36;KLF2;KLF4;EGR1;TAGLN;IL1A;FOSB	5.95192e-13	0.0171306
JUN	873	16	18.3908	CCND3;CYP19A1;MARCKS;TRIB3;CXCL8;STAT1;JUN;FOS;ASNS;ZFP36;KLF4;EGR1;ID2;ERVFRD-1;CSF1R;FOSB	6.95616e-13	0.0169671
primary cancer	965	16	18.3908	CYP19A1;TIMP2;TRIB3;UBE2C;NT5E;CXCL8;CCNL1;EMX2;JUN;KLF2;LASP1;KLF4;ACSS1;FOXC1;IL1A;CST6	3.11926e-12	0.0154589
VEGFA	1030	16	18.3908	CCND3;CYP19A1;MARCKS;TIMP2;ENPEP;CXCL8;HSD3B1;HES1;STAT1;FOS;JUN;EGR1;TAGLN;PGF;CSF1R;FOSB	8.22195e-12	0.0145455
PPARG	1067	16	18.3908	SLC27A2;CYP19A1;TIMP2;H2AFX;CXCL8;LRP2;HSD3B1;STAT1;JUN;FOS;PTTG1;KLF4;EGR1;SDC1;TFPI;IL1A	1.38611e-11	0.0140721
NGF	1079	16	18.3908	CYP19A1;TIMP2;TRIB3;PPP2R2B;NT5E;HSD3B1;HES1;STAT1;JUN;FOS;KLF2;KLF4;EGR1;RGS2;IL1A;FOSB	1.63499e-11	0.0139252
doxorubicin	1137	16	18.3908	H2AFX;NT5E;CXCL8;HSD3B1;STAT1;FOS;JUN;ZFP36;PTTG1;KLF4;EGR1;TAGLN;ID2;TFPI;IL1A;FOSB	3.53348e-11	0.013256
squamous cell carcinoma	1172	16	18.3908	CCND3;MARCKS;TIMP2;H2AFX;UBE2C;CXCL8;STAT1;FOS;JUN;PNP;KLF4;EGR1;CD97;SDC1;PGF;IL1A	5.51035e-11	0.0128824
pancreatic cancer	1186	16	18.3908	CCND3;TIMP2;CXCL8;LRP2;STAT1;ASNS;JUN;KLF2;LASP1;KLF4;QSOX1;TAGLN;SDC1;ID2;IL1A;FOSB	6.55527e-11	0.0127389
congenital malformation	1585	16	18.3908	CCND3;MARCKS;CYP19A1;H2AFX;CNTNAP2;LRP2;HSD3B1;SLC13A4;EMX2;ALDH7A1;HES1;JUN;FOXC1;RGS2;FRAS1;CSF1R	4.2202e-09	0.00966767
genetic disorder	1618	16	18.3908	CYP19A1;CXCL8;NT5E;CTSC;LRP2;HSD3B1;ALDH7A1;STAT1;FOS;PNP;F5;FOXC1;RGS2;TFPI;FRAS1;CSF1R	5.63884e-09	0.00947867
ETS1	437	15	17.2414	CCND3;TIMP2;UBE2C;CXCL8;HES1;STAT1;JUN;FOS;KLF2;EGR1;TAGLN;SDC1;ID2;RGS2;CSF1R	4.67577e-16	0.0295276
histone H3	566	15	17.2414	CYP19A1;H2AFX;UBE2C;CXCL8;HES1;STAT1;FOS;ASNS;JUN;KLF2;KLF4;EGR1;TAGLN;IL1A;FOSB	2.02255e-14	0.0235479
norepinephrine	605	15	17.2414	CYP19A1;MARCKS;TIMP2;H2AFX;NT5E;CXCL8;HSD3B1;IL1RAP;JUN;FOS;EGR1;TAGLN;RGS2;IL1A;FOSB	5.28928e-14	0.0221893
solid neoplasm	668	15	17.2414	TIMP2;H2AFX;UBE2C;NT5E;CXCL8;LRP2;SLC16A3;PTTG1;KLF4;QSOX1;SDC1;UPP1;RGS2;TFPI;IL1A	2.19166e-13	0.0202977
multiple myeloma	707	15	17.2414	CCND3;MARCKS;H2AFX;NT5E;CXCL8;STAT1;IER3;JUN;PTTG1;KLF4;EGR1;SDC1;TFPI;IL1A;CSF1R	4.92667e-13	0.0192802
chorionic gonadotropin	730	15	17.2414	CCND3;MARCKS;CYP19A1;TIMP2;H2AFX;HTRA4;CTSC;NT5E;CXCL8;HSD3B1;JUN;FOS;EGR1;SDC1;RGS2	7.76962e-13	0.0187266
melatonin	730	15	17.2414	CYP19A1;TIMP2;CXCL8;NT5E;HSD3B1;TIPARP;HES1;STAT1;FOS;JUN;EGR1;RGS2;TFPI;IL1A;FOSB	7.76962e-13	0.0187266
EDN1	734	15	17.2414	CYP19A1;MARCKS;TIMP2;CXCL8;STAT1;IER3;JUN;FOS;ZFP36;KLF2;KLF4;EGR1;TAGLN;RGS2;FOSB	8.397e-13	0.0186335
2,3,7,8-tetrachlorodibenzo-p-dioxin	771	15	17.2414	CYP19A1;H2AFX;TOB1;NT5E;CXCL8;TIPARP;HSD3B1;HES1;JUN;FOS;KLF2;KLF4;EGR1;FOXC1;PGF	1.68662e-12	0.0178147
nicotine	833	15	17.2414	CCND3;CYP19A1;TIMP2;H2AFX;CXCL8;LRP2;STAT1;JUN;FOS;ZFP36;EGR1;QSOX1;PGF;IL1A;FOSB	5.02396e-12	0.0165929
T-cell receptor	878	15	17.2414	CCND3;CXCL8;NT5E;HES1;STAT1;JUN;FOS;ZFP36;KLF2;KLF4;EGR1;FAM65B;ID2;IL1A;CSF1R	1.05143e-11	0.0158061
GSK3B	901	15	17.2414	CCND3;H2AFX;CXCL8;LRP2;HES1;STAT1;JUN;FOS;PTTG1;KLF2;KLF4;EGR1;TAGLN;SDC1;FOSB	1.50969e-11	0.0154321
ESR1	951	15	17.2414	CYP19A1;CXCL8;NT5E;HSD3B1;TIPARP;HES1;STAT1;FOS;JUN;IER3;EGR1;F5;TFPI;IL1A;FOSB	3.20517e-11	0.0146771
Ras	965	15	17.2414	MARCKS;H2AFX;CXCL8;HSD3B1;HES1;STAT1;JUN;FOS;IER3;ZFP36;EGR1;TAGLN;PGF;CSF1R;FOSB	3.92683e-11	0.0144788
myocardial infarction	975	15	17.2414	TIMP2;ENPEP;TRIB3;CXCL8;IL1RAP;HES1;STAT1;FOS;JUN;F5;SDC1;PGF;TFPI;CSF1R;IL1A	4.53088e-11	0.0143403
cyclosporine	1012	15	17.2414	MARCKS;CYP19A1;TIMP2;NT5E;CXCL8;STAT1;FOS;JUN;PTTG1;KLF4;EGR1;TAGLN;CD97;IL1A;CSF1R	7.5888e-11	0.0138504
fibrosis	1048	15	17.2414	CYP19A1;TIMP2;NT5E;CXCL8;HES1;STAT1;JUN;PTTG1;KLF2;LASP1;EGR1;F5;SDC1;PGF;IL1A	1.22922e-10	0.0134048
asthma	1055	15	17.2414	TIMP2;CTSC;NT5E;CXCL8;IL1RAP;STAT1;JUN;FOS;EGR1;TAGLN;PGF;RGS2;TFPI;CSF1R;IL1A	1.34722e-10	0.0133215
rheumatoid arthritis	1124	15	17.2414	CYP19A1;TIMP2;NT5E;CXCL8;HES1;STAT1;FOS;JUN;ZFP36;EGR1;F5;CD97;PGF;IL1A;CSF1R	3.21263e-10	0.0125523
curcumin	1194	15	17.2414	CCND3;CYP19A1;TIMP2;H2AFX;TRIB3;NT5E;CXCL8;HES1;STAT1;FOS;JUN;EGR1;PGF;IL1A;FOSB	7.31696e-10	0.0118577
glioma	1300	15	17.2414	MARCKS;TIMP2;CNTNAP2;NT5E;CXCL8;FOS;JUN;PTTG1;ZFP36;KLF4;EGR1;CD97;ID2;WLS;CST6	2.30817e-09	0.0109409
vitamin D3	410	14	16.092	CYP19A1;TIMP2;CXCL8;NT5E;HSD3B1;STAT1;FOS;IER3;JUN;KLF4;EGR1;UPP1;CSF1R;CST6	5.14371e-15	0.0290456
progestin	419	14	16.092	MARCKS;CYP19A1;TIMP2;CXCL8;HSD3B1;STAT1;FOS;JUN;IER3;KLF2;KLF4;SDC1;TFPI;IL1A	6.92118e-15	0.0285132
CAT	475	14	16.092	MARCKS;TIMP2;H2AFX;CXCL8;STAT1;FOS;JUN;PNP;EGR1;F5;TAGLN;PGF;IL1A;FOSB	3.81895e-14	0.0255941
TNFSF11	507	14	16.092	CCND3;CYP19A1;TIMP2;CXCL8;HES1;STAT1;FOS;JUN;EGR1;TAGLN;SDC1;CD97;ID2;CSF1R	9.2343e-14	0.0241796
endometriosis	511	14	16.092	CYP19A1;TIMP2;CXCL8;HSD3B1;IL1RAP;EMX2;FOS;JUN;KLF4;EGR1;TAGLN;PGF;IL1A;CSF1R	1.0269e-13	0.0240137
berberine	513	14	16.092	CCND3;TIMP2;H2AFX;TRIB3;CXCL8;HES1;STAT1;FOS;JUN;PTTG1;EGR1;TFPI;IL1A;CSF1R	1.08254e-13	0.0239316
LIF	521	14	16.092	CYP19A1;TIMP2;CXCL8;HES1;STAT1;FOS;JUN;IER3;KLF2;KLF4;EGR1;TFPI;IL1A;CSF1R	1.33408e-13	0.0236088
FN1	539	14	16.092	TIMP2;H2AFX;NT5E;CXCL8;HSD3B1;STAT1;JUN;FOS;LASP1;QSOX1;TAGLN;TFPI;IL1A;CSF1R	2.10886e-13	0.0229133
AGTR1	545	14	16.092	MARCKS;ENPEP;NT5E;CXCL8;LRP2;HSD3B1;STAT1;FOS;JUN;EGR1;PGF;RGS2;CSF1R;FOSB	2.44779e-13	0.0226904
EGR1	557	14	16.092	TIMP2;CXCL8;JUN;FOS;ZFP36;KLF4;EGR1;TAGLN;ID2;PGF;RGS2;CSF1R;CST6;FOSB	3.28084e-13	0.0222576
SMAD	565	14	16.092	CYP19A1;NT5E;CXCL8;EMX2;HES1;JUN;LASP1;ZFP36;KLF4;EGR1;TAGLN;SDC1;ID2;FOXC1	3.97361e-13	0.021978
RNA polymerase II	590	14	16.092	CYP19A1;CXCL8;IFIT2;LRP2;HES1;STAT1;JUN;ASNS;FOS;ZFP36;KLF4;EGR1;CSF1R;FOSB	7.10108e-13	0.021148
okadaic acid	595	14	16.092	CCND3;CYP19A1;MARCKS;H2AFX;CXCL8;STAT1;JUN;FOS;PTTG1;ZFP36;KLF4;EGR1;IL1A;FOSB	7.95033e-13	0.0209895
PRKCD	610	14	16.092	CCND3;CYP19A1;MARCKS;H2AFX;CXCL8;STAT1;JUN;FOS;KLF2;ZFP36;KLF4;EGR1;SDC1;TAGLN	1.1091e-12	0.0205279
CD3 complex	621	14	16.092	CCND3;MARCKS;NT5E;CXCL8;STAT1;JUN;FOS;PNP;ZFP36;EGR1;CD97;PGF;IL1A;FOSB	1.40802e-12	0.020202
Tumor Suppressors	634	14	16.092	CCND3;MARCKS;CYP19A1;TIMP2;UBE2C;CXCL8;STAT1;FOS;JUN;LASP1;PTTG1;ZFP36;KLF4;CST6	1.85605e-12	0.01983
IL13	656	14	16.092	MARCKS;TIMP2;CXCL8;CTSC;HSD3B1;STAT1;FOS;JUN;KLF4;EGR1;TAGLN;PGF;RGS2;IL1A	2.92254e-12	0.0192308
paclitaxel	677	14	16.092	CCND3;CYP19A1;TIMP2;H2AFX;CXCL8;JUN;FOS;PTTG1;EGR1;TAGLN;TFPI;CSF1R;IL1A;FOSB	4.44086e-12	0.0186916
PRL	680	14	16.092	CCND3;CYP19A1;CXCL8;HSD3B1;TIPARP;STAT1;RASD1;IER3;FOS;ZFP36;EGR1;F5;PGF;IL1A	4.70902e-12	0.018617
simvastatin	683	14	16.092	CCND3;TIMP2;CXCL8;NT5E;STAT1;FOS;JUN;ZFP36;KLF2;KLF4;EGR1;F5;TFPI;IL1A	4.99199e-12	0.018543
CSF2	696	14	16.092	CCND3;CYP19A1;TRIB3;NT5E;CXCL8;STAT1;JUN;FOS;KLF4;EGR1;CD97;ID2;PGF;CSF1R	6.4081e-12	0.0182292
endometrial carcinoma	722	14	16.092	CCND3;CYP19A1;TIMP2;NT5E;CXCL8;EMX2;JUN;FOS;PTTG1;KLF4;SDC1;FOXC1;PGF;CSF1R	1.04051e-11	0.0176322
IL2	744	14	16.092	CCND3;NT5E;CXCL8;CTSC;STAT1;FOS;JUN;ZFP36;KLF2;EGR1;CD97;RGS2;IL1A;CSF1R	1.54559e-11	0.0171569
PPARA	761	14	16.092	CYP19A1;SLC27A2;TRIB3;CXCL8;LRP2;HSD3B1;CROT;STAT1;FOS;JUN;EGR1;ID2;PGF;IL1A	2.08051e-11	0.0168067
thyroid hormone	811	14	16.092	CYP19A1;NT5E;CXCL8;HSD3B1;HES1;FOS;RASD1;JUN;KLF2;PTTG1;EGR1;SDC1;TFPI;IL1A	4.79114e-11	0.015855
epigallocatechin-3-gallate	825	14	16.092	CYP19A1;TIMP2;H2AFX;CXCL8;HES1;STAT1;JUN;FOS;KLF4;EGR1;SDC1;ID2;IL1A;FOSB	5.99158e-11	0.0156076
HGF	827	14	16.092	CYP19A1;TIMP2;CXCL8;HSD3B1;HES1;STAT1;FOS;JUN;PTTG1;KLF2;KLF4;EGR1;CSF1R;FOSB	6.18396e-11	0.0155729
H2O	833	14	16.092	CYP19A1;TIMP2;H2AFX;CXCL8;NT5E;STAT1;FOS;IER3;JUN;EGR1;F5;TAGLN;IL1A;FOSB	6.79558e-11	0.0154696
AMPK	836	14	16.092	CCND3;CYP19A1;TIMP2;TRIB3;CXCL8;LRP2;HSD3B1;SLC16A3;STAT1;JUN;FOS;KLF2;EGR1;ID2	7.12175e-11	0.0154185
bladder cancer	903	14	16.092	MARCKS;CYP19A1;TIMP2;H2AFX;UBE2C;CXCL8;NT5E;CKS2;JUN;LASP1;KLF4;SDC1;ID2;RGS2	1.93912e-10	0.014359
lymph node metastasis	906	14	16.092	MARCKS;TIMP2;UBE2C;CXCL8;CCNL1;PNP;LASP1;PTTG1;KLF4;EGR1;FOXC1;PGF;CST6;FOSB	2.02418e-10	0.0143149
melanoma	1422	14	16.092	CCND3;CYP19A1;H2AFX;CXCL8;NT5E;STAT1;FOS;JUN;PTTG1;EGR1;FOXC1;PGF;UPP1;IL1A	5.98174e-08	0.00937082
PGF2alpha	307	13	14.9425	CCND3;MARCKS;CYP19A1;TIMP2;CXCL8;HSD3B1;FOS;JUN;EGR1;PGF;RGS2;IL1A;FOSB	3.32831e-15	0.0342105
sorafenib	366	13	14.9425	TIMP2;H2AFX;TRIB3;CXCL8;STAT1;FOS;JUN;ZFP36;EGR1;F5;SDC1;PGF;CSF1R	3.14372e-14	0.0296128
IKBKB	370	13	14.9425	CYP19A1;CXCL8;IFIT2;HES1;STAT1;FOS;JUN;KLF2;ZFP36;EGR1;F5;IL1A;FOSB	3.60966e-14	0.0293454
KITLG	375	13	14.9425	CCND3;CYP19A1;H2AFX;CXCL8;HSD3B1;HES1;STAT1;JUN;FOS;KLF2;KLF4;EGR1;PGF	4.28096e-14	0.0290179
LEF	389	13	14.9425	CYP19A1;NT5E;CXCL8;IFIT2;EMX2;HES1;FOS;JUN;PTTG1;KLF4;EGR1;TAGLN;WLS	6.81633e-14	0.0281385
FSH	398	13	14.9425	CYP19A1;MARCKS;TIMP2;HSD3B1;STAT1;JUN;ASNS;FOS;KLF4;EGR1;SDC1;ID2;IL1A	9.10778e-14	0.0276008
apigenin	401	13	14.9425	CYP19A1;TIMP2;H2AFX;CXCL8;HSD3B1;STAT1;JUN;FOS;KLF4;EGR1;TAGLN;CSF1R;FOSB	1.00162e-13	0.0274262
PGR	408	13	14.9425	CCND3;CYP19A1;CXCL8;NPL;LRP2;HSD3B1;JUN;FOS;IER3;KLF4;PGF;RGS2;CST6	1.24678e-13	0.027027
KLF4	441	13	14.9425	TIMP2;NT5E;CXCL8;HES1;JUN;FOS;ZFP36;KLF2;KLF4;EGR1;TAGLN;IL1A;CSF1R	3.32689e-13	0.0252918
lysine	444	13	14.9425	H2AFX;CXCL8;NPL;HES1;STAT1;FOS;ASNS;JUN;PNP;KLF4;EGR1;SDC1;TFPI	3.62331e-13	0.0251451
MIR145	454	13	14.9425	TIMP2;CXCL8;CCNL1;STAT1;FOS;JUN;LASP1;KLF4;EGR1;F5;SDC1;TAGLN;ID2	4.79488e-13	0.0246679
concanavalin A	477	13	14.9425	CCND3;TIMP2;NT5E;CXCL8;STAT1;FOS;JUN;ZFP36;KLF4;EGR1;F5;RGS2;IL1A	8.91635e-13	0.0236364
FOXO1	515	13	14.9425	CCND3;CYP19A1;TRIB3;CXCL8;HES1;FOS;JUN;KLF2;KLF4;EGR1;FAM65B;PGF;IL1A	2.32524e-12	0.0221088
protein phosphatase	520	13	14.9425	MARCKS;CYP19A1;H2AFX;ISYNA1;CXCL8;STAT1;FOS;JUN;IER3;PTTG1;EGR1;F5;CSF1R	2.62301e-12	0.0219224
RHOA	530	13	14.9425	MARCKS;H2AFX;CXCL8;HES1;STAT1;FOS;JUN;KLF2;KLF4;EGR1;TAGLN;RGS2;IL1A	3.32566e-12	0.0215589
ADIPOQ	538	13	14.9425	CYP19A1;TIMP2;CXCL8;HSD3B1;FOS;JUN;RASD1;ZFP36;EGR1;SDC1;ERVFRD-1;TFPI;IL1A	4.00738e-12	0.0212766
MAP2K1	548	13	14.9425	TIMP2;H2AFX;CXCL8;STAT1;JUN;FOS;PTTG1;KLF4;EGR1;TAGLN;ID2;PGF;FOSB	5.03853e-12	0.020934
FAS	551	13	14.9425	TIMP2;TOB1;H2AFX;TRIB3;CXCL8;STAT1;JUN;FOS;IER3;PNP;KLF4;IL1A;CSF1R	5.39213e-12	0.0208333
EDTA	557	13	14.9425	CYP19A1;TIMP2;ENPEP;NT5E;CTSC;CXCL8;HES1;JUN;ZFP36;KLF4;EGR1;F5;CST6	6.16826e-12	0.0206349
caffeine	562	13	14.9425	CYP19A1;H2AFX;NT5E;CXCL8;IER3;FOS;JUN;PNP;PTTG1;EGR1;TAGLN;IL1A;FOSB	6.89162e-12	0.0204724
dibutyryl cyclic AMP	578	13	14.9425	CYP19A1;ISYNA1;CXCL8;NT5E;HSD3B1;JUN;IER3;FOS;EGR1;RGS2;IL1A;CSF1R;FOSB	9.75909e-12	0.0199693
SMAD3	603	13	14.9425	CCND3;CYP19A1;TIMP2;TRIB3;HES1;FOS;JUN;ZFP36;EGR1;TAGLN;ID2;RGS2;CSF1R	1.64723e-11	0.0192308
ionomycin	658	13	14.9425	MARCKS;CYP19A1;TIMP2;TRIB3;CTSC;CXCL8;HES1;FOS;JUN;EGR1;SDC1;RGS2;IL1A	4.82189e-11	0.0177839
chronic obstructive pulmonary disease	660	13	14.9425	TIMP2;CXCL8;NT5E;IL1RAP;STAT1;JUN;KLF2;EGR1;F5;SDC1;ID2;PGF;IL1A	5.00474e-11	0.0177353
PRKCA	660	13	14.9425	CCND3;MARCKS;TIMP2;CXCL8;NT5E;HES1;STAT1;FOS;JUN;EGR1;FAM65B;ID2;IL1A	5.00474e-11	0.0177353
MIR27A	669	13	14.9425	SLC25A25;MARCKS;H2AFX;GPD1L;CNTNAP2;NREP;CXCL8;STAT1;JUN;FOS;ZFP36;KLF2;FOSB	5.90841e-11	0.0175202
SP600125	717	13	14.9425	CCND3;TIMP2;H2AFX;TRIB3;CXCL8;NT5E;HES1;STAT1;JUN;FOS;ZFP36;EGR1;IL1A	1.37743e-10	0.0164557
IL10	726	13	14.9425	CXCL8;IFIT2;LRP2;HSD3B1;STAT1;FOS;JUN;ZFP36;EGR1;CD97;TFPI;CSF1R;IL1A	1.60333e-10	0.0162703
arginine	740	13	14.9425	CCND3;CYP19A1;TRIB3;NT5E;CXCL8;ALDH7A1;STAT1;JUN;FOS;EGR1;SDC1;TFPI;IL1A	2.02246e-10	0.0159902
palmitate	752	13	14.9425	CCND3;SLC27A2;CYP19A1;H2AFX;TRIB3;NT5E;CXCL8;FOS;JUN;KLF2;EGR1;RGS2;IL1A	2.45864e-10	0.0157576
sepsis	752	13	14.9425	TIMP2;CTSC;CXCL8;NT5E;STAT1;JUN;FOS;KLF2;F5;SDC1;PGF;TFPI;IL1A	2.45864e-10	0.0157576
quercetin	755	13	14.9425	CYP19A1;H2AFX;CXCL8;NT5E;HSD3B1;STAT1;JUN;FOS;KLF4;EGR1;ID2;PGF;IL1A	2.58029e-10	0.0157005
stroke	773	13	14.9425	CYP19A1;TIMP2;CXCL8;HES1;JUN;KLF2;EGR1;F5;PGF;FOXC1;TFPI;IL1A;CSF1R	3.43272e-10	0.0153664
esophageal squamous cell carcinoma	786	13	14.9425	CDCA7;H2AFX;UBE2C;CXCL8;CKS2;ALDH7A1;STAT1;LASP1;PTTG1;KLF4;EGR1;TAGLN;IL1A	4.19984e-10	0.0151339
neuroblastoma	817	13	14.9425	CYP19A1;MARCKS;TIMP2;H2AFX;CNTNAP2;CXCL8;HES1;STAT1;KLF4;EGR1;QSOX1;ID2;CST6	6.69714e-10	0.0146067
estrogen receptor	828	13	14.9425	CYP19A1;UBE2C;PPP2R2B;CXCL8;NT5E;HSD3B1;FOS;JUN;PTTG1;EGR1;SDC1;CST6;FOSB	7.86659e-10	0.0144284
multiple sclerosis	838	13	14.9425	CYP19A1;TOB1;H2AFX;CXCL8;NT5E;HSD3B1;STAT1;JUN;KLF2;F5;CD97;CSF1R;IL1A	9.08768e-10	0.01427
TLR4	861	13	14.9425	TIMP2;CXCL8;LRP2;STAT1;JUN;FOS;ZFP36;KLF4;EGR1;F5;RGS2;IL1A;CSF1R	1.25755e-09	0.0139186
seizure	865	13	14.9425	MARCKS;CNTNAP2;NT5E;ALDH7A1;HES1;IER3;ASNS;FOS;JUN;EGR1;RGS2;IL1A;FOSB	1.32935e-09	0.0138593
glioblastoma	915	13	14.9425	CCND3;MARCKS;NT5E;CXCL8;SLC16A3;STAT1;ASNS;JUN;KLF4;EGR1;CD97;WLS;PGF	2.60061e-09	0.0131579
systemic lupus erythematosus	954	13	14.9425	CYP19A1;CXCL8;IFIT2;STAT1;JUN;FOS;ZFP36;PTTG1;EGR1;F5;SDC1;TFPI;IL1A	4.27015e-09	0.0126582
APP	981	13	14.9425	MARCKS;TIMP2;H2AFX;TRIB3;CXCL8;HES1;STAT1;JUN;FOS;KLF2;EGR1;TAGLN;IL1A	5.94159e-09	0.012334
smoking	981	13	14.9425	CYP19A1;TIMP2;TRIB3;CNTNAP2;CXCL8;EMX2;PTTG1;EGR1;F5;WLS;PGF;TFPI;IL1A	5.94159e-09	0.012334
toxicity	1019	13	14.9425	MARCKS;CYP19A1;H2AFX;NT5E;CXCL8;LRP2;HSD3B1;STAT1;ASNS;JUN;FOS;RASD1;PNP	9.30105e-09	0.0119048
methotrexate	346	12	13.7931	SLC27A2;CYP19A1;H2AFX;CXCL8;NT5E;JUN;FOS;ASNS;PNP;EGR1;TAGLN;IL1A	4.31636e-13	0.0285714
SB202190	364	12	13.7931	TIMP2;H2AFX;TRIB3;CXCL8;STAT1;JUN;FOS;PTTG1;ZFP36;EGR1;IL1A;FOSB	7.81408e-13	0.0273973
BRCA1	378	12	13.7931	CYP19A1;H2AFX;CXCL8;IFIT2;SLC16A3;STAT1;FOS;JUN;ZFP36;EGR1;ID2;FOXC1	1.21407e-12	0.0265487
luteolin	407	12	13.7931	CYP19A1;TIMP2;TRIB3;CXCL8;STAT1;FOS;JUN;TAGLN;SDC1;RGS2;IL1A;FOSB	2.87025e-12	0.024948
OSM	419	12	13.7931	CCND3;CYP19A1;CXCL8;HES1;STAT1;JUN;FOS;ZFP36;EGR1;PGF;TFPI;IL1A	4.0215e-12	0.0243408
GF109203X	424	12	13.7931	MARCKS;CYP19A1;CXCL8;NT5E;JUN;FOS;PTTG1;ZFP36;EGR1;RGS2;TFPI;IL1A	4.61436e-12	0.0240964
arsenite	431	12	13.7931	H2AFX;TRIB3;CXCL8;HES1;JUN;FOS;ZFP36;PTTG1;EGR1;ID2;PGF;IL1A	5.57808e-12	0.0237624
SUMO1	441	12	13.7931	H2AFX;HES1;STAT1;JUN;FOS;PTTG1;CBX4;KLF4;EGR1;TAGLN;FOXC1;RGS2	7.27336e-12	0.023301
MEK1/2	445	12	13.7931	CYP19A1;H2AFX;CXCL8;LRP2;STAT1;FOS;JUN;KLF4;EGR1;TFPI;IL1A;FOSB	8.0735e-12	0.0231214
EZH2	451	12	13.7931	CYP19A1;TIMP2;H2AFX;CXCL8;HES1;STAT1;KLF2;EGR1;SDC1;TAGLN;ID2;FOXC1	9.42428e-12	0.0228571
troglitazone	458	12	13.7931	CCND3;CYP19A1;CXCL8;HSD3B1;STAT1;JUN;FOS;KLF4;EGR1;TAGLN;CD97;IL1A	1.12576e-11	0.0225564
A23187	463	12	13.7931	CYP19A1;TRIB3;CXCL8;IFIT2;HSD3B1;JUN;FOS;EGR1;ID2;RGS2;IL1A;FOSB	1.27591e-11	0.0223464
mitogen	466	12	13.7931	CCND3;CXCL8;STAT1;JUN;FOS;ZFP36;KLF2;KLF4;EGR1;SDC1;RGS2;IL1A	1.37452e-11	0.0222222
losartan	475	12	13.7931	TIMP2;ENPEP;CXCL8;LRP2;STAT1;FOS;JUN;KLF4;EGR1;PGF;RGS2;IL1A	1.71326e-11	0.0218579
hemorrhage	498	12	13.7931	CYP19A1;TIMP2;CXCL8;STAT1;FOS;KLF2;KLF4;F5;WLS;FOXC1;TFPI;IL1A	2.94997e-11	0.020979
lithium chloride	501	12	13.7931	CCND3;MARCKS;H2AFX;CXCL8;HSD3B1;HES1;FOS;JUN;EGR1;TAGLN;FOXC1;FOSB	3.1604e-11	0.0208696
HDAC1	503	12	13.7931	H2AFX;ISYNA1;CXCL8;IFIT2;HES1;STAT1;JUN;FOS;KLF4;EGR1;ID2;IL1A	3.30815e-11	0.0207972
arsenic	526	12	13.7931	CYP19A1;H2AFX;TRIB3;CXCL8;NT5E;HSD3B1;STAT1;JUN;FOS;KLF4;EGR1;IL1A	5.51969e-11	0.02
dopamine	535	12	13.7931	CYP19A1;CXCL8;NT5E;CCNL1;HSD3B1;FOS;JUN;KLF2;KLF4;EGR1;RGS2;FOSB	6.7004e-11	0.0197044
bortezomib	538	12	13.7931	CCND3;H2AFX;UBE2C;CXCL8;STAT1;FOS;JUN;PTTG1;KLF2;EGR1;SDC1;UPP1	7.14212e-11	0.0196078
CD28	541	12	13.7931	CCND3;MARCKS;NT5E;CXCL8;STAT1;FOS;JUN;ZFP36;KLF2;CD97;PGF;IL1A	7.61006e-11	0.0195122
STAT1	541	12	13.7931	CYP19A1;ZFP36;KLF4;EGR1;CXCL8;IFIT2;UPP1;HES1;STAT1;FOS;JUN;FOSB	7.61006e-11	0.0195122
IL17A	549	12	13.7931	TIMP2;CXCL8;NT5E;STAT1;FOS;JUN;EGR1;SDC1;PGF;IL1A;CSF1R;FOSB	8.9969e-11	0.0192616
lysophosphatidic acid	576	12	13.7931	MPP1;CXCL8;HSD3B1;STAT1;FOS;JUN;KLF4;EGR1;F5;TAGLN;RGS2;IL1A	1.55363e-10	0.0184615
Li+	578	12	13.7931	CCND3;MARCKS;TRIB3;ISYNA1;CXCL8;HES1;STAT1;FOS;JUN;EGR1;CSF1R;FOSB	1.61601e-10	0.0184049
SHH	578	12	13.7931	CCND3;CYP19A1;H2AFX;CXCL8;EMX2;HES1;FOS;JUN;LASP1;KLF4;FOXC1;PGF	1.61601e-10	0.0184049
E2F1	586	12	13.7931	CCND3;CDCA7;H2AFX;UBE2C;ISYNA1;NT5E;JUN;FOS;PTTG1;EGR1;PGF;IL1A	1.88888e-10	0.0181818
UV	596	12	13.7931	TIMP2;H2AFX;CXCL8;IL1RAP;HES1;STAT1;FOS;JUN;PTTG1;EGR1;F5;IL1A	2.28834e-10	0.0179104
IL1A	606	12	13.7931	PNP;TIMP2;EGR1;ENPEP;NREP;CXCL8;IFIT2;HSD3B1;TFPI;IL1A;JUN;FOS	2.76278e-10	0.0176471
cirrhosis	632	12	13.7931	CYP19A1;TIMP2;TOB1;PSG9;NT5E;CXCL8;HSD3B1;KLF2;F5;SDC1;TAGLN;TFPI	4.44081e-10	0.0169972
osteoarthritis	632	12	13.7931	CYP19A1;TIMP2;TRIB3;HTRA4;CXCL8;IL1RAP;STAT1;FOS;JUN;EGR1;SDC1;IL1A	4.44081e-10	0.0169972
CD4	636	12	13.7931	CCND3;NT5E;CXCL8;TIPARP;STAT1;FOS;JUN;PNP;ZFP36;KLF4;EGR1;CD97	4.76825e-10	0.0169014
fibroblast	639	12	13.7931	CYP19A1;TIMP2;EPSTI1;CXCL8;HES1;STAT1;EGR1;QSOX1;PGF;TFPI;IL1A;CST6	5.02798e-10	0.0168303
ITG	643	12	13.7931	MARCKS;CYP19A1;TIMP2;H2AFX;CXCL8;STAT1;JUN;FOS;LASP1;KLF2;EGR1;IL1A	5.39419e-10	0.0167364
ascorbic acid	656	12	13.7931	CYP19A1;TIMP2;NT5E;CXCL8;HSD3B1;STAT1;FOS;JUN;KLF4;TAGLN;IL1A;FOSB	6.75702e-10	0.0164384
epithelial cell	668	12	13.7931	TIMP2;CXCL8;LRP2;FOS;KLF2;EGR1;TAGLN;SDC1;PGF;TFPI;FRAS1;IL1A	8.28351e-10	0.0161725
dihydrotestosterone	678	12	13.7931	CYP19A1;TIMP2;H2AFX;UBE2C;CXCL8;HSD3B1;JUN;FOS;RASD1;PTTG1;EGR1;TFPI	9.78644e-10	0.0159574
psoriasis	693	12	13.7931	TIMP2;CXCL8;CTSC;HES1;STAT1;JUN;FOS;PTTG1;KLF4;EGR1;F5;IL1A	1.25053e-09	0.0156454
IgG	702	12	13.7931	CYP19A1;CXCL8;HSD3B1;FOS;JUN;KLF4;EGR1;F5;PGF;TFPI;IL1A;CSF1R	1.44471e-09	0.0154639
protein phosphatase 3	727	12	13.7931	CYP19A1;MARCKS;CXCL8;HES1;JUN;FOS;LASP1;KLF4;EGR1;WLS;RGS2;IL1A	2.13513e-09	0.0149813
thyroid cancer	737	12	13.7931	H2AFX;UBE2C;NT5E;CKS2;SLC16A3;FOS;JUN;PTTG1;EGR1;CD97;IL1A;CST6	2.48605e-09	0.0147965
GH1	763	12	13.7931	CCND3;CYP19A1;CXCL8;HSD3B1;ALDH7A1;STAT1;JUN;FOS;PTTG1;EGR1;ID2;IL1A	3.65463e-09	0.0143369
AR	765	12	13.7931	CYP19A1;H2AFX;UBE2C;CXCL8;LRP2;HSD3B1;FOS;LASP1;KLF2;EGR1;PGF;IL1A	3.76233e-09	0.0143027
cardiovascular disease	772	12	13.7931	CYP19A1;PPP2R2B;NT5E;CXCL8;KLF2;EGR1;F5;QSOX1;PGF;RGS2;TFPI;IL1A	4.16215e-09	0.0141844
epilepsy	786	12	13.7931	CYP19A1;TIMP2;CNTNAP2;CXCL8;NT5E;ALDH7A1;EMX2;FOS;ASNS;IER3;IL1A;FOSB	5.07863e-09	0.0139535
fatty acid	824	12	13.7931	CYP19A1;TRIB3;ENPEP;NT5E;CXCL8;STAT1;FOS;JUN;KLF2;EGR1;SDC1;IL1A	8.55204e-09	0.013363
CEBPA	826	12	13.7931	CYP19A1;TIMP2;TRIB3;CXCL8;TPST2;JUN;FOS;ASNS;KLF4;CSF1R;IL1A;FOSB	8.78337e-09	0.0133333
hyperglycemia	844	12	13.7931	CYP19A1;MARCKS;TRIB3;CXCL8;LRP2;STAT1;JUN;FOS;KLF2;EGR1;PGF;IL1A	1.1133e-08	0.0130719
N-acetylcysteine	872	12	13.7931	CYP19A1;H2AFX;NT5E;CXCL8;HES1;STAT1;JUN;FOS;EGR1;PGF;IL1A;FOSB	1.59232e-08	0.012685
IFNAR ligand	923	12	13.7931	CCND3;TIMP2;CXCL8;NT5E;IFIT2;STAT1;FOS;ZFP36;EGR1;F5;PGF;IL1A	2.96061e-08	0.0120361
testosterone	924	12	13.7931	CYP19A1;TIMP2;ENPEP;CXCL8;NT5E;HSD3B1;SLC16A3;FOS;EGR1;SDC1;PGF;TFPI	2.99568e-08	0.012024
NOTCH1	931	12	13.7931	CDCA7;CCND3;CXCL8;HES1;SLC16A3;STAT1;JUN;FOS;ZFP36;KLF4;TAGLN;CSF1R	3.25181e-08	0.0119403
heart failure	951	12	13.7931	TIMP2;H2AFX;CXCL8;NT5E;JUN;KLF2;KLF4;PGF;RGS2;TFPI;IL1A;FOSB	4.09543e-08	0.0117073
ubiquitin-protein ligase	978	12	13.7931	CCND3;H2AFX;TRIB3;STAT1;FOS;JUN;PTTG1;KLF2;KLF4;SDC1;RGS2;CSF1R	5.54444e-08	0.0114068
cisplatin	1090	12	13.7931	CCND3;TIMP2;H2AFX;CXCL8;NT5E;LRP2;STAT1;JUN;FOS;KLF4;EGR1;IL1A	1.77426e-07	0.0103093
herbimycin A	190	11	12.6437	CCND3;MARCKS;EGR1;SDC1;TAGLN;CXCL8;STAT1;IL1A;CSF1R;FOS;JUN	1.65418e-14	0.0415094
OXT	270	11	12.6437	KLF2;TIMP2;CNTNAP2;CXCL8;PGF;HSD3B1;RGS2;IL1A;JUN;FOS;FOSB	7.64676e-13	0.0318841
Go6976	295	11	12.6437	CYP19A1;ZFP36;TIMP2;EGR1;CXCL8;HSD3B1;RGS2;STAT1;FOS;JUN;FOSB	1.98949e-12	0.0297297
calcium channel	314	11	12.6437	MARCKS;TIMP2;EGR1;F5;NT5E;CXCL8;RGS2;IL1A;FOS;JUN;FOSB	3.89362e-12	0.0282776
cyclophosphamide	315	11	12.6437	CYP19A1;TIMP2;H2AFX;EGR1;CXCL8;PGF;FRAS1;HES1;CSF1R;FOS;JUN	4.02887e-12	0.0282051
KDR	318	11	12.6437	MARCKS;CYP19A1;EGR1;TAGLN;CXCL8;PGF;CSF1R;IL1A;STAT1;FOS;JUN	4.46046e-12	0.0279898
HDAC2	319	11	12.6437	KLF4;EGR1;H2AFX;TAGLN;ID2;CXCL8;IFIT2;IL1A;STAT1;FOS;JUN	4.61333e-12	0.0279188
gefitinib	325	11	12.6437	CCND3;PTTG1;CYP19A1;TIMP2;H2AFX;EGR1;QSOX1;NT5E;CXCL8;JUN;FOS	5.63407e-12	0.0275
histone acetyltransferase	327	11	12.6437	CYP19A1;H2AFX;F5;ISYNA1;TAGLN;CXCL8;HES1;STAT1;FOS;JUN;ASNS	6.01705e-12	0.0273632
mitogen-activated protein kinase kinase	345	11	12.6437	KLF2;PTTG1;CYP19A1;EGR1;CXCL8;PGF;HSD3B1;TFPI;STAT1;FOS;JUN	1.06771e-11	0.0261905
B-cell lymphoma	347	11	12.6437	CCND3;KLF4;H2AFX;F5;UBE2C;CXCL8;CSF1R;STAT1;FOS;FOSB;JUN	1.13574e-11	0.0260664
advanced glycation end product	352	11	12.6437	KLF2;TIMP2;EGR1;TRIB3;SDC1;CXCL8;LRP2;HSD3B1;IL1A;STAT1;JUN	1.32323e-11	0.0257611
L-NAME	356	11	12.6437	TIMP2;H2AFX;ENPEP;CXCL8;NT5E;RGS2;TFPI;FOSB;RASD1;FOS;JUN	1.49283e-11	0.025522
NR1H4	357	11	12.6437	CYP19A1;KLF2;TIMP2;KLF4;EGR1;TRIB3;SDC1;LRP2;HSD3B1;FOS;JUN	1.53818e-11	0.025463
TLR9	357	11	12.6437	ZFP36;KLF4;EGR1;F5;CXCL8;NT5E;TFPI;HES1;STAT1;IL1A;JUN	1.53818e-11	0.025463
MIR146A	359	11	12.6437	CCND3;KLF4;EGR1;F5;CXCL8;LRP2;IL1A;STAT1;CSF1R;FOS;JUN	1.63262e-11	0.0253456
proteinase inhibitor	359	11	12.6437	CYP19A1;MARCKS;TIMP2;EGR1;F5;CXCL8;TFPI;IL1A;JUN;FOS;ASNS	1.63262e-11	0.0253456
STAT5	365	11	12.6437	CCND3;ZFP36;PTTG1;KLF4;EGR1;H2AFX;CXCL8;ID2;HSD3B1;STAT1;FOS	1.94813e-11	0.025
rotenone	366	11	12.6437	ZFP36;H2AFX;ENPEP;TAGLN;CXCL8;HSD3B1;IL1A;STAT1;JUN;IER3;FOS	2.00575e-11	0.0249433
activin	371	11	12.6437	ZFP36;CYP19A1;EGR1;SDC1;TAGLN;CXCL8;ID2;FOXC1;HSD3B1;JUN;FOS	2.31755e-11	0.0246637
IL18	377	11	12.6437	ZFP36;KLF4;TIMP2;EGR1;CD97;CXCL8;IL1RAP;IL1A;STAT1;FOS;JUN	2.74893e-11	0.0243363
glutathione	391	11	12.6437	PNP;CYP19A1;EGR1;H2AFX;F5;ID2;CXCL8;STAT1;IL1A;FOS;JUN	4.04948e-11	0.0236052
BCR-ABL	393	11	12.6437	CCND3;LASP1;EGR1;H2AFX;CXCL8;IFIT2;IL1RAP;CSF1R;STAT1;JUN;FOS	4.27476e-11	0.0235043
neurotoxicity	399	11	12.6437	CYP19A1;H2AFX;NT5E;CXCL8;FOXC1;IL1A;CSF1R;JUN;FOS;RASD1;FOSB	5.01991e-11	0.0232068
ROCK1	408	11	12.6437	CCND3;MARCKS;TIMP2;F5;SDC1;TAGLN;CXCL8;NT5E;FRAS1;JUN;FOS	6.35793e-11	0.0227743
acetic acid	413	11	12.6437	CYP19A1;KLF4;TIMP2;H2AFX;EGR1;NT5E;CTSC;CXCL8;STAT1;JUN;FOS	7.2326e-11	0.022541
receptor protein-tyrosine kinase	417	11	12.6437	CCND3;KLF4;EGR1;UBE2C;SDC1;CXCL8;PGF;CSF1R;STAT1;FOS;JUN	8.00871e-11	0.0223577
VIP	419	11	12.6437	CCND3;CYP19A1;EGR1;CXCL8;HSD3B1;PGF;IL1A;STAT1;CSF1R;JUN;FOS	8.42418e-11	0.0222672
TGFB2	429	11	12.6437	KLF4;TIMP2;F5;TAGLN;SDC1;CXCL8;FOXC1;HES1;STAT1;JUN;FOS	1.08071e-10	0.0218254
pyrrolidine dithiocarbamate	434	11	12.6437	TIMP2;EGR1;CXCL8;HSD3B1;PGF;TFPI;CSF1R;IL1A;STAT1;FOS;JUN	1.22124e-10	0.021611
GNRH1	445	11	12.6437	ZFP36;CYP19A1;TIMP2;EGR1;CXCL8;HSD3B1;RGS2;JUN;IER3;FOS;FOSB	1.58983e-10	0.0211538
anti-CD3	450	11	12.6437	CCND3;ZFP36;MARCKS;EGR1;CXCL8;HES1;IL1A;STAT1;FOS;FOSB;JUN	1.78823e-10	0.0209524
TORC1	452	11	12.6437	CCND3;KLF2;PTTG1;EGR1;CXCL8;HES1;STAT1;IL1A;JUN;FOS;ASNS	1.87364e-10	0.0208729
PTH	456	11	12.6437	CCND3;TIMP2;EGR1;NT5E;FOXC1;RGS2;IL1A;CSF1R;JUN;FOS;FOSB	2.05553e-10	0.0207156
nuclear receptor	461	11	12.6437	CCND3;KLF2;CYP19A1;KLF4;EGR1;CXCL8;LRP2;HSD3B1;UPP1;IL1A;IER3	2.30512e-10	0.0205224
KRAS	462	11	12.6437	MARCKS;KLF4;H2AFX;SDC1;TAGLN;CXCL8;HES1;IL1A;STAT1;FOS;JUN	2.35819e-10	0.0204842
PARP1	465	11	12.6437	MARCKS;TIMP2;EGR1;H2AFX;CXCL8;TIPARP;HES1;STAT1;FOSB;JUN;FOS	2.52405e-10	0.0203704
NRG1	466	11	12.6437	CCND3;EGR1;H2AFX;TAGLN;CXCL8;PGF;HES1;IL1A;STAT1;JUN;FOS	2.58162e-10	0.0203327
flavonoids	468	11	12.6437	CYP19A1;KLF2;TIMP2;H2AFX;CXCL8;NT5E;HSD3B1;STAT1;IL1A;JUN;FOS	2.70032e-10	0.0202578
5-fluorouracil	486	11	12.6437	CCND3;PTTG1;EGR1;H2AFX;F5;UBE2C;CXCL8;UPP1;HES1;IL1A;JUN	4.01059e-10	0.0196078
clear cell renal cell carcinoma	491	11	12.6437	PTTG1;LASP1;TIMP2;KLF4;EGR1;ENPEP;CXCL8;LRP2;PGF;CSF1R;JUN	4.46399e-10	0.0194346
MIR181A1	494	11	12.6437	KLHL5;SLC25A25;KLF2;CYP19A1;KLF4;H2AFX;EGR1;CXCL8;IL1A;JUN;FOS	4.75763e-10	0.0193322
fulvestrant	504	11	12.6437	PTTG1;CYP19A1;TIMP2;EGR1;H2AFX;ID2;CXCL8;TFPI;JUN;IER3;FOS	5.86586e-10	0.0189983
pulmonary hypertension	504	11	12.6437	CYP19A1;KLF4;EGR1;F5;TAGLN;CXCL8;PGF;TFPI;IL1A;FOS;JUN	5.86586e-10	0.0189983
SP3	510	11	12.6437	PTTG1;EGR1;CD97;SDC1;TAGLN;LRP2;CSF1R;IL1A;ASNS;JUN;FOS	6.63704e-10	0.0188034
actins	515	11	12.6437	CCND3;KLHL5;H2AFX;EGR1;F5;MPP1;LRP2;STAT1;JUN;FOSB;FOS	7.34788e-10	0.0186441
sphingosine-1-phosphate	525	11	12.6437	KLF2;CYP19A1;MARCKS;TIMP2;EGR1;TAGLN;SDC1;CXCL8;RGS2;JUN;FOS	8.97788e-10	0.0183333
hypothyroidism	528	11	12.6437	CYP19A1;TIMP2;EGR1;F5;NT5E;LRP2;PGF;TPST2;STAT1;JUN;FOS	9.52645e-10	0.0182421
non-specific serine/threonine protein kinase	530	11	12.6437	CCND3;LASP1;ZFP36;CYP19A1;EGR1;H2AFX;CXCL8;HSD3B1;STAT1;FOS;JUN	9.90867e-10	0.0181818
PPAR	533	11	12.6437	CYP19A1;TIMP2;EGR1;TRIB3;SDC1;CXCL8;LRP2;IL1A;STAT1;JUN;FOS	1.05078e-09	0.0180921
FOS	542	11	12.6437	CYP19A1;KLF4;TIMP2;EGR1;TAGLN;CXCL8;CSF1R;STAT1;FOS;JUN;FOSB	1.25051e-09	0.0178282
RAC1	554	11	12.6437	MARCKS;TIMP2;H2AFX;EGR1;TAGLN;CXCL8;IL1A;STAT1;FOS;JUN;FOSB	1.56958e-09	0.0174881
docosahexaenoic acid	565	11	12.6437	CYP19A1;H2AFX;EGR1;SDC1;NT5E;CXCL8;HES1;TFPI;IL1A;FOS;JUN	1.92421e-09	0.0171875
colorectal carcinoma	568	11	12.6437	PTTG1;LASP1;MARCKS;TIMP2;KLF4;SDC1;TAGLN;ID2;CXCL8;STAT1;FOS	2.03263e-09	0.0171073
TLR2	568	11	12.6437	KLF2;KLF4;EGR1;NT5E;CXCL8;IFIT2;RGS2;STAT1;IL1A;JUN;FOS	2.03263e-09	0.0171073
ultraviolet-B	577	11	12.6437	CYP19A1;KLF4;TIMP2;H2AFX;EGR1;F5;CXCL8;CSF1R;IL1A;JUN;FOS	2.3915e-09	0.0168712
LDL	578	11	12.6437	KLF2;H2AFX;EGR1;SDC1;CXCL8;TFPI;IL1A;CSF1R;STAT1;JUN;FOS	2.43468e-09	0.0168453
imatinib	580	11	12.6437	CCND3;PTTG1;CYP19A1;TIMP2;EGR1;H2AFX;CXCL8;HES1;CSF1R;STAT1;JUN	2.52315e-09	0.0167939
macrophage	585	11	12.6437	CYP19A1;ZFP36;PNP;TIMP2;F5;SDC1;CTSC;CXCL8;PGF;TFPI;IL1A	2.75706e-09	0.0166667
vitamin D	586	11	12.6437	CYP19A1;EGR1;ENPEP;CXCL8;LRP2;RGS2;HES1;STAT1;IL1A;JUN;FOS	2.8061e-09	0.0166415
hyperplasia	598	11	12.6437	ZFP36;KLF2;MARCKS;PTTG1;KLF4;H2AFX;TAGLN;CXCL8;FOXC1;HSD3B1;FOS	3.45867e-09	0.0163447
alcohol drinking	615	11	12.6437	CYP19A1;PTTG1;EGR1;H2AFX;ENPEP;F5;CXCL8;IL1RAP;FOSB;FOS;JUN	4.61561e-09	0.015942
cocaine	625	11	12.6437	TIMP2;EGR1;CXCL8;CCNL1;RGS2;EMX2;TFPI;FOS;RASD1;FOSB;JUN	5.44759e-09	0.0157143
IFNB1	639	11	12.6437	ZFP36;TIMP2;EGR1;CXCL8;NT5E;IFIT2;TIPARP;RGS2;IL1A;STAT1;FOS	6.83749e-09	0.0154062
MIR155	639	11	12.6437	ZFP36;KLF4;H2AFX;UBE2C;NT5E;CXCL8;STAT1;IL1A;CSF1R;FOS;JUN	6.83749e-09	0.0154062
PTEN	645	11	12.6437	CCND3;CYP19A1;KLF2;TIMP2;H2AFX;CXCL8;LRP2;PGF;STAT1;JUN;FOS	7.52448e-09	0.0152778
cortisol	648	11	12.6437	CYP19A1;MARCKS;F5;SDC1;NT5E;CXCL8;CTSC;IL1RAP;IL1A;STAT1;FOS	7.89057e-09	0.0152144
CaM kinase II	662	11	12.6437	MARCKS;PTTG1;CYP19A1;EGR1;TRIB3;CXCL8;HES1;STAT1;FOS;FOSB;JUN	9.8183e-09	0.0149254
thapsigargin	664	11	12.6437	KLF2;CYP19A1;H2AFX;EGR1;TRIB3;CXCL8;RGS2;IL1A;JUN;FOS;ASNS	1.01256e-08	0.014885
casein kinase II	686	11	12.6437	ZFP36;EGR1;F5;TAGLN;CXCL8;WLS;TFPI;STAT1;FOS;JUN;FOSB	1.41184e-08	0.0144547
head and neck squamous cell carcinoma	702	11	12.6437	PTTG1;KLF4;TIMP2;H2AFX;SDC1;NT5E;CXCL8;CCNL1;HES1;STAT1;IL1A	1.78499e-08	0.014157
protein phosphatase 1	704	11	12.6437	CCND3;MARCKS;KLF2;H2AFX;TAGLN;CXCL8;NT5E;IL1A;STAT1;JUN;FOS	1.83733e-08	0.0141207
coronary artery disease	710	11	12.6437	CYP19A1;KLF2;TIMP2;KLF4;GPD1L;F5;PPP2R2B;CXCL8;PGF;TFPI;IL1A	2.00268e-08	0.0140127
SIRT1	724	11	12.6437	CCND3;CYP19A1;KLF2;ACSS1;EGR1;H2AFX;CXCL8;HES1;IL1A;FOS;JUN	2.44118e-08	0.0137672
TLR	726	11	12.6437	ZFP36;EGR1;F5;CXCL8;NT5E;HES1;IL1A;STAT1;CSF1R;FOS;JUN	2.51035e-08	0.0137328
lung adenocarcinoma	735	11	12.6437	MARCKS;PTTG1;TIMP2;H2AFX;EGR1;UBE2C;TAGLN;CXCL8;EMX2;JUN;IER3	2.84375e-08	0.0135802
isoproterenol	741	11	12.6437	ZFP36;CYP19A1;TIMP2;KLF4;H2AFX;EGR1;CXCL8;RGS2;IL1A;JUN;FOS	3.08739e-08	0.0134804
Parkinson's disease	760	11	12.6437	CYP19A1;TIMP2;EGR1;CXCL8;PGF;RGS2;IL1A;CSF1R;FOSB;JUN;FOS	3.98638e-08	0.0131737
metformin	771	11	12.6437	CCND3;ZFP36;CYP19A1;TIMP2;EGR1;H2AFX;CXCL8;HSD3B1;SLC16A3;FOS;JUN	4.60727e-08	0.0130024
cysteine	811	11	12.6437	SLC25A25;MARCKS;TIMP2;CXCL8;CTSC;HES1;STAT1;FOS;JUN;ASNS;RASD1	7.65523e-08	0.0124153
flavopiridol	160	10	11.4943	CCND3;PTTG1;EGR1;H2AFX;TRIB3;CXCL8;STAT1;FOS;JUN;FOSB	1.27641e-13	0.0423729
ELK1	184	10	11.4943	ZFP36;KLF4;EGR1;TAGLN;CXCL8;TFPI;JUN;FOS;IER3;FOSB	5.1569e-13	0.0384615
CdCl2	207	10	11.4943	CYP19A1;KLF4;H2AFX;CXCL8;LRP2;HSD3B1;IL1A;STAT1;JUN;FOS	1.66159e-12	0.0353357
plasmin	221	10	11.4943	EGR1;F5;SDC1;CXCL8;PGF;TFPI;IL1A;STAT1;JUN;FOS	3.17468e-12	0.03367
alpha1 adrenoceptor	239	10	11.4943	CYP19A1;EGR1;ENPEP;CXCL8;NT5E;HSD3B1;RGS2;STAT1;FOS;JUN	6.87085e-12	0.031746
mechanical stress	249	10	11.4943	TIMP2;EGR1;TRIB3;CXCL8;RGS2;IL1A;CSF1R;FOS;FOSB;JUN	1.02814e-11	0.0307692
GATA2	258	10	11.4943	CCND3;CYP19A1;KLF2;EGR1;H2AFX;LGALS14;UBE2C;CXCL8;CSF1R;JUN	1.45681e-11	0.0299401
abdominal aortic aneurysm	279	10	11.4943	KLF2;CYP19A1;TIMP2;KLF4;TAGLN;SDC1;CTSC;CXCL8;STAT1;IL1A	3.13357e-11	0.028169
IKBK	296	10	11.4943	ZFP36;CYP19A1;H2AFX;F5;CXCL8;IFIT2;HES1;STAT1;FOS;JUN	5.57959e-11	0.0268817
NR4A1	297	10	11.4943	CYP19A1;MARCKS;TIMP2;H2AFX;UBE2C;CXCL8;PGF;HSD3B1;STAT1;JUN	5.7659e-11	0.0268097
vascular injury	307	10	11.4943	KLF4;EGR1;F5;TAGLN;NT5E;PGF;RGS2;TFPI;STAT1;IER3	7.95781e-11	0.0261097
SRF	311	10	11.4943	ZFP36;KLF2;EGR1;TAGLN;CXCL8;HES1;STAT1;FOSB;FOS;JUN	9.02455e-11	0.0258398
taurine	318	10	11.4943	CYP19A1;TIMP2;EGR1;ID2;CXCL8;HSD3B1;IL1A;STAT1;JUN;FOS	1.12014e-10	0.0253807
cholera toxin	325	10	11.4943	CYP19A1;EGR1;SDC1;CXCL8;PGF;HSD3B1;RGS2;IL1A;FOS;JUN	1.38347e-10	0.0249377
NMDA	341	10	11.4943	CYP19A1;KLF4;EGR1;H2AFX;TRIB3;CXCL8;STAT1;FOSB;FOS;JUN	2.20275e-10	0.0239808
SPP1	342	10	11.4943	CYP19A1;TIMP2;EGR1;SDC1;CXCL8;HSD3B1;ALDH7A1;STAT1;FOS;JUN	2.26597e-10	0.0239234
AG1478	350	10	11.4943	CYP19A1;PTTG1;EGR1;ID2;CXCL8;LRP2;IL1A;STAT1;JUN;FOS	2.83291e-10	0.0234742
ACTH	352	10	11.4943	CCND3;ZFP36;CYP19A1;TIMP2;EGR1;CXCL8;HSD3B1;FOS;FOSB;JUN	2.99303e-10	0.0233645
Burkitt's lymphoma	355	10	11.4943	CCND3;CYP19A1;MARCKS;KLF4;NT5E;TPST2;HES2;FOS;ASNS;JUN	3.24833e-10	0.0232019
RUNX1	360	10	11.4943	CCND3;KLF2;KLF4;EGR1;ID2;HES1;CSF1R;FOS;FOSB;IER3	3.71714e-10	0.0229358
selenium	361	10	11.4943	KLF4;TIMP2;H2AFX;CXCL8;LRP2;HSD3B1;STAT1;IL1A;JUN;FOS	3.81782e-10	0.0228833
F2R	364	10	11.4943	EGR1;F5;TAGLN;SDC1;CXCL8;TFPI;IL1A;STAT1;FOS;JUN	4.13459e-10	0.0227273
15d-PGJ2	365	10	11.4943	CYP19A1;KLF4;EGR1;CXCL8;HSD3B1;FRAS1;STAT1;IL1A;JUN;FOS	4.24525e-10	0.0226757
bovine serum albumin	372	10	11.4943	CYP19A1;MARCKS;PNP;TIMP2;CXCL8;LRP2;HSD3B1;HES1;IL1A;FOS	5.09665e-10	0.0223214
IGF1R	376	10	11.4943	CYP19A1;KLF4;H2AFX;CXCL8;ID2;LRP2;CSF1R;STAT1;FOS;JUN	5.64855e-10	0.0221239
benzo[a]pyrene	380	10	11.4943	CYP19A1;H2AFX;ID2;CXCL8;HSD3B1;ERVFRD-1;IL1A;STAT1;FOS;JUN	6.25301e-10	0.0219298
WY14643	382	10	11.4943	SLC27A2;CYP19A1;TIMP2;EGR1;TRIB3;TAGLN;CXCL8;LRP2;FOS;JUN	6.57628e-10	0.0218341
PTK2	396	10	11.4943	CCND3;KLF2;TIMP2;EGR1;TAGLN;CXCL8;RGS2;STAT1;FOS;JUN	9.28738e-10	0.0211864
HRAS	398	10	11.4943	MARCKS;TIMP2;EGR1;TAGLN;SDC1;CXCL8;UPP1;IL1A;FOS;JUN	9.7465e-10	0.021097
PKG	403	10	11.4943	CYP19A1;MARCKS;LASP1;EGR1;TAGLN;RGS2;STAT1;FOS;JUN;FOSB	1.09838e-09	0.0208768
carbachol	410	10	11.4943	CCND3;EGR1;F5;TAGLN;CXCL8;RGS2;IL1A;FOSB;FOS;JUN	1.29502e-09	0.0205761
IL12	413	10	11.4943	CCND3;ZFP36;KLF2;EGR1;CD97;NT5E;CXCL8;STAT1;CSF1R;JUN	1.38846e-09	0.0204499
wounds and injuries	413	10	11.4943	CYP19A1;EGR1;F5;SDC1;CXCL8;STAT1;IL1A;FOS;RASD1;JUN	1.38846e-09	0.0204499
FOXO3	418	10	11.4943	CYP19A1;KLF2;TIMP2;EGR1;H2AFX;TRIB3;CXCL8;STAT1;JUN;FOS	1.55755e-09	0.0202429
serine protease	418	10	11.4943	TIMP2;EGR1;F5;TAGLN;QSOX1;CXCL8;PGF;STAT1;IL1A;FOS	1.55755e-09	0.0202429
ADCYAP1	422	10	11.4943	CYP19A1;KLF4;EGR1;CXCL8;RGS2;STAT1;IER3;JUN;FOSB;FOS	1.70575e-09	0.0200803
infarction	436	10	11.4943	TIMP2;EGR1;F5;TAGLN;CXCL8;NT5E;PGF;IL1A;STAT1;FOS	2.32806e-09	0.0195312
VDR	436	10	11.4943	CCND3;CYP19A1;CXCL8;LRP2;TFPI;IL1A;STAT1;FOS;JUN;IER3	2.32806e-09	0.0195312
IL15	439	10	11.4943	KLF2;EGR1;CD97;ID2;CXCL8;CTSC;STAT1;IL1A;JUN;FOS	2.48506e-09	0.0194175
Rho kinase	440	10	11.4943	CCND3;MARCKS;TIMP2;EGR1;TAGLN;SDC1;CXCL8;LRP2;JUN;FOS	2.53944e-09	0.0193798
capsaicin	443	10	11.4943	CYP19A1;EGR1;H2AFX;CXCL8;HSD3B1;IL1A;STAT1;FOSB;FOS;JUN	2.70898e-09	0.0192678
neoplastic transformation	447	10	11.4943	PTTG1;H2AFX;F5;TAGLN;SDC1;CXCL8;STAT1;CSF1R;JUN;FOS	2.95064e-09	0.0191205
JAK	464	10	11.4943	KLF2;KLF4;EGR1;CXCL8;HSD3B1;HES1;IL1A;STAT1;FOS;JUN	4.20502e-09	0.0185185
CAV1	468	10	11.4943	EGR1;NT5E;CXCL8;LRP2;HES1;TFPI;CSF1R;STAT1;JUN;FOS	4.56132e-09	0.0183824
methamphetamine	472	10	11.4943	TIMP2;EGR1;CXCL8;RGS2;STAT1;IL1A;FOSB;RASD1;JUN;FOS	4.94415e-09	0.0182482
vitamin E	474	10	11.4943	CCND3;CYP19A1;CXCL8;LRP2;HSD3B1;PGF;IL1A;STAT1;FOS;JUN	5.14604e-09	0.0181818
5-azacytidine	482	10	11.4943	CCND3;CYP19A1;TIMP2;KLF4;H2AFX;SDC1;LRP2;UCK2;STAT1;FOS	6.02866e-09	0.0179211
cerebral ischemia	482	10	11.4943	CYP19A1;KLF2;EGR1;F5;NT5E;PGF;IL1A;STAT1;FOS;JUN	6.02866e-09	0.0179211
gastric carcinoma	482	10	11.4943	PTTG1;TIMP2;TAGLN;CD97;SDC1;UBE2C;CXCL8;PGF;CST6;STAT1	6.02866e-09	0.0179211
AMP	483	10	11.4943	CCND3;CYP19A1;PNP;H2AFX;TRIB3;CXCL8;HES1;FOS;JUN;ASNS	6.14792e-09	0.0178891
CD40	485	10	11.4943	H2AFX;EGR1;F5;SDC1;CXCL8;HSD3B1;STAT1;IL1A;JUN;FOS	6.39272e-09	0.0178253
arthritis	494	10	11.4943	ZFP36;KLF2;CD97;CXCL8;CTSC;HES1;IL1A;STAT1;FOS;JUN	7.60461e-09	0.0175439
diabetic nephropathy	494	10	11.4943	KLF2;TRIB3;CXCL8;NT5E;LRP2;HES1;STAT1;IL1A;JUN;FOS	7.60461e-09	0.0175439
bleomycin	496	10	11.4943	PTTG1;TIMP2;H2AFX;EGR1;TRIB3;CXCL8;NT5E;IL1A;STAT1;JUN	7.90006e-09	0.0174825
HSPA1A	501	10	11.4943	MARCKS;TIMP2;H2AFX;EGR1;CXCL8;NT5E;HES1;STAT1;JUN;FOS	8.68362e-09	0.017331
malignant transformation	505	10	11.4943	CCND3;H2AFX;SDC1;UBE2C;PPP2R2B;CXCL8;WLS;STAT1;FOS;JUN	9.35925e-09	0.0172117
MIR17	507	10	11.4943	CYP19A1;TIMP2;H2AFX;TAGLN;UBE2C;SDC1;CXCL8;RGS2;STAT1;CSF1R	9.7142e-09	0.0171527
aggression	523	10	11.4943	CCND3;PTTG1;CYP19A1;TIMP2;SDC1;CXCL8;RGS2;IL1A;CSF1R;FOS	1.30111e-08	0.0166945
heat shock	523	10	11.4943	CYP19A1;EGR1;SDC1;CXCL8;HSD3B1;RGS2;CSF1R;IL1A;JUN;FOS	1.30111e-08	0.0166945
pioglitazone	531	10	11.4943	ZFP36;CYP19A1;TIMP2;KLF4;EGR1;CXCL8;HSD3B1;IL1A;FOS;JUN	1.50039e-08	0.0164745
AHR	543	10	11.4943	KLF2;CYP19A1;H2AFX;CXCL8;TIPARP;ERVFRD-1;HES1;STAT1;JUN;FOS	1.85003e-08	0.0161551
nasopharyngeal carcinoma	543	10	11.4943	KLF4;UBE2C;SDC1;CXCL8;FOXC1;TFPI;HES1;CSF1R;IL1A;JUN	1.85003e-08	0.0161551
MIR34A	555	10	11.4943	CCND3;TIMP2;KLF4;H2AFX;NT5E;CXCL8;HES1;CSF1R;JUN;FOS	2.26987e-08	0.0158479
Cu2+	556	10	11.4943	CYP19A1;H2AFX;EGR1;QSOX1;CXCL8;NT5E;IL1A;FOS;FOSB;JUN	2.30839e-08	0.0158228
indomethacin	558	10	11.4943	CYP19A1;KLF4;TIMP2;EGR1;NT5E;CXCL8;STAT1;IL1A;FOS;JUN	2.38716e-08	0.0157729
adenosine	559	10	11.4943	H2AFX;EGR1;F5;CXCL8;PGF;RGS2;UPP1;STAT1;FOS;JUN	2.42743e-08	0.015748
etoposide	562	10	11.4943	CCND3;ZFP36;KLF4;EGR1;H2AFX;CXCL8;STAT1;IL1A;FOS;JUN	2.55187e-08	0.015674
pertussis toxin	579	10	11.4943	MARCKS;EGR1;CXCL8;RGS2;TFPI;CSF1R;IL1A;JUN;FOSB;FOS	3.36947e-08	0.0152672
tacrolimus	597	10	11.4943	MARCKS;TIMP2;EGR1;CXCL8;LRP2;IL1A;STAT1;FOS;JUN;FOSB	4.47958e-08	0.0148588
ERBB2	598	10	11.4943	CCND3;CYP19A1;KLF4;UBE2C;CXCL8;HES1;CSF1R;STAT1;FOS;JUN	4.54976e-08	0.0148368
HIF-1	610	10	11.4943	EGR1;QSOX1;ID2;NT5E;CXCL8;PGF;HES1;SLC16A3;STAT1;JUN	5.47089e-08	0.0145773
pancreatic ductal adenocarcinoma	610	10	11.4943	LASP1;MARCKS;KLF2;KLF4;CXCL8;FOXC1;HES1;IL1A;IER3;ASNS	5.47089e-08	0.0145773
WNT3A	622	10	11.4943	CYP19A1;KLF4;TAGLN;CXCL8;ID2;FOXC1;HES1;JUN;ASNS;FOS	6.55279e-08	0.0143266
EPO	641	10	11.4943	CCND3;TIMP2;EGR1;TRIB3;CXCL8;PGF;STAT1;CSF1R;JUN;FOS	8.65344e-08	0.013947
sex hormone	653	10	11.4943	CYP19A1;ISYNA1;CXCL8;LRP2;RGS2;TFPI;CSF1R;IL1A;JUN;FOS	1.02673e-07	0.0137174
chaperones	672	10	11.4943	CYP19A1;ZFP36;H2AFX;CXCL8;LRP2;NPL;STAT1;IL1A;FOS;JUN	1.3367e-07	0.013369
hypertrophy	685	10	11.4943	TIMP2;KLF4;EGR1;TAGLN;NT5E;HSD3B1;RGS2;HES1;IL1A;FOS	1.59366e-07	0.0131406
liver cancer	697	10	11.4943	LASP1;KLF4;UBE2C;CXCL8;CKS2;FOXC1;STAT1;CSF1R;JUN;FOS	1.86844e-07	0.0129366
colitis	698	10	11.4943	ZFP36;SDC1;CXCL8;PGF;CSF1R;IL1A;STAT1;JUN;FOS;IER3	1.89311e-07	0.0129199
autosomal recessive disorder	699	10	11.4943	CYP19A1;F5;CTSC;NT5E;LRP2;HSD3B1;ALDH7A1;FRAS1;STAT1;ASNS	1.91807e-07	0.0129032
BDNF	711	10	11.4943	MARCKS;TIMP2;EGR1;NT5E;CXCL8;HES1;STAT1;FOSB;JUN;FOS	2.24096e-07	0.0127065
poly(I:C)	713	10	11.4943	EGR1;SDC1;CXCL8;IFIT2;HSD3B1;RGS2;MEX3B;STAT1;IL1A;JUN	2.29918e-07	0.0126743
calmodulin	754	10	11.4943	CCND3;CYP19A1;MARCKS;TIMP2;EGR1;CXCL8;RGS2;JUN;FOS;IER3	3.82453e-07	0.0120482
renal cell carcinoma	781	10	11.4943	CCND3;LASP1;TIMP2;KLF4;TAGLN;CXCL8;PGF;STAT1;CSF1R;JUN	5.25945e-07	0.0116686
PDGFB	147	9	10.3448	CCND3;KLF2;KLF4;EGR1;F5;SDC1;TFPI;STAT1;FOS	2.73391e-12	0.0401786
RPS6KA5	152	9	10.3448	ZFP36;EGR1;H2AFX;CXCL8;IL1A;STAT1;FOS;JUN;FOSB	3.69351e-12	0.0393013
F10	172	9	10.3448	TIMP2;EGR1;F5;TAGLN;CXCL8;TFPI;IL1A;STAT1;JUN	1.11858e-11	0.0361446
XDH	181	9	10.3448	PNP;TIMP2;EGR1;H2AFX;NT5E;CXCL8;STAT1;FOS;JUN	1.76387e-11	0.0348837
BMP6	201	9	10.3448	CYP19A1;TIMP2;TAGLN;ID2;HSD3B1;ALDH7A1;HES1;JUN;FOS	4.48275e-11	0.0323741
DUSP1	203	9	10.3448	ZFP36;EGR1;H2AFX;CXCL8;RGS2;IL1A;STAT1;JUN;FOS	4.89456e-11	0.0321429
endotoxemia	207	9	10.3448	ZFP36;KLF2;EGR1;CXCL8;LRP2;PGF;STAT1;IL1A;FOS	5.81951e-11	0.0316901
PROC	213	9	10.3448	ZFP36;EGR1;F5;CXCL8;IL1A;STAT1;FOSB;JUN;FOS	7.49624e-11	0.0310345
NFKBIA	214	9	10.3448	CYP19A1;TIMP2;EGR1;TRIB3;CXCL8;HES1;STAT1;FOS;IER3	7.81366e-11	0.0309278
ultraviolet-A	215	9	10.3448	KLF2;CYP19A1;EGR1;H2AFX;CXCL8;STAT1;IL1A;JUN;FOS	8.14286e-11	0.0308219
cannabinoids	232	9	10.3448	EGR1;TRIB3;CXCL8;PGF;STAT1;IL1A;JUN;FOSB;FOS	1.5951e-10	0.0291262
ATF2	235	9	10.3448	CCND3;CYP19A1;H2AFX;EGR1;CXCL8;HES1;ASNS;FOS;JUN	1.78642e-10	0.0288462
KIT	235	9	10.3448	CCND3;CYP19A1;H2AFX;UBE2C;CXCL8;HES1;STAT1;JUN;FOS	1.78642e-10	0.0288462
light exposure	242	9	10.3448	EGR1;CXCL8;LRP2;PGF;STAT1;IL1A;FOSB;FOS;JUN	2.31347e-10	0.0282132
PTGER4	247	9	10.3448	CYP19A1;TIMP2;EGR1;CXCL8;FOXC1;CSF1R;STAT1;FOS;JUN	2.76948e-10	0.0277778
mitomycin C	250	9	10.3448	PNP;H2AFX;EGR1;CXCL8;HSD3B1;FRAS1;IL1A;JUN;FOS	3.07954e-10	0.0275229
mast cell	255	9	10.3448	MARCKS;KLF2;LGALS14;CXCL8;CTSC;TFPI;HES1;IL1A;FOS	3.66458e-10	0.0271084
NS-398	256	9	10.3448	CCND3;CYP19A1;CXCL8;RGS2;TFPI;STAT1;IL1A;JUN;FOS	3.79267e-10	0.027027
Caffeic acid phenethyl ester	263	9	10.3448	CYP19A1;TIMP2;EGR1;TRIB3;CXCL8;HES1;IL1A;FOS;JUN	4.80516e-10	0.0264706
MYCN	278	9	10.3448	KLF2;KLF4;TIMP2;H2AFX;TRIB3;ID2;CXCL8;HES1;STAT1	7.80825e-10	0.0253521
medroxyprogesterone acetate	280	9	10.3448	CYP19A1;TIMP2;SDC1;CXCL8;HSD3B1;STAT1;IL1A;FOS;JUN	8.31302e-10	0.0252101
RUNX2	286	9	10.3448	CCND3;CYP19A1;H2AFX;TAGLN;CXCL8;RGS2;FOSB;FOS;JUN	1.00037e-09	0.0247934
p38	287	9	10.3448	ZFP36;TIMP2;EGR1;CXCL8;ERVFRD-1;STAT1;FOSB;JUN;FOS	1.03131e-09	0.0247253
calphostin C	288	9	10.3448	EGR1;CNTNAP2;CXCL8;NT5E;PGF;STAT1;IL1A;FOS;JUN	1.06309e-09	0.0246575
lysophosphatidylcholine	290	9	10.3448	H2AFX;EGR1;CXCL8;NT5E;TFPI;IL1A;JUN;FOS;IER3	1.12923e-09	0.0245232
GAPDH	295	9	10.3448	MARCKS;CYP19A1;KLF2;EGR1;H2AFX;CXCL8;RGS2;IL1A;JUN	1.31067e-09	0.0241935
brain injury	298	9	10.3448	CYP19A1;EGR1;CXCL8;HES1;IL1A;CSF1R;FOS;JUN;IER3	1.43142e-09	0.024
CRP	303	9	10.3448	CYP19A1;TIMP2;EGR1;CXCL8;PGF;TFPI;IL1A;JUN;FOS	1.65449e-09	0.0236842
STAT6	304	9	10.3448	ZFP36;KLF4;EGR1;CXCL8;HSD3B1;PGF;STAT1;IL1A;JUN	1.70259e-09	0.023622
Luteinizing hormone	306	9	10.3448	CCND3;CYP19A1;TIMP2;EGR1;ISYNA1;HSD3B1;JUN;FOSB;FOS	1.80251e-09	0.0234987
IGF2	310	9	10.3448	CCND3;MARCKS;CYP19A1;TIMP2;CXCL8;HSD3B1;JUN;ASNS;FOS	2.0179e-09	0.0232558
MAPK9	319	9	10.3448	KLF4;EGR1;H2AFX;ID2;CXCL8;HES1;IL1A;FOS;JUN	2.58702e-09	0.0227273
rottlerin	320	9	10.3448	CCND3;ZFP36;KLF4;H2AFX;EGR1;CXCL8;RGS2;STAT1;JUN	2.65821e-09	0.02267
NAD+	326	9	10.3448	PTTG1;CYP19A1;ACSS1;H2AFX;EGR1;GPD1L;CXCL8;HSD3B1;TIPARP	3.12263e-09	0.0223325
sodium nitroprusside	326	9	10.3448	CYP19A1;MARCKS;EGR1;NT5E;CXCL8;IL1A;STAT1;FOS;JUN	3.12263e-09	0.0223325
1-O-Stearoyl-2-acetyl-sn-glyceryl-3-phosphorylcholine	327	9	10.3448	MARCKS;TIMP2;KLF4;EGR1;CXCL8;HSD3B1;IL1A;JUN;FOS	3.20658e-09	0.0222772
CO	327	9	10.3448	ZFP36;EGR1;CXCL8;PGF;STAT1;CSF1R;IL1A;JUN;FOS	3.20658e-09	0.0222772
PTPN11	331	9	10.3448	KLF2;TIMP2;H2AFX;EGR1;SDC1;CXCL8;STAT1;JUN;FOS	3.56256e-09	0.0220588
fever	336	9	10.3448	H2AFX;CXCL8;NT5E;IL1RAP;RGS2;IL1A;STAT1;JUN;FOS	4.05598e-09	0.0217918
NOS	337	9	10.3448	CYP19A1;KLF4;TIMP2;EGR1;CXCL8;NT5E;HES1;RASD1;FOS	4.16156e-09	0.0217391
HDL	340	9	10.3448	MARCKS;KLF2;KLF4;EGR1;CXCL8;TFPI;STAT1;IL1A;FOS	4.4929e-09	0.0215827
GATA3	341	9	10.3448	CYP19A1;H2AFX;HTRA4;CXCL8;FOXC1;IL1RAP;HES1;CSF1R;FOS	4.60838e-09	0.0215311
SMARCA4	342	9	10.3448	KLF4;TIMP2;EGR1;H2AFX;TAGLN;HES1;STAT1;JUN;FOS	4.72645e-09	0.0214797
EGTA	346	9	10.3448	KLF4;H2AFX;EGR1;F5;CD97;CXCL8;HES1;IL1A;FOS	5.22571e-09	0.0212766
nifedipine	346	9	10.3448	EGR1;CXCL8;NT5E;HSD3B1;UCK2;RGS2;IL1A;FOS;JUN	5.22571e-09	0.0212766
IL7	348	9	10.3448	CCND3;KLF2;ENPEP;CXCL8;NT5E;STAT1;IL1A;FOS;JUN	5.49224e-09	0.0211765
superoxide	348	9	10.3448	ZFP36;TIMP2;EGR1;NT5E;CXCL8;STAT1;FOS;FOSB;JUN	5.49224e-09	0.0211765
pulmonary fibrosis	352	9	10.3448	TIMP2;EGR1;TAGLN;SDC1;CXCL8;PGF;RGS2;TFPI;STAT1	6.06131e-09	0.020979
B-cell receptor	361	9	10.3448	CCND3;KLF2;KLF4;EGR1;CXCL8;STAT1;JUN;FOSB;FOS	7.53431e-09	0.0205479
CALCA	363	9	10.3448	PNP;CYP19A1;TIMP2;CXCL8;NT5E;IL1A;FOSB;JUN;FOS	7.9013e-09	0.0204545
hematologic neoplasm	367	9	10.3448	CDCA7;KLF2;EGR1;F5;SDC1;UBE2C;CXCL8;CSF1R;STAT1	8.68256e-09	0.0202703
immobilization stress	367	9	10.3448	CYP19A1;MARCKS;EGR1;HSD3B1;RGS2;EMX2;JUN;FOSB;FOS	8.68256e-09	0.0202703
oral cancer	367	9	10.3448	CCND3;LASP1;KLF4;TIMP2;F5;CXCL8;STAT1;JUN;FOS	8.68256e-09	0.0202703
proteinuria	368	9	10.3448	ZFP36;ENPEP;SDC1;TAGLN;CXCL8;LRP2;PGF;TFPI;STAT1	8.88814e-09	0.0202247
CREBBP	369	9	10.3448	CYP19A1;KLF4;EGR1;TAGLN;CXCL8;STAT1;JUN;FOS;FOSB	9.09797e-09	0.0201794
DICER1	373	9	10.3448	KLF2;TIMP2;KLF4;EGR1;H2AFX;EMX2;CSF1R;FOS;JUN	9.98136e-09	0.02
eicosapentaenoic acid	384	9	10.3448	CYP19A1;TIMP2;EGR1;CXCL8;NT5E;CSF1R;IL1A;FOS;JUN	1.28096e-08	0.0195228
MYD88	384	9	10.3448	KLF4;EGR1;F5;CXCL8;IFIT2;IL1A;STAT1;JUN;FOS	1.28096e-08	0.0195228
distant metastases	389	9	10.3448	KLF4;TIMP2;UBE2C;CXCL8;IFIT2;FOXC1;CST6;CSF1R;IL1A	1.43118e-08	0.0193133
Y-27632	391	9	10.3448	TIMP2;F5;TAGLN;CXCL8;NT5E;LRP2;ERVFRD-1;FOS;JUN	1.49546e-08	0.0192308
CDC42	393	9	10.3448	MARCKS;ZFP36;EGR1;UBE2C;CXCL8;CSF1R;STAT1;JUN;FOS	1.56225e-08	0.0191489
BMP7	400	9	10.3448	CYP19A1;TIMP2;ID2;CXCL8;HSD3B1;ALDH7A1;HES1;JUN;FOS	1.81702e-08	0.0188679
RA receptor	403	9	10.3448	CYP19A1;KLF2;EGR1;CXCL8;FOXC1;STAT1;JUN;FOS;IER3	1.93689e-08	0.01875
phenylephrine	413	9	10.3448	CYP19A1;KLF4;EGR1;TAGLN;RGS2;STAT1;FOS;IER3;JUN	2.3879e-08	0.0183673
deferoxamine	414	9	10.3448	EGR1;H2AFX;CXCL8;IFIT2;PGF;IL1A;STAT1;FOS;JUN	2.43768e-08	0.0183299
ADCY	416	9	10.3448	ZFP36;CYP19A1;KLF4;EGR1;TRIB3;CXCL8;ERVFRD-1;JUN;FOS	2.53998e-08	0.0182556
glutamine	418	9	10.3448	KLF4;H2AFX;F5;SDC1;CXCL8;IL1A;STAT1;JUN;ASNS	2.64601e-08	0.0181818
celecoxib	420	9	10.3448	CYP19A1;EGR1;H2AFX;TRIB3;CXCL8;IL1A;STAT1;JUN;FOS	2.75589e-08	0.0181087
traumatic brain injury	423	9	10.3448	CYP19A1;TRIB3;CXCL8;LRP2;STAT1;IL1A;CSF1R;FOS;IER3	2.9282e-08	0.018
HMGB1	424	9	10.3448	MARCKS;TIMP2;EGR1;H2AFX;CXCL8;PGF;IL1RAP;IL1A;JUN	2.98769e-08	0.0179641
non-coding RNA	426	9	10.3448	CYP19A1;KLF2;KLF4;EGR1;CXCL8;IFIT2;FOXC1;EMX2;STAT1	3.10984e-08	0.0178926
CSF3	428	9	10.3448	CCND3;TIMP2;EGR1;CXCL8;HES1;STAT1;CSF1R;FOS;JUN	3.23634e-08	0.0178218
bile acids	431	9	10.3448	KLF4;EGR1;SDC1;CXCL8;LRP2;STAT1;IL1A;JUN;FOS	3.43452e-08	0.0177165
HMOX1	431	9	10.3448	ZFP36;TIMP2;H2AFX;CXCL8;PGF;HES1;IL1A;STAT1;FOS	3.43452e-08	0.0177165
gonadotropins	442	9	10.3448	CYP19A1;TIMP2;EGR1;ID2;CXCL8;HSD3B1;RGS2;JUN;FOS	4.25488e-08	0.017341
beta adrenoceptor	446	9	10.3448	ZFP36;TIMP2;EGR1;NT5E;CXCL8;RGS2;TFPI;JUN;FOS	4.59302e-08	0.0172084
sucrose	449	9	10.3448	CCND3;MARCKS;EGR1;F5;CXCL8;PGF;FOSB;FOS;ASNS	4.8618e-08	0.0171103
fluoxetine	454	9	10.3448	CYP19A1;TIMP2;EGR1;CXCL8;NT5E;STAT1;JUN;FOS;FOSB	5.34034e-08	0.0169492
YY1	455	9	10.3448	CCND3;CYP19A1;PTTG1;TAGLN;CXCL8;HES1;ASNS;JUN;FOS	5.44084e-08	0.0169173
homocysteine	456	9	10.3448	TIMP2;EGR1;TRIB3;F5;TAGLN;CXCL8;NT5E;JUN;FOS	5.54298e-08	0.0168856
urothelial carcinoma	462	9	10.3448	CCND3;PTTG1;LASP1;KLF4;H2AFX;SDC1;CXCL8;IL1A;FOS	6.1917e-08	0.0166976
endothelial cell	482	9	10.3448	TIMP2;F5;SDC1;CXCL8;NT5E;PGF;TFPI;IL1A;CSF1R	8.85732e-08	0.0161002
ceramide	486	9	10.3448	CYP19A1;TRIB3;SDC1;CXCL8;STAT1;JUN;FOSB;IER3;FOS	9.49652e-08	0.0159858
linoleic acid	488	9	10.3448	CYP19A1;TIMP2;TRIB3;SDC1;CXCL8;HES1;IL1A;FOS;JUN	9.83093e-08	0.0159292
8-Br-cAMP	489	9	10.3448	CYP19A1;ZFP36;TIMP2;EGR1;CXCL8;HSD3B1;IL1A;FOS;JUN	1.00019e-07	0.0159011
IL3	494	9	10.3448	CCND3;EGR1;TRIB3;CXCL8;IL1A;CSF1R;STAT1;JUN;FOS	1.08965e-07	0.0157618
aldosterone	498	9	10.3448	TIMP2;H2AFX;ENPEP;FAM65B;CXCL8;PGF;RGS2;FOS;JUN	1.16616e-07	0.0156522
prostate neoplasm	509	9	10.3448	CYP19A1;TIMP2;EGR1;QSOX1;NT5E;RGS2;IL1A;JUN;FOS	1.4012e-07	0.0153584
RAF1	512	9	10.3448	MARCKS;EGR1;TAGLN;CXCL8;CST6;IL1A;STAT1;JUN;FOS	1.47205e-07	0.0152801
phosphoinositide phospholipase C	519	9	10.3448	CCND3;EGR1;ISYNA1;NT5E;CXCL8;TFPI;CSF1R;JUN;FOS	1.64962e-07	0.0151007
steroid hormone	525	9	10.3448	CYP19A1;SDC1;CXCL8;IL1RAP;CSF1R;IL1A;STAT1;FOS;JUN	1.81638e-07	0.0149502
Pi	528	9	10.3448	PNP;CYP19A1;KLF4;ISYNA1;TAGLN;CXCL8;NT5E;CTSC;ASNS	1.90512e-07	0.014876
oleic acid	534	9	10.3448	CYP19A1;EGR1;ENPEP;CXCL8;HSD3B1;STAT1;IL1A;JUN;FOS	2.09399e-07	0.01473
aspirin	542	9	10.3448	CYP19A1;TIMP2;EGR1;CXCL8;PGF;IL1A;STAT1;FOS;JUN	2.37103e-07	0.0145396
suberoylanilide hydroxamic acid	544	9	10.3448	PTTG1;EGR1;H2AFX;TOB1;CXCL8;STAT1;JUN;FOSB;IER3	2.44507e-07	0.0144928
MIR1-1	566	9	10.3448	LASP1;PNP;KLF4;TAGLN;CTSC;FRAS1;HES1;JUN;FOS	3.40215e-07	0.0139969
steatohepatitis	570	9	10.3448	KLF2;CYP19A1;SLC27A2;CXCL8;TIPARP;HES1;IL1A;IER3;JUN	3.6073e-07	0.0139104
bisphenol A	574	9	10.3448	CCND3;CYP19A1;TIMP2;H2AFX;EGR1;UBE2C;HSD3B1;FOS;JUN	3.8231e-07	0.0138249
carbohydrate	580	9	10.3448	F5;LGALS14;CXCL8;NT5E;SLC13A4;CST6;FOS;JUN;ASNS	4.16781e-07	0.0136986
MIR21	580	9	10.3448	MARCKS;TIMP2;H2AFX;LRP2;HES1;STAT1;IL1A;JUN;FOS	4.16781e-07	0.0136986
Crohn's disease	581	9	10.3448	ZFP36;TIMP2;EGR1;F5;SDC1;CXCL8;PGF;CSF1R;IL1A	4.22781e-07	0.0136778
Na+	586	9	10.3448	F5;NT5E;CXCL8;LRP2;SLC13A4;HSD3B1;IL1A;FOS;FOSB	4.53918e-07	0.0135747
corticosterone	590	9	10.3448	CYP19A1;EGR1;UBE2C;HSD3B1;IL1A;JUN;FOSB;RASD1;FOS	4.80242e-07	0.0134933
liver injury	593	9	10.3448	EGR1;F5;NT5E;CXCL8;WLS;HSD3B1;STAT1;IL1A;JUN	5.00844e-07	0.0134328
GPCR	596	9	10.3448	PTTG1;ZFP36;TIMP2;EGR1;CXCL8;STAT1;IL1A;FOS;JUN	5.22208e-07	0.013373
IL7R	119	8	9.1954	CCND3;KLF2;CXCL8;STAT1;IL1A;CSF1R;FOS;JUN	2.238e-11	0.0406091
GFI1	126	8	9.1954	KLF2;KLF4;EGR1;ID2;CXCL8;NT5E;CSF1R;FOS	3.53786e-11	0.0392157
hydroquinone	131	8	9.1954	CCND3;ZFP36;TIMP2;H2AFX;CXCL8;IL1A;JUN;FOS	4.82918e-11	0.0382775
phenytoin	137	8	9.1954	CYP19A1;EGR1;CXCL8;NT5E;EMX2;IL1A;JUN;FOS	6.90418e-11	0.0372093
F7	138	8	9.1954	PTTG1;EGR1;H2AFX;F5;CXCL8;STAT1;JUN;FOS	7.31636e-11	0.037037
ATF6	146	8	9.1954	EGR1;UBE2C;CXCL8;HSD3B1;STAT1;FOS;JUN;ASNS	1.14595e-10	0.0357143
Src kinase inhibitor	146	8	9.1954	CCND3;KLF4;EGR1;CXCL8;PGF;HES1;STAT1;CSF1R	1.14595e-10	0.0357143
papilloma	148	8	9.1954	CCND3;H2AFX;TRIB3;CXCL8;PGF;HES1;IL1A;FOS	1.27687e-10	0.0353982
nobiletin	155	8	9.1954	TIMP2;TRIB3;CXCL8;HES1;IL1A;FOS;JUN;ASNS	1.84296e-10	0.0343348
mono-(2-ethylhexyl) phthalate	160	8	9.1954	CYP19A1;TIMP2;EGR1;CXCL8;HSD3B1;IL1A;FOS;JUN	2.37042e-10	0.0336134
phospholipase D	161	8	9.1954	H2AFX;EGR1;ISYNA1;CXCL8;RGS2;IL1A;FOS;JUN	2.49034e-10	0.0334728
fibrosarcoma	182	8	9.1954	TIMP2;EGR1;NT5E;CXCL8;PGF;IL1A;STAT1;JUN	6.55921e-10	0.0307692
EGb 761	185	8	9.1954	ZFP36;CYP19A1;EGR1;CXCL8;IL1A;STAT1;JUN;FOS	7.46048e-10	0.0304183
theophylline	191	8	9.1954	CYP19A1;PNP;NT5E;CXCL8;PGF;TFPI;FOS;IER3	9.5898e-10	0.0297398
IFNW1	194	8	9.1954	TIMP2;EGR1;CXCL8;IFIT2;PGF;CST6;STAT1;IL1A	1.08392e-09	0.0294118
MAPKAPK2	198	8	9.1954	ZFP36;KLF2;EGR1;H2AFX;CXCL8;IL1A;FOS;JUN	1.2723e-09	0.0289855
JUNB	201	8	9.1954	CYP19A1;ZFP36;EGR1;TAGLN;CXCL8;HES1;FOS;JUN	1.43161e-09	0.0286738
NCOA2	204	8	9.1954	KLF4;EGR1;SDC1;TAGLN;CXCL8;FRAS1;STAT1;IL1A	1.60792e-09	0.0283688
KDM1A	205	8	9.1954	CYP19A1;KLF4;EGR1;H2AFX;ID2;CXCL8;IL1RAP;HES1	1.67073e-09	0.0282686
tissue damage	205	8	9.1954	EGR1;SDC1;CXCL8;PGF;TFPI;IL1A;FOS;JUN	1.67073e-09	0.0282686
PIAS1	209	8	9.1954	KLF2;KLF4;H2AFX;TAGLN;CXCL8;HES1;STAT1;JUN	1.94372e-09	0.0278746
GPER1	211	8	9.1954	CYP19A1;EGR1;CXCL8;HSD3B1;RGS2;HES1;FOS;JUN	2.09414e-09	0.0276817
ductal carcinoma in situ	212	8	9.1954	ZFP36;PTTG1;CYP19A1;EGR1;PPP2R2B;FOXC1;IL1A;CST6	2.17306e-09	0.0275862
THPO	216	8	9.1954	CCND3;H2AFX;EGR1;CXCL8;CSF1R;STAT1;IER3;FOS	2.51506e-09	0.0272109
acetaldehyde	218	8	9.1954	TIMP2;EGR1;H2AFX;NT5E;CXCL8;STAT1;JUN;FOS	2.70287e-09	0.027027
zoledronic acid	220	8	9.1954	CCND3;CYP19A1;KLF2;TIMP2;SDC1;NT5E;STAT1;FOS	2.90272e-09	0.0268456
IL11	221	8	9.1954	CCND3;CYP19A1;ZFP36;TIMP2;CXCL8;STAT1;JUN;FOS	3.00735e-09	0.0267559
hypothermia	225	8	9.1954	H2AFX;F5;CXCL8;TFPI;STAT1;FOS;JUN;FOSB	3.45921e-09	0.0264026
PTGER2	229	8	9.1954	CYP19A1;TIMP2;CXCL8;RGS2;IL1A;FOS;JUN;FOSB	3.96869e-09	0.0260586
alpha-MSH	231	8	9.1954	CYP19A1;EGR1;H2AFX;CXCL8;TFPI;IL1A;STAT1;FOS	4.24692e-09	0.02589
9-tetrahydrocannabinol	235	8	9.1954	EGR1;TRIB3;CXCL8;IL1A;STAT1;FOS;FOSB;JUN	4.85436e-09	0.0255591
RETN	236	8	9.1954	CYP19A1;TIMP2;TRIB3;CXCL8;HSD3B1;IL1A;JUN;FOS	5.01747e-09	0.0254777
phospholipase A2	237	8	9.1954	MARCKS;EGR1;CXCL8;PGF;HSD3B1;RGS2;JUN;FOS	5.18529e-09	0.0253968
ATF3	239	8	9.1954	EGR1;TRIB3;CXCL8;IL1A;STAT1;FOS;JUN;ASNS	5.53556e-09	0.0252366
MAP3K1	245	8	9.1954	ZFP36;EGR1;CXCL8;IFIT2;CSF1R;FOS;IER3;JUN	6.712e-09	0.0247678
SAPK	245	8	9.1954	ZFP36;H2AFX;EGR1;F5;CXCL8;IL1A;JUN;FOS	6.712e-09	0.0247678
SMAD7	245	8	9.1954	ZFP36;TIMP2;H2AFX;TAGLN;ID2;HES1;FOS;JUN	6.712e-09	0.0247678
pravastatin	246	8	9.1954	KLF2;TIMP2;NT5E;CXCL8;PGF;TFPI;STAT1;IL1A	6.92772e-09	0.0246914
PTPN6	250	8	9.1954	TIMP2;H2AFX;CXCL8;CSF1R;IL1A;STAT1;JUN;FOS	7.8517e-09	0.0243902
CNTF	251	8	9.1954	ZFP36;EGR1;CXCL8;HES1;IL1A;STAT1;FOS;JUN	8.09867e-09	0.0243161
amphetamine	257	8	9.1954	CYP19A1;EGR1;HSD3B1;RGS2;FOSB;FOS;JUN;RASD1	9.72634e-09	0.0238806
ELANE	257	8	9.1954	MARCKS;TIMP2;EGR1;F5;CXCL8;PGF;TFPI;FOS	9.72634e-09	0.0238806
NR0B2	260	8	9.1954	CYP19A1;TIMP2;EGR1;SDC1;HSD3B1;STAT1;FOS;JUN	1.06411e-08	0.0236686
3-isobutyl-1-methylxanthine	261	8	9.1954	CCND3;CYP19A1;KLF4;EGR1;CXCL8;STAT1;JUN;FOS	1.09621e-08	0.0235988
polychlorinated biphenyls	261	8	9.1954	CYP19A1;H2AFX;CXCL8;PGF;HSD3B1;ALDH7A1;HES1;IL1A	1.09621e-08	0.0235988
CTGF	262	8	9.1954	TIMP2;GPD1L;TAGLN;CXCL8;HES1;STAT1;FOS;JUN	1.12914e-08	0.0235294
TCF7L2	262	8	9.1954	PTTG1;KLF4;CNTNAP2;TAGLN;ID2;CXCL8;JUN;FOS	1.12914e-08	0.0235294
TWIST1	263	8	9.1954	KLF4;TIMP2;EGR1;TAGLN;CXCL8;ID2;HES1;FOS	1.16293e-08	0.0234604
17-AAG	272	8	9.1954	CCND3;PTTG1;H2AFX;EGR1;CXCL8;RGS2;FOS;JUN	1.50843e-08	0.0228571
ERN1	273	8	9.1954	TRIB3;ISYNA1;CXCL8;PGF;STAT1;JUN;FOS;ASNS	1.5518e-08	0.022792
MK-801	276	8	9.1954	LASP1;EGR1;NT5E;RGS2;JUN;FOSB;RASD1;FOS	1.68841e-08	0.0225989
ACTB	278	8	9.1954	ZFP36;CYP19A1;H2AFX;EGR1;IL1RAP;STAT1;FOS;JUN	1.78514e-08	0.0224719
celastrol	279	8	9.1954	TIMP2;H2AFX;CXCL8;RGS2;IL1A;STAT1;FOS;JUN	1.83527e-08	0.022409
HSF1	279	8	9.1954	KLF4;CXCL8;RGS2;STAT1;CSF1R;ASNS;FOS;JUN	1.83527e-08	0.022409
insulin-like growth factor	279	8	9.1954	PTTG1;CYP19A1;EGR1;SDC1;CXCL8;HSD3B1;FOS;JUN	1.83527e-08	0.022409
TFAP2A	279	8	9.1954	CCND3;ZFP36;CYP19A1;KLF4;CXCL8;CTSC;LRP2;STAT1	1.83527e-08	0.022409
daidzein	284	8	9.1954	CYP19A1;CXCL8;HSD3B1;IL1A;STAT1;FOSB;FOS;JUN	2.1046e-08	0.0220994
ductal breast carcinoma	286	8	9.1954	ZFP36;PTTG1;KLF4;H2AFX;SDC1;CXCL8;FOXC1;JUN	2.2215e-08	0.021978
gastric adenocarcinoma	286	8	9.1954	KLF4;TAGLN;CD97;ID2;CXCL8;PGF;STAT1;FOS	2.2215e-08	0.021978
poisoning	286	8	9.1954	TIMP2;NT5E;CXCL8;LRP2;IL1A;FOSB;JUN;FOS	2.2215e-08	0.021978
calcium ionophore	289	8	9.1954	MARCKS;CYP19A1;EGR1;CXCL8;RGS2;IL1A;FOS;JUN	2.40736e-08	0.0217984
GLI1	291	8	9.1954	CCND3;CYP19A1;KLF4;H2AFX;CXCL8;HES1;STAT1;JUN	2.53858e-08	0.0216802
blood platelet	294	8	9.1954	TIMP2;F5;CXCL8;NT5E;TFPI;IL1A;FOS;IER3	2.74697e-08	0.0215054
MIR143	294	8	9.1954	MARCKS;KLF4;EGR1;F5;SDC1;TAGLN;STAT1;JUN	2.74697e-08	0.0215054
ATF4	297	8	9.1954	CYP19A1;KLF4;EGR1;TRIB3;CXCL8;PGF;ERVFRD-1;ASNS	2.96995e-08	0.0213333
MECP2	298	8	9.1954	KLF2;ZFP36;EGR1;H2AFX;TAGLN;NREP;FOSB;FOS	3.04766e-08	0.0212766
AGER	299	8	9.1954	KLF2;EGR1;TAGLN;CXCL8;IL1A;STAT1;FOS;JUN	3.12712e-08	0.0212202
leucine zipper	299	8	9.1954	PTTG1;TRIB3;ISYNA1;CXCL8;RGS2;JUN;FOS;ASNS	3.12712e-08	0.0212202
RARA	299	8	9.1954	CYP19A1;KLF4;CXCL8;HES1;STAT1;CSF1R;JUN;FOS	3.12712e-08	0.0212202
whooping cough	300	8	9.1954	MARCKS;EGR1;CXCL8;RGS2;STAT1;FOSB;JUN;FOS	3.20836e-08	0.021164
propofol	301	8	9.1954	ZFP36;TIMP2;EGR1;CXCL8;IL1A;JUN;FOSB;FOS	3.29141e-08	0.0211082
MIF	304	8	9.1954	KLF2;CYP19A1;H2AFX;CXCL8;HES1;IL1A;JUN;FOS	3.55179e-08	0.0209424
hemin	309	8	9.1954	CYP19A1;PNP;ZFP36;EGR1;CXCL8;PGF;FOS;FOSB	4.02525e-08	0.0206718
RNA-directed DNA polymerase	312	8	9.1954	TIMP2;EGR1;H2AFX;CXCL8;RGS2;STAT1;IL1A;FOS	4.33466e-08	0.0205128
pancreatic adenocarcinoma	315	8	9.1954	CNTNAP2;QSOX1;SDC1;CXCL8;STAT1;IL1A;ASNS;FOS	4.66435e-08	0.0203562
MyoD family	318	8	9.1954	CCND3;SDC1;TAGLN;PGF;FOXC1;STAT1;JUN;FOS	5.01541e-08	0.020202
CRH	319	8	9.1954	CYP19A1;KLF4;CXCL8;HSD3B1;RGS2;IL1A;FOS;JUN	5.13737e-08	0.0201511
HDAC3	322	8	9.1954	CCND3;PTTG1;KLF2;EGR1;CXCL8;STAT1;FOS;JUN	5.51873e-08	0.02
phytohemagglutinin	327	8	9.1954	CCND3;CYP19A1;CXCL8;CSF1R;STAT1;IL1A;FOS;JUN	6.20855e-08	0.0197531
gamma-secretase	330	8	9.1954	KLF4;EGR1;SDC1;NT5E;CXCL8;LRP2;HES1;CSF1R	6.65708e-08	0.0196078
TGFBR1	335	8	9.1954	KLF2;ZFP36;EGR1;TAGLN;CXCL8;PGF;HES1;JUN	7.46667e-08	0.0193705
hepatitis	336	8	9.1954	CYP19A1;EGR1;F5;CXCL8;HSD3B1;IL1A;STAT1;JUN	7.63837e-08	0.0193237
GATA4	337	8	9.1954	CYP19A1;TAGLN;ID2;FOXC1;HSD3B1;FRAS1;HES1;FOS	7.81345e-08	0.0192771
Rho family	337	8	9.1954	CCND3;KLF2;EGR1;PPP2R2B;CXCL8;RGS2;JUN;FOS	7.81345e-08	0.0192771
hepatitis B	344	8	9.1954	PNP;H2AFX;CXCL8;IL1RAP;HES1;STAT1;IL1A;JUN	9.13861e-08	0.0189573
PRKCB	344	8	9.1954	ZFP36;MARCKS;EGR1;CXCL8;PGF;RGS2;JUN;FOS	9.13861e-08	0.0189573
triptolide	348	8	9.1954	CYP19A1;TIMP2;H2AFX;CXCL8;STAT1;IL1A;FOS;JUN	9.97928e-08	0.0187793
PRKCZ	349	8	9.1954	MARCKS;KLF2;EGR1;TRIB3;CXCL8;RGS2;FOS;JUN	1.01995e-07	0.0187354
emodin	351	8	9.1954	TIMP2;SDC1;CXCL8;TIPARP;STAT1;FOS;RASD1;JUN	1.06526e-07	0.018648
anisomycin	354	8	9.1954	PTTG1;EGR1;CXCL8;PGF;HES1;JUN;FOSB;FOS	1.13647e-07	0.0185185
necrosis	357	8	9.1954	CYP19A1;EGR1;H2AFX;CXCL8;CTSC;IL1A;STAT1;JUN	1.21173e-07	0.0183908
6-OHDA	364	8	9.1954	CYP19A1;TIMP2;EGR1;ENPEP;TRIB3;FOS;FOSB;JUN	1.40418e-07	0.0180995
TXN	373	8	9.1954	TIMP2;H2AFX;EGR1;F5;CXCL8;IL1A;JUN;FOS	1.68974e-07	0.0177384
cytochalasin D	380	8	9.1954	CCND3;MARCKS;KLF4;TIMP2;CXCL8;IL1A;FOS;JUN	1.94505e-07	0.0174672
SMAD2	383	8	9.1954	CYP19A1;TIMP2;TAGLN;ID2;CXCL8;FOXC1;HES1;JUN	2.0642e-07	0.0173536
atherosclerotic plaque	385	8	9.1954	ZFP36;KLF4;EGR1;TAGLN;CXCL8;PGF;TFPI;STAT1	2.14707e-07	0.0172786
polyphenols	385	8	9.1954	ZFP36;CYP19A1;TIMP2;CXCL8;HSD3B1;STAT1;FOS;JUN	2.14707e-07	0.0172786
thiazolidinediones	385	8	9.1954	CCND3;CYP19A1;KLF4;EGR1;HSD3B1;RGS2;STAT1;FOS	2.14707e-07	0.0172786
middle cerebral artery occlusion	389	8	9.1954	CYP19A1;EGR1;NT5E;HES1;IL1A;FOS;JUN;FOSB	2.3214e-07	0.0171306
vascular disease	389	8	9.1954	CYP19A1;KLF4;EGR1;F5;TAGLN;CXCL8;NT5E;STAT1	2.3214e-07	0.0171306
astrocyte	395	8	9.1954	CYP19A1;PNP;TIMP2;MPP1;NT5E;CXCL8;IFIT2;IL1A	2.60562e-07	0.0169133
MIR23A	397	8	9.1954	PTTG1;CYP19A1;MARCKS;EGR1;CTSC;CXCL8;HES1;FOSB	2.70676e-07	0.0168421
methyl-beta-cyclodextrin	399	8	9.1954	CCND3;EGR1;NT5E;CXCL8;LRP2;STAT1;FOS;JUN	2.81125e-07	0.0167715
CCl4	402	8	9.1954	TIMP2;EGR1;CXCL8;NT5E;ALDH7A1;HES1;JUN;FOS	2.97446e-07	0.0166667
ghrelin	407	8	9.1954	CCND3;CYP19A1;EGR1;NT5E;CXCL8;IL1A;FOS;JUN	3.26453e-07	0.0164948
CD40LG	416	8	9.1954	CYP19A1;KLF4;SDC1;CXCL8;TFPI;STAT1;IL1A;JUN	3.84801e-07	0.0161943
MIR29B1	416	8	9.1954	ZFP36;KLF4;TOB1;NREP;CXCL8;FRAS1;IL1A;FOS	3.84801e-07	0.0161943
ovalbumin	420	8	9.1954	CYP19A1;TIMP2;CXCL8;PGF;IL1A;STAT1;JUN;FOS	4.1347e-07	0.0160643
sulforaphane	426	8	9.1954	CCND3;KLF4;TIMP2;CXCL8;CKS2;STAT1;FOS;JUN	4.59895e-07	0.015873
NAD(P)H oxidase	429	8	9.1954	ZFP36;EGR1;TAGLN;CXCL8;LRP2;STAT1;JUN;FOS	4.84734e-07	0.0157791
INHBA	431	8	9.1954	CYP19A1;EGR1;TAGLN;CXCL8;HSD3B1;FOS;FOSB;IER3	5.01923e-07	0.0157171
PPARD	432	8	9.1954	SLC27A2;TIMP2;TOB1;TRIB3;CXCL8;STAT1;FOS;JUN	5.10712e-07	0.0156863
RPS6KA4	45	7	8.04598	ZFP36;EGR1;CXCL8;STAT1;IL1A;FOS;JUN	1.06613e-12	0.0564516
phorbol	72	7	8.04598	MARCKS;CYP19A1;EGR1;CXCL8;CTSC;JUN;FOS	3.13463e-11	0.0463576
butaprost	79	7	8.04598	CCND3;CYP19A1;RGS2;IL1A;FOS;FOSB;JUN	6.05676e-11	0.0443038
CBX3	84	7	8.04598	PTTG1;H2AFX;TAGLN;CXCL8;FOSB;FOS;JUN	9.35041e-11	0.0429448
MDK	90	7	8.04598	CCND3;TRIB3;TAGLN;CXCL8;ERVFRD-1;STAT1;FOS	1.52153e-10	0.0414201
AML1-ETO	102	7	8.04598	CCND3;EGR1;HES1;STAT1;CSF1R;JUN;FOS	3.66755e-10	0.038674
bryostatin 1	102	7	8.04598	CXCL8;NT5E;STAT1;CSF1R;IL1A;FOS;JUN	3.66755e-10	0.038674
arterial injury	114	7	8.04598	MARCKS;TIMP2;EGR1;TAGLN;SDC1;FOS;JUN	7.98588e-10	0.0362694
HDAC7	118	7	8.04598	KLF2;TAGLN;ID2;HSD3B1;IL1A;JUN;FOS	1.01578e-09	0.035533
KLF6	130	7	8.04598	KLF2;PTTG1;KLF4;TAGLN;CXCL8;IL1A;JUN	1.99271e-09	0.0334928
bee venom	133	7	8.04598	CYP19A1;TIMP2;CXCL8;IL1A;JUN;FOSB;FOS	2.33461e-09	0.0330189
NPPC	133	7	8.04598	KLF2;CYP19A1;TIMP2;EGR1;TAGLN;CXCL8;FOS	2.33461e-09	0.0330189
PRKDC	135	7	8.04598	PTTG1;TIMP2;EGR1;H2AFX;STAT1;FOS;JUN	2.58923e-09	0.0327103
steroid hormone receptor	136	7	8.04598	CYP19A1;EGR1;HSD3B1;IL1A;IER3;JUN;FOS	2.72514e-09	0.0325581
TMSB4X	140	7	8.04598	MARCKS;TAGLN;CXCL8;IL1A;CSF1R;JUN;FOS	3.33115e-09	0.0319635
TIMP3	150	7	8.04598	KLF4;TIMP2;SDC1;TAGLN;HSD3B1;CSF1R;STAT1	5.36698e-09	0.0305677
dioxin	151	7	8.04598	CYP19A1;EGR1;CXCL8;TIPARP;HES1;JUN;FOS	5.61885e-09	0.0304348
endostatins	151	7	8.04598	TIMP2;EGR1;CXCL8;PGF;IL1A;STAT1;JUN	5.61885e-09	0.0304348
bevacizumab	152	7	8.04598	CYP19A1;TIMP2;H2AFX;CXCL8;PGF;IL1A;JUN	5.88068e-09	0.030303
MAP3K8	153	7	8.04598	EGR1;CXCL8;HSD3B1;STAT1;IL1A;FOS;JUN	6.15279e-09	0.0301724
TBP	153	7	8.04598	CYP19A1;ISYNA1;CXCL8;LRP2;IL1A;FOS;JUN	6.15279e-09	0.0301724
PDGFRB	155	7	8.04598	SDC1;TAGLN;CXCL8;FOXC1;STAT1;CSF1R;FOS	6.72921e-09	0.0299145
AMPA	157	7	8.04598	CYP19A1;KLF4;EGR1;CNTNAP2;JUN;FOS;FOSB	7.35082e-09	0.029661
IRF8	157	7	8.04598	KLF4;EGR1;TAGLN;CTSC;CSF1R;JUN;FOS	7.35082e-09	0.029661
IRS1	157	7	8.04598	H2AFX;EGR1;ID2;CXCL8;CSF1R;FOS;JUN	7.35082e-09	0.029661
KLF5	158	7	8.04598	KLF2;TIMP2;KLF4;TAGLN;CXCL8;JUN;FOS	7.67946e-09	0.0295359
BSG	160	7	8.04598	TIMP2;H2AFX;CXCL8;PGF;SLC16A3;IL1A;FOSB	8.37428e-09	0.0292887
GRM5	165	7	8.04598	MARCKS;H2AFX;EGR1;CXCL8;LRP2;FOS;JUN	1.03487e-08	0.0286885
PGF	165	7	8.04598	TIMP2;EGR1;CXCL8;PGF;IL1A;FOSB;FOS	1.03487e-08	0.0286885
sphingomyelin phosphodiesterase	166	7	8.04598	CYP19A1;EGR1;CXCL8;NT5E;STAT1;JUN;FOS	1.07875e-08	0.0285714
GLI2	167	7	8.04598	CYP19A1;H2AFX;ERVFRD-1;FOXC1;HES1;FOS;JUN	1.12421e-08	0.0284553
NCOR2	167	7	8.04598	KLF2;CYP19A1;CXCL8;HES1;IL1A;CSF1R;FOS	1.12421e-08	0.0284553
pitavastatin	168	7	8.04598	KLF2;TIMP2;KLF4;EGR1;CXCL8;HES1;FOS	1.17128e-08	0.0283401
aflatoxin B1	169	7	8.04598	CYP19A1;H2AFX;NT5E;CXCL8;HSD3B1;IL1A;JUN	1.22001e-08	0.0282258
MAPK11	170	7	8.04598	CCND3;EGR1;H2AFX;IL1A;FOS;FOSB;JUN	1.27045e-08	0.0281124
BTK	171	7	8.04598	CCND3;ZFP36;SDC1;CXCL8;STAT1;JUN;FOS	1.32264e-08	0.028
PAX5	172	7	8.04598	KLF2;ENPEP;CD97;SDC1;ID2;EMX2;CSF1R	1.37665e-08	0.0278884
alpha-linolenic acid	176	7	8.04598	CYP19A1;EGR1;CXCL8;NT5E;IL1A;FOS;JUN	1.61176e-08	0.027451
relaxin	178	7	8.04598	CYP19A1;TIMP2;CTSC;CXCL8;PGF;CSF1R;FOS	1.74154e-08	0.0272374
A2M	179	7	8.04598	TIMP2;EGR1;CXCL8;ID2;TFPI;IL1A;FOS	1.80968e-08	0.0271318
CCL3	180	7	8.04598	TIMP2;CXCL8;IFIT2;STAT1;IL1A;FOS;JUN	1.88006e-08	0.027027
CNR2	180	7	8.04598	TIMP2;EGR1;CXCL8;PGF;STAT1;JUN;FOS	1.88006e-08	0.027027
SHC1	180	7	8.04598	CCND3;KLF2;EGR1;CXCL8;STAT1;JUN;FOS	1.88006e-08	0.027027
deoxynivalenol	182	7	8.04598	CYP19A1;EGR1;CXCL8;STAT1;IL1A;JUN;FOS	2.02781e-08	0.0268199
proanthocyanidins	184	7	8.04598	KLF2;CYP19A1;TIMP2;CXCL8;STAT1;FOS;JUN	2.18528e-08	0.026616
selenite	187	7	8.04598	CCND3;TIMP2;EGR1;H2AFX;FOS;ASNS;JUN	2.44084e-08	0.0263158
fluoride	190	7	8.04598	H2AFX;CXCL8;CTSC;LRP2;HSD3B1;FOS;JUN	2.72128e-08	0.0260223
IRF4	190	7	8.04598	KLF2;F5;SDC1;CTSC;IFIT2;STAT1;CSF1R	2.72128e-08	0.0260223
YY1AP1	190	7	8.04598	CYP19A1;TIMP2;EGR1;TAGLN;ID2;HES1;FOS	2.72128e-08	0.0260223
MAPK7	191	7	8.04598	KLF2;KLF4;EGR1;IL1A;CSF1R;JUN;FOS	2.82062e-08	0.0259259
NFIC	192	7	8.04598	CYP19A1;KLF4;CXCL8;HES1;CSF1R;JUN;FOS	2.92301e-08	0.0258303
ADM	197	7	8.04598	EGR1;CXCL8;NT5E;RGS2;TFPI;FOS;JUN	3.48349e-08	0.0253623
RUNX3	200	7	8.04598	CCND3;TIMP2;KLF4;EGR1;CXCL8;HES1;CSF1R	3.86152e-08	0.0250896
BCL6	201	7	8.04598	CCND3;H2AFX;SDC1;IL1A;STAT1;CSF1R;JUN	3.995e-08	0.025
mevalonate	202	7	8.04598	KLF2;TAGLN;ISYNA1;CXCL8;NT5E;TFPI;JUN	4.13236e-08	0.024911
APLN	204	7	8.04598	KLF2;TIMP2;EGR1;TAGLN;CXCL8;LRP2;FOS	4.4191e-08	0.024735
IL6ST	206	7	8.04598	KLF4;EGR1;TAGLN;HES1;CSF1R;STAT1;FOS	4.7225e-08	0.0245614
phenylalanine	206	7	8.04598	PNP;MARCKS;EGR1;SDC1;STAT1;ASNS;FOS	4.7225e-08	0.0245614
TERT	206	7	8.04598	CCND3;KLF4;H2AFX;EGR1;CXCL8;IL1A;STAT1	4.7225e-08	0.0245614
acidosis	208	7	8.04598	F5;CXCL8;SLC16A3;STAT1;IL1A;FOS;JUN	5.04333e-08	0.0243902
indole-3-carbinol	208	7	8.04598	CCND3;CYP19A1;TAGLN;CXCL8;LRP2;STAT1;FOS	5.04333e-08	0.0243902
phorbol 12,13-dibutyrate	208	7	8.04598	LASP1;MARCKS;EGR1;CXCL8;FOS;FOSB;JUN	5.04333e-08	0.0243902
osmotic stress	210	7	8.04598	EGR1;F5;CXCL8;PGF;FOS;JUN;ASNS	5.38241e-08	0.0242215
SERPINE1	213	7	8.04598	CCND3;TIMP2;CXCL8;TFPI;STAT1;FOSB;FOS	5.92706e-08	0.0239726
deoxycholate	214	7	8.04598	PTTG1;EGR1;H2AFX;CXCL8;HES1;FOS;JUN	6.11866e-08	0.0238908
mitochondrial processing peptidase	214	7	8.04598	ZFP36;TIMP2;KLF4;EGR1;H2AFX;IL1A;JUN	6.11866e-08	0.0238908
PLCG1	218	7	8.04598	CCND3;EGR1;ISYNA1;CXCL8;STAT1;FOS;JUN	6.93831e-08	0.023569
chelerythrine	221	7	8.04598	CCND3;CXCL8;LRP2;RGS2;STAT1;FOS;JUN	7.61228e-08	0.0233333
chenodeoxycholic acid	221	7	8.04598	CYP19A1;EGR1;SDC1;CXCL8;LRP2;JUN;FOS	7.61228e-08	0.0233333
green tea extract	221	7	8.04598	CYP19A1;TIMP2;EGR1;CXCL8;STAT1;FOS;JUN	7.61228e-08	0.0233333
NTRK2	223	7	8.04598	PTTG1;MARCKS;EGR1;CXCL8;FOSB;JUN;FOS	8.09166e-08	0.0231788
nAChR	226	7	8.04598	CCND3;TIMP2;EGR1;CXCL8;STAT1;JUN;FOS	8.85843e-08	0.0229508
ANGPT1	227	7	8.04598	KLF2;TIMP2;EGR1;CXCL8;PGF;STAT1;JUN	9.12727e-08	0.0228758
cardiac myocyte	227	7	8.04598	SDC1;TAGLN;CXCL8;NT5E;PGF;TFPI;IL1A	9.12727e-08	0.0228758
clofibrate	228	7	8.04598	CYP19A1;EGR1;CXCL8;ALDH7A1;IL1A;FOS;JUN	9.40297e-08	0.0228013
S-adenosylmethionine	229	7	8.04598	PNP;TIMP2;EGR1;CXCL8;STAT1;FOS;JUN	9.68568e-08	0.0227273
MIR195	230	7	8.04598	CCND3;CBX4;TIMP2;SDC1;CXCL8;PGF;JUN	9.97552e-08	0.0226537
GAST	231	7	8.04598	CCND3;LASP1;EGR1;CXCL8;IER3;FOS;JUN	1.02727e-07	0.0225806
ozone	231	7	8.04598	CYP19A1;TIMP2;F5;CXCL8;IL1A;JUN;FOS	1.02727e-07	0.0225806
fluvastatine	233	7	8.04598	TIMP2;CXCL8;TFPI;IL1A;STAT1;JUN;FOS	1.08894e-07	0.0224359
vasculitis	233	7	8.04598	KLF2;KLF4;TIMP2;EGR1;CXCL8;STAT1;IL1A	1.08894e-07	0.0224359
LEF1	235	7	8.04598	CYP19A1;EGR1;TOB1;HES1;STAT1;JUN;FOS	1.15371e-07	0.022293
UTP	237	7	8.04598	H2AFX;CXCL8;UCK2;IL1A;FOSB;JUN;FOS	1.2217e-07	0.0221519
diphenyleneiodonium	238	7	8.04598	EGR1;CXCL8;PGF;HES1;STAT1;JUN;FOS	1.25695e-07	0.022082
gallic acid	239	7	8.04598	ZFP36;CYP19A1;CXCL8;IL1A;STAT1;FOS;JUN	1.29305e-07	0.0220126
MS-275	239	7	8.04598	CYP19A1;EGR1;H2AFX;CXCL8;STAT1;FOS;JUN	1.29305e-07	0.0220126
ketamine	241	7	8.04598	CYP19A1;EGR1;TAGLN;CXCL8;IL1A;FOS;JUN	1.36788e-07	0.021875
FGF7	245	7	8.04598	CYP19A1;TIMP2;EGR1;SDC1;CXCL8;STAT1;JUN	1.52854e-07	0.0216049
fucoidan	246	7	8.04598	SDC1;CXCL8;TFPI;IL1A;STAT1;JUN;FOS	1.5711e-07	0.0215385
SOCS1	246	7	8.04598	TIMP2;H2AFX;CXCL8;CSF1R;STAT1;FOS;JUN	1.5711e-07	0.0215385
DDIT3	249	7	8.04598	KLF4;EGR1;TRIB3;CXCL8;FOSB;JUN;ASNS	1.70483e-07	0.0213415
MIR132	249	7	8.04598	CYP19A1;NREP;CXCL8;MEX3B;IL1A;STAT1;JUN	1.70483e-07	0.0213415
MIR138-1	250	7	8.04598	CCND3;H2AFX;TIPARP;FOXC1;FOS;JUN;FOSB	1.75149e-07	0.0212766
IL5	251	7	8.04598	CCND3;EGR1;CXCL8;IL1A;STAT1;FOS;JUN	1.79922e-07	0.0212121
CHUK	252	7	8.04598	CYP19A1;ZFP36;F5;CXCL8;STAT1;JUN;FOS	1.84804e-07	0.021148
hypoxia-ischemia	252	7	8.04598	EGR1;NT5E;CXCL8;TFPI;IL1A;JUN;FOS	1.84804e-07	0.021148
JNK	252	7	8.04598	H2AFX;EGR1;CXCL8;STAT1;FOSB;JUN;FOS	1.84804e-07	0.021148
tubulin	252	7	8.04598	CYP19A1;FAM65B;SDC1;CXCL8;STAT1;CSF1R;JUN	1.84804e-07	0.021148
bacterial lipopolysaccharide	254	7	8.04598	ZFP36;MARCKS;CXCL8;IL1RAP;CSF1R;IL1A;FOS	1.94904e-07	0.021021
HBEGF	255	7	8.04598	CCND3;SDC1;CXCL8;CSF1R;STAT1;FOSB;FOS	2.00126e-07	0.0209581
REL	255	7	8.04598	CCND3;H2AFX;CXCL8;IL1A;IER3;JUN;FOS	2.00126e-07	0.0209581
baicalin	258	7	8.04598	KLF2;H2AFX;CXCL8;IL1RAP;HES1;FOS;JUN	2.16504e-07	0.0207715
TGFB3	259	7	8.04598	KLF2;CYP19A1;TIMP2;EGR1;SDC1;FOS;JUN	2.22209e-07	0.0207101
NPPA	260	7	8.04598	KLF2;MARCKS;TIMP2;EGR1;PGF;RGS2;STAT1	2.28039e-07	0.020649
CCL5	262	7	8.04598	ZFP36;TIMP2;CXCL8;IFIT2;STAT1;FOS;JUN	2.40088e-07	0.0205279
CASP8	263	7	8.04598	CCND3;KLF4;H2AFX;TRIB3;CXCL8;JUN;FOS	2.46311e-07	0.0204678
Co2+	263	7	8.04598	TIMP2;H2AFX;ENPEP;CXCL8;NT5E;IL1A;FOS	2.46311e-07	0.0204678
WT1	263	7	8.04598	CYP19A1;PTTG1;EGR1;SDC1;CD97;JUN;FOS	2.46311e-07	0.0204678
SDF-1alpha	264	7	8.04598	CCND3;EGR1;CXCL8;STAT1;IL1A;FOS;JUN	2.52668e-07	0.0204082
PRKD1	265	7	8.04598	MARCKS;CXCL8;HES1;STAT1;IL1A;JUN;FOS	2.59164e-07	0.0203488
MIR200C	267	7	8.04598	MARCKS;KLF4;TIMP2;H2AFX;CXCL8;CCNL1;JUN	2.72578e-07	0.0202312
GW9662	268	7	8.04598	TIMP2;KLF4;EGR1;CXCL8;STAT1;JUN;FOS	2.79501e-07	0.0201729
castration-resistant prostate cancer	269	7	8.04598	CYP19A1;EGR1;UBE2C;CXCL8;HSD3B1;ASNS;FOS	2.86572e-07	0.0201149
raloxifene	271	7	8.04598	CYP19A1;TIMP2;CXCL8;TFPI;IL1A;FOS;JUN	3.01166e-07	0.02
DRD2	272	7	8.04598	CYP19A1;KLF4;EGR1;RGS2;FOS;FOSB;JUN	3.08694e-07	0.019943
conjugated linoleic acid	273	7	8.04598	CYP19A1;TIMP2;CXCL8;HES1;IL1A;FOS;JUN	3.16381e-07	0.0198864
edema	274	7	8.04598	KLF2;MARCKS;KLF4;SDC1;CXCL8;PGF;FOS	3.24227e-07	0.01983
SP	274	7	8.04598	CCND3;EGR1;CD97;SDC1;IER3;FOS;JUN	3.24227e-07	0.01983
spironolactone	275	7	8.04598	CYP19A1;TIMP2;CXCL8;PGF;RGS2;FOS;JUN	3.32237e-07	0.019774
GABA	278	7	8.04598	CCND3;CYP19A1;EGR1;CXCL8;HSD3B1;FOSB;FOS	3.57274e-07	0.0196078
streptozotocin diabetes	281	7	8.04598	CXCL8;NT5E;PGF;HSD3B1;HES1;STAT1;FOS	3.83879e-07	0.0194444
U73122	283	7	8.04598	CCND3;EGR1;CXCL8;NT5E;STAT1;JUN;FOS	4.02526e-07	0.019337
roscovitine	284	7	8.04598	EGR1;H2AFX;TRIB3;CXCL8;RGS2;JUN;FOS	4.12132e-07	0.0192837
spontaneous abortion	284	7	8.04598	CYP19A1;TIMP2;F5;CXCL8;HSD3B1;PGF;TFPI	4.12132e-07	0.0192837
deacetylase	285	7	8.04598	KLF4;ACSS1;EGR1;H2AFX;CXCL8;STAT1;JUN	4.21929e-07	0.0192308
IRF1	291	7	8.04598	H2AFX;CXCL8;IFIT2;UPP1;STAT1;JUN;FOS	4.84925e-07	0.0189189
baicalein	293	7	8.04598	PTTG1;TIMP2;H2AFX;SDC1;CXCL8;FOS;JUN	5.07604e-07	0.0188172
deficiency disease	293	7	8.04598	CYP19A1;TIMP2;EGR1;TRIB3;FOS;ASNS;JUN	5.07604e-07	0.0188172
isoflurane	293	7	8.04598	EGR1;H2AFX;NT5E;CXCL8;HES1;JUN;FOS	5.07604e-07	0.0188172
DEHP	294	7	8.04598	CYP19A1;TIMP2;CXCL8;HSD3B1;CROT;JUN;FOS	5.19274e-07	0.0187668
tobacco exposure	295	7	8.04598	TIMP2;EGR1;CXCL8;RGS2;IL1A;JUN;FOS	5.31169e-07	0.0187166
YBX3	51	6	6.89655	KLF4;EGR1;CXCL8;LRP2;JUN;FOS	2.70153e-10	0.0458015
AH6809	53	6	6.89655	CYP19A1;CXCL8;NT5E;RGS2;IL1A;FOS	3.41847e-10	0.0451128
EGR3	67	6	6.89655	EGR1;CXCL8;STAT1;FOSB;JUN;IER3	1.42307e-09	0.0408163
DACH1	73	6	6.89655	KLF4;CXCL8;FOXC1;CSF1R;FOS;JUN	2.3902e-09	0.0392157
KLF9	79	6	6.89655	CCND3;KLF2;KLF4;TAGLN;FOS;JUN	3.84765e-09	0.0377358
proteinase activated receptor	89	6	6.89655	EGR1;F5;CXCL8;RGS2;FOS;JUN	7.87101e-09	0.035503
heroin	92	6	6.89655	EGR1;CXCL8;WLS;JUN;FOS;FOSB	9.59941e-09	0.0348837
halofuginone	93	6	6.89655	TIMP2;EGR1;H2AFX;TRIB3;TAGLN;JUN	1.02408e-08	0.0346821
polysome	95	6	6.89655	KLF2;MARCKS;KLF4;EGR1;IL1A;FOS	1.16303e-08	0.0342857
calcium phosphate	98	6	6.89655	TIMP2;EGR1;CXCL8;IL1A;FOS;JUN	1.40039e-08	0.0337079
ultraviolet-C	98	6	6.89655	H2AFX;EGR1;CXCL8;IL1A;FOS;JUN	1.40039e-08	0.0337079
PD153035	101	6	6.89655	CYP19A1;EGR1;CXCL8;RGS2;JUN;FOS	1.67644e-08	0.0331492
TNFRAP	103	6	6.89655	KLF2;CXCL8;IL1A;STAT1;JUN;FOS	1.88431e-08	0.0327869
tricyclodecan-9-yl-xanthogenate	105	6	6.89655	CXCL8;HES1;IL1A;STAT1;FOS;JUN	2.11303e-08	0.0324324
alpha-difluoromethylornithine	106	6	6.89655	TRIB3;CXCL8;HSD3B1;STAT1;FOS;JUN	2.2357e-08	0.0322581
CDK6	106	6	6.89655	CYP19A1;EGR1;ID2;CXCL8;CSF1R;JUN	2.2357e-08	0.0322581
PD184352	106	6	6.89655	KLF2;EGR1;CXCL8;HES1;JUN;FOS	2.2357e-08	0.0322581
formoterol	107	6	6.89655	ZFP36;CXCL8;RGS2;STAT1;FOS;JUN	2.36419e-08	0.0320856
acne vulgaris	108	6	6.89655	CXCL8;HSD3B1;IL1A;CSF1R;JUN;FOS	2.49873e-08	0.0319149
CANT1	108	6	6.89655	KLF2;KLF4;EGR1;H2AFX;NT5E;CXCL8	2.49873e-08	0.0319149
phenol	108	6	6.89655	CYP19A1;H2AFX;CXCL8;HES1;IL1A;FOS	2.49873e-08	0.0319149
2,4-dinitrofluorobenzene	110	6	6.89655	CXCL8;IFIT2;CROT;IL1A;FOS;JUN	2.78679e-08	0.0315789
low-molecular-weight heparin	113	6	6.89655	TIMP2;SDC1;CXCL8;PGF;TFPI;FOS	3.26987e-08	0.0310881
PIAS2	113	6	6.89655	CCND3;EGR1;HES1;STAT1;FOS;JUN	3.26987e-08	0.0310881
KISS1	115	6	6.89655	CCND3;CYP19A1;TIMP2;EGR1;HSD3B1;FOS	3.62877e-08	0.0307692
NR4A3	115	6	6.89655	KLF2;CYP19A1;KLF4;UBE2C;CXCL8;JUN	3.62877e-08	0.0307692
clonidine	121	6	6.89655	ZFP36;H2AFX;EGR1;CXCL8;JUN;FOS	4.90568e-08	0.0298507
SERPINC1	121	6	6.89655	EGR1;F5;CXCL8;PGF;TFPI;JUN	4.90568e-08	0.0298507
dopamine agonists	122	6	6.89655	CYP19A1;EGR1;CXCL8;RGS2;FOSB;FOS	5.15068e-08	0.029703
trypsin inhibitor	122	6	6.89655	CCND3;EGR1;CXCL8;FOS;JUN;IER3	5.15068e-08	0.029703
FHL2	123	6	6.89655	TAGLN;ID2;CXCL8;FOS;IER3;JUN	5.40568e-08	0.0295567
P2Y receptor	123	6	6.89655	ZFP36;EGR1;CXCL8;IL1A;JUN;FOS	5.40568e-08	0.0295567
ANXA5	124	6	6.89655	MARCKS;H2AFX;PGF;HSD3B1;TFPI;STAT1	5.671e-08	0.0294118
PIAS3	126	6	6.89655	CYP19A1;H2AFX;EGR1;HES1;STAT1;FOS	6.2339e-08	0.0291262
kidney mesangial cell	127	6	6.89655	TIMP2;F5;CXCL8;TFPI;IL1A;JUN	6.53216e-08	0.0289855
Go6983	129	6	6.89655	TIMP2;EGR1;CXCL8;RGS2;FOS;JUN	7.164e-08	0.0287081
zearalenone	130	6	6.89655	CYP19A1;TIMP2;H2AFX;CXCL8;HSD3B1;IL1A	7.49831e-08	0.0285714
ADORA2B	132	6	6.89655	KLF4;EGR1;NT5E;CXCL8;RGS2;STAT1	8.20554e-08	0.0283019
RPS6KA1	132	6	6.89655	EGR1;H2AFX;TOB1;CXCL8;JUN;FOS	8.20554e-08	0.0283019
CASP9	133	6	6.89655	H2AFX;EGR1;TRIB3;CXCL8;STAT1;JUN	8.57923e-08	0.028169
cytokine receptor	133	6	6.89655	CXCL8;RGS2;STAT1;IL1A;FOS;JUN	8.57923e-08	0.028169
purinergic nucleotide receptor	136	6	6.89655	CYP19A1;ZFP36;EGR1;CXCL8;JUN;FOS	9.78535e-08	0.0277778
CLU	137	6	6.89655	PTTG1;EGR1;CXCL8;LRP2;STAT1;FOS	1.02171e-07	0.0276498
staphylococcal enterotoxin B	137	6	6.89655	EGR1;SDC1;CXCL8;IL1A;STAT1;FOS	1.02171e-07	0.0276498
YBX1	140	6	6.89655	CYP19A1;KLF4;H2AFX;EGR1;TAGLN;IFIT2	1.16075e-07	0.0272727
acute graft-versus-host disease	142	6	6.89655	SDC1;NT5E;CXCL8;PGF;TFPI;STAT1	1.26182e-07	0.027027
ATPgammaS	145	6	6.89655	PTTG1;EGR1;CXCL8;CSF1R;FOS;JUN	1.42691e-07	0.0266667
PLD1	145	6	6.89655	CCND3;EGR1;ISYNA1;CXCL8;IL1A;JUN	1.42691e-07	0.0266667
IKBKG	146	6	6.89655	CYP19A1;CXCL8;STAT1;IL1A;JUN;FOS	1.48574e-07	0.0265487
KN-62	146	6	6.89655	EGR1;HES1;STAT1;FOSB;JUN;FOS	1.48574e-07	0.0265487
geranylgeranyl pyrophosphate	147	6	6.89655	KLF2;KLF4;TAGLN;CXCL8;TFPI;STAT1	1.54654e-07	0.0264317
leukotriene B4	147	6	6.89655	EGR1;CXCL8;PGF;STAT1;JUN;FOS	1.54654e-07	0.0264317
MIR378A	147	6	6.89655	CYP19A1;CXCL8;IL1A;STAT1;FOS;JUN	1.54654e-07	0.0264317
non-specific protein-tyrosine kinase	147	6	6.89655	EGR1;SDC1;CXCL8;RGS2;STAT1;JUN	1.54654e-07	0.0264317
PTGER3	147	6	6.89655	MARCKS;CYP19A1;EGR1;CXCL8;IL1A;FOS	1.54654e-07	0.0264317
APC/C	148	6	6.89655	PTTG1;KLF4;H2AFX;TRIB3;UBE2C;ID2	1.60938e-07	0.0263158
nuclear Ag	148	6	6.89655	H2AFX;CXCL8;HES1;STAT1;FOS;JUN	1.60938e-07	0.0263158
peritonitis	149	6	6.89655	FAM65B;CXCL8;CTSC;HES1;STAT1;FOS	1.6743e-07	0.0262009
PRKAA2	151	6	6.89655	KLF2;KLF4;ID2;CXCL8;HSD3B1;STAT1	1.81062e-07	0.025974
adenosine nucleotide receptor	152	6	6.89655	EGR1;CXCL8;RGS2;TFPI;IL1A;FOS	1.88212e-07	0.0258621
isoliquiritigenin	152	6	6.89655	CYP19A1;H2AFX;EGR1;ID2;FOS;JUN	1.88212e-07	0.0258621
cytochalasin B	154	6	6.89655	PTTG1;CYP19A1;KLF4;TIMP2;CXCL8;IL1A	2.0321e-07	0.025641
ketoconazole	154	6	6.89655	CCND3;CYP19A1;EGR1;CXCL8;HSD3B1;FOS	2.0321e-07	0.025641
AREG	155	6	6.89655	EGR1;CXCL8;IL1A;STAT1;FOS;JUN	2.11069e-07	0.0255319
abortion	157	6	6.89655	CYP19A1;CXCL8;HSD3B1;PGF;RGS2;STAT1	2.27538e-07	0.0253165
S100B	157	6	6.89655	MARCKS;CXCL8;PGF;IL1A;JUN;FOS	2.27538e-07	0.0253165
cetuximab	158	6	6.89655	EGR1;H2AFX;CXCL8;PGF;HES1;STAT1	2.3616e-07	0.0252101
atropine	159	6	6.89655	EGR1;CXCL8;RGS2;FOSB;FOS;JUN	2.45048e-07	0.0251046
STAT5B	161	6	6.89655	CD97;CXCL8;STAT1;FOS;RASD1;JUN	2.63651e-07	0.0248963
P2RY2	163	6	6.89655	CCND3;EGR1;CXCL8;IL1A;FOS;JUN	2.83398e-07	0.0246914
gamma irradiation	165	6	6.89655	CYP19A1;KLF4;H2AFX;CXCL8;IL1A;IER3	3.04344e-07	0.0244898
nordihydroguaiaretic acid	166	6	6.89655	EGR1;SDC1;CXCL8;PGF;FOS;JUN	3.15284e-07	0.0243902
1,10-phenanthroline	167	6	6.89655	TIMP2;EGR1;ENPEP;UBE2C;CXCL8;FOS	3.26545e-07	0.0242915
diallyl disulfide	167	6	6.89655	TIMP2;H2AFX;NT5E;STAT1;JUN;FOS	3.26545e-07	0.0242915
dopamine receptor	167	6	6.89655	CYP19A1;EGR1;RGS2;JUN;FOSB;FOS	3.26545e-07	0.0242915
ADORA1	168	6	6.89655	CYP19A1;EGR1;NT5E;STAT1;JUN;FOS	3.38134e-07	0.0241935
Withaferin A	170	6	6.89655	CCND3;KLF4;H2AFX;CXCL8;STAT1;FOS	3.62326e-07	0.024
cholic acid	171	6	6.89655	EGR1;ENPEP;LRP2;IL1RAP;FOS;JUN	3.74944e-07	0.0239044
pattern recognition receptor	171	6	6.89655	KLF4;CXCL8;STAT1;IL1A;FOS;JUN	3.74944e-07	0.0239044
PIK3CA	173	6	6.89655	F5;TAGLN;ID2;CXCL8;IL1A;STAT1	4.01263e-07	0.0237154
IRF3	174	6	6.89655	CXCL8;IFIT2;IL1A;STAT1;JUN;FOS	4.1498e-07	0.023622
carvedilol	175	6	6.89655	TIMP2;EGR1;H2AFX;NT5E;CXCL8;TFPI	4.29079e-07	0.0235294
2-methoxyestradiol	176	6	6.89655	CCND3;CYP19A1;H2AFX;SDC1;CXCL8;PGF	4.43569e-07	0.0234375
invasive carcinoma	176	6	6.89655	CYP19A1;LASP1;TIMP2;EGR1;H2AFX;STAT1	4.43569e-07	0.0234375
FLT1	178	6	6.89655	SDC1;TAGLN;CXCL8;PGF;FOSB;FOS	4.73754e-07	0.0232558
cytarabine	179	6	6.89655	H2AFX;EGR1;NT5E;ASNS;FOS;JUN	4.89467e-07	0.023166
intravenous immunoglobulin	180	6	6.89655	EGR1;F5;CXCL8;IL1A;STAT1;JUN	5.05604e-07	0.0230769
RPS6K	180	6	6.89655	CCND3;FAM65B;CXCL8;STAT1;FOS;JUN	5.05604e-07	0.0230769
SN50	180	6	6.89655	EGR1;CXCL8;TFPI;HES1;STAT1;IER3	5.05604e-07	0.0230769
STAT5A	180	6	6.89655	ZFP36;CD97;ID2;STAT1;FOS;JUN	5.05604e-07	0.0230769
fenretinide	181	6	6.89655	CCND3;CYP19A1;CXCL8;STAT1;FOS;JUN	5.22175e-07	0.0229885
buserelin	32	5	5.74713	CYP19A1;EGR1;CXCL8;FOS;JUN	2.13945e-09	0.0442478
citrinin	37	5	5.74713	EGR1;CXCL8;JUN;FOSB;FOS	4.4964e-09	0.0423729
nivalenol	38	5	5.74713	TIMP2;CXCL8;IL1A;JUN;FOS	5.15116e-09	0.0420168
CRTC1	42	5	5.74713	CYP19A1;EGR1;RGS2;HES1;FOS	8.56898e-09	0.0406504
FCER2	47	5	5.74713	EGR1;SDC1;CXCL8;IL1A;CSF1R	1.51474e-08	0.0390625
onapristone	47	5	5.74713	CCND3;CYP19A1;HSD3B1;RGS2;FOS	1.51474e-08	0.0390625
delta-tocotrienol	49	5	5.74713	H2AFX;EGR1;CXCL8;IL1A;JUN	1.8696e-08	0.0384615
PBK	50	5	5.74713	H2AFX;CXCL8;FOSB;FOS;JUN	2.07022e-08	0.0381679
ricin	51	5	5.74713	MARCKS;EGR1;CXCL8;JUN;FOS	2.28758e-08	0.0378788
NKX2-3	53	5	5.74713	KLF2;KLF4;EGR1;TRIB3;CXCL8	2.77663e-08	0.0373134
amentoflavone	57	5	5.74713	TIMP2;H2AFX;STAT1;FOS;JUN	4.00286e-08	0.0362319
giant cell	57	5	5.74713	CYP19A1;TIMP2;CXCL8;PGF;IL1A	4.00286e-08	0.0362319
Saikosaponin a	57	5	5.74713	CCND3;H2AFX;CXCL8;FOS;JUN	4.00286e-08	0.0362319
IgD	59	5	5.74713	EGR1;SDC1;CXCL8;IL1A;FOS	4.75913e-08	0.0357143
2-chloroethyl ethyl sulfide	62	5	5.74713	H2AFX;IL1A;FOS;JUN;FOSB	6.10187e-08	0.034965
endometrioma	62	5	5.74713	CYP19A1;TAGLN;CXCL8;HSD3B1;PGF	6.10187e-08	0.034965
enoxaparin	62	5	5.74713	F5;SDC1;TFPI;IL1A;JUN	6.10187e-08	0.034965
DAB2	64	5	5.74713	ID2;LRP2;FOS;ASNS;JUN	7.15258e-08	0.0344828
acacetin	65	5	5.74713	CYP19A1;CXCL8;STAT1;FOS;JUN	7.72915e-08	0.0342466
membrane attack	66	5	5.74713	ZFP36;CXCL8;IL1A;FOS;JUN	8.34199e-08	0.0340136
dovitinib	67	5	5.74713	H2AFX;CXCL8;PGF;CSF1R;JUN	8.99276e-08	0.0337838
DPCPX	71	5	5.74713	EGR1;NT5E;STAT1;JUN;FOS	1.20099e-07	0.0328947
EPHB4	71	5	5.74713	SDC1;CXCL8;STAT1;FOS;JUN	1.20099e-07	0.0328947
15-HETE	72	5	5.74713	EGR1;CXCL8;PGF;FOS;JUN	1.28768e-07	0.0326797
HEY2	72	5	5.74713	CYP19A1;TAGLN;HSD3B1;HES1;FOS	1.28768e-07	0.0326797
CX3CR1	75	5	5.74713	CXCL8;STAT1;IL1A;CSF1R;JUN	1.57788e-07	0.0320513
ionotropic glutamate receptor	75	5	5.74713	H2AFX;EGR1;F5;FOS;JUN	1.57788e-07	0.0320513
ketanserin	75	5	5.74713	MARCKS;EGR1;CXCL8;STAT1;FOS	1.57788e-07	0.0320513
HAVCR2	78	5	5.74713	CXCL8;IL1A;STAT1;JUN;FOS	1.91763e-07	0.0314465
zinc oxide nanoparticle	78	5	5.74713	H2AFX;NT5E;CXCL8;FOS;JUN	1.91763e-07	0.0314465
levonorgestrel	79	5	5.74713	CYP19A1;CXCL8;HSD3B1;FOS;JUN	2.0429e-07	0.03125
Shiga toxin1	79	5	5.74713	EGR1;CXCL8;TFPI;JUN;FOS	2.0429e-07	0.03125
syncytiotrophoblast	79	5	5.74713	KLF4;SDC1;CXCL8;PGF;IL1A	2.0429e-07	0.03125
GTF2I	80	5	5.74713	CCND3;H2AFX;CXCL8;EMX2;FOS	2.17457e-07	0.0310559
PTTG1	80	5	5.74713	CCND3;PTTG1;TIMP2;H2AFX;CXCL8	2.17457e-07	0.0310559
TFIID	80	5	5.74713	KLF4;EGR1;LRP2;JUN;FOS	2.17457e-07	0.0310559
GPBAR1	81	5	5.74713	H2AFX;IL1A;STAT1;JUN;FOS	2.31288e-07	0.0308642
CYP1A1	82	5	5.74713	CYP19A1;H2AFX;F5;CXCL8;FOS	2.45805e-07	0.0306748
14,15-epoxyeicosatrienoic acid	83	5	5.74713	CYP19A1;EGR1;CXCL8;JUN;FOS	2.61035e-07	0.0304878
MAP3K3	83	5	5.74713	KLF2;KLF4;CXCL8;FOS;JUN	2.61035e-07	0.0304878
BRD4	84	5	5.74713	KLF4;H2AFX;CXCL8;JUN;FOS	2.77002e-07	0.030303
COPS8	84	5	5.74713	PTTG1;H2AFX;STAT1;JUN;FOS	2.77002e-07	0.030303
gamma-glutamyltransferase	84	5	5.74713	TIMP2;NT5E;CXCL8;FOS;JUN	2.77002e-07	0.030303
sinomenine	85	5	5.74713	TIMP2;CXCL8;PGF;IL1A;FOS	2.93732e-07	0.0301205
MnTMPyP	86	5	5.74713	CCND3;EGR1;TAGLN;HES1;FOSB	3.11251e-07	0.0299401
scopolamine	86	5	5.74713	EGR1;NT5E;JUN;FOS;FOSB	3.11251e-07	0.0299401
Shiga toxin	86	5	5.74713	EGR1;CXCL8;IL1A;JUN;FOS	3.11251e-07	0.0299401
KDM3A	87	5	5.74713	KLF2;TAGLN;CXCL8;TFPI;FOS	3.29588e-07	0.0297619
LMNA	87	5	5.74713	EGR1;TAGLN;JUN;IER3;FOS	3.29588e-07	0.0297619
midazolam	88	5	5.74713	EGR1;CXCL8;HSD3B1;JUN;FOS	3.48768e-07	0.0295858
purinergic P2 receptor	88	5	5.74713	CYP19A1;EGR1;CXCL8;FOS;FOSB	3.48768e-07	0.0295858
antimicrobial peptide	89	5	5.74713	ZFP36;SDC1;CXCL8;NT5E;STAT1	3.68821e-07	0.0294118
PD0325901	91	5	5.74713	KLF2;EGR1;CXCL8;FOS;FOSB	4.11659e-07	0.0290698
lutein	92	5	5.74713	TIMP2;H2AFX;F5;CXCL8;JUN	4.34503e-07	0.0289017
muscimol	92	5	5.74713	CYP19A1;EGR1;H2AFX;JUN;FOS	4.34503e-07	0.0289017
diethyldithiocarbamate	93	5	5.74713	TIMP2;EGR1;NT5E;IL1A;FOS	4.58338e-07	0.0287356
EFNB2	93	5	5.74713	PGF;HES1;FOS;JUN;FOSB	4.58338e-07	0.0287356
graft failure	94	5	5.74713	TIMP2;F5;CXCL8;STAT1;IL1A	4.83195e-07	0.0285714
pentobarbital	94	5	5.74713	EGR1;NT5E;FOS;FOSB;JUN	4.83195e-07	0.0285714
DNASE1	96	5	5.74713	CYP19A1;KLF2;H2AFX;CXCL8;FOS	5.36101e-07	0.0282486
nicotinamide phosphoribosyltransferase	18	4	4.5977	CYP19A1;EGR1;CXCL8;IL1A	2.32871e-08	0.04
GCM1	21	4	4.5977	CYP19A1;HTRA4;ERVFRD-1;PGF	4.3788e-08	0.038835
IL1R2	21	4	4.5977	CXCL8;IL1RAP;IL1A;FOS	4.3788e-08	0.038835
IPMK	22	4	4.5977	CCND3;ISYNA1;FOS;JUN	5.29419e-08	0.0384615
chlormethiazole	23	4	4.5977	CXCL8;IL1A;FOS;JUN	6.34527e-08	0.0380952
alpha-helical CRH	28	4	4.5977	CYP19A1;HSD3B1;IL1A;FOS	1.40965e-07	0.0363636
SUPT5H	28	4	4.5977	EGR1;CXCL8;IER3;FOS	1.40965e-07	0.0363636
WLS	28	4	4.5977	KLF2;CXCL8;WLS;IFIT2	1.40965e-07	0.0363636
5-fluoro-2'-deoxyuridine	29	4	4.5977	H2AFX;UPP1;JUN;FOS	1.62454e-07	0.036036
camostat	29	4	4.5977	EGR1;IER3;JUN;FOS	1.62454e-07	0.036036
CSN1S1	31	4	4.5977	CXCL8;STAT1;JUN;FOS	2.12647e-07	0.0353982
D dimer	31	4	4.5977	F5;TFPI;IL1A;FOS	2.12647e-07	0.0353982
ELF4	33	4	4.5977	KLF4;H2AFX;F5;CXCL8	2.73573e-07	0.0347826
SKF 82958	33	4	4.5977	EGR1;RGS2;FOS;JUN	2.73573e-07	0.0347826
TOP1	33	4	4.5977	H2AFX;JUN;FOS;ASNS	2.73573e-07	0.0347826
taxane	34	4	4.5977	CYP19A1;EGR1;CXCL8;JUN	3.08496e-07	0.0344828
TMF1	35	4	4.5977	CXCL8;STAT1;FOS;JUN	3.46635e-07	0.034188
drotrecogin alfa	36	4	4.5977	CXCL8;IL1A;FOS;FOSB	3.88178e-07	0.0338983
eticlopride	36	4	4.5977	KLF4;EGR1;FOS;JUN	3.88178e-07	0.0338983
CAV2	38	4	4.5977	EGR1;CXCL8;STAT1;JUN	4.8225e-07	0.0333333
DADLE	38	4	4.5977	EGR1;CXCL8;FOS;JUN	4.8225e-07	0.0333333
IL17RD	38	4	4.5977	EGR1;CXCL8;FOS;JUN	4.8225e-07	0.0333333
carbendazim	39	4	4.5977	CYP19A1;TIMP2;CXCL8;HSD3B1	5.3518e-07	0.0330579
GALNS	39	4	4.5977	SDC1;CXCL8;CSF1R;FOS	5.3518e-07	0.0330579
chlorendic acid	6	3	3.44828	CXCL8;FOS;JUN	1.38004e-07	0.0337079
1,4,6-androstatriene-3,17-dione	7	3	3.44828	CYP19A1;EGR1;FOS	2.2055e-07	0.0333333
MP-10	7	3	3.44828	EGR1;FOS;FOSB	2.2055e-07	0.0333333
sandalwood oil	7	3	3.44828	EGR1;FOSB;JUN	2.2055e-07	0.0333333

## Sheet: Cluster 3 regulators
Name	Number of neighbors	Overlap	Percent Overlap	Overlapping Entities	P value	Jaccard similarity
neoplasm	5574	28	70	COMT;CTDSPL;NUPR1;SIGLEC6;TCL1B;EFEMP1;PRDX2;CYP11A1;TXNRD1;LY6E;GLRX;HOPX;KRT17;CCND1;SERPINB2;LRP5;CCND2;KRT8;KRT18;CADM1;KCNK1;LDHB;TYMP;CYFIP2;HSPA5;BAMBI;CRH;GBP2	5.77836e-19	0.00501163
TNF	3098	23	57.5	COMT;JAM3;NUPR1;KRT18;ITGB5;CYP11A1;TXNRD1;LY6E;KYNU;GLRX;CADM1;LDHB;KRT17;FAM3B;TYMP;CCND1;HSPA5;BAMBI;CRH;SERPINB2;LRP5;GBP2;CCND2	1.30708e-18	0.00738126
cancer	4757	23	57.5	COMT;CTDSPL;NUPR1;KRT8;EFEMP1;KRT18;PRDX2;CYP11A1;TXNRD1;LY6E;GLRX;CADM1;KCNK1;HOPX;LDHB;KRT17;GLIPR2;TYMP;CCND1;HSPA5;SERPINB2;LRP5;CCND2	1.49245e-14	0.00481675
LPS	3225	19	47.5	COMT;SRXN1;NUPR1;PRDX2;CYP11A1;TXNRD1;CADM1;KYNU;GLRX;LDHB;GLIPR2;TYMP;CCND1;HSPA5;BAMBI;CRH;SERPINB2;GBP2;CCND2	2.80506e-13	0.00585156
TGFB1	2704	18	45	NUPR1;KRT8;KRT18;PRDX2;ITGB5;CYP11A1;LY6E;GLRX;CADM1;KRT17;TYMP;CCND1;HSPA5;BAMBI;CRH;SERPINB2;LRP5;CCND2	1.95603e-13	0.00660066
infection	2810	18	45	COMT;JAM3;TCL1B;SESTD1;KRT8;KRT18;PRDX2;CYP11A1;TXNRD1;CADM1;GLRX;CCND1;HSPA5;BAMBI;CRH;SERPINB2;GBP2;CCND2	3.74835e-13	0.00635369
breast cancer	3212	18	45	COMT;SRXN1;KRT8;KRT18;EFEMP1;PRDX2;CYP11A1;TXNRD1;CADM1;LDHB;KRT17;C10orf10;TYMP;CCND1;HSPA5;SERPINB2;LRP5;CCND2	3.54421e-12	0.00556414
IL1B	1843	17	42.5	NUPR1;KRT18;CYP11A1;TXNRD1;CADM1;GLRX;KYNU;FAM3B;KRT17;TYMP;CCND1;HSPA5;BAMBI;CRH;SERPINB2;LRP5;GBP2	6.03064e-15	0.00910552
IFNG	1924	17	42.5	KRT8;PRDX2;CYP11A1;ITGB5;LY6E;KYNU;CADM1;GLRX;KRT17;FAM3B;TYMP;CCND1;HSPA5;CRH;SERPINB2;GBP2;CCND2	1.21408e-14	0.0087269
estrogen	2132	17	42.5	COMT;NUPR1;KRT18;EFEMP1;CYP11A1;TXNRD1;RAB17;GLRX;KYNU;LDHB;TYMP;CCND1;HSPA5;CRH;GBP2;LRP5;CCND2	6.40511e-14	0.00788497
Ca2+	2655	17	42.5	SYT7;COMT;JAM3;SESTD1;KRT18;PRDX2;CYP11A1;TXNRD1;GLRX;KCNK1;HOPX;FAM3B;CCND1;HSPA5;CRH;SERPINB2;CCND2	2.15903e-12	0.00634565
SP1	1814	16	40	COMT;KRT8;KRT18;CYP11A1;ITGB5;TXNRD1;CADM1;LDHB;KRT17;TYMP;CCND1;HSPA5;SERPINB2;CRH;LRP5;CCND2	9.44401e-14	0.00870038
NF-kB	1879	16	40	COMT;SRXN1;EFEMP1;PRDX2;ITGB5;CADM1;GLRX;KRT17;TYMP;CCND1;BAMBI;CRH;SERPINB2;GBP2;LRP5;CCND2	1.61536e-13	0.00840336
stress	2208	16	40	SYT7;COMT;NUPR1;SRXN1;KRT18;PRDX2;CYP11A1;TXNRD1;GLRX;LDHB;KRT17;TYMP;CCND1;HSPA5;CRH;SERPINB2	1.86265e-12	0.00716525
cytokine	2228	16	40	SRXN1;KRT18;PRDX2;CYP11A1;ITGB5;TXNRD1;LY6E;GLRX;KRT17;FAM3B;TYMP;CCND1;HSPA5;SERPINB2;CRH;CCND2	2.13373e-12	0.00710164
interferon	1190	15	37.5	PRDX2;CYP11A1;TXNRD1;RAB17;LY6E;KYNU;CADM1;C10orf10;TYMP;CCND1;HSPA5;SERPINB2;CRH;GBP2;CCND2	4.00895e-15	0.0123355
metastasis	1896	15	37.5	COMT;NUPR1;KRT8;KRT18;EFEMP1;TXNRD1;CADM1;GLRX;HOPX;KRT17;TYMP;CCND1;HSPA5;LRP5;CCND2	3.24265e-12	0.00780437
dexamethasone	2125	15	37.5	SYT7;COMT;KRT8;KRT18;CYP11A1;CADM1;KRT17;C10orf10;TYMP;CCND1;HSPA5;CRH;SERPINB2;LRP5;CCND2	1.62396e-11	0.0069735
growth factor	1756	14	35	COMT;KRT8;KRT18;ITGB5;CYP11A1;TXNRD1;KRT17;C10orf10;TYMP;CCND1;HSPA5;SERPINB2;CRH;CCND2	1.86132e-11	0.00785193
injury	1793	14	35	COMT;KRT8;KRT18;EFEMP1;PRDX2;CYP11A1;KCNK1;HOPX;KRT17;CCND1;HSPA5;BAMBI;CRH;LRP5	2.45156e-11	0.00769231
TP53	1803	14	35	COMT;NUPR1;KRT8;KRT18;PRDX2;TXNRD1;CADM1;KRT17;TYMP;CCND1;CYFIP2;HSPA5;GBP2;CCND2	2.63828e-11	0.00765027
MAPK1	1804	14	35	SYT7;KRT8;KRT18;CYP11A1;TXNRD1;RAB17;KRT17;FAM3B;TYMP;CCND1;HSPA5;SERPINB2;LRP5;CCND2	2.65765e-11	0.0076461
H2O2	1860	14	35	SRXN1;KRT8;PRDX2;ITGB5;CYP11A1;TXNRD1;LY6E;GLRX;C10orf10;CCND1;HSPA5;SERPINB2;LRP5;CCND2	3.97635e-11	0.00741918
gastric cancer	1889	14	35	COMT;EFEMP1;PRDX2;ITGB5;CADM1;HOPX;LDHB;KRT17;FAM3B;TYMP;CCND1;HSPA5;BAMBI;CCND2	4.87413e-11	0.00730689
PI3K	1900	14	35	NUPR1;KRT18;PRDX2;ITGB5;CYP11A1;GLRX;FAM3B;TYMP;CCND1;HSPA5;BAMBI;SERPINB2;CRH;CCND2	5.26081e-11	0.00726518
glucose	2311	14	35	SYT7;COMT;JAM3;NUPR1;KRT8;KRT18;PRDX2;GLRX;LDHB;FAM3B;CCND1;HSPA5;SERPINB2;CCND2	6.76843e-10	0.00598802
hypoxia	2339	14	35	JAM3;SIGLEC6;KRT18;PRDX2;CYP11A1;TXNRD1;CADM1;GLIPR2;C10orf10;TYMP;CCND1;HSPA5;CRH;CCND2	7.90896e-10	0.00591716
PKC	2435	14	35	KRT8;PRDX2;CYP11A1;LY6E;GLRX;HOPX;KCNK1;KRT17;FAM3B;CCND1;HSPA5;CRH;SERPINB2;CCND2	1.32879e-09	0.00568643
phorbol myristate acetate	1373	13	32.5	JAM3;EFEMP1;PRDX2;CYP11A1;TXNRD1;GLRX;KCNK1;KRT17;CCND1;HSPA5;SERPINB2;CRH;CCND2	1.39024e-11	0.00927909
IL6	1499	13	32.5	COMT;KRT8;KRT18;CYP11A1;GLRX;KRT17;TYMP;CCND1;HSPA5;SERPINB2;CRH;LRP5;CCND2	4.11255e-11	0.00851343
non-small cell lung cancer	1586	13	32.5	COMT;CTDSPL;KRT8;EFEMP1;KRT18;ITGB5;CADM1;LDHB;TYMP;CCND1;HSPA5;SERPINB2;CCND2	8.22997e-11	0.00805452
estradiol	1755	13	32.5	COMT;TCL1B;KRT18;EFEMP1;ITGB5;CYP11A1;TXNRD1;GLRX;TYMP;CCND1;HSPA5;CRH;CCND2	2.83935e-10	0.00729108
ethanol	1761	13	32.5	COMT;SRXN1;KRT8;KRT18;PRDX2;CYP11A1;GLRX;CCND1;HSPA5;CRH;LRP5;GBP2;CCND2	2.95991e-10	0.00726663
lung cancer	1774	13	32.5	COMT;JAM3;EFEMP1;KRT18;PRDX2;CADM1;GLRX;LDHB;TYMP;CCND1;HSPA5;SERPINB2;LRP5	3.2373e-10	0.00721421
inflammation	2117	13	32.5	COMT;JAM3;KRT8;KRT18;PRDX2;TXNRD1;GLRX;CCND1;HSPA5;CRH;SERPINB2;GBP2;LRP5	2.74326e-09	0.00606061
INS	2136	13	32.5	COMT;KRT8;KRT18;CYP11A1;TXNRD1;CADM1;FAM3B;C10orf10;CCND1;HSPA5;CRH;SERPINB2;CCND2	3.05355e-09	0.00600739
colorectal cancer	2372	13	32.5	COMT;EFEMP1;KRT18;PRDX2;CYP11A1;TXNRD1;LY6E;CADM1;HOPX;TYMP;CCND1;HSPA5;CCND2	1.06585e-08	0.00541667
retinoic acid	2385	13	32.5	COMT;NUPR1;KRT8;KRT18;CYP11A1;LY6E;CADM1;KRT17;CCND1;HSPA5;CRH;SERPINB2;CCND2	1.13725e-08	0.00538748
diabetes mellitus	2432	13	32.5	SYT7;COMT;EFEMP1;CYP11A1;GLRX;FAM3B;CCND1;HSPA5;BAMBI;CRH;SERPINB2;LRP5;CCND2	1.43305e-08	0.00528455
hepatocellular carcinoma	2479	13	32.5	COMT;NUPR1;KRT8;EFEMP1;KRT18;PRDX2;CADM1;LDHB;TYMP;CCND1;HSPA5;BAMBI;CCND2	1.79698e-08	0.00518548
abnormality	2906	13	32.5	COMT;JAM3;KRT18;EFEMP1;CYP11A1;CADM1;HOPX;KRT17;TYMP;CCND1;CRH;LRP5;CCND2	1.15403e-07	0.00443081
squamous cell carcinoma	1172	12	30	COMT;CTDSPL;KRT8;KRT18;PRDX2;CYP11A1;CADM1;LDHB;KRT17;TYMP;CCND1;HSPA5	4.04782e-11	0.00999167
Jun/Fos	1184	12	30	JAM3;SRXN1;KRT18;CYP11A1;GLRX;KRT17;FAM3B;CCND1;HSPA5;CRH;SERPINB2;CCND2	4.54917e-11	0.00989283
trichostatin A	1276	12	30	COMT;KRT8;EFEMP1;KRT18;TXNRD1;GLRX;HOPX;TYMP;CCND1;HSPA5;CRH;CCND2	1.0704e-10	0.0091954
androgen	1397	12	30	COMT;KRT8;KRT18;CYP11A1;ITGB5;TXNRD1;C10orf10;TYMP;CCND1;HSPA5;CRH;CCND2	3.00055e-10	0.00841515
melanoma	1422	12	30	COMT;KRT8;KRT18;PRDX2;CYP11A1;ITGB5;TXNRD1;LDHB;TYMP;CCND1;HSPA5;CRH	3.66893e-10	0.00827016
FGF2	1177	11	27.5	COMT;TYMP;NUPR1;CCND1;KRT8;HSPA5;BAMBI;CYP11A1;SERPINB2;LRP5;CCND2	7.86731e-10	0.0091135
pancreatic cancer	1186	11	27.5	LY6E;COMT;CADM1;HOPX;LDHB;TYMP;NUPR1;KRT8;CCND1;EFEMP1;HSPA5	8.51826e-10	0.00904605
oxigen	1217	11	27.5	COMT;LDHB;SRXN1;TYMP;NUPR1;CCND1;HSPA5;CYP11A1;CRH;LRP5;TXNRD1	1.11474e-09	0.00882117
progesterone	1266	11	27.5	LY6E;COMT;CADM1;C10orf10;TYMP;CCND1;HSPA5;CRH;CYP11A1;LRP5;CCND2	1.68079e-09	0.00848765
histone deacetylase	1334	11	27.5	CADM1;COMT;LDHB;TYMP;CCND1;KRT8;HSPA5;BAMBI;CYP11A1;TXNRD1;CCND2	2.89181e-09	0.00806452
obesity	1993	11	27.5	CADM1;COMT;GLRX;CCND1;EFEMP1;HSPA5;BAMBI;PRDX2;CYP11A1;CRH;LRP5	1.72631e-07	0.00543747
prostate cancer	2001	11	27.5	COMT;CADM1;CCND1;EFEMP1;KRT18;HSPA5;PRDX2;CYP11A1;SERPINB2;TXNRD1;CCND2	1.79683e-07	0.00541605
PKA	2058	11	27.5	SYT7;KCNK1;FAM3B;SRXN1;KRT8;CCND1;KRT18;HSPA5;CRH;CYP11A1;CCND2	2.37796e-07	0.0052682
SMAD4	476	10	25	CADM1;KRT17;NUPR1;KRT8;CCND1;KRT18;BAMBI;ITGB5;CYP11A1;CCND2	2.08013e-12	0.0197239
colorectal carcinoma	568	10	25	HOPX;TYMP;CCND1;KRT8;KRT18;HSPA5;BAMBI;PRDX2;TXNRD1;CCND2	1.17507e-11	0.0166945
chorionic gonadotropin	730	10	25	COMT;CCND1;HSPA5;PRDX2;BAMBI;CYP11A1;CRH;ITGB5;SERPINB2;CCND2	1.34693e-10	0.0131406
metformin	771	10	25	TYMP;CCND1;EFEMP1;HSPA5;PRDX2;BAMBI;CRH;CYP11A1;LRP5;CCND2	2.28316e-10	0.0124688
2,3,7,8-tetrachlorodibenzo-p-dioxin	771	10	25	COMT;KRT17;CCND1;HSPA5;ITGB5;CYP11A1;CRH;SERPINB2;TXNRD1;CCND2	2.28316e-10	0.0124688
primary cancer	965	10	25	CADM1;HOPX;TYMP;KRT8;CCND1;KRT18;EFEMP1;PRDX2;BAMBI;CCND2	1.96549e-09	0.0100402
tamoxifen	1016	10	25	GLRX;COMT;TYMP;CCND1;KRT18;HSPA5;EFEMP1;CYP11A1;CRH;TXNRD1	3.20925e-09	0.0095511
PD98059	1079	10	25	SYT7;GLRX;KRT17;TYMP;CCND1;HSPA5;CRH;SERPINB2;CYP11A1;CCND2	5.67947e-09	0.00900901
calcitriol	1099	10	25	COMT;CTDSPL;NUPR1;CCND1;HSPA5;SERPINB2;CYP11A1;TXNRD1;LRP5;CCND2	6.75774e-09	0.00884956
MAPK3	1158	10	25	FAM3B;KRT17;TYMP;CCND1;HSPA5;EFEMP1;KRT18;PRDX2;CYP11A1;CCND2	1.10728e-08	0.00841043
curcumin	1194	10	25	COMT;JAM3;TYMP;CCND1;KRT18;HSPA5;PRDX2;TXNRD1;LRP5;CCND2	1.47726e-08	0.00816327
breast neoplasm	1225	10	25	CADM1;COMT;TYMP;NUPR1;KRT8;CCND1;KRT18;HSPA5;LRP5;CCND2	1.87963e-08	0.00796178
MAPK14	1314	10	25	TYMP;CCND1;KRT8;HSPA5;KRT18;EFEMP1;PRDX2;SERPINB2;CRH;CCND2	3.62511e-08	0.00743494
Alzheimer's disease	1348	10	25	GLRX;COMT;CYFIP2;CCND1;HSPA5;PRDX2;CRH;ITGB5;CYP11A1;LRP5	4.60088e-08	0.00725163
ovarian cancer	1450	10	25	COMT;TYMP;CCND1;KRT8;EFEMP1;HSPA5;BAMBI;ITGB5;SERPINB2;CCND2	9.06241e-08	0.00675219
MG132	1458	10	25	GLRX;C10orf10;NUPR1;TYMP;CCND1;KRT8;HSPA5;KRT18;TXNRD1;CCND2	9.53625e-08	0.00671592
cycloheximide	1534	10	25	TYMP;CCND1;HSPA5;EFEMP1;PRDX2;BAMBI;SERPINB2;CYP11A1;CRH;CCND2	1.52506e-07	0.00638978
ROS	1566	10	25	GLRX;FAM3B;CCND1;HSPA5;PRDX2;CYP11A1;ITGB5;CRH;TXNRD1;CCND2	1.84446e-07	0.00626174
AKT1	1591	10	25	FAM3B;NUPR1;TYMP;KRT8;CCND1;HSPA5;KRT18;CYP11A1;ITGB5;CCND2	2.1336e-07	0.00616523
glucocorticoid	1598	10	25	GLRX;COMT;CCND1;HSPA5;CRH;SERPINB2;CYP11A1;LRP5;TXNRD1;CCND2	2.2214e-07	0.00613874
genetic disorder	1618	10	25	CADM1;COMT;KRT17;CTDSPL;TYMP;CCND1;KRT18;CYP11A1;LRP5;CCND2	2.49004e-07	0.00606428
carcinogenesis	1744	10	25	COMT;CADM1;KRT17;KRT8;CCND1;KRT18;EFEMP1;HSPA5;LRP5;CCND2	4.94126e-07	0.0056338
EGF	1939	10	25	KRT17;KRT8;CCND1;KRT18;HSPA5;SERPINB2;CYP11A1;CRH;TXNRD1;CCND2	1.28968e-06	0.00507614
fulvestrant	504	9	22.5	COMT;GLRX;CCND1;KRT8;KRT18;HSPA5;CRH;LRP5;CCND2	1.25072e-10	0.016791
AHR	543	9	22.5	LY6E;KYNU;COMT;SRXN1;KRT8;CCND1;CRH;SERPINB2;CYP11A1	2.40554e-10	0.0156522
NFE2L2	706	9	22.5	GLRX;KRT17;TYMP;SRXN1;KRT8;CCND1;HSPA5;PRDX2;TXNRD1	2.37027e-09	0.0121951
endometrial carcinoma	722	9	22.5	COMT;HOPX;TYMP;CCND1;HSPA5;EFEMP1;SERPINB2;CYP11A1;CCND2	2.87791e-09	0.0119363
preeclampsia	807	9	22.5	COMT;GLRX;SIGLEC6;CCND1;HSPA5;KRT18;CRH;SERPINB2;CYP11A1	7.52048e-09	0.0107271
JUN	873	9	22.5	GLRX;KRT17;CCND1;KRT18;BAMBI;CRH;SERPINB2;CYP11A1;CCND2	1.47707e-08	0.00994475
ESR1	951	9	22.5	COMT;TCL1B;CCND1;HSPA5;EFEMP1;SERPINB2;CRH;CYP11A1;CCND2	3.06907e-08	0.00915565
Ras	965	9	22.5	KRT17;KRT8;CCND1;KRT18;HSPA5;PRDX2;CYP11A1;TXNRD1;CCND2	3.47597e-08	0.00902708
adenocarcinoma	1064	9	22.5	CADM1;HOPX;KRT17;CTDSPL;KRT8;CCND1;KRT18;HSPA5;SERPINB2	7.96288e-08	0.00821168
cisplatin	1090	9	22.5	GLRX;COMT;TYMP;CCND1;HSPA5;KRT18;PRDX2;CYP11A1;TXNRD1	9.76535e-08	0.00802139
rapamycin	1231	9	22.5	SYT7;KRT17;CCND1;HSPA5;PRDX2;BAMBI;CYP11A1;TXNRD1;CCND2	2.71508e-07	0.00712589
type 2 diabetes	1338	9	22.5	SYT7;GLRX;COMT;FAM3B;CCND1;HSPA5;CRH;LRP5;CCND2	5.43922e-07	0.00656934
forskolin	1340	9	22.5	SYT7;CCND1;HSPA5;BAMBI;PRDX2;CRH;ITGB5;CYP11A1;CCND2	5.50712e-07	0.00655977
angiotensin II	1394	9	22.5	COMT;CCND1;HSPA5;PRDX2;BAMBI;CRH;SERPINB2;CYP11A1;CCND2	7.64121e-07	0.00631136
colon cancer	1404	9	22.5	CADM1;COMT;FAM3B;TYMP;CCND1;HSPA5;EFEMP1;TXNRD1;CCND2	8.10665e-07	0.00626741
carcinoma	1466	9	22.5	CADM1;TYMP;KRT8;CCND1;KRT18;HSPA5;SERPINB2;TXNRD1;CCND2	1.158e-06	0.00600801
mitogen-activated protein kinase	1828	9	22.5	GLRX;KRT8;CCND1;KRT18;HSPA5;SERPINB2;CRH;CYP11A1;CCND2	6.97686e-06	0.00483871
cAMP	1915	9	22.5	LY6E;SYT7;CCND1;KRT18;HSPA5;CRH;SERPINB2;CYP11A1;CCND2	1.0125e-05	0.0046225
proteasome endopeptidase complex	1971	9	22.5	NUPR1;TYMP;KRT8;CCND1;KRT18;HSPA5;BAMBI;CRH;CCND2	1.27398e-05	0.00449326
aggression	523	8	20	COMT;CADM1;CCND1;KRT8;HSPA5;KRT18;CRH;ITGB5	4.97934e-09	0.0143885
LDL	578	8	20	JAM3;CCND1;HSPA5;PRDX2;CYP11A1;SERPINB2;LRP5;TXNRD1	1.07969e-08	0.0130933
cocaine	625	8	20	SYT7;GLRX;CADM1;COMT;HSPA5;PRDX2;CYP11A1;CRH	1.97265e-08	0.0121581
solid neoplasm	668	8	20	LY6E;CADM1;COMT;TYMP;CYFIP2;CCND1;KRT18;HSPA5	3.28888e-08	0.0114123
EDN1	734	8	20	NUPR1;CCND1;KRT18;HSPA5;CRH;SERPINB2;CYP11A1;CCND2	6.76256e-08	0.0104302
CEBPA	826	8	20	COMT;CTDSPL;KRT17;CCND1;BAMBI;SERPINB2;CYP11A1;CRH	1.66007e-07	0.00931315
valproic acid	840	8	20	COMT;TYMP;CCND1;KRT18;HSPA5;CYP11A1;CRH;CCND2	1.88543e-07	0.0091638
cadmium	846	8	20	GLRX;COMT;SRXN1;CCND1;HSPA5;CYP11A1;LRP5;TXNRD1	1.98978e-07	0.00910125
N-acetylcysteine	872	8	20	GLRX;FAM3B;CCND1;HSPA5;PRDX2;ITGB5;TXNRD1;CCND2	2.50136e-07	0.00883978
bladder cancer	903	8	20	CADM1;LDHB;KRT17;TYMP;CCND1;KRT8;KRT18;PRDX2	3.25545e-07	0.00854701
IFNAR ligand	923	8	20	LY6E;TYMP;CCND1;HSPA5;KRT18;CRH;GBP2;CCND2	3.83914e-07	0.0083682
decitabine	938	8	20	COMT;CADM1;LDHB;TYMP;CCND1;EFEMP1;CYP11A1;CCND2	4.33381e-07	0.00823893
smoking	981	8	20	COMT;CADM1;CCND1;HSPA5;CRH;LRP5;TXNRD1;CCND2	6.066e-07	0.00788955
genistein	999	8	20	CADM1;COMT;CCND1;HSPA5;SERPINB2;CYP11A1;CRH;CCND2	6.9503e-07	0.00775194
STAT3	1021	8	20	LDHB;KRT17;CCND1;KRT8;HSPA5;ITGB5;CRH;CCND2	8.17902e-07	0.00759013
LEP	1040	8	20	COMT;CCND1;KRT18;HSPA5;ITGB5;CRH;CYP11A1;CCND2	9.38534e-07	0.00745573
asthma	1055	8	20	GLRX;CCND1;CYFIP2;KRT18;ITGB5;CYP11A1;CRH;SERPINB2	1.04423e-06	0.00735294
CREB1	1067	8	20	FAM3B;SRXN1;CCND1;HSPA5;CYP11A1;CRH;SERPINB2;CCND2	1.13595e-06	0.00727273
leukemia	1111	8	20	CADM1;CTDSPL;TYMP;CCND1;HSPA5;SERPINB2;LRP5;CCND2	1.53366e-06	0.00699301
rheumatoid arthritis	1124	8	20	JAM3;TYMP;CCND1;HSPA5;PRDX2;CRH;SERPINB2;LRP5	1.67178e-06	0.00691443
IL1 family	1125	8	20	KYNU;KRT17;TYMP;HSPA5;EFEMP1;SERPINB2;CYP11A1;CRH	1.68283e-06	0.00690846
IL4	1132	8	20	GLRX;TYMP;CCND1;KRT8;SERPINB2;CYP11A1;CRH;CCND2	1.76194e-06	0.00686695
resveratrol	1133	8	20	GLRX;CCND1;HSPA5;PRDX2;CYP11A1;CRH;LRP5;CCND2	1.7735e-06	0.00686106
MAPK8	1202	8	20	FAM3B;KRT17;KRT8;CCND1;KRT18;HSPA5;CYP11A1;LRP5	2.74424e-06	0.00647773
ubiquitin	1203	8	20	KCNK1;NUPR1;KRT8;CCND1;KRT18;GBP2;LRP5;CCND2	2.7611e-06	0.00647249
Inflammatory Cytokines	1245	8	20	LY6E;KYNU;FAM3B;KRT17;TYMP;HSPA5;CRH;SERPINB2	3.55354e-06	0.00625978
IGF1	1377	8	20	CCND1;HSPA5;BAMBI;CYP11A1;CRH;SERPINB2;TXNRD1;CCND2	7.41869e-06	0.00567376
doxycycline	1793	8	20	CADM1;C10orf10;CCND1;HSPA5;CYP11A1;CRH;TXNRD1;CCND2	4.90504e-05	0.00438116
lipoic acid	390	7	17.5	GLRX;LDHB;SRXN1;CCND1;HSPA5;CRH;TXNRD1	1.68531e-08	0.0165094
AICAR	444	7	17.5	LDHB;NUPR1;TYMP;CCND1;HSPA5;BAMBI;CYP11A1	4.07401e-08	0.0146444
methamphetamine	472	7	17.5	COMT;NUPR1;HSPA5;PRDX2;CRH;CYP11A1;TXNRD1	6.16757e-08	0.013834
FOXO1	515	7	17.5	FAM3B;C10orf10;CCND1;HSPA5;BAMBI;SERPINB2;CCND2	1.11187e-07	0.0127505
arsenic	526	7	17.5	GLRX;KRT8;CCND1;HSPA5;KRT18;CRH;TXNRD1	1.28216e-07	0.0125
ADIPOQ	538	7	17.5	CCND1;HSPA5;BAMBI;CYP11A1;CRH;TXNRD1;LRP5	1.49256e-07	0.0122378
STAT1	541	7	17.5	KRT17;TYMP;CCND1;HSPA5;CYP11A1;GBP2;CCND2	1.54948e-07	0.0121739
FOS	542	7	17.5	SYT7;CCND1;HSPA5;KRT18;CYP11A1;SERPINB2;CCND2	1.56886e-07	0.0121528
nasopharyngeal carcinoma	543	7	17.5	CADM1;TYMP;CCND1;HSPA5;KRT18;PRDX2;CCND2	1.58845e-07	0.0121317
etoposide	562	7	17.5	C10orf10;TYMP;CCND1;KRT18;HSPA5;PRDX2;SERPINB2	2.0017e-07	0.011745
bisphenol A	574	7	17.5	COMT;CCND1;HSPA5;KRT18;CYP11A1;CRH;CCND2	2.30679e-07	0.0115132
ultraviolet-B	577	7	17.5	KRT17;CCND1;HSPA5;PRDX2;CRH;CYP11A1;CCND2	2.38891e-07	0.0114566
CD3 complex	621	7	17.5	JAM3;CCND1;HSPA5;KRT18;CYP11A1;CRH;CCND2	3.90765e-07	0.010687
EPO	641	7	17.5	NUPR1;TYMP;CCND1;HSPA5;PRDX2;CRH;CCND2	4.82879e-07	0.0103704
PRL	680	7	17.5	CADM1;TYMP;CCND1;KRT8;CYP11A1;CRH;CCND2	7.15614e-07	0.00980392
psoriasis	693	7	17.5	KYNU;COMT;KRT17;TYMP;CCND1;CRH;CCND2	8.11577e-07	0.00962861
CEBPB	699	7	17.5	LY6E;CCND1;HSPA5;SERPINB2;CRH;CYP11A1;CCND2	8.59385e-07	0.0095498
oral squamous cell carcinoma	706	7	17.5	LDHB;KRT17;TYMP;KRT8;CCND1;HSPA5;ITGB5	9.18129e-07	0.00945946
BMP4	727	7	17.5	CCND1;KRT8;KRT18;BAMBI;CYP11A1;LRP5;CCND2	1.11499e-06	0.00919842
lung adenocarcinoma	735	7	17.5	CADM1;TYMP;CCND1;KRT8;KRT18;EFEMP1;TXNRD1	1.19876e-06	0.00910273
quercetin	755	7	17.5	COMT;CCND1;HSPA5;PRDX2;CRH;CYP11A1;TXNRD1	1.43159e-06	0.00887199
Parkinson's disease	760	7	17.5	GLRX;COMT;CCND1;HSPA5;PRDX2;CRH;DPEP2	1.49537e-06	0.00881612
AR	765	7	17.5	CCND1;KRT8;KRT18;HSPA5;CYP11A1;CRH;CCND2	1.56152e-06	0.00876095
esophageal squamous cell carcinoma	786	7	17.5	COMT;CADM1;LDHB;KRT17;TYMP;CCND1;PRDX2	1.8668e-06	0.00853659
H2O	833	7	17.5	COMT;LDHB;CCND1;HSPA5;CRH;TXNRD1;RAB17	2.73475e-06	0.00807382
breast carcinoma	850	7	17.5	TYMP;KRT8;CCND1;KRT18;EFEMP1;SERPINB2;CCND2	3.12204e-06	0.00791855
T-cell receptor	878	7	17.5	LY6E;JAM3;TCL1B;CCND1;HSPA5;GBP2;CCND2	3.85955e-06	0.00767544
prostaglandin E2	879	7	17.5	SYT7;CCND1;HSPA5;SERPINB2;CYP11A1;CRH;LRP5	3.88837e-06	0.00766703
SB203580	904	7	17.5	CCND1;EFEMP1;HSPA5;PRDX2;CRH;TXNRD1;CCND2	4.66948e-06	0.00746269
myocardial infarction	975	7	17.5	COMT;LDHB;TYMP;CCND1;HSPA5;SERPINB2;TXNRD1	7.63337e-06	0.00693756
lymphoma	975	7	17.5	CADM1;LDHB;CCND1;HSPA5;KRT18;PRDX2;CCND2	7.63337e-06	0.00693756
APP	981	7	17.5	GLRX;KYNU;JAM3;CCND1;HSPA5;PRDX2;CCND2	7.94287e-06	0.00689655
VEGFA	1030	7	17.5	CADM1;GLRX;JAM3;CCND1;HSPA5;TXNRD1;CCND2	1.08839e-05	0.00657895
CTNNB1	1041	7	17.5	KRT17;CCND1;KRT8;HSPA5;BAMBI;CYP11A1;CCND2	1.16552e-05	0.00651163
actinomycin D	1046	7	17.5	TYMP;CCND1;HSPA5;PRDX2;SERPINB2;CYP11A1;CCND2	1.20206e-05	0.00648148
MYC	1066	7	17.5	LDHB;KRT17;CTDSPL;CCND1;KRT8;CRH;CCND2	1.35784e-05	0.00636364
PPARG	1067	7	17.5	CADM1;LDHB;CCND1;HSPA5;CRH;LRP5;CCND2	1.36605e-05	0.00635786
hypertension	1098	7	17.5	COMT;KYNU;KRT8;HSPA5;KRT18;CYP11A1;CRH	1.64176e-05	0.00618375
steroid	1233	7	17.5	COMT;TYMP;CCND1;BAMBI;CRH;LRP5;CCND2	3.43767e-05	0.00552486
SRC	1267	7	17.5	CCND1;HSPA5;KRT18;ITGB5;CRH;SERPINB2;CCND2	4.08304e-05	0.00538048
Zn2+	1364	7	17.5	KYNU;KCNK1;CCND1;KRT18;CYP11A1;TXNRD1;CCND2	6.49301e-05	0.00500715
ATP	1689	7	17.5	LDHB;SRXN1;CCND1;HSPA5;PRDX2;CRH;CYP11A1	0.000242866	0.00406268
CdCl2	207	6	15	GLRX;CCND1;HSPA5;CRH;ITGB5;CYP11A1	1.1559e-08	0.0247934
aortic constriction	321	6	15	HOPX;KRT8;KRT18;HSPA5;BAMBI;TXNRD1	1.53357e-07	0.0168539
propranolol	347	6	15	COMT;CCND1;HSPA5;CRH;CYP11A1;CCND2	2.41748e-07	0.0157068
MIR199A1	352	6	15	CADM1;COMT;HOPX;CCND1;HSPA5;TXNRD1	2.6279e-07	0.0155039
AVP	360	6	15	COMT;CCND1;HSPA5;PRDX2;SERPINB2;CRH	2.99575e-07	0.0151899
selenium	361	6	15	COMT;GLRX;CCND1;KRT18;HSPA5;TXNRD1	3.04456e-07	0.0151515
6-OHDA	364	6	15	SYT7;COMT;CCND1;HSPA5;CRH;TXNRD1	3.19494e-07	0.0150376
TGFA	388	6	15	KRT17;CCND1;KRT8;KRT18;CYP11A1;CCND2	4.63214e-07	0.0141844
HRAS	398	6	15	GLRX;CCND1;KRT18;PRDX2;SERPINB2;CCND2	5.36977e-07	0.0138568
CCl4	402	6	15	KRT8;CCND1;KRT18;HSPA5;BAMBI;TXNRD1	5.69058e-07	0.01373
sulforaphane	426	6	15	COMT;KRT17;CCND1;HSPA5;TXNRD1;CCND2	7.96297e-07	0.0130152
TGFB2	429	6	15	CCND1;KRT18;HSPA5;EFEMP1;BAMBI;CCND2	8.29294e-07	0.012931
TSH	435	6	15	KRT17;CCND1;HSPA5;PRDX2;LRP5;CCND2	8.98656e-07	0.012766
KLF4	441	6	15	KRT8;CCND1;KRT18;CYP11A1;SERPINB2;CCND2	9.72699e-07	0.012605
urothelial carcinoma	462	6	15	KRT17;TYMP;CCND1;KRT8;KRT18;CCND2	1.27229e-06	0.0120724
A23187	463	6	15	CCND1;HSPA5;CYP11A1;CRH;SERPINB2;TXNRD1	1.28825e-06	0.0120482
CAT	475	6	15	GLRX;NUPR1;CCND1;PRDX2;CRH;TXNRD1	1.49287e-06	0.0117647
cerebral ischemia	482	6	15	LDHB;CCND1;HSPA5;PRDX2;CYP11A1;CRH	1.62401e-06	0.0116054
gastric carcinoma	482	6	15	TYMP;CCND1;KRT18;EFEMP1;HSPA5;CCND2	1.62401e-06	0.0116054
MIR181A1	494	6	15	CTDSPL;CCND1;HSPA5;CYP11A1;TXNRD1;CCND2	1.87068e-06	0.0113422
Pi	528	6	15	KYNU;COMT;LDHB;TYMP;CCND1;CRH	2.74047e-06	0.0106572
kainic acid	543	6	15	SYT7;COMT;CCND1;HSPA5;CRH;SERPINB2	3.21692e-06	0.0103806
suberoylanilide hydroxamic acid	544	6	15	TYMP;CCND1;HSPA5;DPEP2;ITGB5;CCND2	3.25094e-06	0.0103627
PTGS2	546	6	15	CADM1;TYMP;CCND1;HSPA5;SERPINB2;CCND2	3.31986e-06	0.010327
SMAD	565	6	15	CADM1;NUPR1;CCND1;BAMBI;ITGB5;CCND2	4.03603e-06	0.01
Li+	578	6	15	COMT;CCND1;HSPA5;PRDX2;CRH;CCND2	4.59492e-06	0.00978793
MIR182	579	6	15	CADM1;CTDSPL;NUPR1;CCND1;SERPINB2;CCND2	4.6404e-06	0.00977199
RNA polymerase II	590	6	15	LDHB;CCND1;HSPA5;CRH;GBP2;CCND2	5.16526e-06	0.0096
liver injury	593	6	15	COMT;KRT8;CCND1;KRT18;CYP11A1;TXNRD1	5.31648e-06	0.00955414
dithiothreitol	594	6	15	COMT;GLRX;HSPA5;PRDX2;SERPINB2;TXNRD1	5.36769e-06	0.00953895
okadaic acid	595	6	15	KRT8;CCND1;HSPA5;PRDX2;SERPINB2;CCND2	5.41929e-06	0.00952381
UV	596	6	15	GLRX;CCND1;KRT18;PRDX2;CYP11A1;CRH	5.47129e-06	0.00950872
SMAD3	603	6	15	CADM1;CCND1;BAMBI;ITGB5;CYP11A1;CCND2	5.84681e-06	0.00940439
IL1A	606	6	15	LY6E;CADM1;KRT17;TYMP;CRH;SERPINB2	6.01403e-06	0.00936037
CASP3	616	6	15	KRT8;KRT18;CYP11A1;SERPINB2;LRP5;CCND2	6.59975e-06	0.00921659
sex hormone	653	6	15	COMT;TYMP;CCND1;BAMBI;CRH;LRP5	9.18405e-06	0.00872093
dihydrotestosterone	678	6	15	COMT;CCND1;HSPA5;CYP11A1;CRH;CCND2	1.13547e-05	0.00841515
streptozotocin	679	6	15	COMT;KRT8;KRT18;HSPA5;PRDX2;CRH	1.14495e-05	0.00840336
CSF2	696	6	15	CCND1;HSPA5;KRT18;ITGB5;SERPINB2;CCND2	1.31612e-05	0.00820793
ALB	702	6	15	CCND1;HSPA5;KRT18;CRH;CYP11A1;CCND2	1.38126e-05	0.00814111
IgG	702	6	15	GLRX;CCND1;HSPA5;CRH;CYP11A1;LRP5	1.38126e-05	0.00814111
staurosporine	722	6	15	TYMP;CCND1;HSPA5;CRH;CYP11A1;SERPINB2	1.61751e-05	0.00792602
mifepristone	725	6	15	COMT;C10orf10;CCND1;HSPA5;CYP11A1;CRH	1.6556e-05	0.00789474
IL10	726	6	15	CCND1;HSPA5;SERPINB2;CYP11A1;CRH;GBP2	1.66846e-05	0.00788436
melatonin	730	6	15	COMT;TYMP;CCND1;HSPA5;CRH;CYP11A1	1.7207e-05	0.00784314
Fe2+	735	6	15	GLRX;COMT;NUPR1;CCND1;HSPA5;CCND2	1.78786e-05	0.00779221
oxidized LDL	777	6	15	GLRX;JAM3;NUPR1;CCND1;HSPA5;TXNRD1	2.43991e-05	0.00738916
EP300	797	6	15	COMT;CCND1;KRT18;HSPA5;CYP11A1;CCND2	2.8115e-05	0.00721154
glutamate	799	6	15	KCNK1;CCND1;HSPA5;PRDX2;SERPINB2;CRH	2.85103e-05	0.00719424
phorbol ester	800	6	15	TYMP;CCND1;HSPA5;SERPINB2;CRH;CCND2	2.87097e-05	0.00718563
transforming growth factor	816	6	15	GLRX;NUPR1;CCND1;CYP11A1;CRH;LRP5	3.2055e-05	0.00705053
HGF	827	6	15	CADM1;CCND1;KRT18;HSPA5;CYP11A1;LRP5	3.45318e-05	0.00696056
estrogen receptor	828	6	15	GLRX;COMT;CCND1;HSPA5;CRH;CCND2	3.47644e-05	0.00695249
nicotine	833	6	15	CCND1;HSPA5;ITGB5;CRH;CYP11A1;CCND2	3.59463e-05	0.00691244
caspase	839	6	15	GLRX;KRT17;CCND1;KRT8;KRT18;SERPINB2	3.74071e-05	0.00686499
radiation	853	6	15	TYMP;CCND1;HSPA5;PRDX2;CRH;TXNRD1	4.10017e-05	0.00675676
ovarian carcinoma	859	6	15	CADM1;CTDSPL;TYMP;CCND1;EFEMP1;HSPA5	4.26248e-05	0.00671141
butyrate	895	6	15	CCND1;KRT8;HSPA5;KRT18;CRH;CCND2	5.34819e-05	0.00645161
wortmannin	904	6	15	GLRX;CCND1;HSPA5;ITGB5;CRH;CCND2	5.65156e-05	0.00638978
starvation exposure	943	6	15	CCND1;HSPA5;BAMBI;CYP11A1;CRH;CCND2	7.12967e-05	0.00613497
cholesterol	1013	6	15	SRXN1;CCND1;HSPA5;BAMBI;CRH;LRP5	0.000105482	0.00572519
toxicity	1019	6	15	GLRX;COMT;TYMP;CCND1;PRDX2;TXNRD1	0.000108932	0.0056926
WNT	1022	6	15	KRT17;CCND1;KRT18;HSPA5;BAMBI;CCND2	0.00011069	0.00567644
NGF	1079	6	15	GLRX;COMT;CCND1;HSPA5;CRH;CCND2	0.000148621	0.005386
EGFR	1090	6	15	KRT17;KRT8;CCND1;KRT18;PRDX2;CYP11A1	0.000157004	0.00533333
protein tyrosine kinase	1091	6	15	CCND1;HSPA5;PRDX2;CYP11A1;SERPINB2;CCND2	0.000157785	0.0053286
NaCl	1104	6	15	KCNK1;CCND1;HSPA5;CYP11A1;CRH;RAB17	0.000168213	0.00526778
doxorubicin	1137	6	15	TYMP;CCND1;KRT18;HSPA5;CRH;CCND2	0.000197153	0.00511945
atherosclerosis	1146	6	15	GLRX;COMT;JAM3;PRDX2;SERPINB2;LRP5	0.000205693	0.00508044
PDGF	1174	6	15	CCND1;HSPA5;PRDX2;CRH;TXNRD1;CCND2	0.000234149	0.00496278
LY294002	1233	6	15	GLRX;CCND1;HSPA5;PRDX2;CRH;CCND2	0.000304287	0.00473186
NO	1234	6	15	CCND1;HSPA5;PRDX2;CYP11A1;CRH;TXNRD1	0.000305604	0.00472813
5436-43-1	95	5	12.5	COMT;CCND1;HSPA5;CYP11A1;CRH	1.08904e-08	0.0381679
2,4-dinitrofluorobenzene	110	5	12.5	CADM1;SRXN1;HSPA5;TXNRD1;GBP2	2.26475e-08	0.0342466
gossypol	136	5	12.5	COMT;LDHB;CCND1;CYP11A1;CCND2	6.50749e-08	0.0290698
dimethyl fumarate	143	5	12.5	KYNU;KRT17;SRXN1;CCND1;TXNRD1	8.34693e-08	0.027933
TIMP3	150	5	12.5	CCND1;KRT8;KRT18;CYP11A1;CCND2	1.05768e-07	0.0268817
fenretinide	181	5	12.5	NUPR1;KRT8;CCND1;KRT18;HSPA5	2.67558e-07	0.0230415
chlorogenic acid	185	5	12.5	COMT;CCND1;HSPA5;PRDX2;TXNRD1	2.97983e-07	0.0226244
PLAUR	197	5	12.5	CCND1;KRT8;KRT18;ITGB5;SERPINB2	4.06e-07	0.0214592
ginseng	207	5	12.5	CCND1;HSPA5;CYP11A1;CRH;TXNRD1	5.17846e-07	0.0205761
seminoma	208	5	12.5	LDHB;KRT8;CCND1;KRT18;CCND2	5.30247e-07	0.0204918
osmotic stress	210	5	12.5	CCND1;HSPA5;CRH;TXNRD1;CCND2	5.55752e-07	0.0203252
cytochrome P450	222	5	12.5	COMT;CCND1;HSPA5;KRT18;CYP11A1	7.29881e-07	0.0193798
NOX4	226	5	12.5	GLRX;CCND1;HSPA5;BAMBI;CCND2	7.96618e-07	0.019084
fluvastatine	233	5	12.5	CCND1;KRT8;HSPA5;KRT18;TXNRD1	9.2493e-07	0.0185874
docetaxel	243	5	12.5	TYMP;CCND1;KRT18;HSPA5;CCND2	1.13596e-06	0.0179211
cervical carcinoma	281	5	12.5	COMT;CADM1;CTDSPL;TYMP;CCND1	2.30682e-06	0.0157729
baicalein	293	5	12.5	CCND1;HSPA5;CRH;TXNRD1;CCND2	2.82668e-06	0.0151976
heme	299	5	12.5	SRXN1;CCND1;CRH;TXNRD1;CCND2	3.11898e-06	0.0149254
SOX9	325	5	12.5	KRT8;CCND1;KRT18;CYP11A1;LRP5	4.67147e-06	0.0138504
liver metastases	329	5	12.5	CCND1;HSPA5;BAMBI;PRDX2;CCND2	4.95614e-06	0.0136986
glucagon-like peptide 1	337	5	12.5	SYT7;CCND1;HSPA5;CRH;CCND2	5.56624e-06	0.0134048
PRKCE	347	5	12.5	CCND1;KRT8;HSPA5;KRT18;CRH	6.41003e-06	0.0130548
MET	349	5	12.5	KRT17;CCND1;HSPA5;CRH;LRP5	6.5902e-06	0.012987
SB202190	364	5	12.5	CCND1;KRT8;HSPA5;SERPINB2;CCND2	8.07154e-06	0.0125
CREBBP	369	5	12.5	CCND1;KRT18;CYP11A1;CRH;GBP2	8.61925e-06	0.0123457
TXN	373	5	12.5	SRXN1;CCND1;HSPA5;PRDX2;CCND2	9.07801e-06	0.0122249
AG490	377	5	12.5	CADM1;TYMP;CCND1;KRT18;CCND2	9.55566e-06	0.0121065
CaMK family	379	5	12.5	CCND1;KRT8;KRT18;CYP11A1;CRH	9.80174e-06	0.0120482
polyphenols	385	5	12.5	COMT;CCND1;HSPA5;TXNRD1;CCND2	1.05698e-05	0.0118765
hyperoxia	386	5	12.5	CCND1;HSPA5;PRDX2;TXNRD1;LRP5	1.07023e-05	0.0118483
LEF	389	5	12.5	KRT17;CCND1;KRT8;BAMBI;CCND2	1.11075e-05	0.0117647
distant metastases	389	5	12.5	CADM1;TYMP;CCND1;HSPA5;ITGB5	1.11075e-05	0.0117647
glutathione	391	5	12.5	GLRX;LDHB;SRXN1;KRT8;TXNRD1	1.13842e-05	0.0117096
CCL2	391	5	12.5	CADM1;FAM3B;TYMP;CCND1;KRT18	1.13842e-05	0.0117096
monocyte	391	5	12.5	TYMP;HSPA5;CRH;SERPINB2;TXNRD1	1.13842e-05	0.0117096
SPI1	404	5	12.5	GLRX;CCND1;BAMBI;ITGB5;CCND2	1.33169e-05	0.0113636
OSM	419	5	12.5	KRT17;CCND1;KRT18;HSPA5;CCND2	1.58555e-05	0.010989
celecoxib	420	5	12.5	CCND1;HSPA5;CRH;CYP11A1;CCND2	1.60373e-05	0.0109649
ADCYAP1	422	5	12.5	COMT;CCND1;PRDX2;CRH;CCND2	1.64057e-05	0.010917
triple-negative breast cancer	423	5	12.5	LDHB;KRT17;KRT8;CCND1;HSPA5	1.65923e-05	0.0108932
bile acids	431	5	12.5	CCND1;KRT8;KRT18;CRH;TXNRD1	1.81459e-05	0.0107066
INHBA	431	5	12.5	CCND1;BAMBI;CRH;CYP11A1;CCND2	1.81459e-05	0.0107066
arsenite	431	5	12.5	CCND1;HSPA5;EFEMP1;PRDX2;TXNRD1	1.81459e-05	0.0107066
PPARD	432	5	12.5	LDHB;CCND1;ECI2;LRP5;CCND2	1.83478e-05	0.0106838
VDR	436	5	12.5	COMT;CCND1;CYP11A1;LRP5;CCND2	1.9173e-05	0.0105932
NFKBI	439	5	12.5	FAM3B;TYMP;CCND1;HSPA5;PRDX2	1.98106e-05	0.0105263
SUMO1	441	5	12.5	KCNK1;CCND1;KRT8;KRT18;CRH	2.02448e-05	0.0104822
gonadotropins	442	5	12.5	CCND1;PRDX2;SERPINB2;CYP11A1;CCND2	2.04646e-05	0.0104603
MEK1/2	445	5	12.5	CCND1;KRT8;HSPA5;LRP5;CCND2	2.11354e-05	0.010395
hypercholesterolemia	445	5	12.5	CCND1;HSPA5;PRDX2;TXNRD1;LRP5	2.11354e-05	0.010395
lovastatin	446	5	12.5	LDHB;CCND1;KRT8;CYP11A1;LRP5	2.13627e-05	0.0103734
alcoholism	447	5	12.5	COMT;KRT8;HSPA5;KRT18;CRH	2.1592e-05	0.010352
serotonin	449	5	12.5	COMT;KCNK1;TYMP;CCND1;CRH	2.20562e-05	0.0103093
glutathione transferase	451	5	12.5	COMT;GLRX;KCNK1;KRT8;HSPA5	2.25282e-05	0.0102669
TORC1	452	5	12.5	LDHB;CCND1;HSPA5;CRH;CCND2	2.27671e-05	0.0102459
CAV1	468	5	12.5	KRT8;CCND1;KRT18;HSPA5;TXNRD1	2.68653e-05	0.00992063
liver fibrosis	468	5	12.5	JAM3;KRT8;KRT18;PRDX2;BAMBI	2.68653e-05	0.00992063
vitamin E	474	5	12.5	COMT;KRT8;CCND1;HSPA5;TXNRD1	2.85417e-05	0.00980392
endothelial cell	482	5	12.5	JAM3;TYMP;ITGB5;SERPINB2;CRH	3.09023e-05	0.00965251
8-Br-cAMP	489	5	12.5	CCND1;KRT8;CYP11A1;SERPINB2;CRH	3.30898e-05	0.00952381
HDAC1	503	5	12.5	CCND1;HSPA5;BAMBI;CRH;GBP2	3.78245e-05	0.00927644
liver disease	503	5	12.5	COMT;SRXN1;KRT8;KRT18;LRP5	3.78245e-05	0.00927644
SP3	510	5	12.5	CCND1;HSPA5;KRT18;CYP11A1;TXNRD1	4.03806e-05	0.00915751
endometriosis	511	5	12.5	COMT;PRDX2;CRH;CYP11A1;SERPINB2	4.07564e-05	0.00914077
inflammatory disease	516	5	12.5	SYT7;JAM3;TYMP;CCND1;SERPINB2	4.26765e-05	0.00905797
heat shock	523	5	12.5	CADM1;CCND1;HSPA5;CYP11A1;TXNRD1	4.54814e-05	0.00894454
sphingosine-1-phosphate	525	5	12.5	KRT8;CCND1;HSPA5;LRP5;CCND2	4.63085e-05	0.00891266
dopamine	535	5	12.5	GLRX;LDHB;CCND1;HSPA5;CRH	5.06203e-05	0.00875657
MAP2K1	548	5	12.5	TYMP;KRT8;CCND1;HSPA5;CYP11A1	5.6683e-05	0.00856164
IL17A	549	5	12.5	KYNU;KRT17;TYMP;CCND1;BAMBI	5.71716e-05	0.00854701
Cu2+	556	5	12.5	GLRX;SRXN1;CCND1;CRH;TXNRD1	6.06837e-05	0.00844595
indomethacin	558	5	12.5	CCND1;HSPA5;CRH;SERPINB2;CCND2	6.17171e-05	0.00841751
dibutyryl cyclic AMP	578	5	12.5	CCND1;HSPA5;CRH;CYP11A1;CCND2	7.28175e-05	0.00814332
Crohn's disease	581	5	12.5	KRT8;HSPA5;KRT18;CYP11A1;LRP5	7.46072e-05	0.00810373
vitamin D	586	5	12.5	COMT;CADM1;CYFIP2;CCND1;LRP5	7.76653e-05	0.00803859
diet-induced obesity	587	5	12.5	NUPR1;KRT8;HSPA5;BAMBI;CRH	7.82884e-05	0.00802568
corticosterone	590	5	12.5	CCND1;HSPA5;CYP11A1;CRH;CCND2	8.01807e-05	0.00798722
neurodegenerative disease	593	5	12.5	GLRX;COMT;TYMP;HSPA5;PRDX2	8.21081e-05	0.00794913
metabolic syndrome X	594	5	12.5	COMT;FAM3B;HSPA5;CRH;LRP5	8.27584e-05	0.00793651
tacrolimus	597	5	12.5	LY6E;JAM3;CCND1;HSPA5;CCND2	8.47333e-05	0.00789889
ERBB2	598	5	12.5	TYMP;CCND1;CRH;TXNRD1;CCND2	8.53996e-05	0.00788644
corticosteroid	602	5	12.5	CADM1;CCND1;CRH;SERPINB2;CCND2	8.81053e-05	0.00783699
DMSO	603	5	12.5	KRT17;KRT8;CCND1;CYP11A1;CCND2	8.8792e-05	0.00782473
PRKCD	610	5	12.5	HOPX;KRT8;CCND1;SERPINB2;TXNRD1	9.37146e-05	0.00773994
NMDA-R	614	5	12.5	SRXN1;CCND1;HSPA5;PRDX2;CRH	9.66204e-05	0.00769231
osteoarthritis	632	5	12.5	COMT;JAM3;EFEMP1;HSPA5;LRP5	0.000110565	0.00748503
Tumor Suppressors	634	5	12.5	CTDSPL;TYMP;CYFIP2;CCND1;CCND2	0.000112205	0.00746269
IFNB1	639	5	12.5	TYMP;KRT8;CYP11A1;TXNRD1;GBP2	0.000116387	0.00740741
cortisol	648	5	12.5	COMT;KRT17;CCND1;CRH;TXNRD1	0.000124215	0.00730994
ascorbic acid	656	5	12.5	COMT;CCND1;HSPA5;CRH;CYP11A1	0.000131508	0.00722543
ionomycin	658	5	12.5	JAM3;CCND1;HSPA5;CRH;CCND2	0.000133381	0.00720461
PRKCA	660	5	12.5	KRT17;FAM3B;CCND1;CYP11A1;CRH	0.000135275	0.00718391
epithelial cell	668	5	12.5	GLRX;HSPA5;KRT18;PRDX2;CRH	0.000143057	0.00710227
morphine	669	5	12.5	COMT;LDHB;CCND1;HSPA5;CRH	0.000144054	0.0070922
paclitaxel	677	5	12.5	TYMP;CCND1;KRT8;HSPA5;CCND2	0.000152218	0.00701262
simvastatin	683	5	12.5	CCND1;HSPA5;CYP11A1;TXNRD1;CCND2	0.000158571	0.0069541
liver cancer	697	5	12.5	CADM1;LDHB;CCND1;HSPA5;PRDX2	0.000174184	0.00682128
ulcerative colitis	703	5	12.5	KRT8;CCND1;HSPA5;KRT18;CYP11A1	0.000181224	0.0067659
multiple myeloma	707	5	12.5	CADM1;CCND1;SERPINB2;LRP5;CCND2	0.000186037	0.00672948
poly(I:C)	713	5	12.5	HSPA5;BAMBI;CRH;SERPINB2;GBP2	0.000193439	0.00667557
BMP2	724	5	12.5	CADM1;CCND1;HSPA5;LRP5;CCND2	0.000207592	0.00657895
inflammatory bowel disease	728	5	12.5	CCND1;KRT8;KRT18;CYP11A1;CRH	0.00021293	0.0065445
isoproterenol	741	5	12.5	COMT;LDHB;CCND1;HSPA5;CYP11A1	0.000231005	0.00643501
palmitate	752	5	12.5	FAM3B;NUPR1;CCND1;HSPA5;CCND2	0.000247194	0.00634518
PPARA	761	5	12.5	GLRX;CCND1;HSPA5;ITGB5;CCND2	0.000261071	0.00627353
GH1	763	5	12.5	GLRX;CCND1;HSPA5;CYP11A1;CCND2	0.000264234	0.00625782
renal cell carcinoma	781	5	12.5	COMT;TYMP;CCND1;ECI2;CCND2	0.000294031	0.00611995
heparin	798	5	12.5	CADM1;CCND1;KRT18;CRH;SERPINB2	0.000324456	0.0059952
cervical cancer	805	5	12.5	COMT;CADM1;TYMP;CCND1;EFEMP1	0.000337656	0.0059453
cysteine	811	5	12.5	GLRX;KCNK1;CCND1;HSPA5;PRDX2	0.000349291	0.00590319
neuroblastoma	817	5	12.5	CADM1;CCND1;KRT18;HSPA5;CCND2	0.000361229	0.00586166
fatty acid	824	5	12.5	FAM3B;CCND1;HSPA5;CRH;CCND2	0.000375544	0.00581395
epigallocatechin-3-gallate	825	5	12.5	COMT;CCND1;HSPA5;LRP5;TXNRD1	0.000377623	0.0058072
AMPK	836	5	12.5	LDHB;CCND1;HSPA5;CYP11A1;CCND2	0.00040108	0.00573394
hyperglycemia	844	5	12.5	FAM3B;CCND1;HSPA5;TXNRD1;LRP5	0.000418821	0.00568182
rosiglitazone	853	5	12.5	CCND1;KRT18;CRH;CYP11A1;CCND2	0.000439482	0.0056243
histone	864	5	12.5	CCND1;KRT18;HSPA5;CRH;CCND2	0.000465772	0.00555556
virus infection	875	5	12.5	CCND1;KRT18;HSPA5;CRH;CCND2	0.000493234	0.00548847
lymph node metastasis	906	5	12.5	COMT;TYMP;CCND1;EFEMP1;HSPA5	0.000577223	0.00530786
testosterone	924	5	12.5	COMT;CCND1;HSPA5;CYP11A1;CRH	0.00063069	0.00520833
NOTCH1	931	5	12.5	CCND1;KRT18;CYP11A1;ITGB5;CCND2	0.000652458	0.00517063
HDAC inhibitors	940	5	12.5	TYMP;CCND1;HSPA5;CYP11A1;CCND2	0.00068127	0.00512295
insulin resistance	970	5	12.5	COMT;NUPR1;KRT18;CRH;CCND2	0.000784251	0.00497018
INHA	32	4	10	CCND1;ITGB5;CYP11A1;CCND2	1.11252e-08	0.057971
GRM3	49	4	10	KCNK1;CCND1;CRH;CCND2	6.20383e-08	0.0465116
COMT	58	4	10	COMT;CCND1;CRH;CYP11A1	1.22005e-07	0.0421053
HSP90AB1	59	4	10	LDHB;CCND1;HSPA5;KRT18	1.30649e-07	0.0416667
pathological angiogenesis	63	4	10	JAM3;PRDX2;ITGB5;LRP5	1.69863e-07	0.04
granulosa cell tumor	72	4	10	KRT8;KRT18;CYP11A1;CCND2	2.89566e-07	0.0366972
zebularine	78	4	10	KYNU;EFEMP1;HSPA5;TXNRD1	3.98427e-07	0.0347826
FSHR	79	4	10	SYT7;CCND1;CYP11A1;CCND2	4.1917e-07	0.0344828
4-nonylphenol	83	4	10	CCND1;HSPA5;CRH;CYP11A1	5.10272e-07	0.0333333
BID	84	4	10	CCND1;KRT18;HSPA5;SERPINB2	5.3518e-07	0.0330579
ADM2	85	4	10	CCND1;HSPA5;CRH;CCND2	5.60982e-07	0.0327869
CSNK1A1	89	4	10	CCND1;KRT8;KRT18;LRP5	6.73544e-07	0.031746
methoxychlor	89	4	10	CCND1;CYP11A1;ITGB5;CCND2	6.73544e-07	0.031746
KLF15	95	4	10	CCND1;HSPA5;KRT18;LRP5	8.72819e-07	0.030303
cantharidin	105	4	10	CCND1;HSPA5;CYP11A1;CCND2	1.29816e-06	0.028169
PRLR	107	4	10	CADM1;CCND1;CRH;CCND2	1.39893e-06	0.0277778
GLI3	113	4	10	TYMP;CCND1;CYP11A1;CCND2	1.73622e-06	0.0266667
oligomycin	121	4	10	CCND1;HSPA5;ITGB5;CCND2	2.27546e-06	0.0253165
SLC2A1	122	4	10	LDHB;HSPA5;KRT18;CCND2	2.35067e-06	0.0251572
toluene	122	4	10	COMT;HSPA5;CYP11A1;CRH	2.35067e-06	0.0251572
pesticides	133	4	10	CCND1;HSPA5;CYP11A1;CRH	3.305e-06	0.0235294
carcinoma in situ	138	4	10	KRT17;TYMP;CCND1;CCND2	3.82248e-06	0.0228571
acute liver failure	139	4	10	KRT8;HSPA5;KRT18;TXNRD1	3.93278e-06	0.0227273
anoxia	143	4	10	COMT;CCND1;HSPA5;CCND2	4.39765e-06	0.0222222
pterostilbene	144	4	10	CCND1;HSPA5;KRT18;CRH	4.51996e-06	0.0220994
iodoacetamide	145	4	10	GLRX;HSPA5;CRH;TXNRD1	4.64476e-06	0.021978
NOX1	147	4	10	GLRX;CCND1;KRT18;BAMBI	4.902e-06	0.0217391
leukotriene B4	147	4	10	JAM3;CCND1;KRT8;CRH	4.902e-06	0.0217391
rimonabant	153	4	10	COMT;CCND1;HSPA5;CRH	5.73711e-06	0.0210526
EIF2S1	160	4	10	NUPR1;CCND1;EFEMP1;HSPA5	6.83931e-06	0.0203046
mono-(2-ethylhexyl) phthalate	160	4	10	CRH;CYP11A1;TXNRD1;CCND2	6.83931e-06	0.0203046
valine	163	4	10	COMT;NUPR1;HSPA5;CRH	7.35662e-06	0.02
tetramethylpyrazine	167	4	10	CCND1;KRT18;TXNRD1;CCND2	8.09063e-06	0.0196078
salvianolic acid B	167	4	10	LDHB;HSPA5;KRT18;PRDX2	8.09063e-06	0.0196078
CYP19A1	169	4	10	LY6E;COMT;CCND1;CYP11A1	8.47725e-06	0.0194175
aflatoxin B1	169	4	10	HSPA5;PRDX2;CRH;TXNRD1	8.47725e-06	0.0194175
THRA	171	4	10	KRT17;CCND1;CYP11A1;CCND2	8.87734e-06	0.0192308
SIN-1	172	4	10	CCND1;HSPA5;CRH;TXNRD1	9.08254e-06	0.0191388
tert-butyl hydroperoxide	179	4	10	GLRX;HSPA5;PRDX2;CCND2	1.06184e-05	0.0185185
proanthocyanidins	184	4	10	KRT8;CCND1;HSPA5;KRT18	1.1827e-05	0.0180995
shikonin	184	4	10	CCND1;HSPA5;PRDX2;TXNRD1	1.1827e-05	0.0180995
antimycin A	186	4	10	CCND1;HSPA5;ITGB5;TXNRD1	1.23378e-05	0.0179372
FGF10	191	4	10	HOPX;CCND1;LRP5;CCND2	1.36856e-05	0.0175439
cholera	193	4	10	GLRX;CCND1;CYP11A1;TXNRD1	1.4254e-05	0.0173913
MAP2K6	194	4	10	TYMP;CCND1;HSPA5;SERPINB2	1.45447e-05	0.017316
PITX2	197	4	10	KRT17;CCND1;KRT8;CCND2	1.54428e-05	0.017094
bladder carcinoma	199	4	10	TYMP;CCND1;KRT18;SERPINB2	1.60637e-05	0.0169492
subarachnoid hemorrhage	202	4	10	CADM1;COMT;PRDX2;TXNRD1	1.70294e-05	0.0167364
calyculin A	203	4	10	NUPR1;CCND1;HSPA5;CCND2	1.73606e-05	0.0166667
Epstein-Barr virus infection	204	4	10	CADM1;FAM3B;CCND1;CCND2	1.76965e-05	0.0165975
TERT	206	4	10	CADM1;CCND1;HSPA5;PRDX2	1.83826e-05	0.0164609
MITF	206	4	10	CADM1;CCND1;RAB17;CCND2	1.83826e-05	0.0164609
KL	206	4	10	CCND1;HSPA5;PRDX2;TXNRD1	1.83826e-05	0.0164609
POU2F1	207	4	10	CCND1;PRDX2;CRH;TXNRD1	1.87329e-05	0.0163934
trophoblast	208	4	10	KRT18;HSPA5;SERPINB2;CRH	1.9088e-05	0.0163265
precancerous lesion	209	4	10	CADM1;NUPR1;KRT8;CCND1	1.94481e-05	0.0162602
GPER1	211	4	10	CCND1;HSPA5;CYP11A1;CCND2	2.01833e-05	0.016129
honokiol	212	4	10	CCND1;KRT18;HSPA5;CCND2	2.05584e-05	0.0160643
PARK2	213	4	10	CCND1;KRT8;HSPA5;KRT18	2.09387e-05	0.016
CFTR	214	4	10	CCND1;KRT18;HSPA5;CCND2	2.13241e-05	0.0159363
ultraviolet-A	215	4	10	KRT17;CCND1;CYP11A1;TXNRD1	2.17146e-05	0.015873
sodium arsenite	215	4	10	CCND1;HSPA5;KRT18;TXNRD1	2.17146e-05	0.015873
lycopene	218	4	10	KRT8;CCND1;KRT18;HSPA5	2.29179e-05	0.0156863
ANGPT1	227	4	10	JAM3;CCND1;HSPA5;CCND2	2.68222e-05	0.0151515
S-adenosylmethionine	229	4	10	COMT;CCND1;HSPA5;CRH	2.77521e-05	0.0150376
GAST	231	4	10	NUPR1;CCND1;CRH;SERPINB2	2.87055e-05	0.0149254
mercury	231	4	10	COMT;KYNU;LDHB;TXNRD1	2.87055e-05	0.0149254
ursodeoxycholic acid	233	4	10	CCND1;HSPA5;CRH;TXNRD1	2.96827e-05	0.0148148
leiomyoma	235	4	10	COMT;CCND1;EFEMP1;CCND2	3.0684e-05	0.0147059
cerulein	236	4	10	JAM3;CCND1;KRT18;HSPA5	3.11939e-05	0.014652
renal neoplasm	238	4	10	TYMP;CCND1;HSPA5;PRDX2	3.22322e-05	0.0145455
HSPB1	241	4	10	CCND1;KRT8;KRT18;HSPA5	3.38369e-05	0.0143885
IL27	246	4	10	TYMP;CCND1;GBP2;CCND2	3.66404e-05	0.0141343
flutamide	246	4	10	CCND1;HSPA5;CYP11A1;CRH	3.66404e-05	0.0141343
chronic pancreatitis	247	4	10	COMT;KRT8;KRT18;HSPA5	3.72209e-05	0.0140845
status epilepticus	254	4	10	CCND1;HSPA5;CYP11A1;CRH	4.14749e-05	0.0137457
epithelial neoplasm	254	4	10	CCND1;KRT18;CRH;TXNRD1	4.14749e-05	0.0137457
REL	255	4	10	CCND1;SERPINB2;GBP2;CCND2	4.21105e-05	0.0136986
NPPA	260	4	10	CCND1;CYP11A1;CRH;CCND2	4.53955e-05	0.013468
polychlorinated biphenyls	261	4	10	CCND1;CYP11A1;ITGB5;CCND2	4.60743e-05	0.0134228
acetaminophen	266	4	10	CCND1;HSPA5;PRDX2;TXNRD1	4.95805e-05	0.0132013
oligosaccharide	270	4	10	KRT8;HSPA5;SERPINB2;LRP5	5.25227e-05	0.0130293
adenovirus infection	270	4	10	GLRX;HOPX;HSPA5;ITGB5	5.25227e-05	0.0130293
17-AAG	272	4	10	TYMP;CCND1;HSPA5;EFEMP1	5.40407e-05	0.012945
mithramycin	273	4	10	CADM1;TYMP;CCND1;HSPA5	5.48116e-05	0.0129032
forkhead	274	4	10	C10orf10;CCND1;PRDX2;CCND2	5.55905e-05	0.0128617
insulin-like growth factor	279	4	10	C10orf10;CCND1;HSPA5;CYP11A1	5.96069e-05	0.0126582
telmisartan	281	4	10	CCND1;HSPA5;PRDX2;TXNRD1	6.12713e-05	0.0125786
FGF8	282	4	10	CCND1;BAMBI;CRH;CCND2	6.21161e-05	0.0125392
daidzein	284	4	10	COMT;CCND1;CRH;CYP11A1	6.38312e-05	0.0124611
2-deoxyglucose	284	4	10	NUPR1;CCND1;HSPA5;CRH	6.38312e-05	0.0124611
gastric adenocarcinoma	286	4	10	KRT17;CCND1;HSPA5;SERPINB2	6.55805e-05	0.0123839
MIR31	290	4	10	KRT17;CCND1;BAMBI;SERPINB2	6.91838e-05	0.0122324
FGF1	293	4	10	CCND1;BAMBI;CRH;SERPINB2	7.19794e-05	0.0121212
paraquat	293	4	10	GLRX;KRT8;HSPA5;TXNRD1	7.19794e-05	0.0121212
SST	294	4	10	COMT;HSPA5;CYP11A1;CRH	7.29293e-05	0.0120846
DEHP	294	4	10	COMT;CCND1;CYP11A1;CCND2	7.29293e-05	0.0120846
IKBK	296	4	10	TYMP;CCND1;SERPINB2;CCND2	7.48565e-05	0.012012
NR4A1	297	4	10	COMT;CCND1;CYP11A1;CCND2	7.58339e-05	0.011976
CNR1	297	4	10	HSPA5;CRH;CYP11A1;CCND2	7.58339e-05	0.011976
RARA	299	4	10	LY6E;CADM1;KRT17;CRH	7.78165e-05	0.0119048
CCND1	300	4	10	CCND1;KRT8;KRT18;CCND2	7.88218e-05	0.0118694
4-hydroxynonenal	300	4	10	CCND1;HSPA5;TXNRD1;CCND2	7.88218e-05	0.0118694
gemcitabine	301	4	10	NUPR1;TYMP;CCND1;HSPA5	7.98366e-05	0.0118343
MIR20A	302	4	10	CCND1;KRT8;BAMBI;ITGB5	8.08608e-05	0.0117994
stromal cell	305	4	10	TYMP;PRDX2;CRH;SERPINB2	8.3991e-05	0.0116959
premature birth	307	4	10	COMT;CRH;SERPINB2;CYP11A1	8.61262e-05	0.0116279
hemin	309	4	10	CCND1;HSPA5;CRH;TXNRD1	8.83007e-05	0.0115607
CDH1	315	4	10	CCND1;KRT8;KRT18;CCND2	9.50639e-05	0.0113636
interleukin	317	4	10	TYMP;CCND1;CRH;CYP11A1	9.73997e-05	0.0112994
SOD1	318	4	10	CCND1;HSPA5;PRDX2;TXNRD1	9.85832e-05	0.0112676
taurine	318	4	10	CCND1;HSPA5;PRDX2;CRH	9.85832e-05	0.0112676
rottlerin	320	4	10	CCND1;HSPA5;TXNRD1;CCND2	0.000100981	0.0112045
keratinocyte	323	4	10	KRT8;KRT18;CRH;SERPINB2	0.000104658	0.0111111
neoplasm invasion	330	4	10	CADM1;CCND1;KRT18;HSPA5	0.000113613	0.0108992
formalin	333	4	10	HSPA5;PRDX2;CYP11A1;CRH	0.000117617	0.0108108
FOXM1	334	4	10	CCND1;HSPA5;PRDX2;CCND2	0.000118974	0.0107817
K+	336	4	10	FAM3B;HSPA5;CRH;CYP11A1	0.000121721	0.0107239
fever	336	4	10	COMT;CCND1;HSPA5;CRH	0.000121721	0.0107239
GATA4	337	4	10	CCND1;HSPA5;CYP11A1;CCND2	0.000123113	0.0106952
exenatide	341	4	10	FAM3B;CCND1;HSPA5;CRH	0.000128792	0.010582
Huntington's disease	346	4	10	COMT;CCND1;HSPA5;CRH	0.000136157	0.0104439
APOE	348	4	10	CCND1;KRT18;CYP11A1;SERPINB2	0.000139186	0.0103896
triptolide	348	4	10	CCND1;HSPA5;CYP11A1;CRH	0.000139186	0.0103896
WNT5A	349	4	10	CCND1;CYP11A1;LRP5;CCND2	0.000140719	0.0103627
lung carcinoma	350	4	10	CADM1;CCND1;KRT18;PRDX2	0.000142264	0.0103359
prostaglandin	352	4	10	GLRX;CCND1;HSPA5;CRH	0.000145391	0.0102828
STAT5	365	4	10	GLRX;CADM1;CCND1;CCND2	0.000166944	0.00995025
sorafenib	366	4	10	CCND1;KRT18;HSPA5;CCND2	0.000168693	0.00992556
oral cancer	367	4	10	CCND1;KRT18;TXNRD1;CCND2	0.000170454	0.00990099
activin	371	4	10	CCND1;CRH;CYP11A1;CCND2	0.000177633	0.00980392
benzo[a]pyrene	380	4	10	COMT;CCND1;PRDX2;CYP11A1	0.000194583	0.00959233
SMAD2	383	4	10	NUPR1;CCND1;CYP11A1;CCND2	0.000200483	0.00952381
middle cerebral artery occlusion	389	4	10	CCND1;HSPA5;PRDX2;CRH	0.00021267	0.00938967
dehydroepiandrosterone	393	4	10	GLRX;CCND1;CRH;CYP11A1	0.000221086	0.00930233
BMP7	400	4	10	CCND1;EFEMP1;BAMBI;CYP11A1	0.000236388	0.00915332
ghrelin	407	4	10	CCND1;HSPA5;CRH;CYP11A1	0.000252438	0.00900901
cerebral neoplasm	412	4	10	COMT;CCND1;HSPA5;CCND2	0.000264374	0.00890869
FOXO3	418	4	10	C10orf10;CCND1;PRDX2;CCND2	0.000279226	0.00879121
progestin	419	4	10	CCND1;KRT18;CYP11A1;CRH	0.000281758	0.00877193
traumatic brain injury	423	4	10	COMT;CCND1;HSPA5;KRT18	0.000292053	0.00869565
HMGB1	424	4	10	CCND1;KRT18;HSPA5;BAMBI	0.000294668	0.00867679
atopic dermatitis	425	4	10	KYNU;KRT17;HSPA5;CRH	0.000297301	0.00865801
polycystic ovary syndrome	426	4	10	COMT;CYP11A1;CRH;LRP5	0.00029995	0.00863931
HMOX1	431	4	10	TYMP;CCND1;HSPA5;CCND2	0.00031345	0.00854701
hyperlipidemia	431	4	10	COMT;GLRX;TYMP;PRDX2	0.00031345	0.00854701
MIR29A	438	4	10	SYT7;SESTD1;CCND1;CCND2	0.000333076	0.00842105
beta adrenoceptor	446	4	10	HOPX;CCND1;HSPA5;CRH	0.000356569	0.00828157
anti-CD3	450	4	10	HSPA5;CRH;CYP11A1;CCND2	0.00036875	0.00821355
CXCL8	453	4	10	TYMP;CCND1;KRT18;SERPINB2	0.00037808	0.00816327
allergen	454	4	10	CADM1;GLRX;SRXN1;SERPINB2	0.000381227	0.00814664
BCL2	455	4	10	CCND1;KRT18;BAMBI;CCND2	0.000384392	0.00813008
ESR2	455	4	10	GLRX;CCND1;CRH;CCND2	0.000384392	0.00813008
homocysteine	456	4	10	COMT;CCND1;HSPA5;PRDX2	0.000387577	0.00811359
dextran sulfate	458	4	10	CCND1;HSPA5;KRT18;CYP11A1	0.000394003	0.00808081
glucose intolerance	460	4	10	SYT7;FAM3B;NUPR1;LRP5	0.000400504	0.00804829
MIR26A1	462	4	10	KCNK1;CTDSPL;CCND1;CCND2	0.000407082	0.00801603
methionine	463	4	10	COMT;CCND1;HSPA5;CYP11A1	0.0004104	0.008
ABL1	464	4	10	CYFIP2;CCND1;PRDX2;CCND2	0.000413737	0.00798403
JAK	464	4	10	TYMP;KRT8;CCND1;CRH	0.000413737	0.00798403
autism spectrum disorder	464	4	10	CADM1;COMT;TYMP;CRH	0.000413737	0.00798403
JAK2	473	4	10	CADM1;CCND1;CYP11A1;CCND2	0.000444652	0.00784314
colorectal neoplasm	474	4	10	TYMP;CCND1;TXNRD1;CCND2	0.000448185	0.00782779
5-azacytidine	482	4	10	CCND1;KRT8;KRT18;CCND2	0.000477183	0.00770713
ceramide	486	4	10	NUPR1;CCND1;HSPA5;CYP11A1	0.000492172	0.00764818
5-fluorouracil	486	4	10	TYMP;CCND1;HSPA5;PRDX2	0.000492172	0.00764818
MIR16-1	492	4	10	CADM1;CTDSPL;CCND1;CCND2	0.000515283	0.00756144
diffuse large B-cell lymphoma	493	4	10	TYMP;CCND1;PRDX2;CCND2	0.000519209	0.00754717
diabetic nephropathy	494	4	10	GLIPR2;HSPA5;BAMBI;LRP5	0.000523156	0.00753296
cGMP	496	4	10	CCND1;PRDX2;CYP11A1;SERPINB2	0.000531114	0.00750469
HSPA1A	501	4	10	CCND1;KRT18;HSPA5;PRDX2	0.000551385	0.00743494
lithium chloride	501	4	10	CCND1;KRT8;KRT18;CCND2	0.000551385	0.00743494
bipolar disorder	504	4	10	COMT;KCNK1;HSPA5;CRH	0.00056381	0.00739372
malignant transformation	505	4	10	CADM1;NUPR1;CCND1;HSPA5	0.000567995	0.00738007
Mn2+	507	4	10	COMT;HSPA5;CRH;CYP11A1	0.000576432	0.00735294
arachidonic acid	512	4	10	KCNK1;KRT8;CCND1;CRH	0.000597915	0.00728597
RAF1	512	4	10	CCND1;KRT18;CRH;CCND2	0.000597915	0.00728597
actins	515	4	10	CADM1;CCND1;KRT18;CCND2	0.000611075	0.00724638
protein phosphatase	520	4	10	CCND1;KRT8;HSPA5;KRT18	0.000633463	0.00718133
LIF	521	4	10	KRT17;CCND1;CRH;ITGB5	0.00063801	0.00716846
congenital heart defect	521	4	10	LY6E;COMT;TCL1B;CCND2	0.00063801	0.00716846
STAT	527	4	10	KRT17;TYMP;CCND1;CCND2	0.000665779	0.0070922
hypothyroidism	528	4	10	COMT;CCND1;KRT18;CRH	0.000670489	0.00707965
retinoid-X receptor	529	4	10	CCND1;PRDX2;LRP5;CCND2	0.000675223	0.00706714
non-specific serine/threonine protein kinase	530	4	10	CCND1;HSPA5;PRDX2;GBP2	0.00067998	0.00705467
oleic acid	534	4	10	CCND1;HSPA5;CYP11A1;CCND2	0.000699248	0.00700525
retinoids	539	4	10	CCND1;KRT18;CYP11A1;CCND2	0.000723874	0.00694444
aspirin	542	4	10	COMT;LDHB;TYMP;CCND1	0.000738942	0.00690846
CSF1	544	4	10	CCND1;HSPA5;SERPINB2;CCND2	0.000749109	0.00688468
AGTR1	545	4	10	CCND1;HSPA5;PRDX2;CRH	0.00075423	0.00687285
heat shock protein 90	546	4	10	TYMP;CCND1;HSPA5;LRP5	0.000759376	0.00686106
RAC1	554	4	10	KRT17;CCND1;HSPA5;CCND2	0.00080144	0.00676819
epidermolytic hyperkeratosis	15	3	7.5	CCND1;KRT8;KRT18	2.20396e-07	0.0566038
phorbol-13-acetate	19	3	7.5	KRT8;CCND1;KRT18	4.47727e-07	0.0526316
6-aminonicotinamide	22	3	7.5	CCND1;HSPA5;TXNRD1	6.94458e-07	0.05
DNAJB6	27	3	7.5	CCND1;KRT8;KRT18	1.28126e-06	0.0461538
KRT19	40	3	7.5	KRT8;HSPA5;KRT18	4.14094e-06	0.0384615
EREG	41	3	7.5	CCND1;HSPA5;CYP11A1	4.45715e-06	0.0379747
MIR708	42	3	7.5	TYMP;CCND1;HSPA5	4.78893e-06	0.0375
CLCN3	42	3	7.5	CCND1;HSPA5;KRT18	4.78893e-06	0.0375
CDKN2B	46	3	7.5	CADM1;CCND1;CCND2	6.2791e-06	0.0357143
PDK4	46	3	7.5	COMT;LDHB;CCND1	6.2791e-06	0.0357143
LUM	47	3	7.5	KRT8;CCND1;KRT18	6.69421e-06	0.0352941
gap-junction protein	48	3	7.5	CCND1;KRT18;CCND2	7.12706e-06	0.0348837
clioquinol	51	3	7.5	CCND1;CRH;CCND2	8.53569e-06	0.0337079
SERPINB5	52	3	7.5	KRT8;KRT18;HSPA5	9.0431e-06	0.0333333
trichosanthin	53	3	7.5	CADM1;CCND1;HSPA5	9.57005e-06	0.032967
vinorelbine	54	3	7.5	TYMP;CCND1;KRT18	1.01169e-05	0.0326087
urethane	54	3	7.5	CCND1;KRT18;CRH	1.01169e-05	0.0326087
NFIB	55	3	7.5	CADM1;KRT8;CCND1	1.0684e-05	0.0322581
cervical intraepithelial neoplasia grade 3	55	3	7.5	CADM1;CCND1;CCND2	1.0684e-05	0.0322581
VLDLR	56	3	7.5	HSPA5;SERPINB2;LRP5	1.12716e-05	0.0319149
gastrointestinal symptom	56	3	7.5	COMT;TYMP;KRT18	1.12716e-05	0.0319149
GRM2	57	3	7.5	CCND1;CRH;CCND2	1.18802e-05	0.0315789
TEAD4	58	3	7.5	NUPR1;KRT8;CCND1	1.25101e-05	0.03125
KCN	58	3	7.5	LDHB;HSPA5;CRH	1.25101e-05	0.03125
dehydrocostus lactone	63	3	7.5	CCND1;HSPA5;TXNRD1	1.59913e-05	0.029703
MIR20B	65	3	7.5	CCND1;BAMBI;CCND2	1.75451e-05	0.0291262
saikosaponin-d	65	3	7.5	CCND1;KRT18;CRH	1.75451e-05	0.0291262
bumetanide	66	3	7.5	CCND1;HSPA5;CRH	1.8358e-05	0.0288462
HOXB4	67	3	7.5	CCND1;BAMBI;CCND2	1.91952e-05	0.0285714
hexachlorobenzene	67	3	7.5	COMT;CCND1;CYP11A1	1.91952e-05	0.0285714
oral neoplasm	67	3	7.5	KRT8;CCND1;KRT18	1.91952e-05	0.0285714
mycotoxins	69	3	7.5	CCND1;CRH;CYP11A1	2.09444e-05	0.0280374
DUSP4	70	3	7.5	CCND1;HSPA5;CYP11A1	2.1857e-05	0.0277778
Piperlongumine	70	3	7.5	CCND1;PRDX2;TXNRD1	2.1857e-05	0.0277778
SLC6A4	71	3	7.5	COMT;CRH;CCND2	2.27954e-05	0.0275229
perillyl alcohol	72	3	7.5	TYMP;CCND1;HSPA5	2.37599e-05	0.0272727
MIR302B	73	3	7.5	CCND1;BAMBI;CCND2	2.4751e-05	0.027027
LRP5	75	3	7.5	CCND1;LRP5;CCND2	2.68138e-05	0.0265487
EIF2AK4	77	3	7.5	SRXN1;CCND1;HSPA5	2.89866e-05	0.026087
progesterone receptor A	78	3	7.5	COMT;CCND1;CRH	3.0115e-05	0.0258621
GTF2I	80	3	7.5	CCND1;HSPA5;CCND2	3.24578e-05	0.0254237
hepatocellular injury	83	3	7.5	CCND1;KRT8;KRT18	3.61917e-05	0.0247934
musculoskeletal disorder	85	3	7.5	COMT;EFEMP1;LRP5	3.88312e-05	0.0243902
pterygium	87	3	7.5	KRT17;EFEMP1;PRDX2	4.1594e-05	0.024
thioredoxin-disulfide reductase	89	3	7.5	GLRX;PRDX2;TXNRD1	4.44828e-05	0.023622
KDM5B	94	3	7.5	C10orf10;CCND1;CCND2	5.22731e-05	0.0227273
GLRX	95	3	7.5	GLRX;PRDX2;TXNRD1	5.39312e-05	0.0225564
methylmercury	95	3	7.5	GLRX;HSPA5;ITGB5	5.39312e-05	0.0225564
finasteride	97	3	7.5	CCND1;CYP11A1;CRH	5.73499e-05	0.0222222
IGFBP2	98	3	7.5	CCND1;BAMBI;CYP11A1	5.91112e-05	0.0220588
ultraviolet-C	98	3	7.5	CCND1;CYP11A1;CRH	5.91112e-05	0.0220588
FZD	99	3	7.5	CCND1;LRP5;CCND2	6.09076e-05	0.0218978
clarithromycin	99	3	7.5	TYMP;NUPR1;HSPA5	6.09076e-05	0.0218978
progesterone receptor B	100	3	7.5	COMT;CCND1;CRH	6.27394e-05	0.0217391
cystamine	100	3	7.5	KCNK1;KRT8;HSPA5	6.27394e-05	0.0217391
trichloroethylene	101	3	7.5	CCND1;HSPA5;PRDX2	6.46069e-05	0.0215827
GDF9	102	3	7.5	CCND1;CYP11A1;CCND2	6.65104e-05	0.0214286
FOSB	102	3	7.5	CCND1;CRH;SERPINB2	6.65104e-05	0.0214286
glutathione peroxidase	102	3	7.5	GLRX;NUPR1;TXNRD1	6.65104e-05	0.0214286
MIR134	103	3	7.5	CCND1;HSPA5;CYP11A1	6.84502e-05	0.0212766
monosodium glutamate	103	3	7.5	HSPA5;PRDX2;CRH	6.84502e-05	0.0212766
KRT14	104	3	7.5	KRT17;HSPA5;KRT18	7.04267e-05	0.0211268
natriuretic peptide	104	3	7.5	CCND1;CYP11A1;CRH	7.04267e-05	0.0211268
MIR365A	104	3	7.5	CCND1;EFEMP1;CCND2	7.04267e-05	0.0211268
GSTP1	105	3	7.5	CCND1;KRT8;KRT18	7.24401e-05	0.020979
iodoacetic acid	106	3	7.5	GLRX;PRDX2;ITGB5	7.44908e-05	0.0208333
AXIN1	107	3	7.5	CCND1;LRP5;CCND2	7.65792e-05	0.0206897
MAOA	108	3	7.5	COMT;CCND1;CRH	7.87054e-05	0.0205479
NR4A3	115	3	7.5	CCND1;CRH;CCND2	9.46772e-05	0.0196078
laryngeal carcinoma	116	3	7.5	KRT17;CCND1;KRT8	9.7118e-05	0.0194805
choroidal neovascularization	116	3	7.5	JAM3;EFEMP1;LRP5	9.7118e-05	0.0194805
atrazine	117	3	7.5	COMT;CCND1;CYP11A1	9.95995e-05	0.0193548
GSK3A	118	3	7.5	CCND1;HSPA5;LRP5	0.000102122	0.0192308
cinnamaldehyde	118	3	7.5	GLRX;CCND1;TXNRD1	0.000102122	0.0192308
paroxetine	119	3	7.5	LDHB;CCND1;CRH	0.000104686	0.0191083
pregnancy-induced hypertension	119	3	7.5	COMT;KRT18;CRH	0.000104686	0.0191083
medullary thyroid carcinoma	119	3	7.5	TCL1B;CCND1;CRH	0.000104686	0.0191083
thalassemia	120	3	7.5	CADM1;HSPA5;PRDX2	0.000107292	0.0189873
hypogonadism	120	3	7.5	CRH;CYP11A1;LRP5	0.000107292	0.0189873
PER2	121	3	7.5	COMT;CCND1;LRP5	0.000109939	0.0188679
BrdU	121	3	7.5	TYMP;CCND1;KRT18	0.000109939	0.0188679
keloid	121	3	7.5	CCND1;KRT18;SERPINB2	0.000109939	0.0188679
carboplatin	122	3	7.5	GLRX;TYMP;CCND1	0.000112629	0.01875
dopamine agonists	122	3	7.5	SYT7;COMT;CRH	0.000112629	0.01875
MIR10B	124	3	7.5	CADM1;CCND1;CCND2	0.000118136	0.0185185
WIN 55,212	124	3	7.5	CCND1;CRH;CCND2	0.000118136	0.0185185
aristolochic acid	126	3	7.5	CCND1;HSPA5;KRT18	0.000123816	0.0182927
CD47	127	3	7.5	CCND1;HSPA5;ITGB5	0.000126721	0.0181818
salubrinal	127	3	7.5	CCND1;HSPA5;CRH	0.000126721	0.0181818
CDDO-Me	127	3	7.5	SRXN1;CCND1;HSPA5	0.000126721	0.0181818
NQO1	128	3	7.5	SRXN1;CCND1;TXNRD1	0.000129671	0.0180723
zearalenone	130	3	7.5	CCND1;HSPA5;CYP11A1	0.000135703	0.0178571
intestinal metaplasia	130	3	7.5	COMT;CYFIP2;CCND2	0.000135703	0.0178571
peroxidase	132	3	7.5	GLRX;HSPA5;PRDX2	0.000141916	0.0176471
SNAI2	133	3	7.5	KRT8;CCND1;KRT18	0.00014509	0.0175439
NPPC	133	3	7.5	CCND1;CYP11A1;CRH	0.00014509	0.0175439
oridonin	133	3	7.5	LY6E;CCND1;HSPA5	0.00014509	0.0175439
chronic hepatitis	135	3	7.5	CCND1;HSPA5;KRT18	0.000151576	0.017341
arecoline	136	3	7.5	CCND1;HSPA5;CYP11A1	0.000154889	0.0172414
PPIA	138	3	7.5	CCND1;HSPA5;PRDX2	0.000161655	0.0170455
NR5A1	139	3	7.5	CCND1;CYP11A1;CCND2	0.000165109	0.0169492
cobalt chloride	139	3	7.5	HSPA5;CYP11A1;TXNRD1	0.000165109	0.0169492
nephrosis	139	3	7.5	TYMP;HSPA5;CYP11A1	0.000165109	0.0169492
hesperidin	140	3	7.5	CCND1;HSPA5;CRH	0.00016861	0.0168539
HTR1A	141	3	7.5	KCNK1;CCND1;CRH	0.000172159	0.0167598
antiandrogen	141	3	7.5	TYMP;CCND1;CYP11A1	0.000172159	0.0167598
JUND	142	3	7.5	CCND1;CRH;CYP11A1	0.000175757	0.0166667
YAP1	142	3	7.5	SRXN1;CCND1;CCND2	0.000175757	0.0166667
insulinoma	142	3	7.5	COMT;FAM3B;CCND2	0.000175757	0.0166667
SENP1	143	3	7.5	SYT7;KCNK1;CCND1	0.000179403	0.0165746
amiodarone	143	3	7.5	SRXN1;KRT8;ITGB5	0.000179403	0.0165746
NTS	144	3	7.5	CCND1;CRH;ITGB5	0.000183098	0.0164835
CSF1R	145	3	7.5	CADM1;CCND1;CCND2	0.000186841	0.0163934
SCH 23390	146	3	7.5	SYT7;COMT;CRH	0.000190634	0.0163043
THRB	148	3	7.5	CCND1;CYP11A1;CCND2	0.00019837	0.016129
SMO	148	3	7.5	CCND1;CYP11A1;CCND2	0.00019837	0.016129
piperine	148	3	7.5	CCND1;HSPA5;CCND2	0.00019837	0.016129
cervical intraepithelial neoplasia	149	3	7.5	CADM1;KRT17;KRT8	0.000202313	0.0160428
CAMK4	150	3	7.5	CCND1;CYP11A1;CRH	0.000206306	0.0159574
LEPR	150	3	7.5	CCND1;CYP11A1;CRH	0.000206306	0.0159574
thioglycollate	150	3	7.5	JAM3;CRH;TXNRD1	0.000206306	0.0159574
paralysis	150	3	7.5	COMT;CRH;LRP5	0.000206306	0.0159574
EIF4E	151	3	7.5	CCND1;HSPA5;CCND2	0.00021035	0.015873
dioxin	151	3	7.5	CADM1;SERPINB2;CYP11A1	0.00021035	0.015873
caffeic acid	151	3	7.5	COMT;CCND1;CRH	0.00021035	0.015873
GLP1R	152	3	7.5	CCND1;HSPA5;CRH	0.000214445	0.0157895
thioacetamide	152	3	7.5	CCND1;KRT18;TXNRD1	0.000214445	0.0157895
trinitrobenzene sulfonic acid	152	3	7.5	HSPA5;CYP11A1;CRH	0.000214445	0.0157895
TBP	153	3	7.5	CCND1;HSPA5;CYP11A1	0.000218592	0.0157068
perfluorooctanoic acid	154	3	7.5	CCND1;HSPA5;CYP11A1	0.00022279	0.015625
tetrandrine	154	3	7.5	CCND1;ITGB5;CCND2	0.00022279	0.015625
ebselen	154	3	7.5	GLRX;CCND1;TXNRD1	0.00022279	0.015625
cutaneous squamous cell carcinoma	154	3	7.5	CCND1;KRT8;KRT18	0.00022279	0.015625
AREG	155	3	7.5	CCND1;HSPA5;CYP11A1	0.00022704	0.015544
bombesin	156	3	7.5	CCND1;HSPA5;CRH	0.000231342	0.0154639
polyubiquitin	160	3	7.5	CCND1;KRT8;HSPA5	0.000249079	0.0151515
CREM	162	3	7.5	CCND1;CRH;CCND2	0.000258267	0.015
MAP3K14	162	3	7.5	CCND1;CRH;CCND2	0.000258267	0.015
KAT2A	166	3	7.5	CCND1;KRT18;CCND2	0.000277296	0.0147059
ZnCl2	166	3	7.5	GLRX;CCND1;PRDX2	0.000277296	0.0147059
GLI2	167	3	7.5	KRT17;CCND1;CCND2	0.000282191	0.0146341
NCOR2	167	3	7.5	KRT17;CCND1;CRH	0.000282191	0.0146341
tumor spheroid	171	3	7.5	KRT8;CCND1;KRT18	0.000302327	0.0143541
F10	172	3	7.5	CCND1;HSPA5;CCND2	0.000307502	0.0142857
pituitary neoplasm	173	3	7.5	CCND1;CRH;CCND2	0.000312734	0.014218
MIR181B1	174	3	7.5	CTDSPL;CCND1;HSPA5	0.000318023	0.0141509
Kawasaki disease	174	3	7.5	COMT;CYFIP2;PRDX2	0.000318023	0.0141509
zinc deficiency	175	3	7.5	CCND1;CYP11A1;CRH	0.000323369	0.0140845
microRNA 29	176	3	7.5	CCND1;ITGB5;CCND2	0.000328773	0.0140187
invasive carcinoma	176	3	7.5	TYMP;CCND1;CCND2	0.000328773	0.0140187
MIR375	177	3	7.5	CADM1;LDHB;CCND1	0.000334235	0.0139535
CAPN2	177	3	7.5	CCND1;HSPA5;PRDX2	0.000334235	0.0139535
NES	178	3	7.5	CCND1;TXNRD1;LRP5	0.000339755	0.0138889
PGD2	179	3	7.5	CCND1;CRH;CYP11A1	0.000345334	0.0138249
STAT5A	180	3	7.5	CADM1;CCND1;CCND2	0.000350971	0.0137615
SHC1	180	3	7.5	KRT8;KRT18;CCND2	0.000350971	0.0137615
NODAL	180	3	7.5	CCND1;KRT18;CYP11A1	0.000350971	0.0137615
ABA	180	3	7.5	CCND1;CRH;RAB17	0.000350971	0.0137615
SN50	180	3	7.5	TYMP;CCND1;HSPA5	0.000350971	0.0137615
MIR302A	181	3	7.5	CCND1;BAMBI;CCND2	0.000356667	0.0136986
diethylnitrosamine	181	3	7.5	KRT8;CCND1;KRT18	0.000356667	0.0136986
deoxynivalenol	182	3	7.5	CCND1;HSPA5;CYP11A1	0.000362423	0.0136364
esophageal carcinoma	182	3	7.5	CADM1;TYMP;CCND1	0.000362423	0.0136364
NCOR1	184	3	7.5	KRT17;CCND1;CRH	0.000374113	0.0135135
IL24	184	3	7.5	CCND1;HSPA5;TXNRD1	0.000374113	0.0135135
sleep deprivation	186	3	7.5	COMT;HSPA5;CRH	0.000386043	0.0133929
MIR93	187	3	7.5	CCND1;BAMBI;CCND2	0.000392099	0.0133333
selenite	187	3	7.5	CCND1;HSPA5;TXNRD1	0.000392099	0.0133333
PTPRC	188	3	7.5	KRT8;CCND1;KRT18	0.000398216	0.0132743
IRF4	190	3	7.5	CCND1;KRT18;CCND2	0.000410633	0.0131579
NCOA1	190	3	7.5	CCND1;CRH;CYP11A1	0.000410633	0.0131579
pilocarpine	190	3	7.5	SYT7;CYP11A1;CRH	0.000410633	0.0131579
MIR29C	191	3	7.5	SESTD1;CCND1;CCND2	0.000416933	0.0131004
catenin	191	3	7.5	CCND1;HSPA5;BAMBI	0.000416933	0.0131004
chronic liver disease	191	3	7.5	KRT8;CCND1;KRT18	0.000416933	0.0131004
NFIC	192	3	7.5	CCND1;HSPA5;CYP11A1	0.000423296	0.0130435
ochratoxin A	195	3	7.5	CCND1;SERPINB2;TXNRD1	0.000442758	0.0128755
heavy metals	196	3	7.5	COMT;HSPA5;CYP11A1	0.00044937	0.0128205
chromosomal deletion	196	3	7.5	COMT;LDHB;CCND1	0.00044937	0.0128205
BIRC5	197	3	7.5	CCND1;HSPA5;CCND2	0.000456046	0.012766
temozolomide	200	3	7.5	CCND1;HSPA5;CCND2	0.000476455	0.012605
oxaliplatin	202	3	7.5	GLRX;TYMP;CCND1	0.000490381	0.0125
acrolein	203	3	7.5	HSPA5;CYP11A1;TXNRD1	0.000497441	0.0124481
Homeo	204	3	7.5	CCND1;CRH;CCND2	0.000504566	0.0123967
APLN	204	3	7.5	CCND1;HSPA5;CRH	0.000504566	0.0123967
HDAC6	204	3	7.5	CCND1;HSPA5;PRDX2	0.000504566	0.0123967
neuropathic pain	204	3	7.5	COMT;CYP11A1;CRH	0.000504566	0.0123967
beta-carotene	206	3	7.5	KRT17;CCND1;CYP11A1	0.000519012	0.0122951
diclofenac	206	3	7.5	CCND1;HSPA5;TXNRD1	0.000519012	0.0122951
indole-3-carbinol	208	3	7.5	CCND1;HSPA5;CCND2	0.00053372	0.0121951
acidosis	208	3	7.5	KCNK1;TYMP;HSPA5	0.00053372	0.0121951
ritonavir	210	3	7.5	CCND1;HSPA5;CCND2	0.000548693	0.0120968
naloxone	211	3	7.5	HSPA5;BAMBI;CRH	0.000556279	0.0120482
ductal carcinoma in situ	212	3	7.5	TYMP;CCND1;CCND2	0.000563932	0.012
SERPINE1	213	3	7.5	CCND1;SERPINB2;LRP5	0.000571653	0.0119522
NFKBIA	214	3	7.5	CCND1;HSPA5;CCND2	0.00057944	0.0119048
NEU1	218	3	7.5	SIGLEC6;CCND1;HSPA5	0.000611269	0.0117188
bladder neoplasm	218	3	7.5	TYMP;CCND1;KRT18	0.000611269	0.0117188
parthenolide	219	3	7.5	CCND1;HSPA5;TXNRD1	0.000619398	0.0116732
ferulic acid	220	3	7.5	CCND1;HSPA5;PRDX2	0.000627595	0.0116279
chromium	221	3	7.5	GLRX;NUPR1;HSPA5	0.000635861	0.011583
green tea extract	221	3	7.5	COMT;CCND1;TXNRD1	0.000635861	0.011583
NTRK2	223	3	7.5	CRH;ITGB5;CCND2	0.000652601	0.0114943
MIR19B1	223	3	7.5	CCND1;BAMBI;CCND2	0.000652601	0.0114943
levodopa	225	3	7.5	SYT7;COMT;PRDX2	0.000669621	0.0114068
silica	225	3	7.5	CCND1;PRDX2;SERPINB2	0.000669621	0.0114068
benign prostatic hyperplasia	225	3	7.5	COMT;CYP11A1;CCND2	0.000669621	0.0114068
ILK	228	3	7.5	CCND1;KRT18;CCND2	0.000695677	0.0112782
REST	229	3	7.5	SYT7;CCND1;CRH	0.000704505	0.011236
ALLN	229	3	7.5	TYMP;CCND1;HSPA5	0.000704505	0.011236
SNAI1	230	3	7.5	CCND1;KRT18;CCND2	0.000713403	0.011194
EIF2AK3	230	3	7.5	CCND1;EFEMP1;HSPA5	0.000713403	0.011194
erlotinib	230	3	7.5	TYMP;CCND1;LRP5	0.000713403	0.011194
GEF	231	3	7.5	CCND1;HSPA5;RAB17	0.000722373	0.0111524
cyclopamine	231	3	7.5	CCND1;KRT18;CCND2	0.000722373	0.0111524
icariin	231	3	7.5	CCND1;HSPA5;CRH	0.000722373	0.0111524
cannabinoids	232	3	7.5	CCND1;HSPA5;CRH	0.000731414	0.0111111
xenobiotics	232	3	7.5	TYMP;CCND1;CYP11A1	0.000731414	0.0111111
chlorpromazine	232	3	7.5	CCND1;HSPA5;CRH	0.000731414	0.0111111
BCL2L1	233	3	7.5	CCND1;HSPA5;CCND2	0.000740528	0.0110701
AKT2	233	3	7.5	CCND1;KRT18;HSPA5	0.000740528	0.0110701
primary biliary cirrhosis	233	3	7.5	KRT8;CCND1;KRT18	0.000740528	0.0110701
phosphodiesterase	234	3	7.5	CCND1;CRH;CYP11A1	0.000749713	0.0110294
LEF1	235	3	7.5	KRT17;CCND1;CCND2	0.000758971	0.010989
CEBPD	236	3	7.5	CCND1;CRH;CCND2	0.000768302	0.0109489
NAMPT	237	3	7.5	SYT7;CCND1;CRH	0.000777705	0.0109091
LGALS1	237	3	7.5	CCND1;HSPA5;CYP11A1	0.000777705	0.0109091
SUMO2	237	3	7.5	KRT8;CCND1;KRT18	0.000777705	0.0109091
MIR204	239	3	7.5	CCND1;HSPA5;CCND2	0.000796731	0.0108303
gallic acid	239	3	7.5	LDHB;CCND1;HSPA5	0.000796731	0.0108303
pentachlorobenzene	4	2	5	COMT;CYP11A1	5.52757e-06	0.0465116
TCL1B	5	2	5	TCL1B;CCND1	8.2874e-06	0.0454545
PTPRN	6	2	5	CCND1;CCND2	1.15968e-05	0.0444444
lysine vasopressin	6	2	5	COMT;CRH	1.15968e-05	0.0444444
m_Igtp	7	2	5	HSPA5;GBP2	1.54551e-05	0.0434783
CTDSPL	8	2	5	CTDSPL;CCND1	1.98613e-05	0.0425532
m_Akp1	9	2	5	CCND1;CRH	2.48148e-05	0.0416667
TXNRD3	9	2	5	GLRX;TXNRD1	2.48148e-05	0.0416667
Ro 41-0960	9	2	5	COMT;CCND1	2.48148e-05	0.0416667
dihydrorotenone	9	2	5	HSPA5;CCND2	2.48148e-05	0.0416667
GLS2	10	2	5	NUPR1;CCND1	3.03147e-05	0.0408163
kinetin riboside	10	2	5	CCND1;CCND2	3.03147e-05	0.0408163
placental site trophoblastic tumor	10	2	5	KRT8;KRT18	3.03147e-05	0.0408163
ADRA2B	11	2	5	COMT;CCND1	3.63603e-05	0.04
CALU	11	2	5	CCND1;HSPA5	3.63603e-05	0.04
MIR610	11	2	5	CCND1;CCND2	3.63603e-05	0.04
MESDC2	11	2	5	CCND1;LRP5	3.63603e-05	0.04
beta-zearalenol	11	2	5	CCND1;CYP11A1	3.63603e-05	0.04
intrahepatic recurrence	11	2	5	CCND1;CCND2	3.63603e-05	0.04
ZMAT3	12	2	5	CCND1;TXNRD1	4.29508e-05	0.0392157
BANK1	12	2	5	CCND1;CCND2	4.29508e-05	0.0392157
PCDH9	12	2	5	CCND1;KRT18	4.29508e-05	0.0392157
FAM172A	13	2	5	CCND1;HSPA5	5.00854e-05	0.0384615
rugosin E	13	2	5	CCND1;CCND2	5.00854e-05	0.0384615
6-cyano-7-nitroquinoxaline-2,3-dione	13	2	5	CCND1;CRH	5.00854e-05	0.0384615
MIR545	14	2	5	CADM1;CCND1	5.77632e-05	0.0377358
Hypericum extract	14	2	5	COMT;CRH	5.77632e-05	0.0377358
LDHB	15	2	5	LDHB;TYMP	6.59836e-05	0.037037
GBP1	15	2	5	CCND1;GBP2	6.59836e-05	0.037037
chlorobenzene	15	2	5	HSPA5;TXNRD1	6.59836e-05	0.037037
vulvar intraepithelial neoplasia	15	2	5	KRT17;CCND1	6.59836e-05	0.037037
DKK4	16	2	5	CCND1;LRP5	7.47458e-05	0.0363636
chromic acid	16	2	5	CCND1;HSPA5	7.47458e-05	0.0363636
actein	17	2	5	CCND1;HSPA5	8.40489e-05	0.0357143
swinholide A	17	2	5	CCND1;HSPA5	8.40489e-05	0.0357143
antisocial behavior	17	2	5	COMT;CRH	8.40489e-05	0.0357143
bifenthrin	18	2	5	HSPA5;CYP11A1	9.38922e-05	0.0350877
urological neoplasm	18	2	5	KRT8;KRT18	9.38922e-05	0.0350877
KLF17	19	2	5	KRT17;CCND1	0.000104275	0.0344828
BPIFA1	19	2	5	CCND1;CCND2	0.000104275	0.0344828
SRXN1	19	2	5	SRXN1;PRDX2	0.000104275	0.0344828
RNF43	19	2	5	CCND1;LRP5	0.000104275	0.0344828
ZNF24	19	2	5	CCND1;CCND2	0.000104275	0.0344828
oregonin	19	2	5	SRXN1;TXNRD1	0.000104275	0.0344828
Sexual Abuse	19	2	5	COMT;CRH	0.000104275	0.0344828
SLC2A3	20	2	5	HSPA5;KRT18	0.000115196	0.0338983
SSB	20	2	5	CCND1;HSPA5	0.000115196	0.0338983
eIF-4F	20	2	5	CCND1;CCND2	0.000115196	0.0338983
p-XSC	20	2	5	CCND1;CCND2	0.000115196	0.0338983
dimethoate	20	2	5	CYP11A1;ITGB5	0.000115196	0.0338983
syringaresinol	20	2	5	CCND1;CCND2	0.000115196	0.0338983
GKT-137831	20	2	5	CCND1;BAMBI	0.000115196	0.0338983
social phobia	20	2	5	COMT;CRH	0.000115196	0.0338983
KCNK10	21	2	5	KCNK1;CCND1	0.000126656	0.0333333
sulfiredoxin	21	2	5	GLRX;PRDX2	0.000126656	0.0333333
NPVF	21	2	5	CRH;CYP11A1	0.000126656	0.0333333
KRT7	21	2	5	KRT17;KRT18	0.000126656	0.0333333
MIR603	21	2	5	CCND1;CCND2	0.000126656	0.0333333
TGM1	22	2	5	CCND1;SERPINB2	0.000138652	0.0327869
MNT	22	2	5	CCND1;CCND2	0.000138652	0.0327869
combretastatin A-4	23	2	5	CCND1;CCND2	0.000151184	0.0322581
KCNK2	24	2	5	KCNK1;CCND1	0.000164253	0.031746
EIF3I	24	2	5	CCND1;KRT18	0.000164253	0.031746
CDKN2C	25	2	5	CCND1;CCND2	0.000177855	0.03125
DACT1	25	2	5	SESTD1;CCND1	0.000177855	0.03125
CDK14	25	2	5	CCND1;LRP5	0.000177855	0.03125
MIR384	25	2	5	CCND1;HSPA5	0.000177855	0.03125
rhabdoid tumor	25	2	5	KRT8;CCND1	0.000177855	0.03125
MK 486	26	2	5	COMT;KYNU	0.000191992	0.0307692
oxamflatin	26	2	5	CCND1;SERPINB2	0.000191992	0.0307692
cosyntropin	26	2	5	CYP11A1;CRH	0.000191992	0.0307692
anisodamine	26	2	5	CCND1;HSPA5	0.000191992	0.0307692
AD-mda 7	26	2	5	CCND1;HSPA5	0.000191992	0.0307692
generalized anxiety disorder	26	2	5	COMT;CRH	0.000191992	0.0307692
TERC	27	2	5	CCND1;CCND2	0.000206662	0.030303
acrylonitrile	27	2	5	CCND1;CCND2	0.000206662	0.030303
benserazide	27	2	5	KYNU;COMT	0.000206662	0.030303
postpartum depression	27	2	5	COMT;CRH	0.000206662	0.030303
personality disorder	27	2	5	COMT;CRH	0.000206662	0.030303
CYP27B1	28	2	5	COMT;CYP11A1	0.000221865	0.0298507
DBH	28	2	5	COMT;CRH	0.000221865	0.0298507
STC2	28	2	5	CCND1;CYP11A1	0.000221865	0.0298507
alpha-helical CRH	28	2	5	CYP11A1;CRH	0.000221865	0.0298507
mibolerone	28	2	5	CCND1;HSPA5	0.000221865	0.0298507
mistletoe extract	29	2	5	CCND1;HSPA5	0.000237599	0.0294118
arctiin	29	2	5	CCND1;HSPA5	0.000237599	0.0294118
coumermycin	29	2	5	CCND1;KRT8	0.000237599	0.0294118
KRT17	30	2	5	KRT17;KRT18	0.000253864	0.0289855
CCNG2	30	2	5	CCND1;CCND2	0.000253864	0.0289855
n-butylidenephthalide	30	2	5	CCND1;HSPA5	0.000253864	0.0289855
enterochromaffin cell	30	2	5	CRH;LRP5	0.000253864	0.0289855
CYP11A1	31	2	5	CYP11A1;CRH	0.000270659	0.0285714
KRT10	31	2	5	KRT17;CCND1	0.000270659	0.0285714
cyclopentenone	31	2	5	CCND1;HSPA5	0.000270659	0.0285714
dabrafenib	31	2	5	CCND1;HSPA5	0.000270659	0.0285714
KRT8	32	2	5	KRT8;KRT18	0.000287984	0.028169
RCHY1	32	2	5	KRT8;KRT18	0.000287984	0.028169
BAMBI	32	2	5	CCND1;BAMBI	0.000287984	0.028169
protopanaxadiol	32	2	5	CCND1;HSPA5	0.000287984	0.028169
exendin (9-39)	32	2	5	CCND1;HSPA5	0.000287984	0.028169
morphine dependence	32	2	5	COMT;CRH	0.000287984	0.028169
anhedonia	32	2	5	COMT;CRH	0.000287984	0.028169
SLC2A2	33	2	5	KRT18;CCND2	0.000305837	0.0277778
AGR2	33	2	5	CCND1;HSPA5	0.000305837	0.0277778
CTNNBIP1	33	2	5	CCND1;BAMBI	0.000305837	0.0277778
antide	33	2	5	CRH;CYP11A1	0.000305837	0.0277778
pyrvinium	33	2	5	CCND1;HSPA5	0.000305837	0.0277778
gold thioglucose	33	2	5	TYMP;TXNRD1	0.000305837	0.0277778
PPAP2B	34	2	5	CCND1;BAMBI	0.000324218	0.0273973
SRI	34	2	5	CCND1;HSPA5	0.000324218	0.0273973
gemigliptin	34	2	5	CCND1;HSPA5	0.000324218	0.0273973
chronic active hepatitis	34	2	5	KRT8;KRT18	0.000324218	0.0273973
SLC12A2	35	2	5	HSPA5;CRH	0.000343126	0.027027
LY341495	35	2	5	CCND1;CCND2	0.000343126	0.027027
experimental arthritis	35	2	5	HSPA5;CRH	0.000343126	0.027027
migraine without aura	35	2	5	COMT;KCNK1	0.000343126	0.027027
CDC73	36	2	5	CCND1;HSPA5	0.000362561	0.0266667
MIR425	36	2	5	CCND1;CCND2	0.000362561	0.0266667
zeranol	36	2	5	CCND1;CRH	0.000362561	0.0266667
AZD1480	36	2	5	CCND1;CCND2	0.000362561	0.0266667
borderline personality disorder	36	2	5	COMT;CRH	0.000362561	0.0266667
CREB3L3	37	2	5	CCND1;HSPA5	0.000382521	0.0263158
PIWIL2	37	2	5	KRT8;CCND1	0.000382521	0.0263158
SFRP5	37	2	5	CCND1;CCND2	0.000382521	0.0263158
hispidulin	37	2	5	COMT;CCND1	0.000382521	0.0263158
pontine glioma	37	2	5	CCND1;CCND2	0.000382521	0.0263158
MEG3	38	2	5	CCND1;HSPA5	0.000403005	0.025974
CAPNS1	38	2	5	CCND1;CCND2	0.000403005	0.025974
valinomycin	38	2	5	HSPA5;CYP11A1	0.000403005	0.025974
prochloraz	38	2	5	CYP11A1;CRH	0.000403005	0.025974
alantolactone	38	2	5	CCND1;TXNRD1	0.000403005	0.025974
MAFA	39	2	5	FAM3B;CCND2	0.000424014	0.025641
physical stress	39	2	5	PRDX2;CRH	0.000424014	0.025641
daphnetin	39	2	5	COMT;CCND1	0.000424014	0.025641
emotional distress	39	2	5	COMT;CRH	0.000424014	0.025641
aggressive fibromatosis	39	2	5	CCND1;BAMBI	0.000424014	0.025641
bulimia nervosa	39	2	5	COMT;CRH	0.000424014	0.025641
substance abuse	39	2	5	COMT;CRH	0.000424014	0.025641
ELF5	40	2	5	KRT18;CCND2	0.000445546	0.0253165
MIR99B	40	2	5	CTDSPL;CCND1	0.000445546	0.0253165
3,5-diethoxycarbonyl-1,4-dihydrocollidine	40	2	5	KRT8;KRT18	0.000445546	0.0253165
trilostane	40	2	5	CRH;CYP11A1	0.000445546	0.0253165
micrometastasis	40	2	5	KRT17;KRT18	0.000445546	0.0253165
Homeo/POU	41	2	5	CCND1;CRH	0.0004676	0.025
LECT1	41	2	5	CCND1;HSPA5	0.0004676	0.025
ADCY5	41	2	5	CCND1;CRH	0.0004676	0.025
estradiol valerate	41	2	5	ECI2;CRH	0.0004676	0.025
GSR	42	2	5	GLRX;TXNRD1	0.000490176	0.0246914
dehydroascorbic acid	42	2	5	GLRX;HSPA5	0.000490176	0.0246914
SFRP4	42	2	5	CCND1;LRP5	0.000490176	0.0246914
LDHA	42	2	5	LDHB;CCND1	0.000490176	0.0246914
CAK	42	2	5	CCND1;CCND2	0.000490176	0.0246914
EFEMP1	42	2	5	EFEMP1;HSPA5	0.000490176	0.0246914
ZNF521	42	2	5	CCND1;CCND2	0.000490176	0.0246914
obovatol	42	2	5	CCND1;PRDX2	0.000490176	0.0246914
myricitrin	42	2	5	COMT;CCND1	0.000490176	0.0246914
chlordecone	42	2	5	CCND1;HSPA5	0.000490176	0.0246914
lonafarnib	42	2	5	CCND1;HSPA5	0.000490176	0.0246914
depression	42	2	5	COMT;CRH	0.000490176	0.0246914
MACC1	43	2	5	LDHB;CCND1	0.000513274	0.0243902
selectin	43	2	5	CADM1;CRH	0.000513274	0.0243902
MIR454	43	2	5	SESTD1;CCND1	0.000513274	0.0243902
persistent fetal circulation syndrome	43	2	5	CCND1;CRH	0.000513274	0.0243902
CHKA	44	2	5	CCND1;HSPA5	0.000536891	0.0240964
sulfite	44	2	5	CCND1;CCND2	0.000536891	0.0240964
DRD4	44	2	5	COMT;CRH	0.000536891	0.0240964
vertebral fracture	44	2	5	COMT;LRP5	0.000536891	0.0240964
schizoaffective disorder	44	2	5	COMT;CRH	0.000536891	0.0240964
central nervous system dysfunction	44	2	5	COMT;CRH	0.000536891	0.0240964
MBD1	45	2	5	HSPA5;CCND2	0.000561028	0.0238095
LHX1	45	2	5	HSPA5;CYP11A1	0.000561028	0.0238095
TOLLIP	45	2	5	CCND1;HSPA5	0.000561028	0.0238095
beta-aminopropionitrile	45	2	5	CCND1;LRP5	0.000561028	0.0238095
protocatechuic aldehyde	45	2	5	CCND1;CCND2	0.000561028	0.0238095
melanin	46	2	5	COMT;CCND1	0.000585683	0.0235294
G418	46	2	5	GLRX;TXNRD1	0.000585683	0.0235294
tributyltin chloride	46	2	5	HSPA5;CRH	0.000585683	0.0235294
eating disorder	46	2	5	COMT;CRH	0.000585683	0.0235294
CALB1	47	2	5	HSPA5;CRH	0.000610857	0.0232558
GDF11	47	2	5	CCND1;CCND2	0.000610857	0.0232558
WHSC1	47	2	5	CCND1;CCND2	0.000610857	0.0232558
MIR302D	47	2	5	CCND1;BAMBI	0.000610857	0.0232558
TNP-470	47	2	5	TYMP;CCND1	0.000610857	0.0232558
4-tert-octylphenol	47	2	5	CRH;CYP11A1	0.000610857	0.0232558
hexabromocyclododecane	47	2	5	CCND1;CYP11A1	0.000610857	0.0232558
MLN8237	47	2	5	CCND1;CCND2	0.000610857	0.0232558
mania	47	2	5	COMT;CYP11A1	0.000610857	0.0232558
dysplastic nevi	47	2	5	CADM1;CCND1	0.000610857	0.0232558
TYMP	48	2	5	TYMP;CCND1	0.000636547	0.0229885
ornithine	48	2	5	KYNU;CRH	0.000636547	0.0229885
POU4F2	48	2	5	CCND1;CRH	0.000636547	0.0229885
RECK	48	2	5	CCND1;HSPA5	0.000636547	0.0229885
congenital adrenal hyperplasia	48	2	5	CYP11A1;CRH	0.000636547	0.0229885
psychotic symptom	48	2	5	COMT;CRH	0.000636547	0.0229885
MUC4	49	2	5	CCND1;KRT18	0.000662754	0.0227273
WAY-100635	49	2	5	CCND1;CRH	0.000662754	0.0227273
fenvalerate	49	2	5	ITGB5;CYP11A1	0.000662754	0.0227273
end-stage liver disease	49	2	5	KRT8;KRT18	0.000662754	0.0227273
hip osteoarthritis	50	2	5	COMT;LRP5	0.000689477	0.0224719
HAND1	51	2	5	CCND1;CCND2	0.000716715	0.0222222
DBI	51	2	5	CYP11A1;CRH	0.000716715	0.0222222
YBX3	51	2	5	CCND1;HSPA5	0.000716715	0.0222222
BMP1	51	2	5	CCND1;CCND2	0.000716715	0.0222222
acyclic retinoid	51	2	5	CCND1;CCND2	0.000716715	0.0222222
xenoestrogens	51	2	5	CCND1;HSPA5	0.000716715	0.0222222
nimbolide	51	2	5	CCND1;CCND2	0.000716715	0.0222222
tanshinone I	51	2	5	CCND1;HSPA5	0.000716715	0.0222222
degenerative disc disease	51	2	5	COMT;KRT8	0.000716715	0.0222222
SESN2	52	2	5	CCND1;PRDX2	0.000744467	0.021978
HFE	52	2	5	COMT;HSPA5	0.000744467	0.021978
CDC6	53	2	5	CCND1;CCND2	0.000772732	0.0217391
BANP	53	2	5	KRT8;CCND1	0.000772732	0.0217391
MIR208A	53	2	5	HOPX;CCND1	0.000772732	0.0217391
pyrogallol	53	2	5	COMT;CCND1	0.000772732	0.0217391
hydatidiform mole	53	2	5	HSPA5;SERPINB2	0.000772732	0.0217391
TDGF1	54	2	5	KRT8;LRP5	0.00080151	0.0215054
inhibin	54	2	5	CYP11A1;CCND2	0.00080151	0.0215054

## Sheet: Cluster 4 regulators
Name	Number of neighbors	Overlap	Percent Overlap	Overlapping Entities	P value	Jaccard similarity
neoplasm	5574	21	52.5	PEG10;CTNND1;PSG1;CD24;ACKR3;NUSAP1;CDCA5;PAPPA;TPM1;PSAT1;PHGDH;PAM;ITGA5;NRP1;CRYAB;CTGF;SERPINF1;IGFBP3;TOP2A;CDC20;TYMS	1.30377e-11	0.00375536
TNF	3098	20	50	CTNND1;NBPF1;STAT4;CD24;ACKR3;PAPPA;PSAT1;TPM1;ITGA5;SLC7A1;NRP1;CRYAB;CTGF;SERPINF1;EBI3;SLC30A2;IGFBP3;CDC20;TYMS;NFKBIZ	2.4082e-15	0.00641643
breast cancer	3212	17	42.5	CTNND1;PEG10;PSG1;ACKR3;CD24;NUSAP1;PHGDH;PSAT1;ITGA5;NRP1;CRYAB;CTGF;SERPINF1;IGFBP3;TOP2A;CDC20;TYMS	1.58999e-11	0.00525665
cancer	4757	17	42.5	PEG10;CTNND1;STAT4;ACKR3;CD24;NUSAP1;PAPPA;PHGDH;NRP1;CRYAB;CTGF;SERPINF1;IGFBP3;TOP2A;CDC20;TYMS;PFKP	6.88175e-09	0.00355723
cytokine	2228	16	40	STAT4;CD24;ACKR3;PAPPA;TPM1;LGALS13;ITGA5;SLC7A1;NRP1;CRYAB;CTGF;SERPINF1;EBI3;IGFBP3;ISL1;NFKBIZ	8.17758e-13	0.00710795
non-small cell lung cancer	1586	15	37.5	CTNND1;CD24;ACKR3;PAPPA;PSAT1;PHGDH;ITGA5;NRP1;CRYAB;CTGF;SERPINF1;IGFBP3;TOP2A;CDC20;TYMS	1.03371e-13	0.00931677
lung cancer	1774	15	37.5	CTNND1;PEG10;CD24;ACKR3;CDCA5;PAPPA;PAM;ITGA5;CRYAB;SERPINF1;EBI3;IGFBP3;TOP2A;CDC20;TYMS	5.16048e-13	0.0083426
doxycycline	1793	15	37.5	CTNND1;NBPF1;CD24;PAM;ITGA5;NRP1;CRYAB;CTGF;SERPINF1;IGFBP3;TOP2A;ISL1;CDC20;TYMS;NFKBIZ	6.00999e-13	0.00825537
estrogen	2132	15	37.5	STAT4;ACKR3;CD24;PAPPA;PAM;ITGA5;SLC7A1;NRP1;CRYAB;CTGF;SERPINF1;IGFBP3;ISL1;TOP2A;TYMS	7.05837e-12	0.00695733
hypoxia	2339	15	37.5	CTNND1;ACKR3;CD24;TPM1;ITGA5;SLC7A1;NRP1;CRYAB;CTGF;SERPINF1;IGFBP3;TOP2A;ISL1;TYMS;PFKP	2.60676e-11	0.00634786
hepatocellular carcinoma	2479	15	37.5	PEG10;STAT4;ACKR3;CD24;PHGDH;ITGA5;NRP1;CRYAB;CTGF;SERPINF1;IGFBP3;TOP2A;ISL1;CDC20;TYMS	5.88913e-11	0.00599281
TGFB1	2704	15	37.5	STAT4;ACKR3;CD24;C1QTNF6;PAPPA;TPM1;ITGA5;SLC7A1;NRP1;CRYAB;CTGF;IGFBP3;ISL1;CDC20;NFKBIZ	1.97654e-10	0.00549853
carcinoma	1466	14	35	ACKR3;CD24;NUSAP1;CDCA5;PSAT1;TPM1;ITGA5;NRP1;CRYAB;CTGF;IGFBP3;TOP2A;CDC20;TYMS	7.4104e-13	0.00938967
IFNG	1924	14	35	CTNND1;STAT4;CD24;ACKR3;PAPPA;ITGA5;SLC7A1;NRP1;CRYAB;CTGF;EBI3;IGFBP3;TYMS;NFKBIZ	2.7673e-11	0.00718317
inflammation	2117	14	35	CTNND1;STAT4;ACKR3;PAPPA;PSAT1;LGALS13;NRP1;CRYAB;CTGF;SERPINF1;EBI3;IGFBP3;TYMS;NFKBIZ	9.73507e-11	0.00653595
PKC	2435	14	35	CTNND1;STAT4;CD24;PAPPA;PHGDH;PAM;ITGA5;SLC7A1;CRYAB;CTGF;SERPINF1;IGFBP3;TOP2A;TYMS	6.03766e-10	0.00569106
infection	2810	14	35	STAT4;ACKR3;C1QTNF6;TPM1;ITGA5;NRP1;PLAC4;CRYAB;CTGF;EBI3;IGFBP3;CDC20;TYMS;NFKBIZ	3.81898e-09	0.00493827
LPS	3225	14	35	CTNND1;STAT4;CD24;ACKR3;ITGA5;SLC7A1;NRP1;CRYAB;CTGF;SERPINF1;EBI3;IGFBP3;TYMS;NFKBIZ	2.19382e-08	0.00430769
glucocorticoid	1598	13	32.5	STAT4;ACKR3;PHGDH;PAM;ITGA5;CRYAB;CTGF;SERPINF1;SLC30A2;IGFBP3;ISL1;TYMS;NFKBIZ	4.29672e-11	0.00800493
MAPK1	1804	13	32.5	CTNND1;STAT4;CDCA5;PAPPA;TPM1;ITGA5;CRYAB;CTGF;IGFBP3;ISL1;TOP2A;CDC20;TYMS	1.90358e-10	0.00710383
mitogen-activated protein kinase	1828	13	32.5	CTNND1;STAT4;ACKR3;CDCA5;PAPPA;TPM1;ITGA5;NRP1;CRYAB;CTGF;IGFBP3;CDC20;TYMS	2.2372e-10	0.00701187
IL1B	1843	13	32.5	CTNND1;STAT4;ACKR3;PAPPA;PHGDH;ITGA5;SLC7A1;NRP1;CRYAB;CTGF;EBI3;IGFBP3;NFKBIZ	2.47194e-10	0.00695559
prostate cancer	2001	13	32.5	PEG10;CTNND1;CD24;NUSAP1;TPM1;PAM;NRP1;CRYAB;CTGF;SERPINF1;IGFBP3;TOP2A;TYMS	6.72545e-10	0.00641342
dexamethasone	2125	13	32.5	STAT4;PAPPA;PAM;ITGA5;SLC7A1;CRYAB;CTGF;SERPINF1;SLC30A2;IGFBP3;TOP2A;ISL1;TYMS	1.39215e-09	0.0060437
abnormality	2906	13	32.5	PEG10;CTNND1;PAPPA;TPM1;PHGDH;NRP1;CRYAB;CTGF;SERPINF1;SLC30A2;IGFBP3;ISL1;TYMS	5.75746e-08	0.00443383
cervical cancer	805	12	30	CTNND1;CD24;NUSAP1;C15orf48;PHGDH;NRP1;SERPINF1;EBI3;IGFBP3;TOP2A;CDC20;TYMS	2.61006e-13	0.0144231
glioma	1300	12	30	CTNND1;ACKR3;CD24;PHGDH;ITGA5;NRP1;CRYAB;CTGF;SERPINF1;TOP2A;CDC20;TYMS	6.71202e-11	0.00904295
androgen	1397	12	30	PEG10;CD24;ACKR3;PAM;SLC7A1;NRP1;CTGF;SERPINF1;SLC30A2;IGFBP3;TOP2A;CDC20	1.52656e-10	0.00842697
carcinogenesis	1744	12	30	PEG10;CTNND1;CD24;TPM1;PHGDH;ITGA5;CRYAB;CTGF;SERPINF1;IGFBP3;CDC20;TYMS	1.87725e-09	0.00677583
TP53	1803	12	30	CTNND1;PEG10;STAT4;PAPPA;PHGDH;ITGA5;CRYAB;CTGF;IGFBP3;TOP2A;CDC20;TYMS	2.72559e-09	0.00655738
SP1	1814	12	30	CTNND1;PSG5;CD24;PHGDH;ITGA5;NRP1;CRYAB;CTGF;IGFBP3;TOP2A;TYMS;PFKP	2.91756e-09	0.0065182
metastasis	1896	12	30	CTNND1;CD24;ACKR3;ITGA5;NRP1;CRYAB;CTGF;SERPINF1;IGFBP3;TOP2A;CDC20;TYMS	4.78015e-09	0.00624025
proteasome endopeptidase complex	1971	12	30	CTNND1;STAT4;NUSAP1;NRP1;CRYAB;SERPINF1;IGFBP3;ISL1;TOP2A;CDC20;TYMS;NFKBIZ	7.36101e-09	0.00600601
colorectal cancer	2372	12	30	CTNND1;STAT4;CD24;ACKR3;PHGDH;PSAT1;NRP1;CTGF;IGFBP3;TOP2A;CDC20;TYMS	5.65944e-08	0.00500208
breast carcinoma	850	11	27.5	CRYAB;PEG10;ACKR3;CTGF;CD24;SERPINF1;PAPPA;IGFBP3;TOP2A;TYMS;NRP1	1.36722e-11	0.0125285
actinomycin D	1046	11	27.5	CRYAB;ACKR3;CD24;CTGF;PAPPA;IGFBP3;TOP2A;ITGA5;TYMS;SLC7A1;NFKBIZ	1.23336e-10	0.0102421
curcumin	1194	11	27.5	CTNND1;CRYAB;STAT4;CD24;CTGF;IGFBP3;PHGDH;TOP2A;ITGA5;TYMS;NRP1	4.95583e-10	0.00900164
breast neoplasm	1225	11	27.5	CRYAB;CTNND1;CD24;CTGF;SERPINF1;PHGDH;IGFBP3;TPM1;TOP2A;CDC20;NRP1	6.48018e-10	0.00877893
Inflammatory Cytokines	1245	11	27.5	CTNND1;CRYAB;STAT4;ACKR3;CTGF;CD24;PAPPA;EBI3;IGFBP3;SLC7A1;NRP1	7.67508e-10	0.00864101
ovarian cancer	1450	11	27.5	CTNND1;ACKR3;CD24;CTGF;SERPINF1;PAPPA;IGFBP3;TOP2A;CDC20;ITGA5;NRP1	3.74228e-09	0.00744249
MG132	1458	11	27.5	CTNND1;CRYAB;STAT4;CTGF;SERPINF1;PAPPA;TOP2A;ISL1;CDC20;TYMS;NFKBIZ	3.96132e-09	0.00740242
IL6	1499	11	27.5	STAT4;ACKR3;CTGF;PAPPA;EBI3;IGFBP3;PHGDH;ISL1;ITGA5;SLC7A1;NRP1	5.27481e-09	0.00720367
cycloheximide	1534	11	27.5	CTNND1;CRYAB;CD24;CTGF;SERPINF1;IGFBP3;ISL1;PAM;ITGA5;TYMS;PFKP	6.69142e-09	0.00704225
growth factor	1756	11	27.5	CTNND1;CRYAB;STAT4;CTGF;SERPINF1;PAPPA;TPM1;IGFBP3;ISL1;SLC7A1;NRP1	2.67164e-08	0.00616592
ethanol	1761	11	27.5	CTNND1;CRYAB;STAT4;CTGF;CD24;SERPINF1;TPM1;IGFBP3;ISL1;ITGA5;TYMS	2.75014e-08	0.00614869
NF-kB	1879	11	27.5	STAT4;NBPF1;CD24;CTGF;ACKR3;EBI3;PAPPA;ISL1;ITGA5;SLC7A1;NFKBIZ	5.3133e-08	0.00576822
gastric cancer	1889	11	27.5	CD24;CTGF;SERPINF1;PAPPA;IGFBP3;ISL1;TOP2A;CDC20;ITGA5;TYMS;NRP1	5.60655e-08	0.00573813
cAMP	1915	11	27.5	CRYAB;CTGF;NUSAP1;PAPPA;PHGDH;PSAT1;IGFBP3;TPM1;ISL1;ITGA5;NRP1	6.4377e-08	0.00566135
retinoic acid	2385	11	27.5	CRYAB;PSG1;STAT4;ACKR3;CTGF;CD24;SERPINF1;IGFBP3;ISL1;ITGA5;TYMS	5.7693e-07	0.00455864
diabetes mellitus	2432	11	27.5	CRYAB;CTNND1;STAT4;CTGF;SERPINF1;PAPPA;IGFBP3;PSAT1;ISL1;SLC7A1;NRP1	6.99296e-07	0.00447154
ERBB2	598	10	25	CTNND1;CD24;CTGF;SERPINF1;PHGDH;IGFBP3;TOP2A;ITGA5;TYMS;NRP1	1.10506e-11	0.015949
glioblastoma	915	10	25	CRYAB;CTGF;CD24;SERPINF1;NUSAP1;IGFBP3;PAM;TOP2A;CDC20;NRP1	6.8041e-10	0.0105932
MYC	1066	10	25	PEG10;NUSAP1;EBI3;TPM1;IGFBP3;PHGDH;ISL1;PAM;SLC7A1;TYMS	2.92842e-09	0.00913242
PDGF	1174	10	25	CRYAB;CTNND1;CTGF;PAPPA;TPM1;IGFBP3;PSAT1;ITGA5;TYMS;SLC7A1	7.31528e-09	0.00831255
FGF2	1177	10	25	CRYAB;CTNND1;CTGF;CD24;ACKR3;PAPPA;TPM1;IGFBP3;ITGA5;NRP1	7.49399e-09	0.00829187
steroid	1233	10	25	CRYAB;CTGF;ACKR3;SERPINF1;PAPPA;IGFBP3;PAM;ISL1;ITGA5;NRP1	1.1623e-08	0.00792393
progesterone	1266	10	25	CRYAB;ACKR3;CTGF;PAPPA;IGFBP3;PAM;ITGA5;TYMS;SLC7A1;NRP1	1.49059e-08	0.00772201
forskolin	1340	10	25	CTGF;EBI3;PAPPA;SLC30A2;IGFBP3;TPM1;LGALS13;ISL1;ITGA5;NRP1	2.5413e-08	0.0073046
PI3K	1900	10	25	CRYAB;CTGF;ACKR3;SERPINF1;IGFBP3;TPM1;TYMS;NRP1;PFKP;NFKBIZ	6.39376e-07	0.00518403
EGF	1939	10	25	CTNND1;ACKR3;CTGF;SERPINF1;CDCA5;PAPPA;IGFBP3;ITGA5;NRP1;NFKBIZ	7.6883e-07	0.0050813
glucose	2311	10	25	CRYAB;CTGF;SERPINF1;IGFBP3;PHGDH;ISL1;CDC20;SLC7A1;TYMS;NRP1	3.71246e-06	0.0042735
Ca2+	2655	10	25	CTNND1;CRYAB;CTGF;PAPPA;EBI3;TPM1;IGFBP3;LGALS13;CDC20;TYMS	1.25652e-05	0.00372578
preeclampsia	807	9	22.5	PEG10;CTGF;SERPINF1;EBI3;PAPPA;IGFBP3;LGALS13;SLC7A1;NRP1	4.60689e-09	0.0107527
VEGFA	1030	9	22.5	CTNND1;STAT4;CD24;ACKR3;CTGF;IGFBP3;ITGA5;TYMS;NRP1	3.73327e-08	0.00849057
fibrosis	1048	9	22.5	CRYAB;CTNND1;STAT4;CTGF;ACKR3;SERPINF1;TPM1;IGFBP3;NRP1	4.32623e-08	0.00834879
HIF1A	1053	9	22.5	CRYAB;ACKR3;CTGF;CD24;IGFBP3;ITGA5;TYMS;PFKP;NRP1	4.5049e-08	0.00831025
squamous cell carcinoma	1172	9	22.5	CRYAB;CTNND1;CTGF;CD24;ACKR3;TPM1;TOP2A;CDC20;TYMS	1.11573e-07	0.00748752
MAPK14	1314	9	22.5	CRYAB;STAT4;CTGF;TPM1;CDC20;ITGA5;SLC7A1;NRP1;NFKBIZ	2.91657e-07	0.00669643
histone deacetylase	1334	9	22.5	STAT4;CTGF;PSG5;SERPINF1;IGFBP3;TPM1;TOP2A;TYMS;NRP1	3.30911e-07	0.00659824
angiotensin II	1394	9	22.5	PSG1;ACKR3;CTGF;CD24;SERPINF1;TPM1;IGFBP3;ITGA5;SLC7A1	4.77562e-07	0.00632022
colon cancer	1404	9	22.5	CTNND1;STAT4;CTGF;CD24;SERPINF1;PSAT1;IGFBP3;TYMS;NRP1	5.06824e-07	0.00627615
estradiol	1755	9	22.5	CD24;CTGF;SERPINF1;IGFBP3;ISL1;PAM;SLC7A1;TYMS;NRP1	3.17938e-06	0.00504202
injury	1793	9	22.5	CRYAB;CTNND1;STAT4;CTGF;CD24;SERPINF1;PAPPA;IGFBP3;NRP1	3.78378e-06	0.00493692
obesity	1993	9	22.5	STAT4;CTGF;C1QTNF6;SERPINF1;PAPPA;EBI3;IGFBP3;ISL1;SLC7A1	8.87667e-06	0.00444884
INS	2136	9	22.5	CTNND1;CTGF;SERPINF1;PAPPA;PHGDH;IGFBP3;PSAT1;ITGA5;SLC7A1	1.54242e-05	0.00415512
E2F	465	8	20	PEG10;CTNND1;CTGF;NUSAP1;TOP2A;CDC20;TYMS;NRP1	1.28919e-09	0.016129
arginine	740	8	20	CRYAB;CTGF;SERPINF1;CDCA5;IGFBP3;CDC20;SLC7A1;NRP1	4.68979e-08	0.0103761
sepsis	752	8	20	STAT4;CTGF;CD24;SERPINF1;PAPPA;EBI3;IGFBP3;NRP1	5.30386e-08	0.0102171
cardiovascular disease	772	8	20	CRYAB;STAT4;CTGF;ACKR3;SERPINF1;PAPPA;TPM1;PAM	6.48171e-08	0.00996264
renal cell carcinoma	781	8	20	CTNND1;CRYAB;ACKR3;NUSAP1;TPM1;IGFBP3;ITGA5;TYMS	7.08125e-08	0.00985222
heparin	798	8	20	PSG1;CD24;CTGF;SERPINF1;PAPPA;IGFBP3;LGALS13;NRP1	8.34492e-08	0.00965018
ovarian carcinoma	859	8	20	CRYAB;CTGF;CD24;SERPINF1;IGFBP3;CDC20;TYMS;NRP1	1.46115e-07	0.00898876
JUN	873	8	20	CRYAB;STAT4;CTGF;ISL1;CDC20;ITGA5;TYMS;NFKBIZ	1.65175e-07	0.00884956
lymph node metastasis	906	8	20	CTNND1;CD24;ACKR3;CTGF;PSAT1;IGFBP3;TYMS;NRP1	2.18752e-07	0.00853789
starvation exposure	943	8	20	CRYAB;PEG10;CD24;CTGF;IGFBP3;PSAT1;TYMS;SLC7A1	2.95968e-07	0.00821355
heart failure	951	8	20	CRYAB;STAT4;CTGF;SERPINF1;PAPPA;IGFBP3;TPM1;NRP1	3.15436e-07	0.00814664
primary cancer	965	8	20	CTNND1;CRYAB;CD24;ACKR3;CDCA5;PHGDH;TOP2A;TYMS	3.52154e-07	0.00803213
tamoxifen	1016	8	20	CTGF;ACKR3;SERPINF1;PAPPA;IGFBP3;ISL1;TYMS;NRP1	5.18649e-07	0.00764088
PPARG	1067	8	20	CTNND1;ACKR3;CTGF;EBI3;PAPPA;IGFBP3;ITGA5;TYMS	7.48513e-07	0.00728597
EGFR	1090	8	20	CTNND1;CD24;CTGF;SERPINF1;IGFBP3;TOP2A;TYMS;NRP1	8.77796e-07	0.00713649
rheumatoid arthritis	1124	8	20	STAT4;CTGF;CD24;C1QTNF6;EBI3;IGFBP3;TYMS;NRP1	1.1037e-06	0.00692641
IL1 family	1125	8	20	CTNND1;STAT4;CTGF;ACKR3;C1QTNF6;PAPPA;IGFBP3;NFKBIZ	1.11103e-06	0.00692042
pancreatic cancer	1186	8	20	CTNND1;CTGF;CD24;SERPINF1;IGFBP3;CDC20;TYMS;NRP1	1.64479e-06	0.00657354
LY294002	1233	8	20	CTGF;ACKR3;PAPPA;IGFBP3;TOP2A;TYMS;PFKP;NFKBIZ	2.19297e-06	0.00632911
IGF1	1377	8	20	CRYAB;CTNND1;CTGF;IGFBP3;ISL1;ITGA5;SLC7A1;NRP1	4.9396e-06	0.00568182
melanoma	1422	8	20	ACKR3;CTGF;SERPINF1;TPM1;PHGDH;IGFBP3;ITGA5;NRP1	6.24678e-06	0.00550585
ROS	1566	8	20	CRYAB;CTNND1;CD24;CTGF;IGFBP3;TOP2A;PAM;SLC7A1	1.25734e-05	0.00500939
PKA	2058	8	20	CRYAB;CTGF;SERPINF1;EBI3;IGFBP3;LGALS13;CDC20;NRP1	8.72313e-05	0.00382958
stress	2208	8	20	CRYAB;ERP27;CTGF;ACKR3;SERPINF1;LGALS13;TOP2A;SLC7A1	0.000141892	0.00357302
GNRH1	445	7	17.5	CTNND1;CTGF;SERPINF1;PAPPA;IGFBP3;ISL1;PAM	2.84107e-08	0.0146751
systemic sclerosis	447	7	17.5	STAT4;CTGF;CD24;SERPINF1;EBI3;IGFBP3;NRP1	2.92908e-08	0.0146138
STAT	527	7	17.5	CRYAB;STAT4;CTGF;ACKR3;EBI3;IGFBP3;ISL1	8.94343e-08	0.0125224
E2F1	586	7	17.5	CTNND1;PEG10;NUSAP1;TOP2A;CDC20;TYMS;NRP1	1.82863e-07	0.0113269
inflammatory bowel disease	728	7	17.5	CTNND1;STAT4;ACKR3;CD24;CTGF;EBI3;IGFBP3	7.80018e-07	0.00921053
quercetin	755	7	17.5	CRYAB;CD24;CTGF;IGFBP3;TOP2A;ITGA5;TYMS	9.93307e-07	0.00889454
esophageal squamous cell carcinoma	786	7	17.5	CTNND1;CTGF;CD24;IGFBP3;PSAT1;ITGA5;TYMS	1.2966e-06	0.00855746
transforming growth factor	816	7	17.5	STAT4;CTGF;PAPPA;TPM1;IGFBP3;ITGA5;NRP1	1.66059e-06	0.00825472
HGF	827	7	17.5	CTNND1;CRYAB;STAT4;CTGF;SERPINF1;IGFBP3;ITGA5	1.81389e-06	0.00814901
hyperglycemia	844	7	17.5	CRYAB;CTGF;SERPINF1;EBI3;SLC30A2;IGFBP3;ISL1	2.07405e-06	0.00799087
N-acetylcysteine	872	7	17.5	CRYAB;CTGF;SERPINF1;PAPPA;TPM1;IGFBP3;TOP2A	2.57046e-06	0.00774336
bladder cancer	903	7	17.5	CTNND1;ZNF165;CD24;ACKR3;IGFBP3;TYMS;NRP1	3.23235e-06	0.00748663
SB203580	904	7	17.5	CRYAB;CTGF;SERPINF1;TPM1;IGFBP3;ITGA5;NRP1	3.25587e-06	0.00747863
type 1 diabetes	914	7	17.5	CRYAB;STAT4;CTGF;SERPINF1;C1QTNF6;IGFBP3;ITGA5	3.49904e-06	0.00739958
IFNAR ligand	923	7	17.5	STAT4;CTGF;CD24;EBI3;IGFBP3;ITGA5;TYMS	3.73069e-06	0.00732984
Ras	965	7	17.5	CTNND1;CTGF;CD24;TPM1;IGFBP3;ITGA5;TYMS	4.9884e-06	0.00702106
lymphoma	975	7	17.5	CRYAB;STAT4;ACKR3;SERPINF1;EBI3;TOP2A;TYMS	5.33495e-06	0.00695134
ubiquitin-protein ligase	978	7	17.5	CTNND1;ACKR3;NUSAP1;IGFBP3;TOP2A;ISL1;SLC7A1	5.44274e-06	0.00693069
toxicity	1019	7	17.5	CRYAB;STAT4;SERPINF1;SLC30A2;PHGDH;TOP2A;TYMS	7.10789e-06	0.00666032
F2	1028	7	17.5	CTNND1;CTGF;SERPINF1;ITGA5;CDC20;SLC7A1;NRP1	7.52508e-06	0.00660377
tetracycline	1028	7	17.5	CRYAB;CTGF;CD24;NUSAP1;PAM;TYMS;NRP1	7.52508e-06	0.00660377
LEP	1040	7	17.5	CTGF;ACKR3;SERPINF1;SCD5;IGFBP3;ISL1;NRP1	8.11288e-06	0.00652985
CTNNB1	1041	7	17.5	NBPF1;CD24;ACKR3;CTGF;TPM1;ISL1;ITGA5	8.16355e-06	0.00652377
asthma	1055	7	17.5	STAT4;CTGF;EBI3;PAPPA;IGFBP3;TOP2A;NRP1	8.90091e-06	0.00643974
adenocarcinoma	1064	7	17.5	PEG10;CTNND1;CD24;CTGF;IGFBP3;TOP2A;TYMS	9.40357e-06	0.00638686
NGF	1079	7	17.5	CRYAB;CTGF;IGFBP3;PAM;ISL1;ITGA5;NRP1	1.02937e-05	0.00630063
cisplatin	1090	7	17.5	CRYAB;CTGF;CD24;SERPINF1;IGFBP3;TOP2A;TYMS	1.09901e-05	0.00623886
calcitriol	1099	7	17.5	STAT4;CTGF;IGFBP3;CDC20;ITGA5;TYMS;NRP1	1.15886e-05	0.00618921
interferon	1190	7	17.5	STAT4;EBI3;IGFBP3;SLC7A1;TYMS;NRP1;NFKBIZ	1.93158e-05	0.00572831
U0126	1199	7	17.5	ACKR3;CTGF;SERPINF1;IGFBP3;TPM1;TYMS;NRP1	2.02693e-05	0.00568643
ubiquitin	1203	7	17.5	CTNND1;CRYAB;STAT4;ACKR3;SLC30A2;IGFBP3;CDC20	2.07055e-05	0.00566802
oxigen	1217	7	17.5	CTGF;SERPINF1;IGFBP3;TOP2A;PAM;ITGA5;NRP1	2.22936e-05	0.00560448
rapamycin	1231	7	17.5	STAT4;ACKR3;CTGF;TPM1;PSAT1;SLC7A1;TYMS	2.39812e-05	0.00554236
type 2 diabetes	1338	7	17.5	CRYAB;STAT4;CTGF;SERPINF1;PAPPA;IGFBP3;ISL1	4.0706e-05	0.00510949
AKT1	1591	7	17.5	CTNND1;CRYAB;CTGF;CD24;TPM1;ITGA5;TYMS	0.000120246	0.004313
H2O2	1860	7	17.5	CTNND1;CRYAB;CTGF;SERPINF1;IGFBP3;TPM1;TOP2A	0.000312616	0.00369979
Nutlin-3	197	6	15	STAT4;PAPPA;IGFBP3;PHGDH;ITGA5;CDC20	6.23547e-09	0.026087
trophoblast	208	6	15	CTGF;SERPINF1;PAPPA;EBI3;IGFBP3;LGALS13	8.61088e-09	0.0248963
TP73	287	6	15	CRYAB;SERPINF1;PHGDH;PSAT1;IGFBP3;CDC20	5.77364e-08	0.01875
BAY 11-7082	297	6	15	NBPF1;CTGF;SERPINF1;EBI3;PAPPA;NFKBIZ	7.06175e-08	0.0181818
pancreatic adenocarcinoma	315	6	15	CD24;CTGF;SERPINF1;IGFBP3;TOP2A;CDC20	9.97586e-08	0.0172414
ETS1	437	6	15	CRYAB;STAT4;CTGF;IGFBP3;ITGA5;NRP1	6.73027e-07	0.012766
KLF4	441	6	15	CRYAB;PSG5;CD24;CDC20;NRP1;PFKP	7.09507e-07	0.0126582
JAK	464	6	15	CRYAB;STAT4;CTGF;ACKR3;IGFBP3;ISL1	9.5214e-07	0.0120724
colorectal neoplasm	474	6	15	CD24;CTGF;PSAT1;TOP2A;TYMS;NRP1	1.07694e-06	0.0118343
nocodazole	486	6	15	CRYAB;CTGF;NUSAP1;TOP2A;PAM;CDC20	1.24407e-06	0.0115607
diffuse large B-cell lymphoma	493	6	15	STAT4;EBI3;TOP2A;ISL1;TYMS;NFKBIZ	1.35097e-06	0.0114068
esophageal cancer	493	6	15	CTNND1;CD24;CTGF;ACKR3;IGFBP3;TYMS	1.35097e-06	0.0114068
macrophage	585	6	15	CRYAB;CTGF;SERPINF1;PAPPA;EBI3;IGFBP3	3.60617e-06	0.00970874
HIF-1	610	6	15	ACKR3;CTGF;CD24;SERPINF1;IGFBP3;PFKP	4.57863e-06	0.00933126
fibroblast	639	6	15	PSG1;CTGF;SERPINF1;PAPPA;IGFBP3;PAM	5.96381e-06	0.00892857
paclitaxel	677	6	15	CRYAB;CTGF;PHGDH;IGFBP3;LGALS13;CDC20	8.27631e-06	0.0084507
psoriasis	693	6	15	STAT4;SERPINF1;ITGA5;SLC7A1;NRP1;NFKBIZ	9.44569e-06	0.00826446
oral squamous cell carcinoma	706	6	15	CRYAB;CTNND1;NUSAP1;CDC20;TYMS;NRP1	1.04915e-05	0.00811908
protein phosphatase 2A	725	6	15	CRYAB;CTGF;CDCA5;TOP2A;CDC20;ITGA5	1.21872e-05	0.00791557
protein phosphatase 3	727	6	15	CRYAB;CD24;CTGF;ACKR3;IGFBP3;CDC20	1.23779e-05	0.00789474
NR3C1	800	6	15	CRYAB;CTGF;SLC30A2;IGFBP3;TYMS;NRP1	2.11847e-05	0.00720288
estrogen receptor	828	6	15	ACKR3;CTGF;CD24;SERPINF1;IGFBP3;ISL1	2.56755e-05	0.00696864
FGF	838	6	15	CTNND1;CRYAB;CTGF;ACKR3;CDCA5;ISL1	2.74539e-05	0.00688863
rosiglitazone	853	6	15	CTGF;SERPINF1;C1QTNF6;EBI3;TPM1;IGFBP3	3.03064e-05	0.00677201
TLR4	861	6	15	CTNND1;STAT4;ACKR3;EBI3;IGFBP3;NFKBIZ	3.19226e-05	0.00671141
histone	864	6	15	STAT4;CTGF;NUSAP1;IGFBP3;TPM1;TYMS	3.25463e-05	0.00668896
butyrate	895	6	15	PSG1;CTGF;IGFBP3;TOP2A;ITGA5;NRP1	3.95845e-05	0.00646552
NOTCH1	931	6	15	CTNND1;STAT4;CTGF;ISL1;ITGA5;NRP1	4.92421e-05	0.00622407
HDAC inhibitors	940	6	15	STAT4;CTGF;IGFBP3;CDC20;TYMS;NRP1	5.19298e-05	0.0061665
ESR1	951	6	15	CD24;ACKR3;IGFBP3;TOP2A;ITGA5;CDC20	5.53732e-05	0.00609756
MTOR	951	6	15	CRYAB;CTGF;SERPINF1;EBI3;PSAT1;TYMS	5.53732e-05	0.00609756
myocardial infarction	975	6	15	CRYAB;CTGF;SERPINF1;C1QTNF6;PAPPA;ISL1	6.35233e-05	0.00595238
STAT3	1021	6	15	CRYAB;CTNND1;CTGF;PHGDH;ISL1;NFKBIZ	8.18209e-05	0.0056926
WNT	1022	6	15	CTNND1;ACKR3;CTGF;CD24;ISL1;ITGA5	8.22609e-05	0.0056872
acute myeloid leukemia	1040	6	15	ACKR3;EBI3;TOP2A;ITGA5;TYMS;NRP1	9.05094e-05	0.0055918
CREB1	1067	6	15	CTGF;CD24;EBI3;IGFBP3;TYMS;NFKBIZ	0.000104108	0.00545455
PD98059	1079	6	15	CRYAB;CTGF;ACKR3;IGFBP3;ISL1;NRP1	0.000110652	0.00539568
protein tyrosine kinase	1091	6	15	CTNND1;STAT4;CTGF;ISL1;TYMS;NRP1	0.00011752	0.00533808
IL4	1132	6	15	STAT4;ACKR3;CTGF;SERPINF1;PAPPA;NFKBIZ	0.000143588	0.00515021
resveratrol	1133	6	15	STAT4;CTGF;SERPINF1;PAPPA;IGFBP3;TOP2A	0.000144277	0.0051458
doxorubicin	1137	6	15	CTGF;PHGDH;IGFBP3;TOP2A;CDC20;TYMS	0.000147058	0.00512821
MAPK8	1202	6	15	CRYAB;CTNND1;STAT4;CTGF;PAPPA;ISL1	0.000198549	0.0048583
SRC	1267	6	15	CTNND1;CRYAB;CTGF;IGFBP3;TPM1;TYMS	0.000263386	0.00461538
trichostatin A	1276	6	15	CTGF;TPM1;IGFBP3;CDC20;TYMS;NRP1	0.000273543	0.00458365
Alzheimer's disease	1348	6	15	CTNND1;CRYAB;CTGF;SERPINF1;TPM1;IGFBP3	0.000366407	0.00434468
Zn2+	1364	6	15	CRYAB;CTGF;SLC30A2;IGFBP3;TYMS;NFKBIZ	0.00039006	0.00429492
phorbol myristate acetate	1373	6	15	STAT4;CTGF;IGFBP3;ITGA5;TYMS;SLC7A1	0.000403881	0.00426743
congenital malformation	1585	6	15	CTNND1;PHGDH;IGFBP3;ISL1;ITGA5;NRP1	0.000856804	0.00370828
genetic disorder	1618	6	15	CRYAB;CTNND1;SLC30A2;PHGDH;TPM1;TOP2A	0.000953164	0.00363416
ATP	1689	6	15	CRYAB;EBI3;CDC20;TYMS;NRP1;PFKP	0.00118884	0.00348432
smooth muscle myocyte	209	5	12.5	CTGF;EBI3;PAPPA;IGFBP3;NRP1	4.16792e-07	0.0205761
heparan sulfate	287	5	12.5	CTGF;SERPINF1;IGFBP3;NRP1;PSG3	1.96743e-06	0.0155763
CRP	303	5	12.5	ACKR3;CTGF;PAPPA;IGFBP3;NRP1	2.56156e-06	0.0148368
vascular injury	307	5	12.5	STAT4;ACKR3;CTGF;PAPPA;NRP1	2.73009e-06	0.0146628
PAX6	311	5	12.5	CRYAB;CTNND1;CTGF;ISL1;ITGA5	2.90722e-06	0.0144928
liver metastases	329	5	12.5	ACKR3;SERPINF1;CDC20;TYMS;NRP1	3.81934e-06	0.0137741
pulmonary fibrosis	352	5	12.5	CRYAB;STAT4;CTGF;IGFBP3;ITGA5	5.29639e-06	0.0129534
Burkitt's lymphoma	355	5	12.5	PEG10;CD24;CTGF;EBI3;NRP1	5.51805e-06	0.0128535
CXCR4	356	5	12.5	CTNND1;CTGF;ACKR3;ITGA5;NRP1	5.59353e-06	0.0128205
GDNF	361	5	12.5	CTNND1;CTGF;SLC30A2;ITGA5;NRP1	5.98317e-06	0.0126582
NOS2	371	5	12.5	CTNND1;CTGF;IGFBP3;ISL1;ITGA5	6.82617e-06	0.0123457
Down syndrome	374	5	12.5	CRYAB;PSG1;PAPPA;TYMS;PLAC4	7.09639e-06	0.0122549
AG490	377	5	12.5	STAT4;CD24;CTGF;SLC30A2;ISL1	7.37492e-06	0.0121655
folate	384	5	12.5	CRYAB;PHGDH;IGFBP3;ISL1;TYMS	8.05818e-06	0.0119617
Y-27632	391	5	12.5	CRYAB;CTNND1;CTGF;SERPINF1;ITGA5	8.79004e-06	0.0117647
astrocyte	395	5	12.5	CRYAB;CTGF;SERPINF1;IGFBP3;NRP1	9.231e-06	0.011655
intrauterine growth restriction	402	5	12.5	CTGF;PAPPA;IGFBP3;LGALS13;SLC7A1	1.00442e-05	0.0114679
matrix metalloproteinase	404	5	12.5	CTGF;SERPINF1;PAPPA;IGFBP3;ITGA5	1.02865e-05	0.0114155
ischemic heart disease	412	5	12.5	CRYAB;CTGF;ACKR3;PAPPA;IGFBP3	1.13019e-05	0.0112108
colon carcinoma	413	5	12.5	CTGF;PSAT1;PHGDH;TYMS;NRP1	1.14341e-05	0.0111857
OSM	419	5	12.5	STAT4;CTGF;IGFBP3;CDC20;NRP1	1.22531e-05	0.0110375
NFKBI	439	5	12.5	STAT4;EBI3;ITGA5;NRP1;NFKBIZ	1.53192e-05	0.0105708
cholangiocarcinoma	443	5	12.5	CTGF;CD24;TPM1;ITGA5;TYMS	1.59984e-05	0.0104822
CXCL8	453	5	12.5	ACKR3;CTGF;PAPPA;TYMS;NRP1	1.77994e-05	0.0102669
metalloproteinase	453	5	12.5	CTGF;SERPINF1;PAPPA;IGFBP3;NRP1	1.77994e-05	0.0102669
Collagens	457	5	12.5	CTNND1;ACKR3;PAPPA;ITGA5;PSG3	1.85625e-05	0.0101833
disulfide	458	5	12.5	CRYAB;CTGF;PAPPA;IGFBP3;TYMS	1.87572e-05	0.0101626
KRAS	462	5	12.5	CTNND1;SERPINF1;PSAT1;TPM1;PHGDH	1.9552e-05	0.0100806
methionine	463	5	12.5	CTGF;NUSAP1;PHGDH;CDC20;TYMS	1.97548e-05	0.0100604
JAK2	473	5	12.5	CRYAB;STAT4;CTGF;CD24;SLC30A2	2.18737e-05	0.00986193
CXCL12	477	5	12.5	CTNND1;CTGF;ACKR3;IGFBP3;ITGA5	2.27691e-05	0.00978474
gastric carcinoma	482	5	12.5	CTNND1;CTGF;IGFBP3;TOP2A;ISL1	2.39282e-05	0.00968992
growth retardation	498	5	12.5	PAPPA;IGFBP3;PHGDH;PSAT1;NRP1	2.7949e-05	0.0093985
encephalomyelitis	529	5	12.5	CRYAB;STAT4;CD24;C1QTNF6;EBI3	3.72199e-05	0.00888099
retinoids	539	5	12.5	PSG5;CTGF;SERPINF1;IGFBP3;ISL1	4.06692e-05	0.008726
MAP2K1	548	5	12.5	CTGF;IGFBP3;TPM1;ITGA5;TYMS	4.3981e-05	0.00859107
IL17A	549	5	12.5	STAT4;ACKR3;CTGF;SERPINF1;NFKBIZ	4.43615e-05	0.00857633
ATM	552	5	12.5	CTGF;NUSAP1;IGFBP3;TOP2A;CDC20	4.55183e-05	0.00853242
wound	558	5	12.5	CTGF;CD24;PAPPA;ITGA5;SLC7A1	4.7902e-05	0.00844595
histone H3	566	5	12.5	CTGF;IGFBP3;ISL1;CDC20;TYMS	5.12293e-05	0.00833333
colorectal carcinoma	568	5	12.5	CTNND1;CD24;CTGF;PHGDH;TYMS	5.20885e-05	0.00830565
LDL	578	5	12.5	CTGF;SERPINF1;PAPPA;ITGA5;SLC7A1	5.65528e-05	0.00816993
carbohydrate	580	5	12.5	PSG1;CD24;SCD5;IGFBP3;TYMS	5.74801e-05	0.00814332
dysplasia	580	5	12.5	CD24;CTGF;TOP2A;CDC20;NRP1	5.74801e-05	0.00814332
Crohn's disease	581	5	12.5	STAT4;CTGF;CD24;EBI3;IGFBP3	5.79482e-05	0.00813008
atorvastatin	588	5	12.5	CTNND1;ACKR3;CTGF;PAPPA;SLC7A1	6.13076e-05	0.00803859
acute lymphoblastic leukemia	594	5	12.5	CTGF;IGFBP3;TOP2A;TYMS;NRP1	6.43053e-05	0.00796178
hyperplasia	598	5	12.5	CTNND1;CTGF;ACKR3;SERPINF1;IGFBP3	6.63658e-05	0.00791139
pancreatic ductal adenocarcinoma	610	5	12.5	CD24;CTGF;SERPINF1;CDC20;NRP1	7.28548e-05	0.00776398
neurological disorder	620	5	12.5	CRYAB;PSAT1;IGFBP3;PHGDH;NRP1	7.86273e-05	0.00764526
WNT3A	622	5	12.5	CTNND1;CTGF;SERPINF1;ISL1;ITGA5	7.9823e-05	0.00762195
cirrhosis	632	5	12.5	STAT4;CTGF;SERPINF1;IGFBP3;NRP1	8.60133e-05	0.00750751
Tumor Suppressors	634	5	12.5	CTNND1;CRYAB;ACKR3;IGFBP3;TOP2A	8.72946e-05	0.00748503
IFNB1	639	5	12.5	CRYAB;STAT4;EBI3;ITGA5;NRP1	9.05621e-05	0.00742942
EPO	641	5	12.5	STAT4;CTGF;IGFBP3;ITGA5;NRP1	9.18952e-05	0.00740741
sex hormone	653	5	12.5	CTGF;SERPINF1;IGFBP3;ITGA5;NRP1	0.000100214	0.00727802
ascorbic acid	656	5	12.5	CRYAB;CDCA5;IGFBP3;LGALS13;PAM	0.000102382	0.00724638
heart disease	657	5	12.5	CRYAB;CTGF;PAPPA;TPM1;ISL1	0.000103112	0.00723589
epithelial cell	668	5	12.5	CRYAB;CTGF;SERPINF1;PAPPA;IGFBP3	0.000111415	0.00712251
MIR27A	669	5	12.5	CTGF;ACKR3;EBI3;ISL1;ITGA5	0.000112195	0.00711238
casein kinase II	686	5	12.5	SERPINF1;IGFBP3;PAM;TOP2A;TYMS	0.0001261	0.00694444
CSF2	696	5	12.5	CTNND1;STAT4;CD24;CTGF;ITGA5	0.000134876	0.00684932
liver cancer	697	5	12.5	CTGF;ACKR3;CD24;IGFBP3;TYMS	0.000135779	0.00683995
ALB	702	5	12.5	CRYAB;CTGF;PAPPA;IGFBP3;NRP1	0.000140362	0.00679348
SP600125	717	5	12.5	CRYAB;CTGF;SERPINF1;PAPPA;IGFBP3	0.000154828	0.00665779
staurosporine	722	5	12.5	CRYAB;CTNND1;CTGF;SERPINF1;IGFBP3	0.000159895	0.00661376
endometrial carcinoma	722	5	12.5	CTNND1;CD24;IGFBP3;TOP2A;TYMS	0.000159895	0.00661376
SIRT1	724	5	12.5	CTGF;SERPINF1;PAPPA;IGFBP3;CDC20	0.000161957	0.00659631
BMP4	727	5	12.5	CRYAB;CTGF;TPM1;IGFBP3;NRP1	0.000165088	0.0065703
chorionic gonadotropin	730	5	12.5	CTGF;SERPINF1;PAPPA;IGFBP3;TOP2A	0.000168265	0.0065445
lung adenocarcinoma	735	5	12.5	CTGF;ACKR3;IGFBP3;TYMS;NRP1	0.000173665	0.00650195
adenoma	744	5	12.5	CTNND1;CD24;IGFBP3;TYMS;NRP1	0.000183717	0.00642674
MIR124-1	756	5	12.5	CTNND1;CTGF;PAM;NRP1;NFKBIZ	0.000197806	0.00632911
AR	765	5	12.5	PEG10;CD24;IGFBP3;CDC20;NRP1	0.000208903	0.00625782
2,3,7,8-tetrachlorodibenzo-p-dioxin	771	5	12.5	CRYAB;CTGF;CD24;IGFBP3;ITGA5	0.000216561	0.00621118
stroke	773	5	12.5	CRYAB;CTGF;PAPPA;IGFBP3;TOP2A	0.000219161	0.00619579
oxidized LDL	777	5	12.5	SERPINF1;EBI3;PAPPA;ITGA5;SLC7A1	0.000224432	0.00616523
phorbol ester	800	5	12.5	CTNND1;CTGF;PAPPA;PAM;NRP1	0.000256645	0.0059952
neuroblastoma	817	5	12.5	CRYAB;NBPF1;ACKR3;TPM1;NRP1	0.000282633	0.00587544
Mg2+	821	5	12.5	CRYAB;CTGF;LGALS13;ITGA5;TYMS	0.000289029	0.00584795
epigallocatechin-3-gallate	825	5	12.5	STAT4;CTGF;SERPINF1;IGFBP3;CDC20	0.000295534	0.00582072
multiple sclerosis	838	5	12.5	CRYAB;STAT4;CD24;IGFBP3;PAM	0.000317448	0.00573394
cadmium	846	5	12.5	CRYAB;CTGF;SLC30A2;IGFBP3;CDC20	0.000331533	0.00568182
decitabine	938	5	12.5	CTGF;SERPINF1;IGFBP3;TPM1;TYMS	0.000529947	0.00514403
APP	981	5	12.5	CTGF;SERPINF1;PAPPA;IGFBP3;TYMS	0.000648614	0.00492611
smoking	981	5	12.5	PSG1;STAT4;PAPPA;IGFBP3;TYMS	0.000648614	0.00492611
genistein	999	5	12.5	CRYAB;CTGF;TPM1;IGFBP3;CDC20	0.000703813	0.00484027
cyclosporine	1012	5	12.5	CRYAB;CTGF;PHGDH;ISL1;SLC7A1	0.00074582	0.00478011
hypertension	1098	5	12.5	CTGF;ACKR3;PAPPA;IGFBP3;SLC7A1	0.00107289	0.00441696
NaCl	1104	5	12.5	CRYAB;CTGF;SERPINF1;IGFBP3;NRP1	0.00109913	0.00439367
ischemia	1122	5	12.5	CRYAB;CTNND1;SERPINF1;PAPPA;IGFBP3	0.00118073	0.00432526
atherosclerosis	1146	5	12.5	STAT4;CTGF;SERPINF1;PAPPA;EBI3	0.00129643	0.00423729
MAPK3	1158	5	12.5	ACKR3;CTGF;PAPPA;ISL1;TYMS	0.00135734	0.00419463
Jun/Fos	1184	5	12.5	CRYAB;STAT4;CTGF;IGFBP3;ITGA5	0.00149656	0.00410509
NO	1234	5	12.5	CTNND1;STAT4;CTGF;SLC30A2;TOP2A	0.00179364	0.00394322
HOXC6	32	4	10	PEG10;CTGF;IGFBP3;ISL1	8.99359e-09	0.0597015
syncytiotrophoblast	79	4	10	PSG1;PSG5;PAPPA;LGALS13	3.39336e-07	0.0350877
low-molecular-weight heparin	113	4	10	CD24;CTGF;PAPPA;NRP1	1.40698e-06	0.027027
ZEB2	118	4	10	CTNND1;SLC30A2;ITGA5;NRP1	1.67003e-06	0.0261438
MED1	124	4	10	IGFBP3;CDC20;TYMS;NRP1	2.03195e-06	0.0251572
thymidine	125	4	10	CTGF;CDCA5;CDC20;TYMS	2.0975e-06	0.025
E2F4	131	4	10	PEG10;NUSAP1;CDC20;TYMS	2.52428e-06	0.0240964
aphidicolin	137	4	10	CDCA5;ISL1;TOP2A;TYMS	3.0123e-06	0.0232558
PAX3	140	4	10	ACKR3;ISL1;CDC20;TYMS	3.28095e-06	0.0228571
cervical intraepithelial neoplasia	149	4	10	IGFBP3;TOP2A;CDC20;NRP1	4.19385e-06	0.0217391
prednisone	153	4	10	STAT4;CTGF;IGFBP3;TYMS	4.65478e-06	0.0212766
granulosa cell	161	4	10	CTGF;SERPINF1;PAPPA;IGFBP3	5.68782e-06	0.0204082
CYP19A1	169	4	10	CTGF;CD24;NUSAP1;IGFBP3	6.88129e-06	0.0196078
NTN1	171	4	10	CTNND1;CTGF;SERPINF1;NRP1	7.20649e-06	0.0194175
MMP3	185	4	10	CRYAB;CTGF;IGFBP3;ITGA5	9.8108e-06	0.0181818
heparan sulfate proteoglycan	189	4	10	CTGF;PAPPA;ITGA5;NRP1	1.06678e-05	0.0178571
muscle cell	190	4	10	CTGF;SERPINF1;IGFBP3;PAM	1.08904e-05	0.0177778
congenital heart disease	193	4	10	CTGF;ISL1;TYMS;NRP1	1.15789e-05	0.0175439
ID1	200	4	10	CRYAB;CTGF;IGFBP3;TYMS	1.33094e-05	0.0170213
SERPINF1	210	4	10	CRYAB;CTGF;SERPINF1;SLC30A2	1.61029e-05	0.0163265
NFKBIA	214	4	10	SERPINF1;EBI3;ITGA5;NFKBIZ	1.73329e-05	0.0160643
bladder neoplasm	218	4	10	ACKR3;CD24;SERPINF1;IGFBP3	1.86307e-05	0.0158103
R1881	221	4	10	PEG10;ACKR3;CD24;IGFBP3	1.96498e-05	0.015625
CXCL10	222	4	10	STAT4;ACKR3;ISL1;ITGA5	1.99985e-05	0.0155642
cardiac myocyte	227	4	10	CTGF;C1QTNF6;PAM;ISL1	2.18105e-05	0.0152672
experimental autoimmune encephalomyelitis	228	4	10	STAT4;CD24;ACKR3;NFKBIZ	2.21869e-05	0.0152091
PLAU	229	4	10	STAT4;CTGF;SERPINF1;IGFBP3	2.2568e-05	0.0151515
retinopathy	230	4	10	CTGF;SERPINF1;IGFBP3;NRP1	2.29539e-05	0.0150943
GATA6	233	4	10	CTGF;PAPPA;TPM1;ITGA5	2.41408e-05	0.0149254
neuroglia	242	4	10	CRYAB;PSG1;CTGF;SERPINF1	2.79724e-05	0.0144404
metastatic melanoma	244	4	10	CTGF;SERPINF1;IGFBP3;TOP2A	2.8881e-05	0.0143369
retinoblastoma	244	4	10	CTNND1;CRYAB;CD24;SERPINF1	2.8881e-05	0.0143369
esophageal adenocarcinoma	249	4	10	CTGF;IGFBP3;PHGDH;TYMS	3.12472e-05	0.0140845
HBEGF	255	4	10	CTGF;IGFBP3;ITGA5;NRP1	3.42708e-05	0.0137931
MIR205	257	4	10	CTGF;CD24;SCD5;ITGA5	3.53247e-05	0.0136986
CBF/NF-Y transcription factors	259	4	10	NUSAP1;PHGDH;TOP2A;CDC20	3.64021e-05	0.0136054
clathrin coat	259	4	10	CTGF;IGFBP3;PAM;NRP1	3.64021e-05	0.0136054
congestive heart failure	259	4	10	CRYAB;CTGF;IGFBP3;TPM1	3.64021e-05	0.0136054
TWIST1	263	4	10	STAT4;CD24;CTGF;ITGA5	3.8629e-05	0.0134228
epithelial cancer	266	4	10	CTNND1;CD24;TOP2A;TYMS	4.03634e-05	0.013289
osteoblast	266	4	10	CTGF;SERPINF1;PAPPA;IGFBP3	4.03634e-05	0.013289
neointima	272	4	10	STAT4;CTGF;ACKR3;NRP1	4.40024e-05	0.0130293
SP	274	4	10	PHGDH;IGFBP3;ITGA5;NRP1	4.5267e-05	0.012945
edema	274	4	10	CTNND1;STAT4;SERPINF1;PAM	4.5267e-05	0.012945
glomerulonephritis	274	4	10	STAT4;CTGF;CD24;EBI3	4.5267e-05	0.012945
prednisolone	279	4	10	PSG1;CTGF;IGFBP3;TYMS	4.85448e-05	0.0127389
FGF8	282	4	10	CTGF;NUSAP1;ISL1;PFKP	5.05929e-05	0.0126183
WNT1	286	4	10	CTNND1;CTGF;CD24;ISL1	5.3421e-05	0.0124611
gastric adenocarcinoma	286	4	10	CD24;IGFBP3;TOP2A;ITGA5	5.3421e-05	0.0124611
GLI1	291	4	10	CTGF;CD24;IGFBP3;ISL1	5.71165e-05	0.0122699
pancreatic neoplasm	297	4	10	CTGF;SERPINF1;IGFBP3;NRP1	6.17935e-05	0.0120482
DNA methyltransferases	302	4	10	STAT4;CTGF;IGFBP3;TPM1	6.58996e-05	0.0118694
stromal cell	305	4	10	CTGF;SERPINF1;PAPPA;IGFBP3	6.84568e-05	0.0117647
hepatic neoplasm	311	4	10	CD24;PHGDH;PSAT1;IGFBP3	7.37873e-05	0.0115607
RNA-directed DNA polymerase	312	4	10	CTNND1;CD24;IGFBP3;TYMS	7.47042e-05	0.0115274
MMP9	316	4	10	CRYAB;CTGF;SERPINF1;IGFBP3	7.84552e-05	0.011396
NAD+	326	4	10	CTGF;PSAT1;PHGDH;TOP2A	8.84316e-05	0.0110803
renal failure	326	4	10	STAT4;SERPINF1;IGFBP3;LGALS13	8.84316e-05	0.0110803
lung disease	333	4	10	CD24;CTGF;ACKR3;NRP1	9.59435e-05	0.0108696
9-cis-retinoic acid	335	4	10	CTGF;PSG5;IGFBP3;NRP1	9.81724e-05	0.0108108
RB1	342	4	10	TPM1;TOP2A;CDC20;TYMS	0.000106271	0.0106101
SMARCA4	342	4	10	CRYAB;TOP2A;ISL1;NRP1	0.000106271	0.0106101
PRKCE	347	4	10	CRYAB;CTNND1;CTGF;TPM1	0.000112345	0.0104712
IL7	348	4	10	STAT4;CD24;CDC20;NRP1	0.000113589	0.0104439
advanced glycation end product	352	4	10	CRYAB;CTGF;SERPINF1;NRP1	0.000118667	0.0103359
end-stage renal disease	353	4	10	CTGF;SERPINF1;PAPPA;IGFBP3	0.000119962	0.0103093
hyperinsulinemia	369	4	10	CTGF;SERPINF1;IGFBP3;ISL1	0.000142104	0.00990099
non-Hodgkin's lymphoma	374	4	10	CTNND1;STAT4;ISL1;TYMS	0.000149592	0.00977995
IL18	377	4	10	STAT4;SERPINF1;EBI3;NFKBIZ	0.000154219	0.00970874
cytochalasin D	380	4	10	CRYAB;CTGF;ITGA5;SLC7A1	0.00015895	0.00963855
thiazolidinediones	385	4	10	CRYAB;CTGF;CD24;NRP1	0.000167066	0.00952381
prostate carcinoma	388	4	10	CTNND1;CD24;IGFBP3;NRP1	0.000172077	0.00945626
distant metastases	389	4	10	ACKR3;SERPINF1;PSAT1;TYMS	0.000173772	0.00943396
vitamin A	390	4	10	STAT4;SERPINF1;SLC30A2;IGFBP3	0.000175478	0.00941176
PTK2	396	4	10	CTNND1;STAT4;CTGF;ITGA5	0.000185972	0.00928074
FSH	398	4	10	CTGF;PAPPA;IGFBP3;PFKP	0.000189568	0.00923788
PGR	408	4	10	CTGF;PAPPA;TOP2A;NRP1	0.000208309	0.00902935
hyaluronic acid	420	4	10	ACKR3;CTGF;IGFBP3;ITGA5	0.00023252	0.00879121
acute myocardial infarction	422	4	10	STAT4;CTGF;SERPINF1;PAPPA	0.000236744	0.00875274
chloroquine	424	4	10	STAT4;ACKR3;IGFBP3;NRP1	0.000241023	0.0087146
colon neoplasm	427	4	10	SERPINF1;PHGDH;PSAT1;TYMS	0.000247546	0.00865801
TGFB2	429	4	10	CRYAB;CTGF;IGFBP3;ITGA5	0.000251964	0.00862069
small cell lung cancer	429	4	10	CD24;CDCA5;IGFBP3;TYMS	0.000251964	0.00862069
HMOX1	431	4	10	CRYAB;STAT4;CTGF;IGFBP3	0.000256439	0.00858369
pyrrolidine dithiocarbamate	434	4	10	CTGF;PAPPA;SLC7A1;NRP1	0.000263258	0.00852878
CDKN1A	435	4	10	CRYAB;CTGF;TOP2A;TYMS	0.00026556	0.00851064
sarcoma	435	4	10	CTGF;IGFBP3;PHGDH;TOP2A	0.00026556	0.00851064
homocysteine	456	4	10	CTGF;PAPPA;ISL1;SLC7A1	0.00031732	0.00814664
stem cell	459	4	10	CTGF;SERPINF1;PAPPA;ISL1	0.000325263	0.00809717
glucose intolerance	460	4	10	CRYAB;STAT4;EBI3;IGFBP3	0.000327942	0.00808081
MIR128-1	462	4	10	PAPPA;PHGDH;ISL1;ITGA5	0.000333349	0.00804829
urothelial carcinoma	462	4	10	ZNF165;CD24;CDCA5;IGFBP3	0.000333349	0.00804829
PARP1	465	4	10	CTGF;SERPINF1;TOP2A;TYMS	0.000341577	0.008
chronic kidney disease	478	4	10	CTGF;SERPINF1;PAPPA;IGFBP3	0.000378926	0.00779727
cerebral ischemia	482	4	10	CRYAB;SERPINF1;IGFBP3;NRP1	0.000390984	0.00773694
autoimmunity	486	4	10	STAT4;CD24;ACKR3;C1QTNF6	0.000403314	0.00767754
clear cell renal cell carcinoma	491	4	10	CD24;NUSAP1;TOP2A;PFKP	0.000419115	0.00760456
diabetic nephropathy	494	4	10	CTGF;SERPINF1;PAPPA;NRP1	0.000428805	0.00756144
cGMP	496	4	10	CTGF;IGFBP3;TYMS;NRP1	0.000435354	0.00753296
hemorrhage	498	4	10	CTNND1;CRYAB;STAT4;SERPINF1	0.000441974	0.00750469
liver disease	503	4	10	STAT4;CTGF;SERPINF1;IGFBP3	0.000458838	0.00743494
fulvestrant	504	4	10	CRYAB;CTGF;SERPINF1;IGFBP3	0.000462265	0.00742115
malignant transformation	505	4	10	CD24;CDC20;TYMS;NRP1	0.00046571	0.00740741
prostate neoplasm	509	4	10	CD24;SERPINF1;IGFBP3;NRP1	0.000479676	0.00735294
endometriosis	511	4	10	STAT4;SERPINF1;PAPPA;IGFBP3	0.000486769	0.00732601
FOXO1	515	4	10	CD24;CTGF;NUSAP1;ISL1	0.000501181	0.00727273
LIF	521	4	10	PAPPA;IGFBP3;ISL1;PFKP	0.000523365	0.00719424
congenital heart defect	521	4	10	PAPPA;TPM1;ISL1;TYMS	0.000523365	0.00719424
CD28	541	4	10	STAT4;ACKR3;CD24;ITGA5	0.000602378	0.00694444
aspirin	542	4	10	CTNND1;CD24;CTGF;LGALS13	0.000606538	0.00693241
nasopharyngeal carcinoma	543	4	10	CTGF;PSAT1;TOP2A;NRP1	0.000610719	0.00692042
CSF1	544	4	10	CTNND1;CTGF;ITGA5;NRP1	0.00061492	0.00690846
dilated cardiomyopathy	544	4	10	CRYAB;STAT4;TPM1;ISL1	0.00061492	0.00690846
PTGS2	546	4	10	CD24;IGFBP3;CDC20;ITGA5	0.000623385	0.00688468
RELA	551	4	10	CTGF;EBI3;ITGA5;NFKBIZ	0.000644908	0.00682594
EDTA	557	4	10	CTGF;SERPINF1;PAPPA;IGFBP3	0.000671426	0.00675676
MIR21	580	4	10	IGFBP3;TPM1;ITGA5;TYMS	0.000780282	0.00650407
cardiomyopathy	584	4	10	CRYAB;CTGF;TPM1;ISL1	0.000800413	0.00646204
vitamin D	586	4	10	SERPINF1;IGFBP3;TYMS;NFKBIZ	0.000810616	0.00644122
corticosterone	590	4	10	ACKR3;CTGF;IGFBP3;PAM	0.000831296	0.0064
metabolic syndrome X	594	4	10	CTGF;SERPINF1;TPM1;IGFBP3	0.000852348	0.0063593
okadaic acid	595	4	10	CRYAB;IGFBP3;CDC20;TYMS	0.000857669	0.00634921
norepinephrine	605	4	10	CRYAB;CTGF;SERPINF1;PHGDH	0.00091218	0.00625
IL1A	606	4	10	CTGF;IGFBP3;TYMS;NFKBIZ	0.000917762	0.00624025
PRKCD	610	4	10	CTNND1;CRYAB;CTGF;CD24	0.000940333	0.00620155
CASP3	616	4	10	CTNND1;CTGF;CD24;ISL1	0.000974921	0.00614439
tuberculosis	618	4	10	CRYAB;STAT4;EBI3;TYMS	0.000986646	0.00612557
CD3 complex	621	4	10	STAT4;ACKR3;CD24;ITGA5	0.00100442	0.00609756
calpain	622	4	10	CTNND1;CRYAB;CTGF;TYMS	0.0010104	0.00608828
morpholino oligonucleotide	624	4	10	ACKR3;TPM1;TOP2A;ISL1	0.00102242	0.0060698
osteoarthritis	632	4	10	STAT4;CTGF;IGFBP3;ITGA5	0.00107153	0.005997
reperfusion injury	635	4	10	CRYAB;CTGF;PHGDH;ISL1	0.00109037	0.00597015
ITG	643	4	10	CTNND1;CRYAB;ITGA5;NRP1	0.00114174	0.00589971
PTEN	645	4	10	CTGF;IGFBP3;TOP2A;CDC20	0.00115484	0.00588235
CDK1	646	4	10	NUSAP1;CDCA5;IGFBP3;CDC20	0.00116143	0.00587372
tunicamycin	659	4	10	ERP27;CTGF;SERPINF1;SLC7A1	0.00124954	0.00576369
PRKCA	660	4	10	CTNND1;CTGF;IGFBP3;SLC7A1	0.00125651	0.0057554
trypsin	662	4	10	CTNND1;SERPINF1;IGFBP3;NRP1	0.00127052	0.00573888
solid neoplasm	668	4	10	CRYAB;CD24;TOP2A;TYMS	0.00131322	0.0056899
dihydrotestosterone	678	4	10	CTGF;CDCA5;IGFBP3;TOP2A	0.00138661	0.0056101
streptozotocin	679	4	10	CRYAB;CTGF;SERPINF1;IGFBP3	0.00139411	0.00560224
PRL	680	4	10	STAT4;SERPINF1;SLC30A2;IGFBP3	0.00140163	0.00559441
autoimmune disease	681	4	10	STAT4;CD24;C1QTNF6;NFKBIZ	0.00140918	0.00558659
simvastatin	683	4	10	CRYAB;CTGF;IGFBP3;TYMS	0.00142436	0.00557103
osteosarcoma	689	4	10	CRYAB;CD24;TYMS;NRP1	0.00147061	0.00552486
IgG	702	4	10	CTGF;IGFBP3;ITGA5;NFKBIZ	0.00157439	0.00542741
head and neck squamous cell carcinoma	702	4	10	CRYAB;CTGF;CD24;TYMS	0.00157439	0.00542741
ulcerative colitis	703	4	10	STAT4;CTGF;CD24;EBI3	0.00158258	0.00542005
mifepristone	725	4	10	CTGF;PAPPA;SLC30A2;IGFBP3	0.00177036	0.00526316
TLR	726	4	10	STAT4;EBI3;C15orf48;NFKBIZ	0.00177924	0.00525624
isoproterenol	741	4	10	CRYAB;CTGF;SERPINF1;IGFBP3	0.0019163	0.00515464
GH1	763	4	10	STAT4;CTGF;PAPPA;IGFBP3	0.00213036	0.00501253
metformin	771	4	10	CD24;CTGF;SERPINF1;IGFBP3	0.00221214	0.00496278
glutamate	799	4	10	CTNND1;PHGDH;PSAT1;TYMS	0.0025155	0.00479616
nicotine	833	4	10	CTGF;SERPINF1;IGFBP3;TYMS	0.00292104	0.00460829
valproic acid	840	4	10	ACKR3;CTGF;IGFBP3;ITGA5	0.00300978	0.00457143
radiation	853	4	10	CTGF;SERPINF1;ITGA5;TYMS	0.00317946	0.0045045
seizure	865	4	10	CRYAB;CTGF;PHGDH;PSAT1	0.0033418	0.00444444
prostaglandin E2	879	4	10	CTGF;PAPPA;IGFBP3;NRP1	0.00353827	0.00437637
cholesterol	1013	4	10	ACKR3;CTGF;IGFBP3;ITGA5	0.00583158	0.00381679
proliferative retinopathy	28	3	7.5	CTGF;SERPINF1;IGFBP3	1.22049e-06	0.046875
LM609	32	3	7.5	CTGF;SERPINF1;ITGA5	1.81878e-06	0.0441176
PAPPA	36	3	7.5	PAPPA;IGFBP3;LGALS13	2.58504e-06	0.0416667
BMP1	51	3	7.5	CTGF;IGFBP3;NRP1	7.29825e-06	0.0344828
MIR197	51	3	7.5	CTNND1;IGFBP3;TYMS	7.29825e-06	0.0344828
TFCP2	55	3	7.5	STAT4;CTGF;TYMS	9.13611e-06	0.032967
FOXF1	57	3	7.5	ISL1;ITGA5;NRP1	1.01596e-05	0.0322581
cytostatic drugs	57	3	7.5	TOP2A;CDC20;TYMS	1.01596e-05	0.0322581
pathological angiogenesis	63	3	7.5	CTNND1;SERPINF1;NRP1	1.36777e-05	0.030303
osteogenesis imperfecta	65	3	7.5	CTGF;SERPINF1;IGFBP3	1.50075e-05	0.029703
KDM4C	67	3	7.5	PHGDH;PSAT1;SLC7A1	1.64199e-05	0.0291262
membranous nephropathy	76	3	7.5	STAT4;CTGF;EBI3	2.38603e-05	0.0267857
MAF	79	3	7.5	CRYAB;STAT4;CTGF	2.67596e-05	0.026087
NOTCH4	79	3	7.5	CD24;ISL1;NRP1	2.67596e-05	0.026087
CSH1	80	3	7.5	PSG1;PAPPA;IGFBP3	2.77751e-05	0.0258621
proadipocyte	86	3	7.5	SERPINF1;PAPPA;IGFBP3	3.44035e-05	0.0245902
corneal epithelial cell	91	3	7.5	CTGF;SERPINF1;IGFBP3	4.06598e-05	0.023622
tumor vasculature	97	3	7.5	ACKR3;SERPINF1;NRP1	4.90994e-05	0.0225564
IGFBP2	98	3	7.5	CD24;IGFBP3;TOP2A	5.06087e-05	0.0223881
TEAD1	99	3	7.5	CTGF;TPM1;SLC7A1	5.21482e-05	0.0222222
ependymoma	103	3	7.5	CD24;CDCA5;IGFBP3	5.86126e-05	0.0215827
allelic imbalance	106	3	7.5	STAT4;TYMS;PLAC4	6.37905e-05	0.0211268
benign breast disease	106	3	7.5	PSG1;SLC30A2;IGFBP3	6.37905e-05	0.0211268
PCB126	107	3	7.5	CTGF;CDCA5;IGFBP3	6.55807e-05	0.020979
myoblast	108	3	7.5	CTGF;SERPINF1;IGFBP3	6.74035e-05	0.0208333
IL2R	110	3	7.5	STAT4;CD24;PHGDH	7.11478e-05	0.0205479
arachidonate 15-lipoxygenase	113	3	7.5	STAT4;CTGF;SERPINF1	7.70154e-05	0.0201342
tongue squamous cell carcinoma	114	3	7.5	CD24;IGFBP3;NRP1	7.90393e-05	0.02
choroidal neovascularization	116	3	7.5	CRYAB;ACKR3;SERPINF1	8.31907e-05	0.0197368
FLI1	119	3	7.5	CTGF;IGFBP3;NRP1	8.9681e-05	0.0193548
SU6656	120	3	7.5	CTNND1;CTGF;ITGA5	9.19156e-05	0.0192308
ANXA5	124	3	7.5	CTNND1;CTGF;IGFBP3	0.000101217	0.01875
metallothionein	127	3	7.5	CRYAB;CTGF;TOP2A	0.000108582	0.0184049
RARB	128	3	7.5	CRYAB;IGFBP3;ISL1	0.000111113	0.0182927
MMP1	130	3	7.5	CTGF;IGFBP3;NRP1	0.000116288	0.0180723
SWI/SNF	138	3	7.5	CRYAB;TOP2A;TYMS	0.000138558	0.0172414
cobalt chloride	139	3	7.5	CD24;SERPINF1;ITGA5	0.000141523	0.0171429
brain cancer	139	3	7.5	ACKR3;IGFBP3;NRP1	0.000141523	0.0171429
hepatic stellate cell	140	3	7.5	CTGF;SERPINF1;PAPPA	0.000144528	0.0170455
PCNA	141	3	7.5	STAT4;TOP2A;CDC20	0.000147574	0.0169492
MAP2K2	143	3	7.5	CTGF;IGFBP3;TYMS	0.000153792	0.0167598
TNFRSF11B	144	3	7.5	CTGF;TOP2A;SLC7A1	0.000156964	0.0166667
SU5402	144	3	7.5	ACKR3;ISL1;PFKP	0.000156964	0.0166667
ventricular septal defect	144	3	7.5	ACKR3;ISL1;NRP1	0.000156964	0.0166667
JAK1	145	3	7.5	STAT4;CTGF;NFKBIZ	0.000160178	0.0165746
PAK	146	3	7.5	CTNND1;CTGF;SLC7A1	0.000163434	0.0164835
Src kinase inhibitor	146	3	7.5	CTNND1;CRYAB;CTGF	0.000163434	0.0164835
myocardial injury	146	3	7.5	CTGF;PAPPA;TPM1	0.000163434	0.0164835
WWTR1	147	3	7.5	CTGF;IGFBP3;ISL1	0.000166733	0.0163934
MKL1	147	3	7.5	CTGF;TPM1;ITGA5	0.000166733	0.0163934
APC/C	148	3	7.5	CDCA5;NUSAP1;CDC20	0.000170075	0.0163043
bevacizumab	152	3	7.5	CTGF;SERPINF1;NRP1	0.000183878	0.0159574
thioacetamide	152	3	7.5	CTGF;IGFBP3;TOP2A	0.000183878	0.0159574
AREG	155	3	7.5	CTGF;SERPINF1;NRP1	0.000194694	0.0157068
CD4+ T-cell	159	3	7.5	STAT4;CTGF;EBI3	0.000209746	0.0153846
SDC1	161	3	7.5	CTGF;PAPPA;ITGA5	0.000217546	0.0152284
renal carcinoma	162	3	7.5	CRYAB;IGFBP3;TOP2A	0.000221516	0.0151515
galactosamine	165	3	7.5	CRYAB;CTGF;IGFBP3	0.000233706	0.0149254
NKX2-5	170	3	7.5	CTGF;IGFBP3;ISL1	0.000254973	0.0145631
IFNA2	171	3	7.5	STAT4;CTGF;TYMS	0.000259372	0.0144928
GDF2	172	3	7.5	CRYAB;CTGF;ITGA5	0.000263819	0.0144231
colonic adenocarcinoma	172	3	7.5	PSAT1;PHGDH;TYMS	0.000263819	0.0144231
MUC1	176	3	7.5	CTNND1;CTGF;NRP1	0.0002821	0.0141509
2-methoxyestradiol	176	3	7.5	CTGF;ITGA5;CDC20	0.0002821	0.0141509
vascular smooth muscle cell	178	3	7.5	CTGF;PAPPA;IGFBP3	0.000291539	0.0140187
STAT5A	180	3	7.5	STAT4;SLC30A2;NRP1	0.00030118	0.0138889
chronic disease	180	3	7.5	CTGF;IGFBP3;TYMS	0.00030118	0.0138889
prostatic adenocarcinoma	180	3	7.5	CTNND1;SERPINF1;IGFBP3	0.00030118	0.0138889
enteropathy	190	3	7.5	STAT4;EBI3;IGFBP3	0.000352476	0.0132743
gastrointestinal stromal tumor	193	3	7.5	CTGF;IGFBP3;TOP2A	0.000368892	0.0131004
MAP2K6	194	3	7.5	CRYAB;STAT4;CTGF	0.000374471	0.0130435
IFNW1	194	3	7.5	CTGF;IGFBP3;SLC7A1	0.000374471	0.0130435
THBS1	195	3	7.5	CTNND1;CTGF;IGFBP3	0.000380105	0.012987
Ang II receptor	195	3	7.5	PSG1;CTGF;ITGA5	0.000380105	0.012987
RBPJ	197	3	7.5	CTNND1;STAT4;CTGF	0.000391535	0.0128755
ADM	197	3	7.5	CTGF;ITGA5;NFKBIZ	0.000391535	0.0128755
LRP1	197	3	7.5	CTGF;SERPINF1;NRP1	0.000391535	0.0128755
temozolomide	200	3	7.5	ACKR3;TOP2A;NRP1	0.000409091	0.0127119
FOXA1	203	3	7.5	IGFBP3;ISL1;CDC20	0.000427146	0.0125523
PRDM1	204	3	7.5	STAT4;EBI3;ISL1	0.000433276	0.0125
HDAC6	204	3	7.5	CTGF;IGFBP3;CDC20	0.000433276	0.0125
trastuzumab	205	3	7.5	IGFBP3;TOP2A;TYMS	0.000439462	0.0124481
everolimus	210	3	7.5	CTGF;ITGA5;TYMS	0.000471247	0.0121951
Wilms' tumor	212	3	7.5	CTGF;SERPINF1;TOP2A	0.000484362	0.0120968
ultraviolet-A	215	3	7.5	CRYAB;ITGA5;NRP1	0.000504471	0.0119522
THPO	216	3	7.5	STAT4;IGFBP3;ITGA5	0.000511291	0.0119048
muscular dystrophy	216	3	7.5	CRYAB;CTGF;ITGA5	0.000511291	0.0119048
CycB family	222	3	7.5	CDCA5;IGFBP3;CDC20	0.000553456	0.0116279
AURKA	223	3	7.5	CD24;NUSAP1;CDC20	0.000560693	0.011583
diabetic retinopathy	224	3	7.5	CTGF;SERPINF1;IGFBP3	0.00056799	0.0115385
gastrointestinal cancer	227	3	7.5	CD24;TOP2A;TYMS	0.000590245	0.0114068
follicular lymphoma	228	3	7.5	STAT4;EBI3;TYMS	0.000597786	0.0113636
ALLN	229	3	7.5	CTNND1;SERPINF1;TYMS	0.000605388	0.0113208
KLF2	230	3	7.5	ACKR3;CTGF;CD24	0.000613051	0.0112782
ELAVL1	233	3	7.5	TOP2A;TYMS;SLC7A1	0.000636414	0.0111524
functional impairment	234	3	7.5	PHGDH;PSAT1;TOP2A	0.000644326	0.0111111
LEF1	235	3	7.5	CTNND1;CTGF;ISL1	0.000652301	0.0110701
leiomyoma	235	3	7.5	CD24;CTGF;PAPPA	0.000652301	0.0110701
tumor microenvironment	237	3	7.5	CTNND1;CD24;IGFBP3	0.000668439	0.010989
light exposure	242	3	7.5	CRYAB;CD24;SERPINF1	0.000709894	0.0107914
mesothelioma	242	3	7.5	CD24;CTGF;TYMS	0.000709894	0.0107914
docetaxel	243	3	7.5	CD24;TOP2A;TYMS	0.000718377	0.0107527
PTPN1	244	3	7.5	CTNND1;STAT4;NRP1	0.000726925	0.0107143
TGM2	246	3	7.5	CRYAB;IGFBP3;ITGA5	0.000744214	0.0106383
gestational diabetes	250	3	7.5	SERPINF1;LGALS13;SLC7A1	0.000779574	0.0104895
muscle atrophy	251	3	7.5	CRYAB;IGFBP3;TPM1	0.000788578	0.010453
ZEB1	252	3	7.5	CD24;SLC30A2;TPM1	0.000797648	0.0104167
glycosaminoglycan	252	3	7.5	PSG1;PAPPA;IGFBP3	0.000797648	0.0104167
FTY720	256	3	7.5	CTGF;CD24;ITGA5	0.000834593	0.010274
MMP2	257	3	7.5	CTGF;SERPINF1;IGFBP3	0.000843996	0.0102389
SGK1	257	3	7.5	CTGF;IGFBP3;NRP1	0.000843996	0.0102389
TGFB3	259	3	7.5	CTGF;IGFBP3;ITGA5	0.000863004	0.0101695
hypertrophic cardiomyopathy	261	3	7.5	CRYAB;CTGF;TPM1	0.000882282	0.010101
TCF7L2	262	3	7.5	CD24;CTGF;ITGA5	0.000892023	0.0100671
SOCS3	266	3	7.5	STAT4;CTGF;ACKR3	0.000931671	0.00993377
acetaminophen	266	3	7.5	CTGF;CD24;SERPINF1	0.000931671	0.00993377
malnutrition	266	3	7.5	PAPPA;IGFBP3;ITGA5	0.000931671	0.00993377
TRAF6	269	3	7.5	CTGF;CD24;NFKBIZ	0.000962129	0.00983607
chronic hepatitis B	269	3	7.5	STAT4;CD24;CTGF	0.000962129	0.00983607
RNA binding protein	270	3	7.5	CTNND1;TOP2A;PAM	0.00097242	0.00980392
alkaline phosphatase	270	3	7.5	CRYAB;IGFBP3;ISL1	0.00097242	0.00980392
age-related macular degeneration	276	3	7.5	CRYAB;SERPINF1;NRP1	0.00103564	0.00961538
adipocyte	276	3	7.5	SERPINF1;IGFBP3;NRP1	0.00103564	0.00961538
ACTB	278	3	7.5	TPM1;ITGA5;SLC7A1	0.00105727	0.00955414
HSF1	279	3	7.5	CRYAB;CTGF;CDC20	0.0010682	0.00952381
abdominal aortic aneurysm	279	3	7.5	STAT4;CTGF;EBI3	0.0010682	0.00952381
medroxyprogesterone acetate	280	3	7.5	PAPPA;IGFBP3;TYMS	0.0010792	0.00949367
spontaneous abortion	284	3	7.5	STAT4;PAPPA;TYMS	0.0011239	0.009375
gastric neoplasm	285	3	7.5	CD24;IGFBP3;NRP1	0.00113525	0.00934579
aneuploidy	285	3	7.5	PAPPA;IGFBP3;CDC20	0.00113525	0.00934579
ductal breast carcinoma	286	3	7.5	CD24;CTGF;NUSAP1	0.00114668	0.00931677
PAK1	288	3	7.5	CTNND1;CTGF;NRP1	0.00116975	0.00925926
calphostin C	288	3	7.5	CTGF;ITGA5;SLC7A1	0.00116975	0.00925926
F2RL1	289	3	7.5	CRYAB;CTGF;ITGA5	0.0011814	0.00923077
FGF1	293	3	7.5	CTNND1;CTGF;IGFBP3	0.00122872	0.00911854
baicalein	293	3	7.5	CTGF;CD24;SERPINF1	0.00122872	0.00911854
SST	294	3	7.5	CTGF;SERPINF1;ISL1	0.00124073	0.00909091
GAPDH	295	3	7.5	CD24;CTGF;CDC20	0.00125282	0.00906344
IKBK	296	3	7.5	CTGF;EBI3;NFKBIZ	0.00126498	0.00903614
ATF4	297	3	7.5	PSAT1;PHGDH;SLC7A1	0.00127721	0.00900901
RARA	299	3	7.5	PSG5;IGFBP3;ISL1	0.00130191	0.00895522
gemcitabine	301	3	7.5	CD24;CTGF;TYMS	0.0013269	0.00890208
MIR20A	302	3	7.5	CTGF;ISL1;PFKP	0.00133951	0.00887574
apocynin	302	3	7.5	CTGF;SERPINF1;SLC7A1	0.00133951	0.00887574
chronic renal failure	304	3	7.5	CTGF;IGFBP3;SLC7A1	0.00136496	0.00882353
Luteinizing hormone	306	3	7.5	CTGF;PAPPA;IGFBP3	0.00139071	0.00877193
medulloblastoma	306	3	7.5	CD24;IGFBP3;TOP2A	0.00139071	0.00877193
silibinin	308	3	7.5	CTGF;IGFBP3;TOP2A	0.00141676	0.00872093
IGF2	310	3	7.5	CD24;PAPPA;IGFBP3	0.00144312	0.00867052
SRF	311	3	7.5	CTGF;ISL1;ITGA5	0.00145642	0.00864553
adenosinetriphosphatase	314	3	7.5	IGFBP3;PAM;TOP2A	0.00149676	0.00857143
cyclophosphamide	315	3	7.5	SERPINF1;IGFBP3;TYMS	0.00151037	0.00854701
NOG	316	3	7.5	CTGF;ISL1;NRP1	0.00152405	0.00852273
arsenic trioxide	316	3	7.5	CD24;CTGF;TYMS	0.00152405	0.00852273
SOD1	318	3	7.5	CRYAB;CTGF;PHGDH	0.00155164	0.00847458
suramin	319	3	7.5	CTGF;IGFBP3;TOP2A	0.00156556	0.0084507
acute coronary syndrome	322	3	7.5	ACKR3;SERPINF1;PAPPA	0.00160777	0.00837989
GCG	323	3	7.5	IGFBP3;PHGDH;PFKP	0.001622	0.00835655
PLK1	323	3	7.5	CDCA5;TOP2A;CDC20	0.001622	0.00835655
keratinocyte	323	3	7.5	CTGF;SERPINF1;IGFBP3	0.001622	0.00835655
gefitinib	325	3	7.5	CTGF;IGFBP3;TYMS	0.00165069	0.00831025
cholera toxin	325	3	7.5	PSG1;CTGF;IGFBP3	0.00165069	0.00831025
renal cancer	326	3	7.5	ACKR3;IGFBP3;NRP1	0.00166515	0.00828729
MIR141	328	3	7.5	STAT4;PAPPA;NRP1	0.00169432	0.00824176
hydroxyurea	330	3	7.5	ISL1;CDC20;TYMS	0.00172381	0.00819672
SB431542	336	3	7.5	ACKR3;CTGF;ITGA5	0.0018142	0.00806452
GATA4	337	3	7.5	CTGF;PAPPA;ISL1	0.00182955	0.0080429
Rho family	337	3	7.5	CRYAB;CTGF;ITGA5	0.00182955	0.0080429
head and neck cancer	337	3	7.5	CRYAB;IGFBP3;TYMS	0.00182955	0.0080429
BCG	338	3	7.5	EBI3;ITGA5;TYMS	0.00184498	0.00802139
ITGB1	341	3	7.5	CTNND1;ACKR3;ITGA5	0.00189175	0.00795756
SPP1	342	3	7.5	ACKR3;CTGF;NRP1	0.0019075	0.00793651
nifedipine	346	3	7.5	CTGF;ITGA5;TYMS	0.00197134	0.0078534
propranolol	347	3	7.5	CTGF;IGFBP3;PAM	0.0019875	0.0078329
acute leukemia	348	3	7.5	CD24;IGFBP3;TYMS	0.00200375	0.0078125
WNT5A	349	3	7.5	SERPINF1;ISL1;ITGA5	0.00202008	0.00779221
prostaglandin	352	3	7.5	CRYAB;CTGF;IGFBP3	0.00206957	0.00773196
anisomycin	354	3	7.5	CTGF;IGFBP3;ISL1	0.00210298	0.00769231
TLR9	357	3	7.5	STAT4;EBI3;NFKBIZ	0.00215373	0.00763359
RUNX1	360	3	7.5	STAT4;IGFBP3;ITGA5	0.00220523	0.00757576
AVP	360	3	7.5	CRYAB;CTGF;PHGDH	0.00220523	0.00757576
selenium	361	3	7.5	CRYAB;CTGF;IGFBP3	0.00222256	0.00755668
CALCA	363	3	7.5	CTGF;ITGA5;SLC7A1	0.00225749	0.0075188
skin damage	363	3	7.5	CTGF;PHGDH;PSAT1	0.00225749	0.0075188
glycine	364	3	7.5	CTGF;SERPINF1;PHGDH	0.00227508	0.0075
sorafenib	366	3	7.5	ISL1;TYMS;NRP1	0.00231052	0.00746269
disorganization	367	3	7.5	CTNND1;TPM1;NRP1	0.00232836	0.00744417
oral cancer	367	3	7.5	CRYAB;CD24;CDC20	0.00232836	0.00744417
bovine serum albumin	372	3	7.5	CTGF;SERPINF1;NRP1	0.00241888	0.00735294
TXN	373	3	7.5	STAT4;CTGF;SERPINF1	0.00243725	0.00733496
EPAS1	375	3	7.5	CD24;CTGF;PFKP	0.00247423	0.00729927
IGF1R	376	3	7.5	CTNND1;CTGF;PAPPA	0.00249285	0.00728155
hyperoxia	386	3	7.5	CTGF;SERPINF1;IGFBP3	0.00268388	0.007109
asRNA	388	3	7.5	CTGF;CDC20;TYMS	0.00272314	0.00707547
LEF	389	3	7.5	CTGF;ISL1;ITGA5	0.0027429	0.00705882
CCL2	391	3	7.5	CTNND1;IGFBP3;ITGA5	0.00278269	0.00702576
colchicine	391	3	7.5	CRYAB;CTGF;TYMS	0.00278269	0.00702576
Hedgehog family	395	3	7.5	IGFBP3;ISL1;NRP1	0.00286334	0.00696056
idiopathic pulmonary fibrosis	396	3	7.5	CTGF;SERPINF1;IGFBP3	0.00288373	0.00694444
BMP7	400	3	7.5	CRYAB;CTGF;IGFBP3	0.00296617	0.00688073
apigenin	401	3	7.5	IGFBP3;TOP2A;NFKBIZ	0.002987	0.00686499
CCl4	402	3	7.5	CRYAB;CTGF;SERPINF1	0.00300793	0.00684932
RA receptor	403	3	7.5	CRYAB;SERPINF1;ISL1	0.00302895	0.00683371
hypoplasia	403	3	7.5	SLC30A2;PHGDH;ISL1	0.00302895	0.00683371
ROCK1	408	3	7.5	CRYAB;CTNND1;CTGF	0.00313539	0.00675676
fenofibrate	408	3	7.5	CTGF;IGFBP3;TYMS	0.00313539	0.00675676
TNFSF10	409	3	7.5	ACKR3;IGFBP3;TYMS	0.00315695	0.00674157
IL12	413	3	7.5	STAT4;IGFBP3;NFKBIZ	0.00324411	0.00668151
MIR29B1	416	3	7.5	CTGF;C1QTNF6;ISL1	0.00331044	0.00663717
serine protease	418	3	7.5	CTGF;IGFBP3;ITGA5	0.00335512	0.00660793
TLR3	419	3	7.5	ACKR3;CD24;EBI3	0.0033776	0.00659341
traumatic brain injury	423	3	7.5	CRYAB;CD24;SERPINF1	0.00346845	0.00653595
triple-negative breast cancer	423	3	7.5	CD24;PHGDH;TOP2A	0.00346845	0.00653595
chemokine	424	3	7.5	PEG10;CD24;NRP1	0.00349139	0.00652174
CSF3	428	3	7.5	STAT4;ITGA5;TYMS	0.0035841	0.00646552
arsenite	431	3	7.5	CRYAB;CDC20;NRP1	0.00365461	0.00642398
hyperlipidemia	431	3	7.5	ACKR3;PAPPA;IGFBP3	0.00365461	0.00642398
TSH	435	3	7.5	CTGF;PAPPA;IGFBP3	0.00374995	0.00636943
infarction	436	3	7.5	CRYAB;CTGF;SERPINF1	0.00377402	0.00635593
IL15	439	3	7.5	STAT4;CD24;CTGF	0.00384679	0.00631579
Rho kinase	440	3	7.5	CTGF;TPM1;ITGA5	0.00387124	0.00630252
gonadotropins	442	3	7.5	CTGF;PAPPA;IGFBP3	0.00392043	0.00627615
renal injury	442	3	7.5	SERPINF1;PAPPA;IGFBP3	0.00392043	0.00627615
NF-AT	443	3	7.5	CRYAB;STAT4;ACKR3	0.00394516	0.00626305
hepatocyte	443	3	7.5	CTGF;SERPINF1;IGFBP3	0.00394516	0.00626305
lactacystin	444	3	7.5	STAT4;ITGA5;NFKBIZ	0.00396999	0.00625
MEK1/2	445	3	7.5	CD24;CTGF;NRP1	0.00399491	0.00623701
ovarian neoplasm	445	3	7.5	CD24;CTGF;CDC20	0.00399491	0.00623701
beta adrenoceptor	446	3	7.5	SERPINF1;IGFBP3;TYMS	0.00401993	0.00622407
neoplastic transformation	447	3	7.5	CTNND1;TPM1;PHGDH	0.00404505	0.00621118
EZH2	451	3	7.5	STAT4;CD24;IGFBP3	0.00414648	0.00616016
YY1	455	3	7.5	CD24;ACKR3;IGFBP3	0.00424944	0.00610998
histamine	455	3	7.5	CTNND1;STAT4;CTGF	0.00424944	0.00610998
PTH	456	3	7.5	CTGF;PAPPA;IGFBP3	0.00427543	0.00609756
troglitazone	458	3	7.5	CTGF;SERPINF1;NRP1	0.00432768	0.00607287
myopathy	460	3	7.5	CRYAB;TPM1;NRP1	0.00438033	0.00604839
weight loss	461	3	7.5	SERPINF1;PAPPA;IGFBP3	0.0044068	0.00603622
NRG1	466	3	7.5	CTNND1;CTGF;NRP1	0.0045406	0.0059761
liver fibrosis	468	3	7.5	STAT4;CTGF;IGFBP3	0.00459481	0.00595238
SMAD4	476	3	7.5	CTGF;TPM1;IGFBP3	0.00481557	0.00585938
endothelial cell	482	3	7.5	CTGF;SERPINF1;IGFBP3	0.0049853	0.00579151
CD40	485	3	7.5	STAT4;CD24;EBI3	0.00507151	0.00575816
ceramide	486	3	7.5	CRYAB;CTGF;IGFBP3	0.00510044	0.00574713
8-Br-cAMP	489	3	7.5	CRYAB;PSG1;CTGF	0.00518785	0.00571429
MIR16-1	492	3	7.5	PSAT1;IGFBP3;SLC7A1	0.00527616	0.00568182
arthritis	494	3	7.5	STAT4;CTGF;IGFBP3	0.00533553	0.00566038
CDK	499	3	7.5	CDCA5;CDC20;TYMS	0.00548573	0.00560748
HDAC1	503	3	7.5	IGFBP3;TOP2A;TYMS	0.00560772	0.00556586
anemia	504	3	7.5	STAT4;PHGDH;TYMS	0.00563847	0.00555556
MIR17	507	3	7.5	CTGF;ISL1;ITGA5	0.00573133	0.00552486
SP3	510	3	7.5	CTGF;IGFBP3;NRP1	0.0058251	0.00549451
lung neoplasm	510	3	7.5	CTNND1;ACKR3;IGFBP3	0.0058251	0.00549451
inflammatory disease	516	3	7.5	STAT4;CTGF;IGFBP3	0.00601542	0.00543478
steroid hormone	525	3	7.5	CRYAB;ACKR3;IGFBP3	0.00630785	0.00534759
retinoid-X receptor	529	3	7.5	CRYAB;PSG5;SERPINF1	0.0064405	0.00530973
nonalcoholic fatty liver disease	529	3	7.5	CTGF;SERPINF1;IGFBP3	0.0064405	0.00530973
pioglitazone	531	3	7.5	ACKR3;CTGF;IGFBP3	0.00650745	0.00529101
PPAR	533	3	7.5	CTGF;PAPPA;ITGA5	0.00657482	0.00527241
cardiac hypertrophy	534	3	7.5	CRYAB;CTGF;TPM1	0.00660866	0.00526316
bortezomib	538	3	7.5	STAT4;TOP2A;CDC20	0.00674507	0.00522648
PAPPA2	7	2	5	PAPPA;IGFBP3	1.39315e-05	0.0454545
vascular fibrosis	8	2	5	CRYAB;CTGF	1.79038e-05	0.0444444
IMPDH2	9	2	5	PHGDH;PSAT1	2.23696e-05	0.0434783
SNED1	9	2	5	IGFBP3;ISL1	2.23696e-05	0.0434783
PSAT1	12	2	5	PSAT1;PHGDH	3.87215e-05	0.0408163
FUT7	13	2	5	CD24;ITGA5	4.51546e-05	0.04
FRMD6	13	2	5	CTGF;IGFBP3	4.51546e-05	0.04
CTNND2	13	2	5	CRYAB;CTNND1	4.51546e-05	0.04
KIAA0101	14	2	5	CD24;TOP2A	5.2078e-05	0.0392157
CPA1	15	2	5	IGFBP3;TYMS	5.94908e-05	0.0384615
C1QTNF6	15	2	5	CTGF;C1QTNF6	5.94908e-05	0.0384615
ocular complication	16	2	5	IGFBP3;NFKBIZ	6.73924e-05	0.0377358
IL12RB2	17	2	5	STAT4;EBI3	7.57822e-05	0.037037
muscle hypertonia	17	2	5	PSAT1;PHGDH	7.57822e-05	0.037037
TEAD3	20	2	5	CTGF;LGALS13	0.000103874	0.0350877
FZR1	20	2	5	NUSAP1;CDC20	0.000103874	0.0350877
PTPN14	20	2	5	CTNND1;CTGF	0.000103874	0.0350877
CHD8	21	2	5	CDC20;TYMS	0.00011421	0.0344828
ADAM28	22	2	5	CTGF;IGFBP3	0.00012503	0.0338983
MAD1L1	24	2	5	ITGA5;CDC20	0.000148123	0.0327869
latency-associated peptide	25	2	5	CTGF;NRP1	0.000160394	0.0322581
ranibizumab	26	2	5	CTGF;SERPINF1	0.000173148	0.031746
Artenam	26	2	5	PSAT1;PHGDH	0.000173148	0.031746
diabetic glomerulosclerosis	26	2	5	CTGF;IGFBP3	0.000173148	0.031746
benomyl	29	2	5	CDC20;ITGA5	0.000214294	0.030303
EZH1	31	2	5	CD24;IGFBP3	0.000244124	0.0294118
glomerular lesion	31	2	5	STAT4;CTGF	0.000244124	0.0294118
ependyma cell	31	2	5	SERPINF1;PAM	0.000244124	0.0294118
BAF complex	32	2	5	STAT4;TOP2A	0.000259757	0.0289855
Cornelia de Lange syndrome	32	2	5	CDCA5;PAPPA	0.000259757	0.0289855
TOP1	33	2	5	TOP2A;TYMS	0.000275867	0.0285714
lens opacity	35	2	5	CTNND1;CRYAB	0.000309517	0.0277778
FZD8	36	2	5	CTGF;CD24	0.000327056	0.0273973
DNA adducts	36	2	5	TOP2A;TYMS	0.000327056	0.0273973
cucurbitacins	37	2	5	CD24;CTGF	0.00034507	0.027027
ARG1	38	2	5	CD24;SLC7A1	0.000363559	0.0266667
RBM4	38	2	5	TPM1;ISL1	0.000363559	0.0266667
dexrazoxane	38	2	5	IGFBP3;TOP2A	0.000363559	0.0266667
phenoxybenzamine	38	2	5	PAM;TYMS	0.000363559	0.0266667
central retinal vein occlusion	38	2	5	SERPINF1;IGFBP3	0.000363559	0.0266667
HOXC8	39	2	5	SERPINF1;ISL1	0.000382521	0.0263158
corneal injury	39	2	5	CTGF;IGFBP3	0.000382521	0.0263158
bile duct carcinoma	39	2	5	CD24;IGFBP3	0.000382521	0.0263158
recombinant FSH	41	2	5	PAPPA;IGFBP3	0.000421863	0.025641
ectopic pregnancy	41	2	5	PSG1;PAPPA	0.000421863	0.025641
low-grade astrocytoma	41	2	5	TOP2A;PAM	0.000421863	0.025641
DHFR	42	2	5	IGFBP3;TYMS	0.000442242	0.0253165
SGPL1	42	2	5	CD24;CTGF	0.000442242	0.0253165
verteporfin	42	2	5	CTGF;SERPINF1	0.000442242	0.0253165
UBE2C	44	2	5	CDC20;ITGA5	0.000484412	0.0246914
heart septal defect	44	2	5	ACKR3;TYMS	0.000484412	0.0246914
GPNMB	45	2	5	ITGA5;NRP1	0.000506202	0.0243902
CXCR5	45	2	5	PEG10;STAT4	0.000506202	0.0243902
pasireotide	45	2	5	CTGF;IGFBP3	0.000506202	0.0243902
cyclophosphamide-induced cystitis	45	2	5	ACKR3;NRP1	0.000506202	0.0243902
cutaneous leishmaniasis	45	2	5	CTGF;TOP2A	0.000506202	0.0243902
colorectal polyp	46	2	5	IGFBP3;TYMS	0.000528462	0.0240964
actomyosin	47	2	5	CTNND1;CTGF	0.000551189	0.0238095
ibandronate	47	2	5	CTGF;TYMS	0.000551189	0.0238095
superovulation	48	2	5	CDCA5;TOP2A	0.000574385	0.0235294
sudden unexpected nocturnal death syndrome	48	2	5	CRYAB;TPM1	0.000574385	0.0235294
NFKBIZ	49	2	5	STAT4;NFKBIZ	0.000598048	0.0232558
photoreceptor cell	50	2	5	CRYAB;SERPINF1	0.000622177	0.0229885
histamine receptor	51	2	5	STAT4;CTGF	0.000646772	0.0227273
TFAP2B	52	2	5	CRYAB;SERPINF1	0.000671833	0.0224719
UBD	52	2	5	ACKR3;CDC20	0.000671833	0.0224719
polo kinase	52	2	5	TOP2A;CDC20	0.000671833	0.0224719
breast cell	52	2	5	SLC30A2;IGFBP3	0.000671833	0.0224719
neuroendocrine carcinoma	53	2	5	CD24;TYMS	0.000697358	0.0222222
gonadotroph	53	2	5	PAM;ISL1	0.000697358	0.0222222
PTPN13	54	2	5	CTNND1;STAT4	0.000723346	0.021978
MDC1	54	2	5	TOP2A;CDC20	0.000723346	0.021978
drug-induced lupus	54	2	5	STAT4;CD24	0.000723346	0.021978
PRDX6	55	2	5	CRYAB;SERPINF1	0.000749799	0.0217391
RAP1B	55	2	5	CTNND1;ITGA5	0.000749799	0.0217391
SLC8A1	57	2	5	CRYAB;CTGF	0.000804091	0.0212766
ITGA2	57	2	5	CTGF;ITGA5	0.000804091	0.0212766
LGR5	57	2	5	CD24;ISL1	0.000804091	0.0212766
giant cell	57	2	5	CTGF;PAPPA	0.000804091	0.0212766
AGT	58	2	5	CTGF;SERPINF1	0.000831929	0.0210526
DLX4	58	2	5	TOP2A;ITGA5	0.000831929	0.0210526
avascular necrosis of the femoral head	58	2	5	IGFBP3;NRP1	0.000831929	0.0210526
megakaryocyte	58	2	5	CTGF;IGFBP3	0.000831929	0.0210526
L1CAM	59	2	5	ITGA5;NRP1	0.000860228	0.0208333
DLC1	59	2	5	CTGF;ITGA5	0.000860228	0.0208333
GPC1	59	2	5	PAPPA;CDC20	0.000860228	0.0208333
pulmonary hypoplasia	59	2	5	CTGF;IGFBP3	0.000860228	0.0208333
YES1	60	2	5	CTNND1;CD24	0.000888987	0.0206186
NFYB	62	2	5	PHGDH;TOP2A	0.000947883	0.020202
pancreatic disease	62	2	5	CTGF;SERPINF1	0.000947883	0.020202
PAX7	63	2	5	ISL1;CDC20	0.000978019	0.02
WNT2	64	2	5	CTGF;ISL1	0.00100861	0.019802
RPL18A	64	2	5	CRYAB;TOP2A	0.00100861	0.019802
tissue inhibitor of metalloproteinase	65	2	5	CTGF;IGFBP3	0.00103966	0.0196078
DLX1	66	2	5	ACKR3;ISL1	0.00107117	0.0194175
RHOC	67	2	5	CTGF;ITGA5	0.00110313	0.0192308
adalimumab	68	2	5	STAT4;NFKBIZ	0.00113555	0.0190476
precursor B-cell acute lymphoblastic leukemia	68	2	5	CTGF;NRP1	0.00113555	0.0190476
BMP15	69	2	5	PAPPA;PFKP	0.00116842	0.0188679
MGAT5	70	2	5	CTNND1;ITGA5	0.00120174	0.0186916
TNFSF15	71	2	5	CTGF;ITGA5	0.00123552	0.0185185
renal allograft rejection	74	2	5	STAT4;CTGF	0.00133957	0.018018
bradycardia	74	2	5	TPM1;ISL1	0.00133957	0.018018
GDF5	75	2	5	SERPINF1;ITGA5	0.00137516	0.0178571
ichthyosis	75	2	5	PHGDH;PSAT1	0.00137516	0.0178571
mesenchymoma	76	2	5	CTNND1;CTGF	0.00141119	0.0176991
skin fibrosis	76	2	5	STAT4;CTGF	0.00141119	0.0176991
coenzyme A	77	2	5	CTGF;ACKR3	0.00144767	0.0175439
tetralogy of Fallot	78	2	5	ISL1;NRP1	0.00148461	0.0173913
PI-103	79	2	5	ISL1;TYMS	0.00152199	0.0172414
thyroid disease	79	2	5	STAT4;IGFBP3	0.00152199	0.0172414
granulation tissue	81	2	5	CTGF;PAPPA	0.00159809	0.0169492
PTGES	82	2	5	CTGF;ITGA5	0.00163681	0.0168067
tyrphostin	82	2	5	CD24;ACKR3	0.00163681	0.0168067
hydroxamate	82	2	5	ISL1;CDC20	0.00163681	0.0168067
experimental autoimmune encephalitis	82	2	5	CRYAB;NRP1	0.00163681	0.0168067
CYP1B1	83	2	5	ITGA5;CDC20	0.00167598	0.0166667
portal hypertension	83	2	5	CTGF;SERPINF1	0.00167598	0.0166667
CBX3	84	2	5	CTGF;TYMS	0.00171559	0.0165289
SERPINA3	84	2	5	CTGF;SERPINF1	0.00171559	0.0165289
RGD peptide	85	2	5	CRYAB;ITGA5	0.00175565	0.0163934
melanoma metastasis	85	2	5	CTGF;EBI3	0.00175565	0.0163934
regulatory T-cell	85	2	5	EBI3;NRP1	0.00175565	0.0163934
giant cell arteritis	86	2	5	STAT4;CD24	0.00179615	0.0162602
CSNK2B	87	2	5	TOP2A;TYMS	0.00183709	0.016129
pterygium	87	2	5	CD24;SERPINF1	0.00183709	0.016129
intractable epilepsy	88	2	5	PHGDH;PSAT1	0.00187847	0.016
anaplastic astrocytoma	89	2	5	CRYAB;CD24	0.0019203	0.015873
monosomy	90	2	5	IGFBP3;TOP2A	0.00196257	0.015748
pepstatin	91	2	5	CTGF;IGFBP3	0.00200528	0.015625
SKF96365	91	2	5	CTGF;CDC20	0.00200528	0.015625
malignant peripheral nerve sheath neoplasm	91	2	5	SERPINF1;TOP2A	0.00200528	0.015625
mannosyl-glycoprotein endo-beta-N-acetylglucosaminidase	92	2	5	CTGF;IGFBP3	0.00204843	0.0155039
DNA topoisomerase (ATP-hydrolysing)	93	2	5	TOP2A;TYMS	0.00209202	0.0153846
EGFR ligand	93	2	5	CTGF;NRP1	0.00209202	0.0153846
epirubicin	93	2	5	CTGF;TOP2A	0.00209202	0.0153846
Maf subfamily	94	2	5	CRYAB;CTGF	0.00213604	0.0152672
stable angina	94	2	5	STAT4;PAPPA	0.00213604	0.0152672
bone marrow derived mesenchymal stem cell	94	2	5	CTGF;SERPINF1	0.00213604	0.0152672
NEUROG3	96	2	5	CTGF;ISL1	0.00222541	0.0150376
ACVRL1	96	2	5	CRYAB;CTGF	0.00222541	0.0150376
MAFB	98	2	5	CRYAB;CTGF	0.00231653	0.0148148
cardiac contractile dysfunction	98	2	5	CRYAB;TPM1	0.00231653	0.0148148
ONECUT1	99	2	5	CTGF;ISL1	0.00236274	0.0147059
biliary tract cancer	99	2	5	CD24;ISL1	0.00236274	0.0147059
MIR148B	100	2	5	ITGA5;NRP1	0.00240939	0.0145985
IGF2R	100	2	5	PEG10;PAM	0.00240939	0.0145985
pyridoxine	100	2	5	PSAT1;IGFBP3	0.00240939	0.0145985
hepatoblastoma	100	2	5	PEG10;IGFBP3	0.00240939	0.0145985
STAT4	102	2	5	STAT4;EBI3	0.00250398	0.0143885
CCL11	102	2	5	CTGF;IGFBP3	0.00250398	0.0143885
SOX17	102	2	5	CD24;ITGA5	0.00250398	0.0143885
triamcinolone acetonide	102	2	5	CTGF;SERPINF1	0.00250398	0.0143885
TNFRAP	103	2	5	EBI3;NFKBIZ	0.00255193	0.0142857
disulfiram	103	2	5	PAM;TOP2A	0.00255193	0.0142857
2-acetylaminofluorene	103	2	5	CTGF;IGFBP3	0.00255193	0.0142857
CYR61	104	2	5	CTGF;ITGA5	0.00260031	0.0141844
tocopherol	104	2	5	CRYAB;CTGF	0.00260031	0.0141844
cardiotoxicity	104	2	5	CRYAB;SLC7A1	0.00260031	0.0141844
growth hormone deficiency	104	2	5	PAPPA;IGFBP3	0.00260031	0.0141844
TFRC	105	2	5	IGFBP3;SLC7A1	0.00264913	0.0140845
guanylate cyclase	105	2	5	CTGF;NRP1	0.00264913	0.0140845
cantharidin	105	2	5	CD24;TYMS	0.00264913	0.0140845
mammary adenocarcinoma	105	2	5	CRYAB;CTNND1	0.00264913	0.0140845
RARRES2	106	2	5	ACKR3;ITGA5	0.00269837	0.013986
biliary atresia	106	2	5	PEG10;CTGF	0.00269837	0.013986
mammary epithelial cell	106	2	5	SLC30A2;IGFBP3	0.00269837	0.013986
glatiramer acetate	107	2	5	STAT4;EBI3	0.00274805	0.0138889
SIX1	108	2	5	CTGF;NRP1	0.00279815	0.0137931
pyridoxal 5'-phosphate	108	2	5	PSAT1;TYMS	0.00279815	0.0137931
FOXC2	110	2	5	CTNND1;NRP1	0.00289965	0.0136054
ERBB3	110	2	5	TOP2A;TYMS	0.00289965	0.0136054
MMP13	111	2	5	CTGF;IGFBP3	0.00295104	0.0135135
norcantharidin	111	2	5	CTGF;CD24	0.00295104	0.0135135
thymoma	111	2	5	CTNND1;TYMS	0.00295104	0.0135135
carcinoid tumor	111	2	5	CTGF;PAM	0.00295104	0.0135135
capillary endothelial cell	111	2	5	CTGF;SERPINF1	0.00295104	0.0135135
Sertoli cell	111	2	5	PSG1;IGFBP3	0.00295104	0.0135135
lung fibroblast	112	2	5	CTGF;IGFBP3	0.00300286	0.0134228
cell surface antigen	113	2	5	STAT4;CD24	0.00305511	0.0133333
PLG	114	2	5	SERPINF1;IGFBP3	0.00310778	0.013245
proliferative diabetic retinopathy	114	2	5	CTGF;SERPINF1	0.00310778	0.013245
retinal neovascularization	114	2	5	CRYAB;SERPINF1	0.00310778	0.013245
kallikrein	115	2	5	SERPINF1;IGFBP3	0.00316088	0.0131579
SOCS	116	2	5	STAT4;ACKR3	0.00321441	0.0130719
polyploidy	116	2	5	CRYAB;TOP2A	0.00321441	0.0130719
importin	117	2	5	NUSAP1;IGFBP3	0.00326836	0.012987
letrozole	117	2	5	SERPINF1;IGFBP3	0.00326836	0.012987
ESRRG	118	2	5	LGALS13;NRP1	0.00332273	0.0129032
kidney tubule cell	118	2	5	CTGF;IGFBP3	0.00332273	0.0129032
NFYA	119	2	5	NUSAP1;TOP2A	0.00337753	0.0128205
LIN28A	119	2	5	LGALS13;CDC20	0.00337753	0.0128205
dermatomyositis	120	2	5	STAT4;CTGF	0.00343275	0.0127389
TARDBP	121	2	5	CTNND1;PFKP	0.00348839	0.0126582
IL9	121	2	5	STAT4;CTGF	0.00348839	0.0126582
keloid	121	2	5	CTGF;NRP1	0.00348839	0.0126582
SLC2A1	122	2	5	CTGF;SERPINF1	0.00354446	0.0125786
diosgenin	122	2	5	CTGF;ITGA5	0.00354446	0.0125786
tranilast	122	2	5	CTGF;NRP1	0.00354446	0.0125786
iodine	124	2	5	IGFBP3;PAM	0.00365785	0.0124224
CD80	124	2	5	CD24;NRP1	0.00365785	0.0124224
GNA13	126	2	5	CTGF;SERPINF1	0.00377292	0.0122699
ciprofloxacin	126	2	5	CTGF;TOP2A	0.00377292	0.0122699
testicular cancer	126	2	5	PSG1;CD24	0.00377292	0.0122699
mesenchymal stroma cell	126	2	5	SERPINF1;IGFBP3	0.00377292	0.0122699
PAX2	127	2	5	CTNND1;CD24	0.00383108	0.0121951
GHRH	127	2	5	IGFBP3;PAM	0.00383108	0.0121951
cathepsin	127	2	5	CTGF;IGFBP3	0.00383108	0.0121951
pifithrin-alpha	127	2	5	CTGF;IGFBP3	0.00383108	0.0121951
kidney mesangial cell	127	2	5	CTGF;SERPINF1	0.00383108	0.0121951
gadolinium	128	2	5	IGFBP3;SLC7A1	0.00388967	0.0121212
oxygen-induced retinopathy	128	2	5	CTGF;SERPINF1	0.00388967	0.0121212
uveitis	129	2	5	STAT4;SERPINF1	0.00394867	0.0120482
KLF6	130	2	5	PSG5;PSG3	0.00400808	0.011976
DLL1	130	2	5	CTGF;NRP1	0.00400808	0.011976
CXCR2	130	2	5	CTGF;TYMS	0.00400808	0.011976
kidney cell	130	2	5	CTGF;IGFBP3	0.00400808	0.011976
muscle injury	131	2	5	ACKR3;PAPPA	0.00406792	0.0119048
low birth weight	131	2	5	PEG10;IGFBP3	0.00406792	0.0119048
MIR152	132	2	5	ITGA5;NRP1	0.00412816	0.0118343
mycobacterial infection	132	2	5	STAT4;EBI3	0.00412816	0.0118343
myofibroblast	132	2	5	CTGF;IGFBP3	0.00412816	0.0118343
F3	133	2	5	CTNND1;CTGF	0.00418883	0.0117647
cytokine receptor	133	2	5	STAT4;NFKBIZ	0.00418883	0.0117647
small for gestational age	133	2	5	IGFBP3;LGALS13	0.00418883	0.0117647
NEDD4L	134	2	5	CRYAB;SLC7A1	0.00424991	0.0116959
MIR367	134	2	5	ISL1;ITGA5	0.00424991	0.0116959
EWS-FLI1	135	2	5	IGFBP3;ITGA5	0.0043114	0.0116279
E2F3	136	2	5	CDC20;TYMS	0.00437331	0.0115607
HPSE	136	2	5	SERPINF1;NRP1	0.00437331	0.0115607
CTSL	137	2	5	ACKR3;IGFBP3	0.00443562	0.0114943
GDF15	137	2	5	CTGF;PAPPA	0.00443562	0.0114943
phenytoin	137	2	5	CTGF;NFKBIZ	0.00443562	0.0114943
furosemide	137	2	5	CTGF;IGFBP3	0.00443562	0.0114943
DNTT	138	2	5	CTGF;SERPINF1	0.00449836	0.0114286
PPIA	138	2	5	ACKR3;NRP1	0.00449836	0.0114286
latrunculin B	138	2	5	CTGF;CDC20	0.00449836	0.0114286
carcinoma in situ	138	2	5	TOP2A;CDC20	0.00449836	0.0114286
MMP7	139	2	5	CTGF;IGFBP3	0.0045615	0.0113636
lentiviral infection	139	2	5	ISL1;ITGA5	0.0045615	0.0113636
bleomycin-induced pulmonary fibrosis	139	2	5	CTGF;ITGA5	0.0045615	0.0113636
CTSD	140	2	5	PAPPA;IGFBP3	0.00462505	0.0112994
TMSB4X	140	2	5	CTGF;ITGA5	0.00462505	0.0112994
skeletal muscle fiber	140	2	5	CTGF;SERPINF1	0.00462505	0.0112994
S100A9	141	2	5	CTGF;ITGA5	0.00468902	0.011236
RAP1A	141	2	5	CTNND1;ITGA5	0.00468902	0.011236
FGF4	141	2	5	IGFBP3;CDC20	0.00468902	0.011236
FLT3LG	141	2	5	CD24;ITGA5	0.00468902	0.011236
antiandrogen	141	2	5	IGFBP3;TYMS	0.00468902	0.011236
acute graft-versus-host disease	142	2	5	STAT4;TYMS	0.00475339	0.0111732
autoimmune thyroiditis	142	2	5	STAT4;CD24	0.00475339	0.0111732
multiple primary neoplasm	143	2	5	ZNF165;NRP1	0.00481817	0.0111111
CDH2	144	2	5	CTNND1;ITGA5	0.00488336	0.0110497
JAK3	144	2	5	STAT4;CTGF	0.00488336	0.0110497
isoleucine	144	2	5	PHGDH;CDC20	0.00488336	0.0110497
PIAS4	144	2	5	STAT4;TOP2A	0.00488336	0.0110497
carotid plaque	144	2	5	CTGF;PAPPA	0.00488336	0.0110497
MIR17HG	145	2	5	CTGF;ITGA5	0.00494896	0.010989
R848	145	2	5	EBI3;NFKBIZ	0.00494896	0.010989
ATPgammaS	145	2	5	CDC20;NRP1	0.00494896	0.010989
metastatic colorectal cancer	145	2	5	IGFBP3;TYMS	0.00494896	0.010989
myopia	145	2	5	CRYAB;SERPINF1	0.00494896	0.010989
ROCK2	146	2	5	STAT4;CTGF	0.00501497	0.010929
TIMP3	150	2	5	CTGF;IGFBP3	0.00528306	0.0106952
EDNRB	150	2	5	CTGF;PSAT1	0.00528306	0.0106952
cadherin	150	2	5	CD24;ITGA5	0.00528306	0.0106952
mannitol	150	2	5	CTGF;IGFBP3	0.00528306	0.0106952
experimental colitis	150	2	5	STAT4;EBI3	0.00528306	0.0106952
AMD3100	151	2	5	ACKR3;CTGF	0.0053511	0.0106383
transfer RNA	152	2	5	SERPINF1;NRP1	0.00541954	0.010582
unstable angina	152	2	5	STAT4;PAPPA	0.00541954	0.010582
Lipofectamine	153	2	5	CTGF;IGFBP3	0.00548838	0.0105263
irbesartan	153	2	5	CTGF;SERPINF1	0.00548838	0.0105263
propylthiouracil	154	2	5	CTGF;PAM	0.00555763	0.0104712
betamethasone	155	2	5	CTGF;IGFBP3	0.00562728	0.0104167
daunorubicin	155	2	5	TOP2A;TYMS	0.00562728	0.0104167
GW501516	156	2	5	CTGF;IGFBP3	0.00569733	0.0103627
EGR2	158	2	5	CTGF;SCD5	0.00583863	0.0102564
transcription coactivator	158	2	5	CRYAB;CTGF	0.00583863	0.0102564
alpha adrenoceptor	158	2	5	STAT4;CTGF	0.00583863	0.0102564
cetuximab	158	2	5	TYMS;NRP1	0.00583863	0.0102564
insulin-secreting cell	158	2	5	IGFBP3;PAM	0.00583863	0.0102564
bicalutamide	159	2	5	IGFBP3;TYMS	0.00590988	0.0102041
lymphovascular invasion	160	2	5	CD24;NRP1	0.00598153	0.0101523
HMGA1	161	2	5	CRYAB;IGFBP3	0.00605358	0.010101
STAT5B	161	2	5	STAT4;IGFBP3	0.00605358	0.010101
CTLA4	162	2	5	CDC20;NRP1	0.00612603	0.0100503
gallbladder cancer	162	2	5	PEG10;CTGF	0.00612603	0.0100503
MIR210	163	2	5	CTGF;IGFBP3	0.00619888	0.01
calpain inhibitor	163	2	5	CTNND1;CTGF	0.00619888	0.01
tauroursodeoxycholic acid	164	2	5	CTGF;ITGA5	0.00627212	0.00995025
serine proteinase inhibitor	165	2	5	IGFBP3;ITGA5	0.00634576	0.00990099
benign neoplasm	165	2	5	PSG1;NRP1	0.00634576	0.00990099
cytomegalovirus infection	165	2	5	CTGF;TYMS	0.00634576	0.00990099
VIM	166	2	5	CTGF;ISL1	0.00641979	0.00985222
rolipram	166	2	5	CTGF;ISL1	0.00641979	0.00985222
ZnCl2	166	2	5	SLC30A2;IGFBP3	0.00641979	0.00985222
focal segmental glomerulosclerosis	168	2	5	CTGF;IGFBP3	0.00656905	0.0097561
CASP7	170	2	5	CTNND1;CD24	0.00671988	0.00966184
MAPK11	170	2	5	CRYAB;CTGF	0.00671988	0.00966184

## Sheet: Cluster 5 regulators
Name	Number of neighbors	Overlap	Percent Overlap	Overlapping Entities	P value	Jaccard similarity
neoplasm	5574	17	54.8387	CGB;KISS1;CCK;CGB5;LHB;ESAM;PLAC1;FXYD5;EPCAM;SLCO2A1;TFPI2;SFRP1;GH1;MT1F;MT1H;ADAM12;CSH1	1.39195e-09	0.00304169
cancer	4757	15	48.3871	MT1G;CGB;CCK;KISS1;PLAC1;FXYD5;EPCAM;SLCO2A1;PRSS23;TFPI2;SFRP1;GH1;MT1F;MT1H;ADAM12	1.41054e-08	0.00314202
estrogen	2132	13	41.9355	KISS1;CCK;LHB;ESAM;SLCO2A1;TFPI2;PRSS23;SFRP1;GH1;MT1F;ADAM12;SLC22A11;CSH1	7.18072e-11	0.0060437
hypoxia	2339	13	41.9355	CGB;CCK;ESAM;SLCO2A1;EPCAM;MT1X;TFPI2;SFRP1;MT1E;GH1;MT1F;ADAM12;CSH1	2.24468e-10	0.00551315
cAMP	1915	12	38.7097	GH2;CGB;CGB7;CCK;CGB5;LHB;SLC16A6;CSH2;GH1;MT1F;ADAM12;CSH1	3.52081e-10	0.00620155
PKC	2435	12	38.7097	CGB;KISS1;CCK;LHB;ESAM;SLCO2A1;MT1X;GH1;MT1F;ADAM12;CSH1;SLC22A11	5.29693e-09	0.00488798
Zn2+	1364	11	35.4839	MT1G;MT1X;CCK;LHB;SFRP1;MT1E;GH1;MT1F;MT1H;ADAM12;CSH1	1.6482e-10	0.00794224
glucocorticoid	1598	11	35.4839	GH2;CSH2;MT1X;KISS1;CCK;SFRP1;LHB;GH1;ESAM;MT1F;CSH1	8.70091e-10	0.00679432
SP1	1814	11	35.4839	CGB;EPCAM;TFPI2;KISS1;CCK;CGB5;LHB;GH1;MT1F;PLAC1;CSH1	3.26149e-09	0.00599455
diabetes mellitus	2432	11	35.4839	GH2;SLCO2A1;CGB;KISS1;CCK;SFRP1;GH1;ESAM;MT1F;ADAM12;CSH1	6.62187e-08	0.0044843
TNF	3098	11	35.4839	CGB;EPCAM;CERCAM;KISS1;TFPI2;SFRP1;GH1;MT1F;ESAM;ADAM12;FXYD5	7.49597e-07	0.00352677
histone	864	10	32.2581	EPCAM;KISS1;TFPI2;CGB5;LHB;SFRP1;GH1;MT1F;CSHL1;CSH1	4.07837e-11	0.0112867
estradiol	1755	10	32.2581	CGB;MT1X;CCK;KISS1;LHB;GH1;MT1F;ESAM;CSH1;SLC22A11	3.59161e-08	0.00562746
metastasis	1896	10	32.2581	CGB;EPCAM;PRSS23;TFPI2;KISS1;SFRP1;GH1;ESAM;ADAM12;FXYD5	7.39507e-08	0.00521376
prostate cancer	2001	10	32.2581	EPCAM;MT1G;MT1X;TFPI2;KISS1;CCK;LHB;SFRP1;GH1;ADAM12	1.22064e-07	0.00494315
breast cancer	3212	10	32.2581	EPCAM;CGB;KISS1;PRSS23;CGB5;SFRP1;GH1;MT1F;PLAC1;ADAM12	8.8806e-06	0.00309215
trophoblast	208	9	29.0323	GH2;CGB;CSH2;KISS1;LAIR2;GH1;PLAC1;ADAM12;CSH1	3.57205e-15	0.038961
IL6	1499	9	29.0323	CGB;MT1X;CCK;KISS1;TFPI2;GH1;ESAM;MT1F;CSH1	1.28904e-07	0.00591327
mitogen-activated protein kinase	1828	9	29.0323	CGB;EPCAM;TFPI2;CCK;LHB;ESAM;MT1F;ADAM12;CSH1	6.80397e-07	0.00486224
dexamethasone	2125	9	29.0323	MT1X;KISS1;SFRP1;LHB;MT1E;GH1;MT1F;ESAM;CSH1	2.35894e-06	0.00418994
cytokine	2228	9	29.0323	CGB;EPCAM;TFPI2;CCK;GH1;MT1F;ESAM;ADAM12;CSH1	3.47381e-06	0.00399822
glucose	2311	9	29.0323	GH2;SLCO2A1;KISS1;CCK;TFPI2;GH1;ESAM;MT1F;CSH1	4.67846e-06	0.00385604
hepatocellular carcinoma	2479	9	29.0323	MT1G;EPCAM;TFPI2;KISS1;SFRP1;GH1;MT1F;ADAM12;FXYD5	8.25369e-06	0.00359712
TGFB1	2704	9	29.0323	EPCAM;KISS1;CCK;SFRP1;GH1;ESAM;ADAM12;CSH1;FXYD5	1.65539e-05	0.00330033
LPS	3225	9	29.0323	SLCO2A1;KISS1;CCK;TFPI2;GH1;ESAM;MT1F;ADAM12;FXYD5	6.61555e-05	0.00277094
melatonin	730	8	25.8065	CGB;CSH2;MT1X;KISS1;CCK;GH1;MT1E;MT1F	7.42137e-09	0.0106101
chorionic gonadotropin	730	8	25.8065	SLCO2A1;CGB;KISS1;CCK;PRSS23;LHB;GH1;CSH1	7.42137e-09	0.0106101
preeclampsia	807	8	25.8065	GH2;CGB;CSH2;KISS1;TFPI2;PLAC1;ADAM12;CSH1	1.61076e-08	0.00962696
cadmium	846	8	25.8065	MT1G;MT1X;KISS1;MT1E;GH1;MT1F;MT1H;CSH1	2.31694e-08	0.0091954
tamoxifen	1016	8	25.8065	CCK;KISS1;PRSS23;LHB;MT1E;GH1;MT1F;CSH1	9.42038e-08	0.00769231
U0126	1199	8	25.8065	CGB;SLCO2A1;EPCAM;TFPI2;CCK;LHB;GH1;ADAM12	3.30948e-07	0.00654129
progesterone	1266	8	25.8065	CGB7;KISS1;LHB;GH1;MT1F;ADAM12;SLC22A11;CSH1	4.98524e-07	0.00620155
histone deacetylase	1334	8	25.8065	TFPI2;KISS1;CGB5;SFRP1;LHB;GH1;MT1F;ADAM12	7.38346e-07	0.00589102
IL1B	1843	8	25.8065	SLCO2A1;CCK;KISS1;TFPI2;LHB;GH1;MT1F;ESAM	8.05836e-06	0.00428495
obesity	1993	8	25.8065	GH2;KISS1;CCK;SFRP1;GH1;MT1F;ADAM12;CSH1	1.42164e-05	0.00396629
PKA	2058	8	25.8065	CGB;SLCO2A1;KISS1;TFPI2;CCK;LHB;GH1;SLC22A11	1.79182e-05	0.00384246
intrauterine growth restriction	402	7	22.5806	GH2;CGB;SLCO2A1;KISS1;GH1;PLAC1;CSH1	3.09976e-09	0.0163934
5-azacytidine	482	7	22.5806	GH2;CGB;MT1G;KISS1;SFRP1;GH1;MT1F	1.07596e-08	0.0138067
Cu2+	556	7	22.5806	MT1G;MT1X;MT1E;GH1;MT1F;MT1H;ADAM12	2.85036e-08	0.0120482
endometrial carcinoma	722	7	22.5806	EPCAM;CGB;KISS1;SFRP1;MT1E;GH1;PLAC1	1.67091e-07	0.00937082
adenoma	744	7	22.5806	EPCAM;KISS1;CCK;TFPI2;SFRP1;LHB;GH1	2.04477e-07	0.00910273
GH1	763	7	22.5806	GH2;CSH2;CCK;GH1;MT1F;CSHL1;CSH1	2.42226e-07	0.00888325
thyroid hormone	811	7	22.5806	GH2;CSH2;KISS1;CCK;SFRP1;GH1;CSH1	3.64631e-07	0.00837321
rosiglitazone	853	7	22.5806	MT1G;CGB;MT1X;LHB;GH1;MT1F;MT1H	5.11025e-07	0.00797267
primary cancer	965	7	22.5806	EPCAM;TFPI2;KISS1;SFRP1;GH1;ESAM;ADAM12	1.16117e-06	0.00707071
genistein	999	7	22.5806	EPCAM;MT1X;KISS1;TFPI2;SFRP1;GH1;ESAM	1.46042e-06	0.00683594
Jun/Fos	1184	7	22.5806	KISS1;TFPI2;CCK;LHB;MT1F;ESAM;CSH1	4.46467e-06	0.00578991
pancreatic cancer	1186	7	22.5806	EPCAM;TFPI2;CCK;KISS1;PRSS23;SFRP1;ADAM12	4.5142e-06	0.00578035
steroid	1233	7	22.5806	PRSS23;KISS1;CCK;LHB;GH1;ADAM12;CSH1	5.81768e-06	0.00556439
trichostatin A	1276	7	22.5806	MT1G;KISS1;TFPI2;CGB5;SFRP1;MT1F;ADAM12	7.27187e-06	0.00538048
forskolin	1340	7	22.5806	CGB;MT1X;CCK;CGB5;LHB;GH1;MT1F	9.98871e-06	0.00512821
non-small cell lung cancer	1586	7	22.5806	MT1G;EPCAM;TFPI2;KISS1;SFRP1;MT1F;ADAM12	2.94921e-05	0.00434513
MAPK1	1804	7	22.5806	SLCO2A1;EPCAM;TFPI2;LHB;ESAM;MT1F;ADAM12	6.66199e-05	0.00382723
NF-kB	1879	7	22.5806	EPCAM;TFPI2;CCK;MT1F;ESAM;ADAM12;FXYD5	8.59895e-05	0.00367647
EGF	1939	7	22.5806	EPCAM;CGB;TFPI2;CCK;GH1;MT1F;CSH1	0.000104615	0.00356415
stress	2208	7	22.5806	CCK;KISS1;LHB;SFRP1;GH1;MT1F;CSH1	0.000233212	0.0031348
colorectal cancer	2372	7	22.5806	SLCO2A1;MT1G;EPCAM;KISS1;TFPI2;SFRP1;GH1	0.000360522	0.00292032
syncytiotrophoblast	79	6	19.3548	GH2;CGB;KISS1;TFPI2;GH1;CSH1	6.9093e-12	0.0571429
small for gestational age	133	6	19.3548	GH2;CGB;CSH2;GH1;CSHL1;CSH1	1.61478e-10	0.0377358
SP3	510	6	19.3548	CGB;KISS1;CCK;CGB5;LHB;GH1	4.63698e-07	0.011194
steroid hormone	525	6	19.3548	KISS1;PRSS23;CCK;LHB;GH1;ADAM12	5.48719e-07	0.0108893
bisphenol A	574	6	19.3548	KISS1;LHB;GH1;MT1F;ADAM12;CSH1	9.20186e-07	0.01
diet-induced obesity	587	6	19.3548	GH2;KISS1;CCK;SFRP1;GH1;CSH1	1.04736e-06	0.00978793
ALB	702	6	19.3548	GH2;CCK;KISS1;GH1;ESAM;CSH1	2.93169e-06	0.00824176
thyroid cancer	737	6	19.3548	MT1G;EPCAM;KISS1;GH1;MT1F;FXYD5	3.87253e-06	0.0078637
phorbol ester	800	6	19.3548	TFPI2;CCK;GH1;MT1F;ADAM12;CSH1	6.18069e-06	0.00726392
breast carcinoma	850	6	19.3548	EPCAM;KISS1;SFRP1;GH1;ADAM12;CSH1	8.71918e-06	0.00684932
JUN	873	6	19.3548	CGB;CCK;LHB;GH1;MT1F;FXYD5	1.01417e-05	0.00667408
bladder cancer	903	6	19.3548	CGB;EPCAM;MT1X;KISS1;SFRP1;ADAM12	1.22745e-05	0.00645856
lymph node metastasis	906	6	19.3548	EPCAM;KISS1;SFRP1;MT1F;ADAM12;FXYD5	1.25064e-05	0.00643777
testosterone	924	6	19.3548	CCK;KISS1;LHB;GH1;MT1F;ESAM	1.39733e-05	0.00631579
ESR1	951	6	19.3548	CCK;PRSS23;KISS1;LHB;PLAC1;CSH1	1.64325e-05	0.00614125
STAT3	1021	6	19.3548	GH2;TFPI2;GH1;MT1F;PLAC1;ADAM12	2.44731e-05	0.00573066
LEP	1040	6	19.3548	GH2;KISS1;CCK;GH1;MT1F;ESAM	2.71299e-05	0.00562852
fibrosis	1048	6	19.3548	EPCAM;CCK;SFRP1;GH1;MT1F;ADAM12	2.83159e-05	0.00558659
NaCl	1104	6	19.3548	EPCAM;CCK;GH1;MT1F;ADAM12;CSH1	3.78414e-05	0.00530973
squamous cell carcinoma	1172	6	19.3548	EPCAM;CGB;TFPI2;SFRP1;MT1F;ADAM12	5.27105e-05	0.00500835
FGF2	1177	6	19.3548	CCK;TFPI2;GH1;ESAM;ADAM12;CSH1	5.3966e-05	0.00498753
MAPK8	1202	6	19.3548	TFPI2;CCK;LHB;MT1F;ADAM12;CSH1	6.06086e-05	0.00488599
breast neoplasm	1225	6	19.3548	EPCAM;KISS1;SFRP1;GH1;ADAM12;CSH1	6.72845e-05	0.00479616
Inflammatory Cytokines	1245	6	19.3548	TFPI2;CCK;GH1;MT1F;ESAM;ADAM12	7.35575e-05	0.00472069
IGF1	1377	6	19.3548	KISS1;CCK;LHB;GH1;MT1F;ADAM12	0.000127686	0.00427655
androgen	1397	6	19.3548	EPCAM;CCK;KISS1;LHB;GH1;MT1F	0.000138107	0.00421644
colon cancer	1404	6	19.3548	MT1G;EPCAM;SLCO2A1;MT1X;TFPI2;MT1F	0.00014191	0.0041958
melanoma	1422	6	19.3548	EPCAM;TFPI2;KISS1;MT1E;ADAM12;FXYD5	0.000152074	0.00414365
growth factor	1756	6	19.3548	CGB;CCK;GH1;ESAM;PLAC1;CSH1	0.00047106	0.003367
lung cancer	1774	6	19.3548	SLCO2A1;EPCAM;TFPI2;KISS1;MT1F;ADAM12	0.000497138	0.00333333
TP53	1803	6	19.3548	CGB;EPCAM;CGB7;SFRP1;GH1;PLAC1	0.00054152	0.00328048
gastric cancer	1889	6	19.3548	EPCAM;CGB;TFPI2;KISS1;SFRP1;GH1	0.000691591	0.00313316
inflammation	2117	6	19.3548	LAIR2;CCK;SFRP1;GH1;ESAM;MT1F	0.00124869	0.00279981
INS	2136	6	19.3548	CGB;CCK;KISS1;LHB;GH1;CSH1	0.00130729	0.00277521
retinoic acid	2385	6	19.3548	MT1G;CCK;LHB;SFRP1;GH1;CSH1	0.00228842	0.00248859
Ca2+	2655	6	19.3548	MT1X;CCK;LHB;GH1;ESAM;CSH1	0.00389941	0.00223797
choriocarcinoma	130	5	16.129	CGB;KISS1;TFPI2;ADAM12;CSH1	1.36721e-08	0.0318471
spontaneous abortion	284	5	16.129	CGB;KISS1;CGB5;ADAM12;FXYD5	6.52518e-07	0.0160772
GCG	323	5	16.129	TFPI2;KISS1;GH1;MT1F;CSH1	1.22468e-06	0.0142857
anxiety	394	5	16.129	EPCAM;KISS1;CCK;GH1;MT1F	3.22185e-06	0.0118765
gonadotropins	442	5	16.129	SLCO2A1;PRSS23;LHB;GH1;MT1F	5.62099e-06	0.010661
cholangiocarcinoma	443	5	16.129	SLCO2A1;CGB;EPCAM;KISS1;SFRP1	5.68268e-06	0.0106383
GNRH1	445	5	16.129	SLCO2A1;CGB;TFPI2;LHB;GH1	5.80767e-06	0.0105932
colorectal neoplasm	474	5	16.129	SLCO2A1;EPCAM;TFPI2;SFRP1;GH1	7.87485e-06	0.00998004
dopamine	535	5	16.129	KISS1;LHB;GH1;MT1F;CSH1	1.40866e-05	0.0088968
PTGS2	546	5	16.129	SLCO2A1;KISS1;TFPI2;GH1;FXYD5	1.55285e-05	0.008726
EGR1	557	5	16.129	CGB;SLCO2A1;TFPI2;CCK;LHB	1.70831e-05	0.00856164
RNA polymerase II	590	5	16.129	GH2;KISS1;GH1;MT1F;CSH1	2.24856e-05	0.00810373
infertility	619	5	16.129	CGB;KISS1;LHB;GH1;PLAC1	2.82564e-05	0.00773994
cortisol	648	5	16.129	GH2;KISS1;SFRP1;LHB;GH1	3.5119e-05	0.00740741
epithelial cell	668	5	16.129	EPCAM;CCK;GH1;ADAM12;CSH1	4.05597e-05	0.00719424
endotoxin	669	5	16.129	TFPI2;LHB;GH1;MT1F;ESAM	4.08479e-05	0.00718391
dihydrotestosterone	678	5	16.129	SLCO2A1;KISS1;LHB;GH1;MT1F	4.35142e-05	0.0070922
BMP4	727	5	16.129	CGB;EPCAM;KISS1;LHB;GH1	6.04867e-05	0.0066313
calmodulin	754	5	16.129	KISS1;CCK;LHB;GH1;CSH1	7.18043e-05	0.00640205
heparin	798	5	16.129	TFPI2;KISS1;SFRP1;GH1;ADAM12	9.36791e-05	0.00606061
NR3C1	800	5	16.129	MT1X;KISS1;SFRP1;GH1;MT1F	9.47828e-05	0.00604595
epigallocatechin-3-gallate	825	5	16.129	EPCAM;MT1X;TFPI2;CCK;SFRP1	0.000109442	0.00586854
estrogen receptor	828	5	16.129	KISS1;CCK;LHB;GH1;MT1F	0.000111312	0.00584795
FGF	838	5	16.129	CGB;CCK;SFRP1;GH1;ESAM	0.000117724	0.00578035
butyrate	895	5	16.129	CGB;CCK;SFRP1;GH1;MT1F	0.000159877	0.00542299
decitabine	938	5	16.129	EPCAM;SLCO2A1;TFPI2;SFRP1;MT1F	0.000198676	0.00518135
HDAC inhibitors	940	5	16.129	TFPI2;KISS1;LHB;MT1F;ADAM12	0.000200641	0.00517063
smoking	981	5	16.129	CGB;CCK;SFRP1;GH1;MT1F	0.000244302	0.00496032
adenocarcinoma	1064	5	16.129	EPCAM;TFPI2;SFRP1;GH1;ADAM12	0.000354561	0.00458295
CREB1	1067	5	16.129	CGB;CCK;KISS1;LHB;GH1	0.000359151	0.00457038
PD98059	1079	5	16.129	TFPI2;CCK;KISS1;GH1;MT1F	0.000377962	0.0045208
EGFR	1090	5	16.129	SLCO2A1;CGB;EPCAM;ADAM12;CSH1	0.000395855	0.00447628
IL4	1132	5	16.129	EPCAM;TFPI2;GH1;ESAM;CSH1	0.000470146	0.00431406
type 2 diabetes	1338	5	16.129	CGB;KISS1;CCK;GH1;MT1F	0.000997456	0.003663
Alzheimer's disease	1348	5	16.129	MT1G;LHB;GH1;MT1F;ADAM12	0.00103108	0.00363636
phorbol myristate acetate	1373	5	16.129	EPCAM;TFPI2;CCK;GH1;ADAM12	0.00111885	0.00357143
ovarian cancer	1450	5	16.129	CGB;EPCAM;KISS1;CCK;SFRP1	0.00142438	0.00338524
carcinoma	1466	5	16.129	EPCAM;TFPI2;SFRP1;GH1;ADAM12	0.00149493	0.00334896
cycloheximide	1534	5	16.129	CCK;GH1;MT1F;ADAM12;CSH1	0.00182401	0.00320307
congenital malformation	1585	5	16.129	KISS1;LHB;SFRP1;GH1;PLAC1	0.0021038	0.00310174
carcinogenesis	1744	5	16.129	EPCAM;KISS1;TFPI2;SFRP1;GH1	0.00317963	0.00282326
ethanol	1761	5	16.129	CCK;KISS1;GH1;ESAM;MT1F	0.00331453	0.00279642
injury	1793	5	16.129	CCK;SFRP1;MT1F;ESAM;ADAM12	0.00357968	0.00274725
PI3K	1900	5	16.129	KISS1;GH1;MT1F;ADAM12;CSH1	0.00457827	0.00259471
infection	2810	5	16.129	EPCAM;CCK;GH1;MT1F;ESAM	0.0223115	0.00176243
CSH2	7	4	12.9032	CSH2;GH1;PLAC1;CSH1	6.64548e-12	0.114286
mammalian GnRH	14	4	12.9032	EPCAM;TFPI2;LHB;GH1	1.29218e-10	0.0952381
large for gestational age	23	4	12.9032	GH2;CSH2;CSHL1;CSH1	1.00224e-09	0.0784314
giant cell	57	4	12.9032	CGB;KISS1;GH1;CSH1	3.94669e-08	0.0470588
POU1F1	75	4	12.9032	GH2;CSH2;GH1;CSH1	1.18475e-07	0.038835
hypogonadotropic hypogonadism	89	4	12.9032	KISS1;LHB;GH1;CSH1	2.34616e-07	0.034188
baclofen	123	4	12.9032	CCK;KISS1;LHB;GH1	8.49547e-07	0.0264901
metallothionein	127	4	12.9032	GH1;MT1E;MT1F;MT1H	9.64501e-07	0.0258065
GHRH	127	4	12.9032	GH2;LHB;GH1;CSH1	9.64501e-07	0.0258065
NFIC	192	4	12.9032	GH2;GH1;MT1F;CSH1	4.93364e-06	0.0181818
heavy metals	196	4	12.9032	MT1G;MT1X;GH1;MT1F	5.35025e-06	0.0178571
chlorpromazine	232	4	12.9032	KISS1;CCK;GH1;CSH1	1.03666e-05	0.0153846
NPY	243	4	12.9032	CCK;KISS1;LHB;GH1	1.24262e-05	0.0147601
ZEB1	252	4	12.9032	EPCAM;KISS1;LHB;GH1	1.43237e-05	0.0142857
DRD2	272	4	12.9032	CCK;LHB;GH1;CSH1	1.92953e-05	0.0133333
SP	274	4	12.9032	KISS1;GH1;MT1F;PLAC1	1.9854e-05	0.013245
TFAP2A	279	4	12.9032	CGB;KISS1;GH1;CSH1	2.13028e-05	0.0130293
PTHLH	279	4	12.9032	KISS1;GH1;CSH1;SLC22A11	2.13028e-05	0.0130293
DNA methyltransferases	302	4	12.9032	EPCAM;SLCO2A1;SFRP1;MT1F	2.89884e-05	0.0121212
calcium channel	314	4	12.9032	KISS1;CCK;LHB;GH1	3.37214e-05	0.0116959
diethylstilbestrol	315	4	12.9032	CGB;KISS1;SFRP1;GH1	3.41398e-05	0.0116618
RXRA	329	4	12.9032	CGB;GH1;PLAC1;CSH1	4.04062e-05	0.0112045
neoplasm invasion	330	4	12.9032	EPCAM;KISS1;TFPI2;SFRP1	4.08838e-05	0.0111732
HDL	340	4	12.9032	MT1X;ESAM;PLAC1;CSH1	4.58905e-05	0.0108696
NMDA	341	4	12.9032	KISS1;CCK;GH1;MT1F	4.64147e-05	0.0108401
prostaglandin	352	4	12.9032	CCK;KISS1;GH1;CSH1	5.24742e-05	0.0105263
immobilization stress	367	4	12.9032	CCK;LHB;GH1;MT1F	6.16441e-05	0.0101266
CREBBP	369	4	12.9032	CCK;LHB;GH1;MT1F	6.29495e-05	0.0100756
activin	371	4	12.9032	CCK;LHB;GH1;ADAM12	6.4275e-05	0.0100251
AG490	377	4	12.9032	KISS1;GH1;MT1F;CSH1	6.83737e-05	0.00987654
ghrelin	407	4	12.9032	CCK;KISS1;LHB;GH1	9.17854e-05	0.0091954
VIP	419	4	12.9032	CCK;KISS1;LHB;GH1	0.000102611	0.00894855
progestin	419	4	12.9032	SLCO2A1;KISS1;LHB;GH1	0.000102611	0.00894855
ADCYAP1	422	4	12.9032	CCK;KISS1;LHB;GH1	0.000105456	0.00888889
TSH	435	4	12.9032	MT1X;KISS1;GH1;MT1F	0.000118453	0.00863931
MEK1/2	445	4	12.9032	CCK;KISS1;TFPI2;GH1	0.000129213	0.00845666
nuclear receptor	461	4	12.9032	KISS1;LHB;GH1;PLAC1	0.000147882	0.00817996
JAK	464	4	12.9032	GH2;CGB;SLCO2A1;KISS1	0.000151588	0.00813008
8-Br-cAMP	489	4	12.9032	CGB;CSH2;GH1;MT1F	0.000185144	0.00773694
endometriosis	511	4	12.9032	SLCO2A1;EPCAM;LHB;SFRP1	0.000218851	0.00742115
LIF	521	4	12.9032	EPCAM;CGB;CCK;GH1	0.00023555	0.00728597
PPAR	533	4	12.9032	MT1G;CGB;MT1X;MT1H	0.00025678	0.00713012
AHR	543	4	12.9032	CGB;LHB;GH1;MT1F	0.000275496	0.00700525
kainic acid	543	4	12.9032	CCK;KISS1;GH1;MT1F	0.000275496	0.00700525
MAP2K1	548	4	12.9032	CCK;TFPI2;LHB;ADAM12	0.000285214	0.00694444
SMAD	565	4	12.9032	SFRP1;LHB;ADAM12;FXYD5	0.000320102	0.00674536
histone H3	566	4	12.9032	KISS1;TFPI2;GH1;MT1F	0.000322245	0.00673401
colorectal carcinoma	568	4	12.9032	EPCAM;TFPI2;SFRP1;ESAM	0.000326562	0.00671141
lysophosphatidic acid	576	4	12.9032	SLCO2A1;CCK;GH1;ADAM12	0.000344248	0.00662252
Li+	578	4	12.9032	CCK;KISS1;SFRP1;GH1	0.000348775	0.00660066
dibutyryl cyclic AMP	578	4	12.9032	GH2;CGB;GH1;MT1F	0.000348775	0.00660066
vitamin D	586	4	12.9032	CCK;GH1;ADAM12;CSH1	0.00036731	0.00651466
norepinephrine	605	4	12.9032	KISS1;GH1;MT1F;ADAM12	0.000414148	0.00631912
IL1A	606	4	12.9032	CCK;GH1;ESAM;MT1F	0.000416726	0.00630915
sex hormone	653	4	12.9032	CCK;KISS1;LHB;GH1	0.00055134	0.00587372
PRL	680	4	12.9032	EPCAM;KISS1;LHB;GH1	0.000641342	0.00564972
CSF2	696	4	12.9032	CGB;CSH2;GH1;CSH1	0.000699353	0.00552486
liver cancer	697	4	12.9032	EPCAM;MT1G;SFRP1;ADAM12	0.000703098	0.00551724
CEBPB	699	4	12.9032	GH2;KISS1;PLAC1;CSH1	0.000710631	0.00550206
head and neck squamous cell carcinoma	702	4	12.9032	EPCAM;SLCO2A1;KISS1;SFRP1	0.000722037	0.00547945
NFE2L2	706	4	12.9032	MT1G;GH1;MT1E;MT1F	0.000737447	0.00544959
oral squamous cell carcinoma	706	4	12.9032	EPCAM;TFPI2;MT1F;ADAM12	0.000737447	0.00544959
lung adenocarcinoma	735	4	12.9032	MT1G;EPCAM;TFPI2;ADAM12	0.000856234	0.00524246
isoproterenol	741	4	12.9032	CCK;KISS1;GH1;MT1F	0.000882402	0.00520156
metformin	771	4	12.9032	EPCAM;KISS1;GH1;CSH1	0.00102179	0.00500626
renal cell carcinoma	781	4	12.9032	CGB;EPCAM;KISS1;SFRP1	0.00107152	0.00494438
EP300	797	4	12.9032	LHB;SFRP1;GH1;MT1F	0.00115459	0.00484848
glutamate	799	4	12.9032	KISS1;GH1;MT1F;ADAM12	0.00116528	0.00483676
cervical cancer	805	4	12.9032	CGB;EPCAM;TFPI2;SFRP1	0.00119778	0.00480192
Mg2+	821	4	12.9032	KISS1;CCK;GH1;MT1F	0.00128755	0.00471143
CEBPA	826	4	12.9032	EPCAM;KISS1;GH1;CSH1	0.00131655	0.00468384
H2O	833	4	12.9032	CCK;LHB;GH1;MT1F	0.00135791	0.00464576
ovarian carcinoma	859	4	12.9032	CGB;EPCAM;KISS1;FXYD5	0.00151953	0.00450958
IFNAR ligand	923	4	12.9032	EPCAM;CGB;GH1;MT1F	0.00197389	0.0042061
starvation exposure	943	4	12.9032	CCK;SFRP1;GH1;CSH1	0.00213332	0.00411946
MTOR	951	4	12.9032	EPCAM;CCK;KISS1;ADAM12	0.00219953	0.0040858
insulin resistance	970	4	12.9032	GH2;CCK;GH1;CSH1	0.00236244	0.00400802
actinomycin D	1046	4	12.9032	CCK;GH1;MT1F;CSH1	0.0030979	0.00372439
MYC	1066	4	12.9032	CGB;TFPI2;SFRP1;MT1F	0.00331481	0.00365631
PPARG	1067	4	12.9032	CGB;LHB;ESAM;CSH1	0.00332592	0.00365297
cisplatin	1090	4	12.9032	SLCO2A1;EPCAM;CCK;MT1E	0.00358859	0.00357782
calcitriol	1099	4	12.9032	SFRP1;GH1;ADAM12;CSH1	0.00369512	0.00354925
leukemia	1111	4	12.9032	EPCAM;SFRP1;GH1;ESAM	0.0038405	0.00351185
ischemia	1122	4	12.9032	GH1;MT1F;ESAM;ADAM12	0.00397715	0.00347826
rheumatoid arthritis	1124	4	12.9032	LAIR2;SFRP1;GH1;SLC22A11	0.00400235	0.00347222
IL1 family	1125	4	12.9032	CCK;GH1;MT1F;ESAM	0.00401499	0.00346921
resveratrol	1133	4	12.9032	MT1X;LHB;GH1;ESAM	0.00411708	0.00344531
atherosclerosis	1146	4	12.9032	TFPI2;GH1;MT1F;ESAM	0.00428673	0.00340716
interferon	1190	4	12.9032	TFPI2;MT1E;GH1;MT1F	0.00489611	0.00328407
NO	1234	4	12.9032	CCK;GH1;ESAM;MT1F	0.00556159	0.00316957
SRC	1267	4	12.9032	EPCAM;SLCO2A1;TFPI2;LHB	0.00609889	0.0030888
doxycycline	1793	4	12.9032	SLCO2A1;SFRP1;GH1;MT1F	0.0197766	0.0021966
GH2	20	3	9.67742	GH2;GH1;CSH1	2.38067e-07	0.0612245
somatotroph	24	3	9.67742	GH2;KISS1;GH1	4.11044e-07	0.0566038
fasting hypoglycemia	37	3	9.67742	GH2;GH1;CSH1	1.49991e-06	0.0454545
amenorrhea	37	3	9.67742	CGB;LHB;GH1	1.49991e-06	0.0454545
craniopharyngioma	39	3	9.67742	CGB;KISS1;GH1	1.75526e-06	0.0441176
nonfunctioning pituitary adenoma	43	3	9.67742	CGB;KISS1;SFRP1	2.34918e-06	0.0416667
LHX3	46	3	9.67742	KISS1;LHB;GH1	2.87276e-06	0.04
gestational trophoblastic disease	46	3	9.67742	CGB;KISS1;CSH1	2.87276e-06	0.04
gonadotroph	53	3	9.67742	KISS1;LHB;GH1	4.38229e-06	0.0365854
PROP1	58	3	9.67742	KISS1;LHB;GH1	5.73224e-06	0.0344828
nesfatin-1	63	3	9.67742	KISS1;CCK;LHB	7.33201e-06	0.0326087
PITX1	64	3	9.67742	CGB;LHB;GH1	7.68375e-06	0.0322581
estrone	68	3	9.67742	KISS1;GH1;MT1F	9.20206e-06	0.0309278
cannabis	69	3	9.67742	CGB;CCK;GH1	9.6103e-06	0.0306122
MC4R	72	3	9.67742	CCK;KISS1;GH1	1.09063e-05	0.029703
beta-endorphin	75	3	9.67742	CCK;LHB;GH1	1.23128e-05	0.0288462
picrotoxin	77	3	9.67742	KISS1;CCK;GH1	1.33139e-05	0.0283019
RNA polymerase II transcription factor	78	3	9.67742	GH1;MT1F;CSH1	1.3834e-05	0.0280374
CSH1	80	3	9.67742	CSH2;GH1;CSH1	1.4914e-05	0.0275229
cytotrophoblast	81	3	9.67742	GH2;CGB;CSH1	1.54742e-05	0.0272727
maternal obesity	84	3	9.67742	GH2;CSH2;CSH1	1.72378e-05	0.0265487
neuromodulator	89	3	9.67742	KISS1;CCK;GH1	2.04627e-05	0.0254237
temperature stress	89	3	9.67742	KISS1;GH1;MT1F	2.04627e-05	0.0254237
KDM5B	94	3	9.67742	MT1X;MT1F;MT1H	2.40615e-05	0.0243902
sulpiride	98	3	9.67742	CCK;LHB;GH1	2.72229e-05	0.023622
growth hormone deficiency	104	3	9.67742	GH2;GH1;CSHL1	3.24588e-05	0.0225564
Leydig cell	106	3	9.67742	CGB;KISS1;GH1	3.43406e-05	0.0222222
ATP-activated inward rectifier potassium channel	110	3	9.67742	KISS1;CCK;GH1	3.83164e-05	0.0215827
fetal death	110	3	9.67742	CGB;KISS1;CSH1	3.83164e-05	0.0215827
KISS1	115	3	9.67742	KISS1;LHB;GH1	4.36963e-05	0.0208333
ZEB2	118	3	9.67742	EPCAM;KISS1;SFRP1	4.71503e-05	0.0204082
hypogonadism	120	3	9.67742	KISS1;LHB;GH1	4.95495e-05	0.0201342
orexin A	127	3	9.67742	KISS1;CCK;GH1	5.85746e-05	0.0192308
cimetidine	128	3	9.67742	CCK;GH1;SLC22A11	5.99455e-05	0.0191083
NR5A2	136	3	9.67742	KISS1;LHB;GH1	7.1676e-05	0.0181818
HTR1A	141	3	9.67742	CCK;GH1;MT1F	7.97183e-05	0.0176471
TRH	146	3	9.67742	CCK;LHB;GH1	8.8329e-05	0.0171429
dioxin	151	3	9.67742	KISS1;LHB;GH1	9.75257e-05	0.0166667
Barrett's esophagus	151	3	9.67742	GH2;EPCAM;SFRP1	9.75257e-05	0.0166667
bromocriptine	154	3	9.67742	KISS1;GH1;CSH1	0.000103332	0.0163934
insulin-secreting cell	158	3	9.67742	CCK;GH1;CSH1	0.000111419	0.0160428
GABA-A receptor	160	3	9.67742	KISS1;CCK;GH1	0.000115613	0.015873
estradiol benzoate	160	3	9.67742	CCK;KISS1;GH1	0.000115613	0.015873
ZnCl2	166	3	9.67742	CCK;GH1;MT1F	0.000128808	0.0153846
dopamine receptor	167	3	9.67742	CCK;GH1;CSH1	0.000131098	0.0153061
desipramine	172	3	9.67742	CCK;GH1;MT1F	0.000142947	0.0149254
zinc deficiency	175	3	9.67742	CCK;GH1;MT1F	0.00015038	0.0147059
OPRM1	179	3	9.67742	CCK;KISS1;GH1	0.000160676	0.0144231
temporal lobe epilepsy	184	3	9.67742	GH2;CCK;MT1F	0.000174176	0.0140845
GNAS	188	3	9.67742	SLCO2A1;LHB;GH1	0.000185491	0.0138249
sorbitol	190	3	9.67742	CCK;GH1;CSH1	0.000191323	0.0136986
colorectal adenoma	200	3	9.67742	TFPI2;SFRP1;GH1	0.000222271	0.0131004
food deprivation	202	3	9.67742	CCK;KISS1;GH1	0.000228826	0.012987
voltage-gated Ca2+ channel	203	3	9.67742	CCK;GH1;CSH1	0.000232149	0.012931
KDM1A	205	3	9.67742	TFPI2;KISS1;GH1	0.00023889	0.0128205
unsaturated fatty acid	205	3	9.67742	CCK;LHB;GH1	0.00023889	0.0128205
diclofenac	206	3	9.67742	EPCAM;SLCO2A1;ESAM	0.000242307	0.012766
complete Freund's adjuvant	208	3	9.67742	CGB;KISS1;MT1F	0.000249237	0.0126582
phorbol 12,13-dibutyrate	208	3	9.67742	TFPI2;GH1;SLC22A11	0.000249237	0.0126582
bladder neoplasm	218	3	9.67742	EPCAM;KISS1;SFRP1	0.000285811	0.0121457
USF1	219	3	9.67742	CCK;GH1;MT1F	0.000289648	0.0120968
BAPTA	220	3	9.67742	KISS1;MT1F;MT1H	0.000293518	0.0120482
ferulic acid	220	3	9.67742	CCK;GH1;MT1F	0.000293518	0.0120482
IL11	221	3	9.67742	SFRP1;GH1;MT1F	0.000297421	0.012
phospholipase A2	237	3	9.67742	SLCO2A1;GH1;CSH1	0.000364502	0.0112782
pravastatin	246	3	9.67742	CCK;PLAC1;SLC22A11	0.000406179	0.0109091
ADAM17	249	3	9.67742	EPCAM;GH1;ADAM12	0.000420724	0.0107914
triiodothyronine	249	3	9.67742	CSH2;KISS1;GH1	0.000420724	0.0107914
esophageal adenocarcinoma	249	3	9.67742	GH2;EPCAM;SFRP1	0.000420724	0.0107914
FURIN	257	3	9.67742	KISS1;GH1;ADAM12	0.000461135	0.0104895
prostaglandin-endoperoxide synthase	264	3	9.67742	SLCO2A1;CCK;GH1	0.000498473	0.0102389
neuropeptides	266	3	9.67742	CCK;KISS1;GH1	0.000509486	0.0101695
PBMC	277	3	9.67742	GH2;CCK;GH1	0.000572852	0.00980392
neurotransmitter	282	3	9.67742	CCK;KISS1;GH1	0.000603246	0.0096463
ductal breast carcinoma	286	3	9.67742	SFRP1;ADAM12;CSH1	0.00062829	0.00952381
SST	294	3	9.67742	CCK;GH1;CSH1	0.000680353	0.00928793
acute pancreatitis	300	3	9.67742	CCK;GH1;MT1F	0.000721156	0.00911854
catecholamine	315	3	9.67742	CCK;GH1;MT1F	0.000829907	0.00872093
arsenic trioxide	316	3	9.67742	GH1;MT1F;ESAM	0.000837505	0.00869565
polyp	318	3	9.67742	EPCAM;SFRP1;GH1	0.000852836	0.00864553
CRH	319	3	9.67742	CCK;KISS1;GH1	0.000860567	0.00862069
lactate	320	3	9.67742	SLCO2A1;CCK;GH1	0.000868344	0.00859599
cold stress	321	3	9.67742	KISS1;GH1;MT1F	0.000876164	0.00857143
9-cis-retinoic acid	335	3	9.67742	TFPI2;GH1;CSH1	0.000990396	0.00824176
K+	336	3	9.67742	CCK;GH1;ADAM12	0.000998898	0.00821918
NOS	337	3	9.67742	GH1;ESAM;ADAM12	0.00100745	0.00819672
head and neck cancer	337	3	9.67742	KISS1;MT1F;FXYD5	0.00100745	0.00819672
nickel	342	3	9.67742	MT1X;KISS1;MT1F	0.00105088	0.00808625
methotrexate	346	3	9.67742	GH2;CGB;SFRP1	0.00108648	0.008
H+	349	3	9.67742	CCK;SFRP1;GH1	0.00111367	0.00793651
AG1478	350	3	9.67742	EPCAM;GH1;ADAM12	0.00112282	0.00791557
sorafenib	366	3	9.67742	EPCAM;MT1G;MT1F	0.00127589	0.00759494
hyperinsulinemia	369	3	9.67742	CCK;SFRP1;GH1	0.00130598	0.00753769
amide	370	3	9.67742	CCK;KISS1;GH1	0.00131611	0.0075188
substance P	373	3	9.67742	KISS1;GH1;ESAM	0.00134679	0.00746269
Down syndrome	374	3	9.67742	CGB;GH1;ADAM12	0.00135711	0.00744417
distant metastases	389	3	9.67742	CGB;EPCAM;FXYD5	0.00151805	0.00717703
astrocyte	395	3	9.67742	GH1;MT1F;ADAM12	0.00158563	0.00707547
fat intake	403	3	9.67742	KISS1;CCK;GH1	0.00167864	0.00694444
PGR	408	3	9.67742	KISS1;LHB;GH1	0.00173847	0.00686499
colon carcinoma	413	3	9.67742	CGB;TFPI2;ADAM12	0.00179963	0.00678733
MIR29B1	416	3	9.67742	EPCAM;SFRP1;ADAM12	0.00183696	0.00674157
ADCY	416	3	9.67742	CCK;LHB;GH1	0.00183696	0.00674157
polycystic ovary syndrome	426	3	9.67742	KISS1;LHB;GH1	0.00196489	0.00659341
small cell lung cancer	429	3	9.67742	CGB;CCK;ADAM12	0.00200433	0.00655022
INHBA	431	3	9.67742	LHB;GH1;CSH1	0.00203089	0.00652174
sarcoma	435	3	9.67742	EPCAM;CCK;LHB	0.00208468	0.00646552
capsaicin	443	3	9.67742	CCK;GH1;FXYD5	0.0021949	0.00635593
epinephrine	448	3	9.67742	KISS1;CCK;GH1	0.0022656	0.00628931
spinal cord injury	448	3	9.67742	CCK;MT1F;FXYD5	0.0022656	0.00628931
serotonin	449	3	9.67742	CCK;GH1;MT1F	0.00227991	0.00627615
metalloproteinase	453	3	9.67742	EPCAM;GH1;ADAM12	0.0023377	0.00622407
YY1	455	3	9.67742	KISS1;SFRP1;GH1	0.00236694	0.00619835
mitogen	466	3	9.67742	CCK;GH1;ESAM	0.00253181	0.00606061
gastric carcinoma	482	3	9.67742	TFPI2;KISS1;ADAM12	0.00278408	0.00587084
endothelial cell	482	3	9.67742	TFPI2;GH1;CSH1	0.00278408	0.00587084
linoleic acid	488	3	9.67742	CCK;LHB;GH1	0.00288254	0.00580271
cGMP	496	3	9.67742	CCK;GH1;CSH1	0.00301713	0.00571429
aldosterone	498	3	9.67742	GH1;MT1F;ESAM	0.00305137	0.0056926
hemorrhage	498	3	9.67742	CGB;CCK;GH1	0.00305137	0.0056926
HDAC1	503	3	9.67742	LHB;SFRP1;GH1	0.00313803	0.0056391
liver disease	503	3	9.67742	EPCAM;GH1;MT1F	0.00313803	0.0056391
anemia	504	3	9.67742	SLCO2A1;GH1;ESAM	0.00315554	0.00562852
malignant transformation	505	3	9.67742	EPCAM;KISS1;FXYD5	0.00317312	0.00561798
STAT	527	3	9.67742	CGB;CCK;MT1F	0.00357509	0.00539568
oleic acid	534	3	9.67742	CCK;LHB;GH1	0.00370923	0.0053286
ADIPOQ	538	3	9.67742	KISS1;GH1;CSH1	0.00378725	0.00529101
nasopharyngeal carcinoma	543	3	9.67742	KISS1;TFPI2;SFRP1	0.00388619	0.00524476
CSF1	544	3	9.67742	SFRP1;GH1;CSH1	0.00390616	0.0052356
IL17A	549	3	9.67742	SFRP1;GH1;ESAM	0.00400698	0.00519031
indomethacin	558	3	9.67742	CCK;KISS1;GH1	0.00419244	0.00511073
caffeine	562	3	9.67742	CCK;LHB;GH1	0.00427652	0.00507614
Crohn's disease	581	3	9.67742	SLCO2A1;CCK;MT1F	0.00468995	0.00491803
cardiomyopathy	584	3	9.67742	SFRP1;GH1;MT1F	0.00475736	0.00489396
corticosterone	590	3	9.67742	KISS1;GH1;MT1F	0.00489396	0.00484653
metabolic syndrome X	594	3	9.67742	GH2;GH1;CSH1	0.00498633	0.00481541
hyperplasia	598	3	9.67742	GH1;PLAC1;ADAM12	0.00507976	0.00478469
DMSO	603	3	9.67742	GH1;MT1F;ADAM12	0.00519803	0.00474684
cocaine	625	3	9.67742	KISS1;CCK;GH1	0.0057382	0.00458716
osteoarthritis	632	3	9.67742	TFPI2;GH1;ADAM12	0.00591689	0.00453858
cirrhosis	632	3	9.67742	EPCAM;GH1;ADAM12	0.00591689	0.00453858
fibroblast	639	3	9.67742	GH2;CGB;GH1	0.0060989	0.00449102
EPO	641	3	9.67742	MT1X;MT1F;CSH1	0.00615151	0.00447761
neuron	643	3	9.67742	KISS1;CCK;GH1	0.0062044	0.00446429
PRKCA	660	3	9.67742	CCK;GH1;ADAM12	0.00666502	0.00435414
CaM kinase II	662	3	9.67742	CCK;LHB;GH1	0.00672052	0.00434153
trypsin	662	3	9.67742	EPCAM;CCK;GH1	0.00672052	0.00434153
hypertrophy	685	3	9.67742	KISS1;GH1;ADAM12	0.00737873	0.00420168
osteosarcoma	689	3	9.67742	CGB;KISS1;GH1	0.00749698	0.00417827
BDNF	711	3	9.67742	CCK;SFRP1;ESAM	0.00816753	0.00405405
SIRT1	724	3	9.67742	KISS1;SFRP1;GH1	0.00857993	0.00398406
mifepristone	725	3	9.67742	CGB;GH1;CSH1	0.00861216	0.00397878
neurodegeneration	727	3	9.67742	CCK;GH1;MT1F	0.00867682	0.00396825
arginine	740	3	9.67742	CCK;GH1;CSH1	0.00910415	0.00390117
Parkinson's disease	760	3	9.67742	CCK;GH1;MT1F	0.00978546	0.00380228
AR	765	3	9.67742	KISS1;LHB;GH1	0.00996033	0.00377834
2,3,7,8-tetrachlorodibenzo-p-dioxin	771	3	9.67742	CCK;LHB;GH1	0.0101726	0.00375
fatty acid	824	3	9.67742	CCK;LHB;GH1	0.0121629	0.003517
nicotine	833	3	9.67742	CCK;GH1;ESAM	0.0125216	0.00348028
hyperglycemia	844	3	9.67742	SLCO2A1;CCK;GH1	0.0129683	0.00343643
radiation	853	3	9.67742	KISS1;CCK;GH1	0.0133405	0.00340136
seizure	865	3	9.67742	CCK;KISS1;GH1	0.0138463	0.0033557
N-acetylcysteine	872	3	9.67742	MT1G;MT1E;MT1F	0.0141464	0.00332963
prostaglandin E2	879	3	9.67742	KISS1;SFRP1;GH1	0.0144502	0.00330396
SB203580	904	3	9.67742	CCK;KISS1;GH1	0.0155656	0.00321543
type 1 diabetes	914	3	9.67742	GH2;KISS1;GH1	0.0160252	0.00318134
NOTCH1	931	3	9.67742	EPCAM;KISS1;ADAM12	0.0168239	0.003125
cyclosporine	1012	3	9.67742	CCK;LHB;GH1	0.0209353	0.00288184
VEGFA	1030	3	9.67742	MT1G;TFPI2;ESAM	0.0219178	0.00283286
HIF1A	1053	3	9.67742	GH1;MT1F;ADAM12	0.0232099	0.00277264
hypertension	1098	3	9.67742	GH1;ADAM12;FXYD5	0.0258568	0.00266193
doxorubicin	1137	3	9.67742	EPCAM;GH1;MT1F	0.028278	0.0025729
MAPK3	1158	3	9.67742	SLCO2A1;TFPI2;LHB	0.0296306	0.00252738
oxigen	1217	3	9.67742	CGB;SFRP1;CSH1	0.0336134	0.0024077
rapamycin	1231	3	9.67742	KISS1;GH1;ADAM12	0.0345979	0.00238095
LY294002	1233	3	9.67742	GH1;ADAM12;CSH1	0.0347397	0.00237718
glioma	1300	3	9.67742	TFPI2;KISS1;SFRP1	0.0396694	0.00225734
MAPK14	1314	3	9.67742	LHB;GH1;ADAM12	0.0407427	0.0022338
angiotensin II	1394	3	9.67742	GH1;ADAM12;CSH1	0.0471591	0.00210822
CGB7	1	2	6.45161	CGB;CGB7	3.30001e-07	0.0645161
CGB5	2	2	6.45161	CGB;CGB5	9.89641e-07	0.0625
puberty disorder	2	2	6.45161	KISS1;GH1	9.89641e-07	0.0625
placenta accreta	6	2	6.45161	CGB;CSH1	6.9174e-06	0.0555556
LHB	7	2	6.45161	CGB;LHB	9.21985e-06	0.0540541
OTX1	7	2	6.45161	LHB;GH1	9.21985e-06	0.0540541
GHBP	9	2	6.45161	GH2;GH1	1.48068e-05	0.0512821
neuromedin C	10	2	6.45161	CCK;GH1	1.80906e-05	0.05
CCK-33	10	2	6.45161	CCK;GH1	1.80906e-05	0.05
CCK-4	10	2	6.45161	CCK;GH1	1.80906e-05	0.05
salmon GnRH	12	2	6.45161	LHB;GH1	2.56371e-05	0.047619
AP-2	17	2	6.45161	GH1;CSH1	5.01968e-05	0.0425532
climacteric	17	2	6.45161	CGB;KISS1	5.01968e-05	0.0425532
secondary amenorrhea	17	2	6.45161	CGB;LHB	5.01968e-05	0.0425532
gestational trophoblastic neoplasia	17	2	6.45161	CGB;KISS1	5.01968e-05	0.0425532
FSHB	18	2	6.45161	CGB;LHB	5.60818e-05	0.0416667
FG 7142	18	2	6.45161	CCK;GH1	5.60818e-05	0.0416667
missed abortion	18	2	6.45161	CGB;CSH1	5.60818e-05	0.0416667
germinoma	19	2	6.45161	CGB;KISS1	6.22905e-05	0.0408163
SLC39A14	20	2	6.45161	GH1;MT1F	6.88223e-05	0.04
tubal pregnancy	20	2	6.45161	CGB;ADAM12	6.88223e-05	0.04
NPVF	21	2	6.45161	KISS1;GH1	7.5677e-05	0.0392157
gonadotropin deficiency	21	2	6.45161	KISS1;GH1	7.5677e-05	0.0392157
calphostin	22	2	6.45161	CGB;TFPI2	8.28541e-05	0.0384615
hypergonadotropic hypogonadism	22	2	6.45161	CGB;GH1	8.28541e-05	0.0384615
LHX4	23	2	6.45161	KISS1;LHB	9.03534e-05	0.0377358
short bowel syndrome	23	2	6.45161	CCK;GH1	9.03534e-05	0.0377358
central precocious puberty	23	2	6.45161	KISS1;GH1	9.03534e-05	0.0377358
septo-optic dysplasia	23	2	6.45161	KISS1;GH1	9.03534e-05	0.0377358
GALP	25	2	6.45161	KISS1;GH1	0.000106317	0.0363636
tachykinin receptor	25	2	6.45161	KISS1;GH1	0.000106317	0.0363636
MT1F	26	2	6.45161	GH1;MT1F	0.000114781	0.0357143
MLN	26	2	6.45161	CCK;GH1	0.000114781	0.0357143
amino acid mixture	26	2	6.45161	CCK;GH1	0.000114781	0.0357143
HESX1	28	2	6.45161	KISS1;LHB	0.00013267	0.0344828
leucine-enkephalin	28	2	6.45161	GH1;FXYD5	0.00013267	0.0344828
aspartame	28	2	6.45161	CCK;SLC22A11	0.00013267	0.0344828
CGB	30	2	6.45161	CGB;CSH1	0.000151839	0.0333333
triptorelin	31	2	6.45161	LHB;GH1	0.000161902	0.0327869
HPGD	32	2	6.45161	SLCO2A1;GH1	0.000172285	0.0322581
PRLH	33	2	6.45161	CCK;GH1	0.000182986	0.031746
BIBP3226	33	2	6.45161	CCK;KISS1	0.000182986	0.031746
hallucinations	34	2	6.45161	CCK;GH1	0.000194005	0.03125
enkephalin	35	2	6.45161	CCK;GH1	0.000205343	0.0307692
pentagastrin	36	2	6.45161	CCK;GH1	0.000216998	0.030303
complete hydatidiform mole	36	2	6.45161	CGB;ADAM12	0.000216998	0.030303
hybrid cell	36	2	6.45161	LHB;GH1	0.000216998	0.030303
peptone	37	2	6.45161	CCK;GH1	0.00022897	0.0298507
anticholinergics	37	2	6.45161	CCK;GH1	0.00022897	0.0298507
secretoneurin	38	2	6.45161	LHB;GH1	0.000241259	0.0294118
phalloidin	38	2	6.45161	CCK;MT1F	0.000241259	0.0294118
RAB3A	39	2	6.45161	CCK;GH1	0.000253864	0.0289855
TACR2	39	2	6.45161	KISS1;GH1	0.000253864	0.0289855
low-carbohydrate diet	39	2	6.45161	CCK;GH1	0.000253864	0.0289855
physical stress	39	2	6.45161	GH1;MT1F	0.000253864	0.0289855
Silver-Russell syndrome	39	2	6.45161	CSHL1;CSH1	0.000253864	0.0289855
VAMP2	40	2	6.45161	CCK;GH1	0.000266786	0.0285714
LALBA	40	2	6.45161	CCK;GH1	0.000266786	0.0285714
pancreatic acinar cell	40	2	6.45161	CCK;GH1	0.000266786	0.0285714
Homeo/POU	41	2	6.45161	GH1;CSH1	0.000280023	0.028169
ectopic pregnancy	41	2	6.45161	CGB;ADAM12	0.000280023	0.028169
MT3	43	2	6.45161	MT1F;MT1H	0.000307444	0.0273973
kisspeptin-10	43	2	6.45161	KISS1;GH1	0.000307444	0.0273973
GABAR	44	2	6.45161	KISS1;GH1	0.000321627	0.027027
SST receptor	45	2	6.45161	CCK;GH1	0.000336124	0.0266667
benzodiazepine	45	2	6.45161	CCK;GH1	0.000336124	0.0266667
soft tissue neoplasm	47	2	6.45161	GH1;CSH1	0.00036606	0.025974
ornithine	48	2	6.45161	GH1;CSH1	0.000381498	0.025641
PACAP 27	48	2	6.45161	CCK;GH1	0.000381498	0.025641
superovulation	48	2	6.45161	LHB;GH1	0.000381498	0.025641
surgical trauma	49	2	6.45161	CCK;GH1	0.000397249	0.0253165
nociceptin	50	2	6.45161	GH1;FXYD5	0.000413313	0.025
GNRH2	51	2	6.45161	LHB;GH1	0.000429689	0.0246914
BMP1	51	2	6.45161	GH1;CSH1	0.000429689	0.0246914
xenoestrogens	51	2	6.45161	KISS1;GH1	0.000429689	0.0246914
hyperprolactinemia	51	2	6.45161	KISS1;GH1	0.000429689	0.0246914
OPRL1	53	2	6.45161	KISS1;GH1	0.000463377	0.0240964
hydatidiform mole	53	2	6.45161	CGB;KISS1	0.000463377	0.0240964
inhibin	54	2	6.45161	LHB;GH1	0.000480688	0.0238095
vinorelbine	54	2	6.45161	EPCAM;TFPI2	0.000480688	0.0238095
delayed puberty	54	2	6.45161	KISS1;GH1	0.000480688	0.0238095
DTPA	55	2	6.45161	GH1;MT1F	0.00049831	0.0235294
kwashiorkor	55	2	6.45161	CCK;GH1	0.00049831	0.0235294
PMCH	58	2	6.45161	KISS1;GH1	0.000553039	0.0227273
ryanodine	58	2	6.45161	CCK;GH1	0.000553039	0.0227273
somatostatin-14	60	2	6.45161	CCK;GH1	0.000591073	0.0222222
novobiocin	60	2	6.45161	MT1F;SLC22A11	0.000591073	0.0222222
duodenal ulcer	60	2	6.45161	SLCO2A1;CCK	0.000591073	0.0222222
hypoinsulinemia	61	2	6.45161	KISS1;GH1	0.000610553	0.021978
MTF1	62	2	6.45161	MT1E;MT1F	0.000630342	0.0217391
CRHR2	62	2	6.45161	KISS1;LHB	0.000630342	0.0217391
precocious puberty	62	2	6.45161	KISS1;GH1	0.000630342	0.0217391
endocrine neoplasm	62	2	6.45161	CCK;GH1	0.000630342	0.0217391
clomipramine	63	2	6.45161	CCK;GH1	0.000650439	0.0215054
HTR1B	64	2	6.45161	CCK;GH1	0.000670844	0.0212766
neuroendocrine cell	64	2	6.45161	CCK;GH1	0.000670844	0.0212766
penicillin G	65	2	6.45161	CCK;SLC22A11	0.000691556	0.0210526
leptin deficiency	65	2	6.45161	KISS1;GH1	0.000691556	0.0210526
gastrointestinal carcinoma	66	2	6.45161	CGB;CCK	0.000712576	0.0208333
apolipoprotein	69	2	6.45161	GH1;CSH1	0.000777474	0.020202
malignant pleural effusion	70	2	6.45161	EPCAM;CGB	0.000799719	0.02
opioid peptide	71	2	6.45161	CCK;GH1	0.000822269	0.019802
afferent neuron	72	2	6.45161	KISS1;GH1	0.000845124	0.0196078
hypophysis hormone	73	2	6.45161	CCK;GH1	0.000868284	0.0194175
antiprogestin	73	2	6.45161	SLCO2A1;GH1	0.000868284	0.0194175
hyperleptinemia	73	2	6.45161	CCK;GH1	0.000868284	0.0194175
PDYN	74	2	6.45161	KISS1;CCK	0.000891749	0.0192308
maternal exposure	74	2	6.45161	LHB;GH1	0.000891749	0.0192308
PYY	75	2	6.45161	CCK;GH1	0.000915517	0.0190476
GRPR	75	2	6.45161	CCK;GH1	0.000915517	0.0190476
lobular carcinoma	77	2	6.45161	EPCAM;ADAM12	0.000963965	0.0186916
anxiety disorder	77	2	6.45161	CCK;GH1	0.000963965	0.0186916
chronic renal insufficiency	78	2	6.45161	KISS1;GH1	0.000988644	0.0185185
CARTPT	80	2	6.45161	KISS1;GH1	0.00103891	0.0181818
anorexia	80	2	6.45161	CCK;GH1	0.00103891	0.0181818
cation channel	81	2	6.45161	KISS1;GH1	0.0010645	0.018018
methimazole	82	2	6.45161	GH1;ESAM	0.00109038	0.0178571
4-nonylphenol	83	2	6.45161	LHB;GH1	0.00111657	0.0176991
malabsorption	83	2	6.45161	CCK;GH1	0.00111657	0.0176991
endocrine cell	83	2	6.45161	CCK;GH1	0.00111657	0.0176991
GHRL	84	2	6.45161	CCK;GH1	0.00114306	0.0175439
melanocortin	84	2	6.45161	KISS1;CCK	0.00114306	0.0175439
naltrexone	85	2	6.45161	CCK;GH1	0.00116985	0.0173913
lanthanum	85	2	6.45161	KISS1;CCK	0.00116985	0.0173913
panic disorder	87	2	6.45161	CCK;GH1	0.00122433	0.017094
fentanyl	88	2	6.45161	GH1;ESAM	0.00125202	0.0169492
OPRK1	89	2	6.45161	KISS1;CSH1	0.00128002	0.0168067
8-OH-DPAT	89	2	6.45161	CCK;MT1F	0.00128002	0.0168067
methoxychlor	89	2	6.45161	LHB;GH1	0.00128002	0.0168067
gynecologic cancer	90	2	6.45161	EPCAM;CGB	0.0013083	0.0166667
testosterone propionate	92	2	6.45161	SFRP1;GH1	0.00136578	0.0163934
GNRHR	93	2	6.45161	LHB;GH1	0.00139496	0.0162602
HCO3-	94	2	6.45161	CCK;GH1	0.00142444	0.016129
SCT	94	2	6.45161	CCK;GH1	0.00142444	0.016129
SNAP receptor	94	2	6.45161	CCK;GH1	0.00142444	0.016129
electric shock	94	2	6.45161	CCK;GH1	0.00142444	0.016129
depressive disorder	94	2	6.45161	CCK;GH1	0.00142444	0.016129
aromatic hydrocarbon	96	2	6.45161	CCK;GH1	0.0014843	0.015873
yohimbine	97	2	6.45161	CCK;GH1	0.00151467	0.015748
Ag+	97	2	6.45161	LHB;MT1F	0.00151467	0.015748
BACE1	98	2	6.45161	EPCAM;GH1	0.00154534	0.015625
ERK1/2	98	2	6.45161	LHB;GH1	0.00154534	0.015625
TEAD1	99	2	6.45161	CSH2;CSH1	0.00157631	0.0155039
hepatoblastoma	100	2	6.45161	EPCAM;CGB	0.00160757	0.0153846
enterocyte	100	2	6.45161	CCK;GH1	0.00160757	0.0153846
AFP	101	2	6.45161	CGB;KISS1	0.00163912	0.0152672
RYR	101	2	6.45161	CCK;GH1	0.00163912	0.0152672
GRP	101	2	6.45161	CCK;GH1	0.00163912	0.0152672
MIR146B	103	2	6.45161	CCK;SFRP1	0.00170312	0.0150376
monosodium glutamate	103	2	6.45161	KISS1;GH1	0.00170312	0.0150376
pituitary cell	105	2	6.45161	KISS1;GH1	0.00176829	0.0148148
GAL	106	2	6.45161	CCK;GH1	0.00180132	0.0147059
TSHR	106	2	6.45161	MT1X;GH1	0.00180132	0.0147059
post-traumatic stress disorder	106	2	6.45161	CCK;GH1	0.00180132	0.0147059
benign breast disease	106	2	6.45161	KISS1;GH1	0.00180132	0.0147059
small cell carcinoma	107	2	6.45161	GH1;ADAM12	0.00183464	0.0145985
LHCGR	108	2	6.45161	LHB;GH1	0.00186826	0.0144928
anorexia nervosa	110	2	6.45161	CCK;GH1	0.00193636	0.0142857
human growth hormone	111	2	6.45161	GH1;CSH1	0.00197085	0.0141844
norcantharidin	111	2	6.45161	EPCAM;SFRP1	0.00197085	0.0141844
SATB1	112	2	6.45161	KISS1;PLAC1	0.00200564	0.0140845
atheroma	112	2	6.45161	TFPI2;ESAM	0.00200564	0.0140845
overnutrition	113	2	6.45161	KISS1;MT1F	0.00204071	0.013986
CD24	114	2	6.45161	EPCAM;TFPI2	0.00207607	0.0138889
KEAP1	115	2	6.45161	MT1E;MT1F	0.00211173	0.0137931
recurrent abortion	117	2	6.45161	CGB;CGB5	0.00218391	0.0136054
cysteamine	120	2	6.45161	CCK;GH1	0.00229436	0.0133333
X irradiation	120	2	6.45161	CCK;MT1F	0.00229436	0.0133333
gonadorelin agonist	120	2	6.45161	CGB;LHB	0.00229436	0.0133333
apomorphine	121	2	6.45161	CCK;GH1	0.00233175	0.013245
carboplatin	122	2	6.45161	MT1X;MT1H	0.00236943	0.0131579
diazepam	122	2	6.45161	CCK;GH1	0.00236943	0.0131579
dopamine agonists	122	2	6.45161	CCK;GH1	0.00236943	0.0131579
nonylphenol	122	2	6.45161	LHB;GH1	0.00236943	0.0131579
bone marrow stromal cell	123	2	6.45161	SFRP1;GH1	0.0024074	0.0130719
Tris	124	2	6.45161	GH2;GH1	0.00244566	0.012987
thymidine	125	2	6.45161	CCK;GH1	0.0024842	0.0129032
OPRD1	125	2	6.45161	CCK;GH1	0.0024842	0.0129032
FST	126	2	6.45161	LHB;GH1	0.00252303	0.0128205
UCN	126	2	6.45161	CCK;GH1	0.00252303	0.0128205
CuSO4	126	2	6.45161	EPCAM;MT1F	0.00252303	0.0128205
MPO	128	2	6.45161	GH1;ESAM	0.00260156	0.0126582
serotonin receptor	128	2	6.45161	CCK;GH1	0.00260156	0.0126582
GABA-B receptor	129	2	6.45161	CCK;KISS1	0.00264125	0.0125786
metabolic acidosis	129	2	6.45161	SLC16A6;GH1	0.00264125	0.0125786
KLF6	130	2	6.45161	CGB;TFPI2	0.00268123	0.0125
IAPP	131	2	6.45161	CCK;GH1	0.00272149	0.0124224
low birth weight	131	2	6.45161	CGB;GH1	0.00272149	0.0124224
peptide hormone analogs	132	2	6.45161	CCK;GH1	0.00276204	0.0123457
pesticides	133	2	6.45161	KISS1;GH1	0.00280287	0.0122699
ARF1	134	2	6.45161	GH1;MT1F	0.00284398	0.0121951
SERMs	134	2	6.45161	KISS1;GH1	0.00284398	0.0121951
alpha-amanitin	134	2	6.45161	CGB;GH1	0.00284398	0.0121951
HPSE	136	2	6.45161	TFPI2;ADAM12	0.00292707	0.0120482
gap junction	137	2	6.45161	EPCAM;GH1	0.00296904	0.011976
ARF6	138	2	6.45161	GH1;MT1F	0.00301129	0.0119048
NR5A1	139	2	6.45161	CGB;LHB	0.00305382	0.0118343
brain cancer	139	2	6.45161	KISS1;SFRP1	0.00305382	0.0118343
phytoestrogens	141	2	6.45161	KISS1;GH1	0.00313974	0.0116959
insulinoma	142	2	6.45161	EPCAM;GH1	0.00318312	0.0116279
CDH2	144	2	6.45161	EPCAM;GH1	0.00327072	0.0114943
NTS	144	2	6.45161	CCK;GH1	0.00327072	0.0114943
isoleucine	144	2	6.45161	CCK;GH1	0.00327072	0.0114943
polycomb complex	148	2	6.45161	EPCAM;KISS1	0.00344931	0.011236
LEPR	150	2	6.45161	KISS1;CCK	0.00354027	0.0111111
long-chain fatty acid	150	2	6.45161	CCK;LHB	0.00354027	0.0111111
MEN1	152	2	6.45161	LHB;GH1	0.00363236	0.010989
transfer RNA	152	2	6.45161	CSH1;FXYD5	0.00363236	0.010989
chymotrypsin	154	2	6.45161	CCK;GH1	0.00372556	0.0108696
bombesin	156	2	6.45161	CCK;GH1	0.00381987	0.0107527
2-aminoethoxydiphenyl borate	157	2	6.45161	CCK;KISS1	0.00386744	0.0106952
transcription coactivator	158	2	6.45161	KISS1;LHB	0.00391529	0.0106383
atropine	159	2	6.45161	CCK;GH1	0.00396341	0.010582
polyethylene glycol	160	2	6.45161	CCK;GH1	0.00401181	0.0105263
hyperphagia	161	2	6.45161	CCK;GH1	0.00406049	0.0104712
granulosa cell	161	2	6.45161	KISS1;GH1	0.00406049	0.0104712
short-chain fatty acid	163	2	6.45161	CCK;GH1	0.00415866	0.0103627
GLI2	167	2	6.45161	KISS1;SFRP1	0.00435831	0.0101523
VLA-5	167	2	6.45161	EPCAM;SFRP1	0.00435831	0.0101523
endocannabinoid	171	2	6.45161	CCK;GH1	0.00456234	0.00995025
NKX2-1	172	2	6.45161	KISS1;GH1	0.00461403	0.00990099
colonic adenocarcinoma	172	2	6.45161	EPCAM;GH1	0.00461403	0.00990099
Ewing's sarcoma	172	2	6.45161	EPCAM;CCK	0.00461403	0.00990099
furin family	173	2	6.45161	KISS1;ADAM12	0.00466599	0.00985222
spleen cell	174	2	6.45161	CGB;GH1	0.00471823	0.00980392
NEUROD1	175	2	6.45161	KISS1;CCK	0.00477073	0.0097561
octreotide	176	2	6.45161	CCK;GH1	0.0048235	0.00970874
alpha-linolenic acid	176	2	6.45161	CCK;LHB	0.0048235	0.00970874
agenesis	176	2	6.45161	KISS1;LHB	0.0048235	0.00970874
CLOCK	178	2	6.45161	CCK;KISS1	0.00492987	0.00961538
CO2	178	2	6.45161	CCK;GH1	0.00492987	0.00961538
endopeptidase	178	2	6.45161	CCK;GH1	0.00492987	0.00961538
opioid receptor	178	2	6.45161	CCK;GH1	0.00492987	0.00961538
lidocaine	178	2	6.45161	CCK;ESAM	0.00492987	0.00961538
bone disease	182	2	6.45161	SFRP1;GH1	0.00514583	0.00943396
cilostazol	184	2	6.45161	MT1X;MT1F	0.00525543	0.00934579
TGFBR family	187	2	6.45161	GH1;ADAM12	0.00542183	0.00921659
CCK-8	189	2	6.45161	CCK;GH1	0.00553411	0.00913242
enteropathy	190	2	6.45161	EPCAM;CCK	0.00559064	0.00909091
neuroendocrine neoplasm	190	2	6.45161	CGB;CCK	0.00559064	0.00909091
muscle cell	190	2	6.45161	GH1;ADAM12	0.00559064	0.00909091
GFR	192	2	6.45161	GH1;ADAM12	0.00570452	0.00900901
L-type calcium channels	192	2	6.45161	CCK;GH1	0.00570452	0.00900901
FGF21	194	2	6.45161	KISS1;GH1	0.00581945	0.00892857
IFNW1	194	2	6.45161	SLCO2A1;GH1	0.00581945	0.00892857
malignant pleural mesothelioma	194	2	6.45161	EPCAM;SFRP1	0.00581945	0.00892857
PITX2	197	2	6.45161	LHB;GH1	0.00599385	0.00881057
chlorpyrifos	197	2	6.45161	CGB;CCK	0.00599385	0.00881057
beta-mercaptoethanol	197	2	6.45161	GH1;MT1F	0.00599385	0.00881057
NCOA3	198	2	6.45161	GH1;PLAC1	0.00605251	0.00877193
ethinyl estradiol	198	2	6.45161	KISS1;GH1	0.00605251	0.00877193
psychotic drugs	199	2	6.45161	CCK;GH1	0.00611143	0.00873362
critical illness	199	2	6.45161	CCK;GH1	0.00611143	0.00873362
bladder carcinoma	199	2	6.45161	CGB;TFPI2	0.00611143	0.00873362
PLAT	200	2	6.45161	CGB;GH1	0.00617062	0.00869565
hemoglobin	201	2	6.45161	GH1;MT1F	0.00623007	0.00865801
Homeo	204	2	6.45161	LHB;GH1	0.00641	0.00854701
miR-200	205	2	6.45161	GH1;ADAM12	0.0064705	0.00851064
APOA1	206	2	6.45161	ESAM;CSH1	0.00653126	0.00847458
monensin	206	2	6.45161	CCK;GH1	0.00653126	0.00847458
pituitary adenoma	206	2	6.45161	KISS1;GH1	0.00653126	0.00847458
endotoxemia	207	2	6.45161	CCK;GH1	0.00659229	0.00843882
tetrodotoxin	209	2	6.45161	KISS1;CCK	0.00671512	0.0083682
naloxone	211	2	6.45161	CCK;GH1	0.00683899	0.00829876
RAPGEF3	213	2	6.45161	TFPI2;ADAM12	0.00696391	0.00823045
mitochondrial processing peptidase	214	2	6.45161	KISS1;MT1F	0.00702675	0.00819672
opioid	214	2	6.45161	CCK;GH1	0.00702675	0.00819672
invasive breast cancer	215	2	6.45161	EPCAM;TFPI2	0.00708986	0.00816327
angiotensin	216	2	6.45161	GH1;CSH1	0.00715322	0.00813008
casein	217	2	6.45161	CCK;GH1	0.00721685	0.00809717
TH receptor	218	2	6.45161	GH1;CSH1	0.00728073	0.00806452
MIRLET7C	220	2	6.45161	CERCAM;GH1	0.00740926	0.008
sildenafil	220	2	6.45161	ESAM;MT1F	0.00740926	0.008
plasmin	221	2	6.45161	GH1;ADAM12	0.00747391	0.00796813
chromium	221	2	6.45161	GH1;MT1F	0.00747391	0.00796813
DRD1	225	2	6.45161	CCK;GH1	0.00773509	0.00784314
silica	225	2	6.45161	EPCAM;SFRP1	0.00773509	0.00784314
Graves' disease	226	2	6.45161	SLCO2A1;ESAM	0.00780103	0.0078125
gastrointestinal cancer	227	2	6.45161	CCK;SFRP1	0.00786722	0.0077821
cardiac myocyte	227	2	6.45161	GH1;MT1F	0.00786722	0.0077821
PLAU	229	2	6.45161	GH1;ADAM12	0.00800036	0.00772201
GAST	231	2	6.45161	CCK;GH1	0.00813453	0.00766284
alpha-MSH	231	2	6.45161	GH1;ESAM	0.00813453	0.00766284
ozone	231	2	6.45161	CCK;MT1F	0.00813453	0.00766284
CCK	233	2	6.45161	CCK;GH1	0.0082697	0.00760456
cerulein	236	2	6.45161	CCK;GH1	0.00847437	0.0075188
alpha1 adrenoceptor	239	2	6.45161	KISS1;GH1	0.00868131	0.00743494
ketamine	241	2	6.45161	CCK;GH1	0.00882053	0.00738007
mesothelioma	242	2	6.45161	EPCAM;SFRP1	0.00889051	0.00735294
docetaxel	243	2	6.45161	EPCAM;SFRP1	0.00896075	0.00732601
retinoblastoma	244	2	6.45161	EPCAM;SFRP1	0.00903124	0.00729927
immunocompetent cell	244	2	6.45161	CCK;GH1	0.00903124	0.00729927
MAP3K1	245	2	6.45161	LHB;GH1	0.00910197	0.00727273
flutamide	246	2	6.45161	LHB;GH1	0.00917296	0.00724638
collagen type I	247	2	6.45161	ADAM12;CSH1	0.00924419	0.00722022
ibuprofen	249	2	6.45161	TFPI2;GH1	0.00938741	0.00716846
methylprednisolone	250	2	6.45161	CCK;ESAM	0.00945939	0.00714286
CNTF	251	2	6.45161	CCK;GH1	0.00953162	0.00711744
imipramine	252	2	6.45161	CCK;GH1	0.0096041	0.0070922
bacterial lipopolysaccharide	254	2	6.45161	KISS1;MT1F	0.0097498	0.00704225
epithelial neoplasm	254	2	6.45161	EPCAM;CGB	0.0097498	0.00704225
HBEGF	255	2	6.45161	SLCO2A1;ADAM12	0.00982302	0.00701754
chronic stress	256	2	6.45161	CCK;GH1	0.00989649	0.00699301
NS-398	256	2	6.45161	TFPI2;KISS1	0.00989649	0.00699301
celiac disease	256	2	6.45161	CCK;GH1	0.00989649	0.00699301
amphetamine	257	2	6.45161	CCK;GH1	0.0099702	0.00696864
GATA2	258	2	6.45161	LHB;CSH1	0.0100442	0.00694444
baicalin	258	2	6.45161	SLCO2A1;GH1	0.0100442	0.00694444
CBF/NF-Y transcription factors	259	2	6.45161	LHB;GH1	0.0101184	0.00692042
IL6R	259	2	6.45161	GH2;GH1	0.0101184	0.00692042
NPPA	260	2	6.45161	CCK;GH1	0.0101928	0.00689655
Glu receptor	261	2	6.45161	CCK;GH1	0.0102675	0.00687285
3-isobutyl-1-methylxanthine	261	2	6.45161	CCK;GH1	0.0102675	0.00687285
lung metastasis	261	2	6.45161	CGB;FXYD5	0.0102675	0.00687285
hypertrophic cardiomyopathy	261	2	6.45161	GH1;ADAM12	0.0102675	0.00687285
NR1I2	266	2	6.45161	SLCO2A1;GH1	0.0106447	0.00675676
acetaminophen	266	2	6.45161	GH1;MT1F	0.0106447	0.00675676
epithelial cancer	266	2	6.45161	CGB;EPCAM	0.0106447	0.00675676
malnutrition	266	2	6.45161	KISS1;GH1	0.0106447	0.00675676
verapamil	269	2	6.45161	CGB;CCK	0.0108739	0.00668896
castration-resistant prostate cancer	269	2	6.45161	EPCAM;GH1	0.0108739	0.00668896
oligosaccharide	270	2	6.45161	CGB;SLC22A11	0.0109508	0.00666667
OXT	270	2	6.45161	SLCO2A1;GH1	0.0109508	0.00666667
raloxifene	271	2	6.45161	EPCAM;KISS1	0.0110279	0.00664452
GNAQ	274	2	6.45161	CCK;LHB	0.0112608	0.00657895
MK-801	276	2	6.45161	CCK;GH1	0.0114172	0.00653595
MYCN	278	2	6.45161	TFPI2;SFRP1	0.0115746	0.00649351
GABA	278	2	6.45161	KISS1;GH1	0.0115746	0.00649351
prednisolone	279	2	6.45161	CGB;GH1	0.0116537	0.00647249
cervical carcinoma	281	2	6.45161	CGB;FXYD5	0.0118125	0.00643087
cholestasis	281	2	6.45161	CCK;GH1	0.0118125	0.00643087
aneuploidy	285	2	6.45161	CGB;ADAM12	0.0121331	0.00634921
myeloid cell	285	2	6.45161	GH1;FXYD5	0.0121331	0.00634921
p38	287	2	6.45161	LHB;GH1	0.0122948	0.00630915
MIRLET7B	287	2	6.45161	EPCAM;GH1	0.0122948	0.00630915
calcium ionophore	289	2	6.45161	LHB;GH1	0.0124574	0.00626959
hypoglycemia	289	2	6.45161	KISS1;GH1	0.0124574	0.00626959
endothelin	290	2	6.45161	GH1;ESAM	0.0125391	0.00625
mosaicism	290	2	6.45161	EPCAM;GH1	0.0125391	0.00625
GAPDH	295	2	6.45161	CSH2;GH1	0.0129511	0.00615385
IKBK	296	2	6.45161	MT1F;ESAM	0.0130342	0.00613497
CNR1	297	2	6.45161	CCK;GH1	0.0131175	0.00611621
MECP2	298	2	6.45161	SFRP1;MT1F	0.0132011	0.00609756
brain injury	298	2	6.45161	GH1;MT1F	0.0132011	0.00609756
heme	299	2	6.45161	ESAM;MT1F	0.0132849	0.00607903
MIF	304	2	6.45161	EPCAM;ESAM	0.0137074	0.00598802
stromal cell	305	2	6.45161	SFRP1;GH1	0.0137926	0.00597015
Luteinizing hormone	306	2	6.45161	GH1;ADAM12	0.0138781	0.00595238
lectin	306	2	6.45161	CGB;CCK	0.0138781	0.00595238
PGF2alpha	307	2	6.45161	LHB;GH1	0.0139637	0.00593472
premature birth	307	2	6.45161	CGB;GH1	0.0139637	0.00593472
TNFRSF1A	308	2	6.45161	EPCAM;ESAM	0.0140496	0.00591716
mAChR	310	2	6.45161	CCK;GH1	0.0142221	0.00588235
Triton X-100	310	2	6.45161	CCK;GH1	0.0142221	0.00588235
burn	310	2	6.45161	SFRP1;GH1	0.0142221	0.00588235
clozapine	314	2	6.45161	MT1X;CCK	0.0145699	0.00581395
DKK1	315	2	6.45161	EPCAM;SFRP1	0.0146574	0.0057971
pancreatic adenocarcinoma	315	2	6.45161	CGB;TFPI2	0.0146574	0.0057971
metal ion	317	2	6.45161	GH1;MT1F	0.0148331	0.00576369
taurine	318	2	6.45161	CCK;GH1	0.0149213	0.00574713
MAPK9	319	2	6.45161	LHB;CSH1	0.0150098	0.00573066
INSR	327	2	6.45161	CCK;KISS1	0.0157254	0.00560224
tryptophan	327	2	6.45161	CCK;GH1	0.0157254	0.00560224
liver metastases	329	2	6.45161	ADAM12;FXYD5	0.0159066	0.00557103
ADRB2	332	2	6.45161	CCK;GH1	0.0161801	0.00552486
MIR144	333	2	6.45161	SFRP1;ADAM12	0.0162717	0.00550964
FOXM1	334	2	6.45161	EPCAM;CSH1	0.0163635	0.00549451
DNMT1	335	2	6.45161	SFRP1;MT1F	0.0164556	0.00547945
glucagon-like peptide 1	337	2	6.45161	CCK;KISS1	0.0166404	0.00544959
ACE	338	2	6.45161	CCK;GH1	0.0167331	0.00543478
GATA3	341	2	6.45161	EPCAM;CSH1	0.0170126	0.00539084
MIRLET7A1	341	2	6.45161	CERCAM;FXYD5	0.0170126	0.00539084
T-cell	343	2	6.45161	CGB;GH1	0.0172001	0.00536193
B-cell	343	2	6.45161	CGB;GH1	0.0172001	0.00536193
mitogen-activated protein kinase kinase	345	2	6.45161	GH1;ADAM12	0.0173884	0.00533333
nifedipine	346	2	6.45161	CGB;GH1	0.0174829	0.00531915
triptolide	348	2	6.45161	SFRP1;LHB	0.0176726	0.00529101
lung carcinoma	350	2	6.45161	EPCAM;ADAM12	0.0178631	0.00526316
end-stage renal disease	353	2	6.45161	CGB;GH1	0.0181506	0.00522193
SOX2	359	2	6.45161	KISS1;PLAC1	0.0187315	0.00514139
AVP	360	2	6.45161	KISS1;GH1	0.018829	0.00512821
osteoporosis	360	2	6.45161	GH1;SLC22A11	0.018829	0.00512821
POU5F1	361	2	6.45161	CGB;GH1	0.0189268	0.00511509
selenium	361	2	6.45161	GH1;MT1F	0.0189268	0.00511509
CALCA	363	2	6.45161	CCK;GH1	0.0191231	0.00508906
skin damage	363	2	6.45161	EPCAM;ADAM12	0.0191231	0.00508906
glycine	364	2	6.45161	CCK;GH1	0.0192215	0.00507614
F2R	364	2	6.45161	TFPI2;ESAM	0.0192215	0.00507614
oral cancer	367	2	6.45161	CGB;TFPI2	0.0195181	0.00503778
fructose	369	2	6.45161	CCK;GH1	0.019717	0.00501253
NOS2	371	2	6.45161	MT1F;FXYD5	0.0199166	0.00498753
IGF1R	376	2	6.45161	KISS1;MT1F	0.0204196	0.00492611
fish oil	377	2	6.45161	CCK;ESAM	0.0205208	0.004914
CaMK family	379	2	6.45161	CCK;GH1	0.0207239	0.00488998
benzo[a]pyrene	380	2	6.45161	CGB;MT1F	0.0208258	0.00487805
TGFA	388	2	6.45161	SFRP1;MT1F	0.0216483	0.00478469
acetylcholine	390	2	6.45161	CCK;GH1	0.0218561	0.0047619
vitamin A	390	2	6.45161	SFRP1;GH1	0.0218561	0.0047619
glutathione	391	2	6.45161	CGB;GH1	0.0219602	0.00475059
CCL2	391	2	6.45161	KISS1;ESAM	0.0219602	0.00475059
Y-27632	391	2	6.45161	CCK;SFRP1	0.0219602	0.00475059
colchicine	391	2	6.45161	CCK;KISS1	0.0219602	0.00475059
CDC42	393	2	6.45161	LHB;GH1	0.0221692	0.00472813
Hedgehog family	395	2	6.45161	SFRP1;ADAM12	0.0223791	0.00470588
methyl-beta-cyclodextrin	399	2	6.45161	GH1;ADAM12	0.0228012	0.004662
BMP7	400	2	6.45161	EPCAM;CSH1	0.0229073	0.00465116
RA receptor	403	2	6.45161	CGB;GH1	0.0232267	0.00461894
SPI1	404	2	6.45161	MT1G;MT1F	0.0233335	0.00460829
matrix metalloproteinase	404	2	6.45161	KISS1;ADAM12	0.0233335	0.00460829
vitamin D3	410	2	6.45161	GH1;CSH1	0.0239791	0.00454545
carbachol	410	2	6.45161	CCK;GH1	0.0239791	0.00454545
wounds and injuries	413	2	6.45161	GH1;MT1F	0.0243047	0.00451467
OSM	419	2	6.45161	EPCAM;GH1	0.0249613	0.00445434
chloroquine	424	2	6.45161	EPCAM;CCK	0.025514	0.00440529
colon neoplasm	427	2	6.45161	SLCO2A1;MT1F	0.025848	0.00437637
NAD(P)H oxidase	429	2	6.45161	LHB;FXYD5	0.0260717	0.0043573
HMOX1	431	2	6.45161	SLCO2A1;MT1F	0.0262961	0.00433839
VDR	436	2	6.45161	GH1;CSH1	0.0268608	0.00429185
cystic fibrosis	439	2	6.45161	CCK;GH1	0.027202	0.00426439
renal injury	442	2	6.45161	EPCAM;GH1	0.0275449	0.00423729
AICAR	444	2	6.45161	GH1;ESAM	0.0277745	0.00421941
lactacystin	444	2	6.45161	GH1;ESAM	0.0277745	0.00421941
hypercholesterolemia	445	2	6.45161	GH1;ESAM	0.0278896	0.00421053
beta adrenoceptor	446	2	6.45161	CCK;GH1	0.0280049	0.00420168
lovastatin	446	2	6.45161	CCK;GH1	0.0280049	0.00420168
alcoholism	447	2	6.45161	CCK;GH1	0.0281204	0.00419287
sucrose	449	2	6.45161	CCK;GH1	0.028352	0.00417537
EZH2	451	2	6.45161	EPCAM;SFRP1	0.0285843	0.004158
PTH	456	2	6.45161	SFRP1;GH1	0.0291685	0.00411523
Collagens	457	2	6.45161	PLAC1;ADAM12	0.0292859	0.00410678
troglitazone	458	2	6.45161	CCK;ESAM	0.0294035	0.00409836
weight loss	461	2	6.45161	CCK;GH1	0.0297575	0.00407332
MIR26A1	462	2	6.45161	EPCAM;ADAM12	0.0298759	0.00406504
urothelial carcinoma	462	2	6.45161	CGB;SFRP1	0.0298759	0.00406504
phospholipid	469	2	6.45161	GH1;CSH1	0.0307099	0.00400802
LXR	469	2	6.45161	PLAC1;CSH1	0.0307099	0.00400802
vitamin E	474	2	6.45161	GH1;MT1F	0.0313113	0.00396825
CXCL12	477	2	6.45161	GH1;ESAM	0.0316744	0.00394477
chronic kidney disease	478	2	6.45161	CGB;GH1	0.0317958	0.00393701
amyotrophic lateral sclerosis	482	2	6.45161	MT1E;MT1F	0.0322833	0.00390625
5-fluorouracil	486	2	6.45161	EPCAM;ESAM	0.0327737	0.00387597
clear cell renal cell carcinoma	491	2	6.45161	EPCAM;SFRP1	0.0333909	0.00383877
esophageal cancer	493	2	6.45161	EPCAM;KISS1	0.0336391	0.00382409
arthritis	494	2	6.45161	SLCO2A1;GH1	0.0337635	0.00381679
nerve injury	494	2	6.45161	CCK;MT1F	0.0337635	0.00381679
bleomycin	496	2	6.45161	SFRP1;GH1	0.0340128	0.00380228
growth retardation	498	2	6.45161	GH1;PLAC1	0.0342628	0.00378788
Mn2+	507	2	6.45161	CCK;GH1	0.0353968	0.00372439
prostate neoplasm	509	2	6.45161	MT1X;SFRP1	0.0356508	0.00371058
arachidonic acid	512	2	6.45161	GH1;CSH1	0.0360331	0.00369004
FOXO1	515	2	6.45161	LHB;SFRP1	0.0364171	0.00366972
phosphoinositide phospholipase C	519	2	6.45161	GH1;CSH1	0.0369315	0.00364299
congenital heart defect	521	2	6.45161	SLCO2A1;MT1F	0.0371898	0.00362976
ADP	526	2	6.45161	CCK;PLAC1	0.0378385	0.00359712
arsenic	526	2	6.45161	MT1G;MT1F	0.0378385	0.00359712
retinoid-X receptor	529	2	6.45161	CGB;GH1	0.0382299	0.00357782
cardiac hypertrophy	534	2	6.45161	GH1;ADAM12	0.0388856	0.0035461
FOS	542	2	6.45161	KISS1;LHB	0.0399439	0.0034965
aspirin	542	2	6.45161	EPCAM;GH1	0.0399439	0.0034965
EDTA	557	2	6.45161	GH1;ADAM12	0.0419576	0.00340716
wound	558	2	6.45161	SLCO2A1;SFRP1	0.0420932	0.00340136
etoposide	562	2	6.45161	SFRP1;GH1	0.0426373	0.00337838
docosahexaenoic acid	565	2	6.45161	KISS1;LHB	0.0430471	0.00336134
pertussis toxin	579	2	6.45161	CCK;GH1	0.0449793	0.00328407
carbohydrate	580	2	6.45161	CCK;FXYD5	0.0451185	0.00327869
imatinib	580	2	6.45161	KISS1;GH1	0.0451185	0.00327869
dysplasia	580	2	6.45161	SFRP1;GH1	0.0451185	0.00327869
macrophage	585	2	6.45161	TFPI2;CSH1	0.0458172	0.00325203
E2F1	586	2	6.45161	MT1G;ADAM12	0.0459574	0.00324675
Na+	586	2	6.45161	GH1;CSH1	0.0459574	0.00324675
acute lymphoblastic leukemia	594	2	6.45161	SFRP1;GH1	0.047085	0.00320513
GPCR	596	2	6.45161	CCK;GH1	0.0473685	0.00319489
microtubule	597	2	6.45161	EPCAM;GH1	0.0475105	0.00318979
HIF-1	610	2	6.45161	GH1;MT1F	0.0493707	0.003125
PRKCD	610	2	6.45161	GH1;ESAM	0.0493707	0.003125
pancreatic ductal adenocarcinoma	610	2	6.45161	EPCAM;TFPI2	0.0493707	0.003125
NMDA-R	614	2	6.45161	CCK;KISS1	0.0499484	0.00310559
