# Supplementary material for: Placenta-Specific Genes, Their Regulation During Villous Trophoblast Differentiation and Dysregulation in Preterm Preeclampsia
Source: Int J Mol Sci. 2020 Jan 17;21(2):628. doi: 10.3390/ijms21020628 (PMC7013556; doi:10.3390/ijms21020628)
Supplement: Supplementary file 1 [file ijms-21-00628-s001.zip › TableS9_Transcription_factors.xlsx]

## Sheet: tfenrichall
TF	Fraction in Plac	Fraction in nonPlac	Enrichment in Plac
znf529	0.310757	0.194146	1.60063
ZNF682	0.103586	0.0917073	1.12952
znf331	0.0916335	0.0507317	1.80624
znf322	0.0836653	0.057561	1.45351
znf320	0.0756972	0.0409756	1.84737
zfx	0.0717131	0.157073	0.456559
sp4	0.0677291	0.0195122	3.47112
ZNF394	0.0677291	0.0634146	1.06804
znf816	0.063745	0.044878	1.42041
znf17	0.059761	0.062439	0.957109
znf264	0.0517928	0.0214634	2.41307
nfyc	0.0517928	0.0692683	0.747713
znf76	0.0478088	0.0097561	4.9004
znf483	0.0478088	0.0302439	1.58077
znf329	0.0478088	0.0341463	1.40011
znf621	0.0478088	0.035122	1.36122
KLF10	0.0438247	0.035122	1.24779
znf23	0.0398406	0.0195122	2.04183
znf260	0.0358566	0.00585366	6.1255
etv6	0.0358566	0.0243902	1.47012
ATF5	0.0318725	0.00878049	3.62992
prdm4	0.0318725	0.0156098	2.04183
znf594	0.0318725	0.0253659	1.25651
sp1	0.0278884	0.0253659	1.09945
zscan16	0.0239044	0.00585366	4.08367
znf616	0.0239044	0.0097561	2.4502
sp6	0.0239044	0.0097561	2.4502
klf11	0.0239044	0.0117073	2.04183
EGR2	0.0239044	0.0156098	1.53137
JUN	0.0239044	0.022439	1.0653
NFIB	0.0239044	0.0321951	0.742485
ctcf	0.0239044	0.0731707	0.326693
znf266	0.0199203	0.00780488	2.55229
zbtb4	0.0199203	0.00780488	2.55229
ZNF274	0.0199203	0.0156098	1.27615
hinfp	0.0199203	0.0195122	1.02092
znf558	0.0199203	0.0234146	0.850764
znf223	0.0199203	0.0234146	0.850764
tead3	0.0159363	0.00195122	8.16733
znf33b	0.0159363	0.00585366	2.72244
tcfl5	0.0159363	0.00682927	2.33352
hivep2	0.0159363	0.0097561	1.63347
ZNF549	0.0159363	0.0117073	1.36122
znf823	0.0159363	0.0156098	1.02092
znf34	0.0159363	0.0185366	0.859719
STAT1	0.0159363	0.0204878	0.777841
znf770	0.0159363	0.0312195	0.510458
znf444	0.0159363	0.04	0.398406
zbtb14	0.0159363	0.0429268	0.371242
sp2	0.0159363	0.0878049	0.181496
znf232	0.0119522	0.00097561	12.251
znf302	0.0119522	0.00390244	3.06275
ELF3	0.0119522	0.00390244	3.06275
ATF4	0.0119522	0.00390244	3.06275
stat5b	0.0119522	0.00487805	2.4502
ZNF701	0.0119522	0.00585366	2.04183
SRF	0.0119522	0.00585366	2.04183
DDIT3	0.0119522	0.00682927	1.75014
mtf1	0.0119522	0.0097561	1.2251
HES1	0.0119522	0.0146341	0.816733
znf200	0.0119522	0.0195122	0.61255
FOXN2	0.0119522	0.0243902	0.49004
znf419	0.0119522	0.0292683	0.408367
znf212	0.0119522	0.0565854	0.211224
zbtb7a	0.00796813	0	1e+20
tfap2c	0.00796813	0.00097561	8.16733
mzf1	0.00796813	0.00097561	8.16733
ppard	0.00796813	0.00195122	4.08367
irf1	0.00796813	0.00195122	4.08367
gli3	0.00796813	0.00195122	4.08367
znf32	0.00796813	0.00292683	2.72244
arnt	0.00796813	0.00292683	2.72244
xbp1	0.00796813	0.00487805	1.63347
jdp2	0.00796813	0.00487805	1.63347
sp3	0.00796813	0.00585366	1.36122
MAFB	0.00796813	0.00585366	1.36122
znf10	0.00796813	0.00682927	1.16676
ZBTB43	0.00796813	0.00682927	1.16676
STAT4	0.00796813	0.00780488	1.02092
znf627	0.00796813	0.0097561	0.816733
znf143	0.00796813	0.0117073	0.680611
nfkb1	0.00796813	0.0117073	0.680611
RFX5	0.00796813	0.0117073	0.680611
znf281	0.00796813	0.0126829	0.628256
tfdp2	0.00796813	0.0136585	0.583381
znf350	0.00796813	0.0156098	0.510458
znf7	0.00796813	0.0165854	0.480431
znf69	0.00796813	0.0165854	0.480431
e2f6	0.00796813	0.0165854	0.480431
NFAT5	0.00796813	0.0204878	0.388921
znf586	0.00796813	0.0253659	0.314128
GRHL2	0.00796813	0.0253659	0.314128
znf787	0.00398406	0	1e+20
znf784	0.00398406	0	1e+20
nr2c1	0.00398406	0	1e+20
hes4	0.00398406	0	1e+20
e2f4	0.00398406	0	1e+20
cebpd	0.00398406	0	1e+20
YBX3	0.00398406	0	1e+20
znf562	0.00398406	0.00097561	4.08367
znf524	0.00398406	0.00097561	4.08367
tef	0.00398406	0.00097561	4.08367
PBX1	0.00398406	0.00097561	4.08367
OVOL1	0.00398406	0.00097561	4.08367
KLF4	0.00398406	0.00097561	4.08367
CREB1	0.00398406	0.00097561	4.08367
zbtb22	0.00398406	0.00195122	2.04183
thap12	0.00398406	0.00195122	2.04183
tfap2a	0.00398406	0.00195122	2.04183
grhl1	0.00398406	0.00195122	2.04183
elf2	0.00398406	0.00195122	2.04183
elf1	0.00398406	0.00195122	2.04183
E2F5	0.00398406	0.00195122	2.04183
znf653	0.00398406	0.00292683	1.36122
usf1	0.00398406	0.00292683	1.36122
pbx2	0.00398406	0.00292683	1.36122
esrra	0.00398406	0.00292683	1.36122
ELF5	0.00398406	0.00292683	1.36122
tfcp2	0.00398406	0.00390244	1.02092
nr1d2	0.00398406	0.00390244	1.02092
hic2	0.00398406	0.00390244	1.02092
TP63	0.00398406	0.00390244	1.02092
FOXJ2	0.00398406	0.00390244	1.02092
nr4a1	0.00398406	0.00487805	0.816733
tfe3	0.00398406	0.00682927	0.583381
zscan4	0.00398406	0.00780488	0.510458
znf317	0.00398406	0.00780488	0.510458
zbtb34	0.00398406	0.00878049	0.453741
tp53	0.00398406	0.00878049	0.453741
znf439	0.00398406	0.0097561	0.408367
znf384	0.00398406	0.0097561	0.408367
mynn	0.00398406	0.0097561	0.408367
ubp1	0.00398406	0.0107317	0.371242
EGR1	0.00398406	0.0117073	0.340305
MYC	0.00398406	0.0126829	0.314128
tfdp1	0.00398406	0.0146341	0.272244
znf16	0.00398406	0.0214634	0.185621
rreb1	0.00398406	0.0234146	0.170153
znf430	0.00398406	0.0263415	0.151247
znf28	0.00398406	0.0409756	0.0972301
znf548	0.00398406	0.0439024	0.0907481
znf626	0	0.0273171	0
zbtb33	0	0.0263415	0
znf791	0	0.0195122	0
rela	0	0.0156098	0
hsf2	0	0.0156098	0
znf75a	0	0.0136585	0
znf669	0	0.0126829	0
yy1	0	0.0126829	0
nr1h2	0	0.0126829	0
E2F3	0	0.0126829	0
zscan9	0	0.0107317	0
znf398	0	0.0097561	0
znf140	0	0.0097561	0
rbpj	0	0.0097561	0
gabpa	0	0.0097561	0
znf219	0	0.00878049	0
znf777	0	0.00780488	0
znf282	0	0.00780488	0
atf6	0	0.00780488	0
nr1h3	0	0.00682927	0
atf2	0	0.00682927	0
ETV5	0	0.00682927	0
E2F2	0	0.00682927	0
znf136	0	0.00585366	0
plag1	0	0.00585366	0
mga	0	0.00585366	0
irf3	0	0.00585366	0
ETS2	0	0.00585366	0
CREB3L2	0	0.00585366	0
IRF9	0	0.00487805	0
BCL6	0	0.00487805	0
nkx3	0	0.00390244	0
mnt	0	0.00390244	0
hsf1	0	0.00390244	0
gmeb1	0	0.00390244	0
gcm1	0	0.00390244	0
foxp1	0	0.00390244	0
cdc5l	0	0.00390244	0
KLF2	0	0.00390244	0
FOXK1	0	0.00390244	0
znf75d	0	0.00292683	0
znf513	0	0.00292683	0
znf415	0	0.00292683	0
znf263	0	0.00292683	0
zbtb2	0	0.00292683	0
tead4	0	0.00292683	0
mafg	0	0.00292683	0
hivep1	0	0.00292683	0
creb3	0	0.00292683	0
aire	0	0.00292683	0
TCF12	0	0.00292683	0
NR4A2	0	0.00292683	0
IRF6	0	0.00292683	0
ETS1	0	0.00292683	0
znf433	0	0.00195122	0
stat2	0	0.00195122	0
pou2f1	0	0.00195122	0
nr2f2	0	0.00195122	0
nfil3	0	0.00195122	0
elf4	0	0.00195122	0
arntl	0	0.00195122	0
TBX3	0	0.00195122	0
STAT3	0	0.00195122	0
FOXC1	0	0.00195122	0
znf655	0	0.00097561	0
znf615	0	0.00097561	0
znf410	0	0.00097561	0
znf22	0	0.00097561	0
usf2	0	0.00097561	0
srebf1	0	0.00097561	0
rxrb	0	0.00097561	0
rfx7	0	0.00097561	0
rfx1	0	0.00097561	0
relb	0	0.00097561	0
ovol2	0	0.00097561	0
nfkb2	0	0.00097561	0
mef2d	0	0.00097561	0
klf5	0	0.00097561	0
klf13	0	0.00097561	0
irf8	0	0.00097561	0
dbp	0	0.00097561	0
SIX4	0	0.00097561	0
MAFF	0	0.00097561	0
KLF6	0	0.00097561	0
IRX2	0	0.00097561	0
GLIS3	0	0.00097561	0
